# Supplementary material for: Syntheses and crystal structures of a new pyrazine dicarboxamide ligand, N 2,N 3-bis­(quinolin-8-yl)pyrazine-2,3-dicarboxamide, and of a copper perchlorate binuclear complex
Source: Acta Crystallogr E Crystallogr Commun. 2020 Feb 14;76(Pt 3):332–8. doi: 10.1107/S2056989020001838 (PMC7057382; doi:10.1107/S2056989020001838)
Supplement: Supplementary file 1 [file e-76-00332-sup1.cif]

##############################################################################
#                                                                            #
# This CIF contains the data in a paper accepted for publication in          #
# Acta Crystallographica Section E. It conforms to the requirements of       #
# Notes for Authors for Acta Crystallographica Section E, and has been       #
# peer reviewed under the auspices of the IUCr Commission on Journals.       #
#                                                                            #
# Full details of the Crystallographic Information File format               #
# are given in the paper "The Crystallographic Information File (CIF):       #
# a New Standard Archive File for Crystallography" by S. R. Hall, F. H.      #
# Allen and I. D. Brown [Acta Cryst. (1991), A47, 655-685].                  #
#                                                                            #
# The current version of the core CIF dictionary is obtainable from          #
# ftp://ftp.iucr.org/pub/cif_core.dic.                                       #
#                                                                            #
# Software is freely available for graphical display of the structure(s)     #
# in this CIF. For information consult the CIF software page                 #
# http://www.iucr.org/resources/cif/software.                                #
#                                                                            #
# This file may be used for bona fide research purposes within the           #
# scientific community so long as proper attribution is given to the journal # 
# article from which it was obtained.                                        #
#                                                                            #
##############################################################################
data_H2L1
_database_code_depnum_ccdc_archive 'CCDC 1982862'
_audit_creation_method     'SHELXL-2016/6'
_chemical_name_systematic
;
<i>N</i>^2^,<i>N</i>^3^-Bis(quinolin-8-yl)pyrazine-2,3-dicarboxamide
;
_chemical_name_common     ?
_chemical_formula_moiety     'C24 H16 N6 O2'
_chemical_formula_sum     'C24 H16 N6 O2'
_chemical_formula_iupac     'C24 H16 N6 O2'
_chemical_formula_weight     420.43
_chemical_melting_point     ?
_space_group_crystal_system     triclinic
_space_group_name_H-M_alt     'P -1'
_space_group_name_Hall     '-P 1'
loop_
    _space_group_symop_operation_xyz
    'x, y, z'
    '-x, -y, -z'
_cell_length_a     7.9633(11)
_cell_length_b     8.0043(12)
_cell_length_c     15.615(2)
_cell_angle_alpha     97.629(14)
_cell_angle_beta     98.349(11)
_cell_angle_gamma     100.407(17)
_cell_volume     955.6(2)
_cell_formula_units_Z     2
_cell_measurement_reflns_used     21
_cell_measurement_theta_min     15.45
_cell_measurement_theta_max     27.25
_cell_measurement_temperature     223(2)
_exptl_crystal_description     rod
_exptl_crystal_colour     pale_yellow
_exptl_crystal_size_max     0.46
_exptl_crystal_size_mid     0.23
_exptl_crystal_size_min     0.15
_exptl_crystal_density_diffrn     1.461
_exptl_crystal_density_meas     ?
_exptl_crystal_density_method     ?
_exptl_crystal_F_000     436
_exptl_absorpt_coefficient_mu     0.798
_exptl_absorpt_correction_type     multi-scan
_exptl_absorpt_process_details
;
(MULABS; Spek, 2009)
;
_exptl_absorpt_correction_T_min     0.984
_exptl_absorpt_correction_T_max     1.000
_diffrn_ambient_temperature     223(2)
_diffrn_radiation_type     CuK\a
_diffrn_radiation_wavelength     1.54186
_diffrn_radiation_source     'fine-focus sealed tube'
_diffrn_radiation_monochromator     'plane graphite'
_diffrn_measurement_device     'STOE-Siemens AED2, 4-circle'
_diffrn_measurement_method     '\w/2\q scans'
_diffrn_detector     'scintillation counter'
_diffrn_detector_area_resol_mean     ?
_diffrn_reflns_number     5536
_diffrn_reflns_av_R_equivalents     0.0174
_diffrn_reflns_av_unetI/netI     0.0196
_diffrn_reflns_theta_min     2.899
_diffrn_reflns_theta_max     59.644
_diffrn_reflns_theta_full     59.644
_diffrn_measured_fraction_theta_max     0.995
_diffrn_measured_fraction_theta_full     0.995
_diffrn_reflns_limit_h_min     -8
_diffrn_reflns_limit_h_max     8
_diffrn_reflns_limit_k_min     -8
_diffrn_reflns_limit_k_max     8
_diffrn_reflns_limit_l_min     -17
_diffrn_reflns_limit_l_max     17
_diffrn_standards_number     2
_diffrn_standards_interval_count     ?
_diffrn_standards_interval_time     60
_diffrn_standards_decay_%     2
_refine_special_details     ?
_reflns_number_total     2791
_reflns_number_gt     2596
_reflns_threshold_expression     'I > 2\s(I)'
_refine_ls_structure_factor_coef     Fsqd
_refine_ls_matrix_type     full
_refine_ls_R_factor_all     0.0350
_refine_ls_R_factor_gt     0.0322
_refine_ls_wR_factor_gt     0.0893
_refine_ls_wR_factor_ref     0.0924
_refine_ls_goodness_of_fit_ref     1.035
_refine_ls_restrained_S_all     1.035
_refine_ls_number_reflns     2791
_refine_ls_number_parameters     298
_refine_ls_number_restraints     0
_refine_ls_hydrogen_treatment     mixed
_refine_ls_weighting_scheme     calc
_refine_ls_weighting_details
              'w=1/[\s^2^(Fo^2^)+(0.0602P)^2^+0.1623P] where P=(Fo^2^+2Fc^2^)/3'
_atom_sites_solution_hydrogens     mixed
_atom_sites_solution_primary     direct
_atom_sites_solution_secondary     difmap
_refine_ls_shift/su_max     0.000
_refine_ls_shift/su_mean     0.000
_refine_diff_density_max     0.200
_refine_diff_density_min     -0.166
_refine_ls_extinction_method
;
(SHELXL-2016/6; Sheldrick, 2015)
;
_refine_ls_extinction_coef     0.0083(8)
_refine_ls_extinction_expression
                                  'Fc^*^=kFc[1+0.001xFc^2^\l^3^/sin(2\q)]^-1/4^'
loop_
    _atom_type_symbol
    _atom_type_description
    _atom_type_scat_dispersion_real
    _atom_type_scat_dispersion_imag
    _atom_type_scat_source
    'C' 'C' 0.0181 0.0091
                         'International Tables Vol C Tables 4.2.6.8 and 6.1.1.4'
    'H' 'H' 0.0000 0.0000
                         'International Tables Vol C Tables 4.2.6.8 and 6.1.1.4'
    'N' 'N' 0.0311 0.0180
                         'International Tables Vol C Tables 4.2.6.8 and 6.1.1.4'
    'O' 'O' 0.0492 0.0322
                         'International Tables Vol C Tables 4.2.6.8 and 6.1.1.4'
_computing_data_collection
;
<i>STADI4</i> (Stoe & Cie, 1997)
;
_computing_cell_refinement
;
<i>STADI4</i> (Stoe & Cie, 1997)
;
_computing_data_reduction
;
X-RED (Stoe & Cie, 1997)
;
_computing_structure_solution
;
SHELXS97 (Sheldrick, 2008)
;
_computing_structure_refinement
;
<i>SHELXL2016/6</i> (Sheldrick, 2015)
;
_computing_molecular_graphics
;
PLATON (Spek, 2020) and Mercury (Macrae <i>et al.</i>,  2020)
;
_computing_publication_material
;
<i>SHELXL2014/6</i> (Sheldrick, 2015), PLATON (Spek, 2020)
and publCIF (Westrip, 2010)
;
loop_
    _atom_site_type_symbol
    _atom_site_label
    _atom_site_fract_x
    _atom_site_fract_y
    _atom_site_fract_z
    _atom_site_U_iso_or_equiv
    _atom_site_adp_type
    _atom_site_calc_flag
    _atom_site_occupancy
    _atom_site_disorder_assembly
    _atom_site_disorder_group
    N N1 0.03840(15) 1.12688(15) 0.36884(8) 0.0351(3) Uani d 1 . .
    N N2 -0.16596(15) 1.03169(15) 0.20236(8) 0.0365(3) Uani d 1 . .
    N N3 0.17902(15) 0.89849(16) 0.45078(7) 0.0334(3) Uani d 1 . .
    H H3N 0.200(2) 1.011(2) 0.4667(10) 0.038(4) Uiso d 1 . .
    N N4 0.38594(14) 1.09265(14) 0.59206(7) 0.0317(3) Uani d 1 . .
    N N5 -0.26526(15) 0.64169(15) 0.16840(7) 0.0298(3) Uani d 1 . .
    H H5N -0.343(2) 0.668(2) 0.1963(11) 0.039(4) Uiso d 1 . .
    N N6 -0.59109(14) 0.47298(14) 0.15991(7) 0.0307(3) Uani d 1 . .
    O O1 0.02271(14) 0.67866(12) 0.34455(7) 0.0449(3) Uani d 1 . .
    O O2 0.01629(13) 0.72082(14) 0.15181(7) 0.0454(3) Uani d 1 . .
    C C1 0.00279(16) 0.96459(17) 0.32722(8) 0.0291(3) Uani d 1 . .
    C C2 -0.09398(16) 0.91763(17) 0.24276(9) 0.0295(3) Uani d 1 . .
    C C3 -0.13458(19) 1.19183(19) 0.24608(10) 0.0389(4) Uani d 1 . .
    H H3 -0.185777 1.274605 0.220628 0.047 Uiso calc 1 . .
    C C4 -0.03009(19) 1.24052(18) 0.32706(10) 0.0385(4) Uani d 1 . .
    H H4 -0.006243 1.356654 0.353677 0.046 Uiso calc 1 . .
    C C5 0.06931(17) 0.83168(17) 0.37497(9) 0.0314(3) Uani d 1 . .
    C C6 0.26615(18) 0.81207(17) 0.50976(9) 0.0321(3) Uani d 1 . .
    C C7 0.2510(2) 0.63717(19) 0.50045(10) 0.0446(4) Uani d 1 . .
    H H7 0.177771 0.566095 0.451485 0.054 Uiso calc 1 . .
    C C8 0.3440(2) 0.5635(2) 0.56341(11) 0.0529(5) Uani d 1 . .
    H H8 0.331749 0.443146 0.556124 0.063 Uiso calc 1 . .
    C C9 0.4514(2) 0.6625(2) 0.63477(11) 0.0486(4) Uani d 1 . .
    H H9 0.512816 0.610421 0.676168 0.058 Uiso calc 1 . .
    C C10 0.47108(19) 0.84334(18) 0.64690(9) 0.0347(3) Uani d 1 . .
    C C11 0.57800(19) 0.95486(19) 0.71977(9) 0.0372(4) Uani d 1 . .
    H H11 0.642381 0.909866 0.763226 0.045 Uiso calc 1 . .
    C C12 0.58759(18) 1.12744(19) 0.72692(9) 0.0364(3) Uani d 1 . .
    H H12 0.658863 1.203331 0.774906 0.044 Uiso calc 1 . .
    C C13 0.48898(19) 1.18985(18) 0.66126(9) 0.0354(3) Uani d 1 . .
    H H13 0.496900 1.309536 0.666969 0.043 Uiso calc 1 . .
    C C14 0.37686(17) 0.91962(17) 0.58438(8) 0.0294(3) Uani d 1 . .
    C C15 -0.10800(17) 0.74740(18) 0.18488(8) 0.0304(3) Uani d 1 . .
    C C16 -0.32246(17) 0.49008(16) 0.10646(8) 0.0270(3) Uani d 1 . .
    C C17 -0.22451(18) 0.42460(17) 0.04976(9) 0.0311(3) Uani d 1 . .
    H H17 -0.107818 0.478027 0.053540 0.037 Uiso calc 1 . .
    C C18 -0.29793(19) 0.27840(18) -0.01373(9) 0.0339(3) Uani d 1 . .
    H H18 -0.229132 0.235331 -0.051940 0.041 Uiso calc 1 . .
    C C19 -0.46653(19) 0.19748(18) -0.02128(9) 0.0341(3) Uani d 1 . .
    H H19 -0.513986 0.101611 -0.065281 0.041 Uiso calc 1 . .
    C C20 -0.56981(17) 0.25848(16) 0.03745(8) 0.0297(3) Uani d 1 . .
    C C21 -0.74570(18) 0.18132(18) 0.03417(9) 0.0360(4) Uani d 1 . .
    H H21 -0.798983 0.083571 -0.007714 0.043 Uiso calc 1 . .
    C C22 -0.83701(19) 0.24976(19) 0.09212(10) 0.0374(4) Uani d 1 . .
    H H22 -0.953714 0.199482 0.090878 0.045 Uiso calc 1 . .
    C C23 -0.75489(18) 0.39644(18) 0.15383(9) 0.0350(3) Uani d 1 . .
    H H23 -0.820165 0.442744 0.193010 0.042 Uiso calc 1 . .
    C C24 -0.49857(17) 0.40505(16) 0.10189(8) 0.0262(3) Uani d 1 . .
loop_
    _atom_site_aniso_label
    _atom_site_aniso_U_11
    _atom_site_aniso_U_22
    _atom_site_aniso_U_33
    _atom_site_aniso_U_12
    _atom_site_aniso_U_13
    _atom_site_aniso_U_23
    N1 0.0356(6) 0.0310(7) 0.0333(6) 0.0009(5) -0.0001(5) 0.0007(5)
    N2 0.0365(7) 0.0386(7) 0.0330(6) 0.0065(5) 0.0003(5) 0.0081(5)
    N3 0.0414(7) 0.0272(7) 0.0266(6) 0.0034(5) -0.0045(5) 0.0022(5)
    N4 0.0353(7) 0.0290(6) 0.0277(6) 0.0045(5) 0.0006(5) 0.0022(5)
    N5 0.0260(6) 0.0329(6) 0.0275(6) 0.0042(5) 0.0027(5) -0.0012(5)
    N6 0.0311(6) 0.0322(6) 0.0288(6) 0.0073(5) 0.0036(5) 0.0058(5)
    O1 0.0560(7) 0.0293(6) 0.0385(6) -0.0005(5) -0.0121(5) 0.0013(5)
    O2 0.0286(6) 0.0562(7) 0.0446(6) 0.0027(5) 0.0065(5) -0.0079(5)
    C1 0.0264(7) 0.0301(7) 0.0268(7) -0.0012(5) 0.0024(5) 0.0022(6)
    C2 0.0237(7) 0.0343(7) 0.0287(7) 0.0010(5) 0.0035(5) 0.0070(6)
    C3 0.0418(8) 0.0353(8) 0.0397(8) 0.0077(6) 0.0032(7) 0.0110(7)
    C4 0.0419(8) 0.0283(8) 0.0421(8) 0.0035(6) 0.0031(7) 0.0039(6)
    C5 0.0327(7) 0.0301(8) 0.0271(7) -0.0001(6) 0.0011(6) 0.0022(6)
    C6 0.0374(8) 0.0311(8) 0.0250(7) 0.0043(6) 0.0004(6) 0.0036(6)
    C7 0.0574(10) 0.0325(8) 0.0350(8) 0.0033(7) -0.0095(7) 0.0011(6)
    C8 0.0745(12) 0.0291(8) 0.0466(9) 0.0086(8) -0.0125(9) 0.0038(7)
    C9 0.0643(11) 0.0352(8) 0.0417(9) 0.0136(8) -0.0116(8) 0.0079(7)
    C10 0.0377(8) 0.0355(8) 0.0290(7) 0.0072(6) 0.0006(6) 0.0050(6)
    C11 0.0371(8) 0.0424(9) 0.0298(8) 0.0095(6) -0.0032(6) 0.0054(6)
    C12 0.0335(8) 0.0401(8) 0.0292(7) 0.0022(6) -0.0019(6) -0.0026(6)
    C13 0.0391(8) 0.0309(8) 0.0320(8) 0.0034(6) 0.0021(6) -0.0005(6)
    C14 0.0309(7) 0.0303(7) 0.0258(7) 0.0043(6) 0.0046(6) 0.0032(5)
    C15 0.0265(7) 0.0378(8) 0.0241(7) 0.0045(6) -0.0014(5) 0.0045(6)
    C16 0.0294(7) 0.0281(7) 0.0225(6) 0.0069(5) -0.0007(5) 0.0047(5)
    C17 0.0304(7) 0.0343(7) 0.0301(7) 0.0099(6) 0.0036(6) 0.0071(6)
    C18 0.0432(8) 0.0334(8) 0.0283(7) 0.0150(6) 0.0078(6) 0.0047(6)
    C19 0.0454(9) 0.0278(7) 0.0283(7) 0.0101(6) 0.0018(6) 0.0031(6)
    C20 0.0358(8) 0.0256(7) 0.0270(7) 0.0076(6) -0.0014(6) 0.0070(5)
    C21 0.0379(8) 0.0282(7) 0.0364(8) 0.0015(6) -0.0041(6) 0.0050(6)
    C22 0.0299(7) 0.0372(8) 0.0426(8) 0.0017(6) 0.0008(6) 0.0107(7)
    C23 0.0304(8) 0.0377(8) 0.0384(8) 0.0073(6) 0.0066(6) 0.0099(6)
    C24 0.0293(7) 0.0257(7) 0.0239(7) 0.0080(5) 0.0002(5) 0.0068(5)
_geom_special_details
;
 All esds (except the esd in the dihedral angle between two l.s. planes)
 are estimated using the full covariance matrix.  The cell esds are taken
 into account individually in the estimation of esds in distances, angles
 and torsion angles; correlations between esds in cell parameters are only
 used when they are defined by crystal symmetry.  An approximate (isotropic)
 treatment of cell esds is used for estimating esds involving l.s. planes.
;
loop_
    _geom_bond_atom_site_label_1
    _geom_bond_atom_site_label_2
    _geom_bond_site_symmetry_2
    _geom_bond_distance
    _geom_bond_publ_flag
    N1 C1 . 1.3339(18) ?
    N1 C4 . 1.3358(19) ?
    N2 C3 . 1.3319(19) ?
    N2 C2 . 1.3406(18) ?
    N3 C5 . 1.3466(18) ?
    N3 C6 . 1.4018(18) ?
    N3 H3N . 0.880(17) ?
    N4 C13 . 1.3171(18) ?
    N4 C14 . 1.3620(18) ?
    N5 C15 . 1.3477(18) ?
    N5 C16 . 1.4058(17) ?
    N5 H5N . 0.846(17) ?
    N6 C23 . 1.3212(18) ?
    N6 C24 . 1.3663(18) ?
    O1 C5 . 1.2222(17) ?
    O2 C15 . 1.2193(16) ?
    C1 C2 . 1.3940(19) ?
    C1 C5 . 1.506(2) ?
    C2 C15 . 1.5082(19) ?
    C3 C4 . 1.375(2) ?
    C3 H3 . 0.9400 ?
    C4 H4 . 0.9400 ?
    C6 C7 . 1.369(2) ?
    C6 C14 . 1.4273(19) ?
    C7 C8 . 1.401(2) ?
    C7 H7 . 0.9400 ?
    C8 C9 . 1.359(2) ?
    C8 H8 . 0.9400 ?
    C9 C10 . 1.412(2) ?
    C9 H9 . 0.9400 ?
    C10 C11 . 1.411(2) ?
    C10 C14 . 1.414(2) ?
    C11 C12 . 1.358(2) ?
    C11 H11 . 0.9400 ?
    C12 C13 . 1.401(2) ?
    C12 H12 . 0.9400 ?
    C13 H13 . 0.9400 ?
    C16 C17 . 1.3756(19) ?
    C16 C24 . 1.4312(19) ?
    C17 C18 . 1.404(2) ?
    C17 H17 . 0.9400 ?
    C18 C19 . 1.362(2) ?
    C18 H18 . 0.9400 ?
    C19 C20 . 1.415(2) ?
    C19 H19 . 0.9400 ?
    C20 C24 . 1.4111(19) ?
    C20 C21 . 1.416(2) ?
    C21 C22 . 1.360(2) ?
    C21 H21 . 0.9400 ?
    C22 C23 . 1.405(2) ?
    C22 H22 . 0.9400 ?
    C23 H23 . 0.9400 ?
loop_
    _geom_angle_atom_site_label_1
    _geom_angle_atom_site_label_2
    _geom_angle_atom_site_label_3
    _geom_angle_site_symmetry_1
    _geom_angle_site_symmetry_3
    _geom_angle
    _geom_angle_publ_flag
    C1 N1 C4 . . 116.56(12) ?
    C3 N2 C2 . . 116.33(12) ?
    C5 N3 C6 . . 128.53(12) ?
    C5 N3 H3N . . 117.3(10) ?
    C6 N3 H3N . . 114.2(10) ?
    C13 N4 C14 . . 116.99(12) ?
    C15 N5 C16 . . 127.71(12) ?
    C15 N5 H5N . . 118.6(11) ?
    C16 N5 H5N . . 113.7(11) ?
    C23 N6 C24 . . 117.39(12) ?
    N1 C1 C2 . . 121.70(13) ?
    N1 C1 C5 . . 117.72(12) ?
    C2 C1 C5 . . 120.58(12) ?
    N2 C2 C1 . . 121.15(13) ?
    N2 C2 C15 . . 114.00(11) ?
    C1 C2 C15 . . 124.37(12) ?
    N2 C3 C4 . . 122.43(14) ?
    N2 C3 H3 . . 118.8 ?
    C4 C3 H3 . . 118.8 ?
    N1 C4 C3 . . 121.62(14) ?
    N1 C4 H4 . . 119.2 ?
    C3 C4 H4 . . 119.2 ?
    O1 C5 N3 . . 125.78(13) ?
    O1 C5 C1 . . 120.32(12) ?
    N3 C5 C1 . . 113.91(12) ?
    C7 C6 N3 . . 124.96(13) ?
    C7 C6 C14 . . 119.65(13) ?
    N3 C6 C14 . . 115.39(12) ?
    C6 C7 C8 . . 120.45(14) ?
    C6 C7 H7 . . 119.8 ?
    C8 C7 H7 . . 119.8 ?
    C9 C8 C7 . . 121.29(15) ?
    C9 C8 H8 . . 119.4 ?
    C7 C8 H8 . . 119.4 ?
    C8 C9 C10 . . 120.14(14) ?
    C8 C9 H9 . . 119.9 ?
    C10 C9 H9 . . 119.9 ?
    C11 C10 C9 . . 123.61(13) ?
    C11 C10 C14 . . 117.12(13) ?
    C9 C10 C14 . . 119.26(13) ?
    C12 C11 C10 . . 119.79(13) ?
    C12 C11 H11 . . 120.1 ?
    C10 C11 H11 . . 120.1 ?
    C11 C12 C13 . . 118.55(13) ?
    C11 C12 H12 . . 120.7 ?
    C13 C12 H12 . . 120.7 ?
    N4 C13 C12 . . 124.61(13) ?
    N4 C13 H13 . . 117.7 ?
    C12 C13 H13 . . 117.7 ?
    N4 C14 C10 . . 122.93(12) ?
    N4 C14 C6 . . 117.86(12) ?
    C10 C14 C6 . . 119.21(12) ?
    O2 C15 N5 . . 125.13(13) ?
    O2 C15 C2 . . 118.87(12) ?
    N5 C15 C2 . . 115.76(12) ?
    C17 C16 N5 . . 124.89(12) ?
    C17 C16 C24 . . 119.45(12) ?
    N5 C16 C24 . . 115.61(12) ?
    C16 C17 C18 . . 120.33(13) ?
    C16 C17 H17 . . 119.8 ?
    C18 C17 H17 . . 119.8 ?
    C19 C18 C17 . . 121.56(13) ?
    C19 C18 H18 . . 119.2 ?
    C17 C18 H18 . . 119.2 ?
    C18 C19 C20 . . 119.65(13) ?
    C18 C19 H19 . . 120.2 ?
    C20 C19 H19 . . 120.2 ?
    C24 C20 C21 . . 117.14(13) ?
    C24 C20 C19 . . 119.73(12) ?
    C21 C20 C19 . . 123.12(13) ?
    C22 C21 C20 . . 119.48(13) ?
    C22 C21 H21 . . 120.3 ?
    C20 C21 H21 . . 120.3 ?
    C21 C22 C23 . . 119.24(13) ?
    C21 C22 H22 . . 120.4 ?
    C23 C22 H22 . . 120.4 ?
    N6 C23 C22 . . 123.70(13) ?
    N6 C23 H23 . . 118.1 ?
    C22 C23 H23 . . 118.1 ?
    N6 C24 C20 . . 123.04(12) ?
    N6 C24 C16 . . 117.72(12) ?
    C20 C24 C16 . . 119.23(12) ?
loop_
    _geom_torsion_atom_site_label_1
    _geom_torsion_atom_site_label_2
    _geom_torsion_atom_site_label_3
    _geom_torsion_atom_site_label_4
    _geom_torsion_site_symmetry_1
    _geom_torsion_site_symmetry_2
    _geom_torsion_site_symmetry_3
    _geom_torsion_site_symmetry_4
    _geom_torsion
    _geom_torsion_publ_flag
    C4 N1 C1 C2 . . . . 3.0(2) ?
    C4 N1 C1 C5 . . . . -176.41(12) ?
    C3 N2 C2 C1 . . . . 2.27(19) ?
    C3 N2 C2 C15 . . . . -170.17(12) ?
    N1 C1 C2 N2 . . . . -4.9(2) ?
    C5 C1 C2 N2 . . . . 174.45(12) ?
    N1 C1 C2 C15 . . . . 166.71(12) ?
    C5 C1 C2 C15 . . . . -13.9(2) ?
    C2 N2 C3 C4 . . . . 1.9(2) ?
    C1 N1 C4 C3 . . . . 1.2(2) ?
    N2 C3 C4 N1 . . . . -3.8(2) ?
    C6 N3 C5 O1 . . . . 1.6(2) ?
    C6 N3 C5 C1 . . . . -178.64(13) ?
    N1 C1 C5 O1 . . . . 170.92(13) ?
    C2 C1 C5 O1 . . . . -8.5(2) ?
    N1 C1 C5 N3 . . . . -8.81(18) ?
    C2 C1 C5 N3 . . . . 171.79(12) ?
    C5 N3 C6 C7 . . . . -1.3(2) ?
    C5 N3 C6 C14 . . . . 179.02(13) ?
    N3 C6 C7 C8 . . . . -179.94(15) ?
    C14 C6 C7 C8 . . . . -0.3(2) ?
    C6 C7 C8 C9 . . . . -0.2(3) ?
    C7 C8 C9 C10 . . . . 0.1(3) ?
    C8 C9 C10 C11 . . . . 179.05(16) ?
    C8 C9 C10 C14 . . . . 0.5(3) ?
    C9 C10 C11 C12 . . . . -179.09(15) ?
    C14 C10 C11 C12 . . . . -0.5(2) ?
    C10 C11 C12 C13 . . . . 0.4(2) ?
    C14 N4 C13 C12 . . . . -0.5(2) ?
    C11 C12 C13 N4 . . . . 0.1(2) ?
    C13 N4 C14 C10 . . . . 0.4(2) ?
    C13 N4 C14 C6 . . . . -179.89(12) ?
    C11 C10 C14 N4 . . . . 0.1(2) ?
    C9 C10 C14 N4 . . . . 178.73(14) ?
    C11 C10 C14 C6 . . . . -179.65(12) ?
    C9 C10 C14 C6 . . . . -1.0(2) ?
    C7 C6 C14 N4 . . . . -178.83(13) ?
    N3 C6 C14 N4 . . . . 0.86(19) ?
    C7 C6 C14 C10 . . . . 0.9(2) ?
    N3 C6 C14 C10 . . . . -179.42(12) ?
    C16 N5 C15 O2 . . . . -5.5(2) ?
    C16 N5 C15 C2 . . . . 168.88(12) ?
    N2 C2 C15 O2 . . . . 99.14(15) ?
    C1 C2 C15 O2 . . . . -73.02(18) ?
    N2 C2 C15 N5 . . . . -75.58(15) ?
    C1 C2 C15 N5 . . . . 112.26(14) ?
    C15 N5 C16 C17 . . . . -1.2(2) ?
    C15 N5 C16 C24 . . . . -178.69(12) ?
    N5 C16 C17 C18 . . . . -175.64(12) ?
    C24 C16 C17 C18 . . . . 1.78(19) ?
    C16 C17 C18 C19 . . . . 0.0(2) ?
    C17 C18 C19 C20 . . . . -1.7(2) ?
    C18 C19 C20 C24 . . . . 1.56(19) ?
    C18 C19 C20 C21 . . . . -179.78(12) ?
    C24 C20 C21 C22 . . . . -0.14(19) ?
    C19 C20 C21 C22 . . . . -178.84(12) ?
    C20 C21 C22 C23 . . . . 0.3(2) ?
    C24 N6 C23 C22 . . . . 0.6(2) ?
    C21 C22 C23 N6 . . . . -0.6(2) ?
    C23 N6 C24 C20 . . . . -0.43(18) ?
    C23 N6 C24 C16 . . . . 178.29(11) ?
    C21 C20 C24 N6 . . . . 0.19(18) ?
    C19 C20 C24 N6 . . . . 178.93(11) ?
    C21 C20 C24 C16 . . . . -178.51(11) ?
    C19 C20 C24 C16 . . . . 0.23(18) ?
    C17 C16 C24 N6 . . . . 179.34(11) ?
    N5 C16 C24 N6 . . . . -3.01(17) ?
    C17 C16 C24 C20 . . . . -1.88(18) ?
    N5 C16 C24 C20 . . . . 175.77(11) ?
loop_
    _geom_hbond_atom_site_label_D
    _geom_hbond_atom_site_label_H
    _geom_hbond_atom_site_label_A
    _geom_hbond_site_symmetry_A
    _geom_hbond_distance_DH
    _geom_hbond_distance_HA
    _geom_hbond_distance_DA
    _geom_hbond_angle_DHA
    N3 H3N N1 . 0.88(2) 2.256(16) 2.6791(18) 109.0(10)
    N3 H3N N4 . 0.88(2) 2.218(16) 2.6657(16) 111.0(10)
    N5 H5N N6 . 0.85(2) 2.233(16) 2.6759(17) 113.0(10)
    C7 H7 O1 . 0.94 2.31 2.9136(19) 122
    C17 H17 O2 . 0.94 2.28 2.8818(18) 122
    C4 H4 O1 1_565 0.94 2.57 3.4249(18) 151
    C12 H12 O2 2_676 0.94 2.60 3.3589(19) 138
    C18 H18 O2 2_565 0.94 2.48 3.3289(19) 151
_shelx_space_group_comment
;
The symmetry employed for this shelxl refinement is uniquely defined
by the following loop, which should always be used as a source of
symmetry information in preference to the above space-group names.
They are only intended as comments.
;
_shelx_estimated_absorpt_T_min     ?
_shelx_estimated_absorpt_T_max     ?
_shelx_hkl_file
;
  -8  -2   1    0.96    0.25
  -8  -2   1    0.51    0.23
  -8  -2   2    1.40    0.30
   8   2  -2    2.43    0.32
  -8  -2   3    0.46    0.21
   8   2  -3    0.22    0.21
  -8  -2   4    5.90    0.43
   8   2  -4    4.99    0.42
   8   2  -5   12.85    0.62
  -8  -2   5   10.22    0.57
   8   2  -6   15.54    0.68
  -8  -2   6   14.49    0.68
   8   1  -1   16.87    0.76
  -8  -1   1   18.87    0.82
   8   1  -2   44.72    1.22
  -8  -1   2   44.57    1.23
  -8  -1   3    3.45    0.42
   8   1  -3    3.54    0.39
  -8  -1   4   17.82    0.80
   8   1  -4   14.77    0.73
  -8  -1   5   13.19    0.68
  -8  -1   6    0.92    0.33
   8   1  -6    1.16    0.31
   8   1  -7    9.60    0.57
  -8  -1   7    8.83    0.59
   8   1  -8    1.70    0.32
  -8  -1   8    1.65    0.34
  -8   0   1   37.47    1.18
   8   0  -1   33.30    1.10
   8   0  -2    0.27    0.25
  -8   0   2    0.76    0.29
   8   0  -3    1.27    0.32
  -8   0   3    1.10    0.34
  -8   0   4    0.89    0.28
   8   0  -4    0.40    0.27
   8   0  -5    1.11    0.27
  -8   0   5    0.75    0.28
   8   0  -6   12.62    0.69
  -8   0   6   14.00    0.73
  -8   0   7    0.27    0.24
   8   0  -7    0.46    0.27
  -8   0   8    3.90    0.42
   8   0  -8    2.59    0.40
  -8   0   9    2.61    0.34
   8   0  -9    1.93    0.33
   8  -1   0    2.78    0.42
  -8   1   0    4.00    0.43
   8  -1  -1    5.07    0.51
  -8   1   1    5.71    0.50
  -8   1   2   11.98    0.68
   8  -1  -2   10.77    0.65
   8  -1  -3    2.81    0.40
  -8   1   3    3.06    0.42
  -8   1   4    6.95    0.55
   8  -1  -4    5.59    0.52
   8  -1  -5    5.87    0.49
  -8   1   5    4.74    0.48
  -8   1   6   24.22    0.94
   8  -1  -7    0.81    0.31
  -8   1   7    1.46    0.32
   8  -1  -8    0.65    0.31
  -8   1   8    0.98    0.30
   8  -1  -9    1.33    0.28
  -8   1   9    1.50    0.30
   8  -2   0   12.40    0.72
  -8   2   0   13.43    0.73
  -8   2   1    4.85    0.48
   8  -2  -1    4.15    0.47
  -8   2   2   31.24    1.10
   8  -2  -2   29.99    1.06
  -8   2   3   65.87    1.59
   8  -2  -3   62.42    1.53
   8  -2  -4    0.34    0.25
  -8   2   4    0.84    0.30
  -8   2   5   13.90    0.74
  -8   2   6    8.16    0.57
  -8   2   6    9.28    0.59
  -8   2   7    0.61    0.31
  -8   2   7    2.01    0.32
   8  -2  -8    3.51    0.40
  -8   2   8    3.71    0.40
  -8   2   9    2.51    0.38
  -8   3   0   37.62    1.16
  -8   3   0   38.13    1.17
  -8   3   1   32.54    1.10
  -8   3   1   31.57    1.08
  -8   3   2   30.94    1.09
  -8   3   2   35.57    1.16
  -8   3   3   44.92    1.30
  -8   3   3   44.96    1.29
  -8   3   4   28.93    1.03
  -8   3   4   31.53    1.07
  -8   3   5    6.35    0.51
  -8   3   5    7.27    0.54
  -8   3   6   50.52    1.33
  -8   3   6   52.28    1.35
  -8   3   7    0.45    0.22
  -8   3   7   -0.06    0.23
  -8   3   8    2.36    0.34
  -8   3   8    3.35    0.39
  -8   4   0  100.48    1.91
  -8   4   0   92.90    1.83
  -8   4   1    7.11    0.54
  -8   4   1    7.48    0.54
  -8   4   2   15.98    0.78
  -8   4   2   16.48    0.78
  -8   4   3   11.98    0.65
  -8   4   3   10.13    0.62
  -8   4   4    1.84    0.33
  -8   4   4    1.15    0.30
  -8   4   5   32.51    1.04
  -8   4   5   31.63    1.02
  -8   4   6   -0.23    0.20
  -8   4   6    0.39    0.21
  -8   4   7   -0.08    0.21
  -8   4   7    0.08    0.20
  -8   5   0   22.51    0.82
  -8   5   0   20.75    0.79
   7   4  -1   14.85    0.63
  -7  -4   1   14.36    0.63
   7   4  -2   16.90    0.70
  -7  -4   2   15.58    0.68
   7   4  -3    4.97    0.42
  -7  -4   3    3.90    0.40
   7   4  -4    1.89    0.31
  -7  -4   4    1.67    0.32
  -7  -4   5   11.25    0.60
   7   4  -5   11.62    0.59
  -7  -4   6    1.17    0.24
   7   4  -6    1.18    0.24
  -7  -3   1    1.84    0.33
   7   3  -1    1.30    0.30
  -7  -3   2    0.42    0.25
   7   3  -2    0.19    0.24
  -7  -3   3    8.11    0.57
   7   3  -3    7.14    0.56
   7   3  -4   36.82    1.16
  -7  -3   4   35.28    1.11
   7   3  -5   16.98    0.80
  -7  -3   5   15.15    0.76
   7   3  -6    4.89    0.45
  -7  -3   6    5.01    0.47
  -7  -3   7    0.18    0.22
   7   3  -7   -0.30    0.22
   7   3  -8    3.66    0.44
  -7  -3   8    3.61    0.39
  -7  -3   9   16.95    0.72
   7   3  -9   17.82    0.73
  -7  -2   1   10.53    0.68
   7   2  -1   11.80    0.70
  -7  -2   2   57.61    1.49
   7   2  -2   51.47    1.40
   7   2  -3   20.48    0.92
  -7  -2   3   22.21    0.94
   7   2  -4   46.12    1.35
  -7  -2   4   52.27    1.42
   7   2  -5    9.25    0.64
  -7  -2   5    7.00    0.56
   7   2  -6    3.71    0.41
  -7  -2   6    3.11    0.42
   7   2  -7   11.65    0.70
  -7  -2   7   13.87    0.75
   7   2  -8   15.48    0.79
  -7  -2   8   17.04    0.80
   7   2  -9   38.22    1.15
  -7  -2   9   38.28    1.15
   7   2 -10   16.75    0.74
  -7  -2  10   15.97    0.74
  -7  -2  11    6.77    0.48
   7   2 -11    6.18    0.46
   7   1  -1   56.91    1.50
  -7  -1   1   57.68    1.51
   7   1  -2   69.78    1.66
  -7  -1   2   73.12    1.69
   7   1  -3   39.08    1.27
  -7  -1   3   46.33    1.37
   7   1  -4    1.97    0.36
  -7  -1   4    1.46    0.34
   7   1  -5   18.55    0.86
  -7  -1   5   21.02    0.93
  -7  -1   6   29.56    1.11
   7   1  -6   28.46    1.06
  -7  -1   7   10.99    0.67
   7   1  -7    7.88    0.62
  -7  -1   8   51.45    1.40
   7   1  -8   43.98    1.28
   7   1  -9   20.48    0.87
  -7  -1   9   19.80    0.88
   7   1 -10    0.26    0.25
  -7  -1  10   -0.26    0.26
  -7  -1  11   -0.16    0.25
   7   1 -12   11.80    0.59
  -7  -1  12   10.95    0.57
  -7   0   1   36.05    1.20
   7   0  -1   33.47    1.17
  -7   0   2   42.19    1.30
   7   0  -2   39.61    1.26
  -7   0   3    4.76    0.51
   7   0  -3    4.65    0.48
  -7   0   4    1.40    0.32
   7   0  -4    1.43    0.34
   7   0  -5    6.21    0.54
  -7   0   5    6.73    0.58
   7   0  -6  107.36    2.07
  -7   0   6  107.07    2.08
  -7   0   7   12.28    0.75
   7   0  -7   11.23    0.69
   7   0  -8    4.25    0.46
  -7   0   8    3.89    0.49
   7   0  -9    8.35    0.61
  -7   0   9    7.79    0.62
   7   0 -10    3.28    0.41
  -7   0  10    2.94    0.42
  -7   0  11   -0.58    0.22
  -7   0  12    2.01    0.35
   7   0 -12    1.54    0.31
   7  -1   0   51.60    1.43
  -7   1   0   58.17    1.52
  -7   1   1    0.71    0.31
   7  -1  -1   -0.20    0.27
  -7   1   2   16.47    0.83
   7  -1  -2   14.90    0.78
   7  -1  -3   68.07    1.63
  -7   1   3   64.89    1.59
  -7   1   4    0.64    0.31
   7  -1  -4    1.29    0.33
  -7   1   5  258.49    3.33
   7  -1  -5  238.76    3.18
   7  -1  -6  252.58    3.30
  -7   1   6  278.31    3.46
   7  -1  -7   62.93    1.59
  -7   1   7   62.10    1.59
  -7   1   8   21.51    0.94
   7  -1  -8   20.13    0.91
   7  -1  -9   -0.67    0.28
  -7   1   9   -0.60    0.24
   7  -1 -10   46.80    1.31
  -7   1  10   53.85    1.41
   7  -1 -11    9.41    0.60
  -7   1  11   10.95    0.64
   7  -1 -12   16.87    0.75
  -7   1  12   21.40    0.83
   7  -2   0    9.82    0.66
  -7   2   0   10.56    0.68
  -7   2   1  201.90    2.91
   7  -2  -1  200.40    2.88
  -7   2   2  582.47    5.39
   7  -2  -2  544.66    5.18
  -7   2   3   15.79    0.82
   7  -2  -3   13.70    0.77
   7  -2  -4   22.27    0.95
  -7   2   4   23.69    0.99
   7  -2  -5    0.99    0.32
  -7   2   5    1.42    0.33
  -7   2   6   39.63    1.27
   7  -2  -6   41.30    1.29
  -7   2   7    0.15    0.31
   7  -2  -7    0.47    0.29
   7  -2  -8    2.54    0.38
  -7   2   8    3.75    0.49
  -7   2   9   24.27    0.98
   7  -2  -9   22.54    0.94
  -7   2  10   10.30    0.64
  -7   2  11    2.54    0.36
   7  -2 -11    2.74    0.37
   7  -2 -12    0.94    0.25
  -7   2  12    1.71    0.27
   7  -3   0   17.03    0.85
  -7   3   0   21.79    0.94
   7  -3  -1   26.64    1.05
  -7   3   1   32.13    1.15
   7  -3  -2    5.91    0.54
  -7   3   2    7.23    0.58
   7  -3  -3  276.99    3.55
  -7   3   3  306.65    3.75
  -7   3   4   11.80    0.74
   7  -3  -4   11.46    0.72
   7  -3  -5    4.46    0.47
  -7   3   5    4.46    0.49
   7  -3  -6   46.79    1.36
  -7   3   6   45.67    1.37
   7  -3  -7    0.18    0.27
  -7   3   7    0.75    0.29
   7  -3  -8    5.74    0.54
  -7   3   8    7.89    0.55
  -7   3   9    0.78    0.29
  -7   3   9    1.37    0.29
  -7   3  10    5.54    0.47
  -7   3  11    8.70    0.56
   7  -3 -11    7.02    0.51
  -7   4   0   26.94    1.05
   7  -4   0   21.42    0.93
   7  -4  -1   39.89    1.26
  -7   4   1   49.04    1.42
  -7   4   2   31.27    1.13
   7  -4  -2   28.10    1.06
  -7   4   3    0.22    0.29
   7  -4  -3    1.19    0.26
   7  -4  -4    4.17    0.47
  -7   4   4    3.19    0.46
   7  -4  -5   15.55    0.80
  -7   4   5   20.62    0.93
  -7   4   6    2.33    0.40
   7  -4  -6    2.80    0.41
  -7   4   7   33.69    1.13
  -7   4   7   33.38    1.12
  -7   4   8    2.48    0.38
  -7   4   8    2.33    0.41
  -7   4   9   24.06    0.90
  -7   4   9   22.15    0.86
  -7   4  10    0.22    0.16
  -7   4  10    0.14    0.22
  -7   5   0   49.94    1.39
  -7   5   4   18.33    0.84
  -7   5   5    0.78    0.28
  -7   5   5    0.10    0.28
  -7   5   6   20.35    0.85
  -7   5   6   19.12    0.83
  -7   5   7    5.69    0.45
  -7   5   7    5.61    0.47
  -7   5   8    8.82    0.53
  -7   5   8    9.66    0.53
  -7   6   0   10.21    0.60
  -7   6   0    8.62    0.61
  -7   6   5   44.99    1.18
  -7   6   5   47.32    1.21
  -6  -5   1   11.43    0.61
   6   5  -1   10.50    0.59
   6   5  -2   26.66    0.91
  -6  -5   2   28.63    0.95
  -6  -5   3   21.63    0.85
   6   5  -3   20.27    0.81
  -6  -5   4   12.78    0.64
   6   5  -4   13.54    0.68
   6   5  -5   16.75    0.74
  -6  -5   5   18.99    0.77
  -6  -5   6    6.43    0.49
   6   5  -6    4.62    0.42
  -6  -5   7   44.89    1.15
   6   5  -7   46.80    1.18
  -6  -5   8   29.13    0.91
   6   5  -8   29.77    0.92
  -6  -4   1    5.83    0.53
   6   4  -1    7.17    0.57
   6   4  -2   12.94    0.72
  -6  -4   2   11.46    0.70
   6   4  -3   38.11    1.19
  -6  -4   3   33.69    1.13
   6   4  -4   35.51    1.16
  -6  -4   4   35.94    1.17
  -6  -4   5    0.62    0.32
   6   4  -5    1.21    0.31
  -6  -4   6    6.69    0.59
   6   4  -6    9.05    0.61
  -6  -4   7    3.17    0.41
   6   4  -7    3.75    0.40
  -6  -4   8   57.15    1.42
   6   4  -8   66.63    1.51
   6   4  -9    8.15    0.55
  -6  -4   9    9.78    0.60
  -6  -4  10    1.28    0.29
   6   4 -10    1.02    0.29
   6   4 -11    5.18    0.41
  -6  -4  11    4.89    0.43
   6   3  -1    2.18    0.39
  -6  -3   1    3.21    0.42
   6   3  -2   28.41    1.06
  -6  -3   2   26.97    1.05
   6   3  -3    0.67    0.28
  -6  -3   3    0.64    0.33
   6   3  -4   27.81    1.07
  -6  -3   4   28.94    1.07
   6   3  -5    8.10    0.65
  -6  -3   5    9.69    0.65
  -6  -3   6   -0.04    0.26
   6   3  -6    0.33    0.31
   6   3  -7    2.06    0.36
  -6  -3   7    1.74    0.38
  -6  -3   8   12.62    0.74
   6   3  -8   11.43    0.70
   6   3  -9   -0.56    0.23
  -6  -3   9   -0.98    0.26
  -6  -3  10   12.52    0.71
   6   3 -10   13.80    0.74
   6   3 -11    1.36    0.30
  -6  -3  11    1.20    0.29
  -6  -3  12    0.32    0.24
   6   3 -12    0.04    0.23
  -6  -2   1    3.45    0.45
   6   2  -1    3.74    0.41
  -6  -2   2   34.70    1.15
   6   2  -2   34.20    1.14
  -6  -2   3   41.97    1.28
   6   2  -3   43.24    1.28
   6   2  -4   62.92    1.56
  -6  -2   4   65.93    1.59
   6   2  -5   -0.03    0.26
  -6  -2   5    0.83    0.31
   6   2  -6    0.12    0.28
  -6  -2   6   -0.09    0.28
  -6  -2   7   13.39    0.76
   6   2  -7   15.17    0.79
   6   2  -8    0.28    0.26
  -6  -2   8    0.90    0.29
   6   2  -9   91.38    1.89
  -6  -2   9   97.65    1.98
   6   2 -10   83.18    1.80
  -6  -2  10   76.06    1.71
  -6  -2  11    1.58    0.33
   6   2 -11    1.70    0.33
   6   2 -12   46.26    1.27
  -6  -2  12   42.10    1.22
  -6  -2  13   18.77    0.78
   6   2 -13   16.33    0.76
  -6  -1   1   11.49    0.68
   6   1  -1   10.13    0.64
   6   1  -2   36.04    1.13
  -6  -1   2   35.18    1.13
   6   1  -3  186.78    2.62
  -6  -1   3  190.20    2.65
  -6  -1   4   14.38    0.75
   6   1  -4   16.21    0.78
  -6  -1   5   33.02    1.10
   6   1  -5   35.61    1.15
   6   1  -6  247.99    3.12
  -6  -1   6  258.63    3.17
  -6  -1   7   97.52    1.96
   6   1  -7   96.77    1.93
  -6  -1   8  620.24    5.36
   6   1  -8  583.24    5.19
   6   1  -9   21.70    0.96
  -6  -1   9   19.77    0.94
   6   1 -10  196.64    2.85
  -6  -1  10  202.35    2.88
  -6  -1  11   10.57    0.69
   6   1 -11    9.39    0.65
  -6  -1  12   26.89    0.99
   6   1 -12   25.58    0.98
  -6  -1  13    0.21    0.23
   6   1 -13   -0.46    0.26
   6   1 -14    0.15    0.22
  -6  -1  14    1.06    0.25
  -6   0   1   81.46    1.66
   6   0  -1   83.10    1.67
  -6   0   2   -0.31    0.24
   6   0  -2    0.35    0.21
  -6   0   3    0.39    0.26
   6   0  -3    0.10    0.22
   6   0  -4  198.69    2.66
  -6   0   4  216.23    2.79
  -6   0   5  324.37    3.51
   6   0  -5  321.51    3.49
   6   0  -6    4.08    0.47
  -6   0   6    3.68    0.47
  -6   0   7   45.57    1.31
   6   0  -7   45.83    1.30
   6   0  -8  147.24    2.41
  -6   0   8  166.68    2.57
   6   0  -9  719.23    5.94
  -6   0   9  777.09    6.24
  -6   0  10   35.00    1.19
   6   0 -10   37.72    1.23
  -6   0  11    1.55    0.36
   6   0 -11    2.05    0.37
  -6   0  12    2.36    0.40
   6   0 -12    2.91    0.40
  -6   0  13    7.75    0.54
   6   0 -13    7.16    0.52
  -6   0  14    4.64    0.43
   6   0 -14    4.76    0.44
  -6   1   0    0.78    0.33
   6  -1   0    1.61    0.30
  -6   1   1   10.31    0.61
   6  -1  -1   10.88    0.63
  -6   1   2    3.62    0.45
   6  -1  -2    3.55    0.41
   6  -1  -3    0.57    0.24
  -6   1   3   -0.71    0.26
   6  -1  -4   70.91    1.54
  -6   1   4   74.63    1.59
  -6   1   5   94.68    1.83
   6  -1  -5   86.93    1.74
  -6   1   6  152.69    2.38
   6  -1  -6  153.92    2.39
  -6   1   7   64.47    1.56
   6  -1  -7   69.72    1.61
  -6   1   8    1.16    0.35
   6  -1  -8    1.45    0.32
  -6   1   9  134.45    2.34
   6  -1  -9  128.81    2.29
  -6   1  10    0.89    0.33
   6  -1 -10    1.67    0.34
  -6   1  11    2.96    0.42
   6  -1 -11    2.92    0.41
   6  -1 -12    2.92    0.39
  -6   1  12    2.81    0.40
   6  -1 -13    0.43    0.26
  -6   1  13   -0.28    0.24
   6  -1 -14    9.35    0.55
  -6   1  14    9.36    0.55
   6  -2   0   24.06    0.91
  -6   2   0   26.62    0.97
   6  -2  -1  101.41    1.85
  -6   2   1  104.90    1.89
   6  -2  -2   92.68    1.77
  -6   2   2   96.31    1.81
   6  -2  -3   17.17    0.77
  -6   2   3   20.01    0.84
  -6   2   4   55.05    1.39
   6  -2  -4   57.65    1.41
   6  -2  -5   74.00    1.63
  -6   2   5   77.79    1.68
   6  -2  -6   13.02    0.73
  -6   2   6   16.19    0.80
  -6   2   7    1.66    0.36
   6  -2  -7    1.12    0.34
  -6   2   8   29.90    1.10
   6  -2  -8   27.20    1.04
   6  -2  -9    5.89    0.52
  -6   2   9    6.19    0.54
  -6   2  10  110.38    2.13
   6  -2 -10   86.87    1.87
   6  -2 -11   25.30    1.00
  -6   2  11   30.24    1.09
   6  -2 -12    0.29    0.24
  -6   2  12    0.10    0.24
   6  -2 -13    0.32    0.29
  -6   2  13    0.58    0.28
   6  -3   0   13.44    0.72
  -6   3   0   17.05    0.80
  -6   3   1   19.21    0.84
   6  -3  -1   19.15    0.84
   6  -3  -2   20.21    0.85
  -6   3   2   21.60    0.91
  -6   3   3    1.37    0.36
   6  -3  -3    2.09    0.31
  -6   3   4   63.74    1.54
   6  -3  -4   62.14    1.51
  -6   3   5    0.33    0.28
   6  -3  -5    0.38    0.27
   6  -3  -6   10.70    0.67
  -6   3   6   11.96    0.71
  -6   3   7   13.42    0.77
   6  -3  -7   11.65    0.72
   6  -3  -8    0.35    0.31
  -6   3   8    0.95    0.36
   6  -3  -9   56.60    1.49
  -6   3   9   65.06    1.64
  -6   3  10    0.88    0.30
   6  -3 -10    0.42    0.26
   6  -3 -11   14.72    0.77
  -6   3  11   15.05    0.76
   6  -3 -12   10.70    0.64
  -6   3  12   14.12    0.70
  -6   3  13   -0.37    0.22
   6  -3 -13    1.13    0.23
   6  -4   0    8.89    0.60
  -6   4   0   11.52    0.70
   6  -4  -1    0.48    0.23
  -6   4   1    0.17    0.30
   6  -4  -2    2.13    0.34
  -6   4   2    1.90    0.38
  -6   4   3    8.47    0.65
   6  -4  -3    8.74    0.61
   6  -4  -4   19.50    0.88
  -6   4   4   19.96    0.90
   6  -4  -5    1.22    0.31
  -6   4   5    0.53    0.32
   6  -4  -6   42.00    1.32
  -6   4   6   50.57    1.44
  -6   4   7   32.57    1.16
   6  -4  -7   25.55    1.02
  -6   4   8    1.77    0.34
   6  -4  -8    0.07    0.28
   6  -4  -9   45.41    1.36
  -6   4   9   56.25    1.49
  -6   4  10    8.81    0.61
  -6   4  11    1.66    0.33
   6  -4 -12    0.85    0.25
  -6   4  12    0.88    0.23
   6  -5   0   47.34    1.37
  -6   5   0   51.43    1.45
   6  -5  -1   13.21    0.74
  -6   5   1   13.19    0.77
  -6   5   2   74.82    1.74
   6  -5  -2   66.65    1.65
  -6   5   3    0.22    0.28
   6  -5  -3   -0.06    0.22
  -6   5   4    1.60    0.37
   6  -5  -4    1.65    0.33
   6  -5  -5    0.25    0.26
  -6   5   5    0.58    0.30
   6  -5  -6   17.01    0.83
  -6   5   6   21.91    0.97
  -6   5   7    2.12    0.35
   6  -5  -7    2.32    0.35
  -6   5   8   64.18    1.53
  -6   5   8   65.54    1.55
  -6   5   9   16.68    0.76
  -6   5   9   16.35    0.77
  -6   5  10    2.51    0.33
  -6   6   0    0.46    0.29
   6  -6   0    0.18    0.28
   6  -6  -1   65.44    1.60
  -6   6   1   65.85    1.61
  -6   6   2  199.36    3.00
   6  -6  -2  200.65    2.92
  -6   6   3   26.82    1.01
   6  -6  -3   22.97    0.96
  -6   6   4  134.54    2.36
  -6   6   5    1.87    0.33
  -6   6   5    1.54    0.30
  -6   6   6    1.15    0.28
  -6   6   6    1.06    0.28
  -6   6   7    6.47    0.50
  -6   6   7    7.24    0.50
  -6   6   8    0.75    0.22
  -6   6   8    0.93    0.24
  -6   7   0   36.20    1.11
  -6   7   0   36.15    1.11
  -6   7   1   16.21    0.76
  -6   7   1   16.57    0.74
  -6   7   2   25.26    0.92
  -6   7   2   24.92    0.93
  -6   7   3   25.09    0.90
  -6   7   3   25.79    0.92
  -6   7   4   29.56    0.95
  -6   7   4   30.34    0.97
  -6   7   5   10.87    0.59
  -6   7   5   11.41    0.57
   5   6  -1    4.67    0.42
  -5  -6   1    4.53    0.41
  -5  -6   2    2.07    0.31
   5   6  -2    0.82    0.28
   5   6  -3    2.59    0.36
  -5  -6   3    3.16    0.37
  -5  -6   4   35.46    1.07
   5   6  -4   33.62    1.04
   5   6  -5    0.09    0.25
  -5  -6   5    0.31    0.26
   5   6  -6    0.69    0.25
  -5  -6   6    1.19    0.29
   5   6  -7   16.32    0.73
  -5  -6   7   18.00    0.75
  -5  -6   8    0.36    0.22
   5   6  -8    0.28    0.24
   5   5  -1  151.44    2.42
  -5  -5   1  161.79    2.58
   5   5  -2    1.84    0.37
  -5  -5   2    0.89    0.39
  -5  -5   3   19.24    0.87
   5   5  -3   18.94    0.88
  -5  -5   4    2.14    0.38
   5   5  -4    1.24    0.37
  -5  -5   5   30.50    1.08
   5   5  -5   30.30    1.09
   5   5  -6    2.12    0.43
  -5  -5   6    3.32    0.45
  -5  -5   7    4.75    0.49
   5   5  -7    3.99    0.42
  -5  -5   8    0.43    0.24
   5   5  -8    0.16    0.24
  -5  -5   9   20.31    0.85
   5   5  -9   20.94    0.85
   5   5 -10   -0.03    0.22
  -5  -5  10   -0.11    0.25
  -5  -5  11    0.24    0.25
   5   5 -11   -0.05    0.22
   5   4  -1   10.00    0.66
  -5  -4   1    9.01    0.67
   5   4  -2    8.74    0.65
  -5  -4   2   10.99    0.68
   5   4  -3   47.80    1.36
  -5  -4   3   45.76    1.35
   5   4  -4   96.23    1.95
  -5  -4   4   98.98    1.98
  -5  -4   5   32.24    1.13
   5   4  -5   29.52    1.08
  -5  -4   6   12.08    0.73
   5   4  -6   10.79    0.69
   5   4  -7    5.30    0.51
  -5  -4   7    4.45    0.53
  -5  -4   8    0.40    0.29
   5   4  -8    0.72    0.30
  -5  -4   9    5.32    0.52
   5   4  -9    5.09    0.50
   5   4 -10   44.60    1.31
  -5  -4  10   42.97    1.29
  -5  -4  11    0.03    0.25
   5   4 -11   -0.16    0.25
   5   4 -12   75.59    1.57
  -5  -4  12   76.78    1.60
   5   4 -13   18.77    0.76
  -5  -4  13   19.67    0.77
  -5  -3   1   10.38    0.66
   5   3  -1   10.99    0.65
   5   3  -2   12.62    0.71
  -5  -3   2   11.99    0.69
  -5  -3   3    4.47    0.47
   5   3  -3    3.82    0.43
   5   3  -4    2.16    0.37
  -5  -3   4    3.45    0.40
  -5  -3   5   34.37    1.12
   5   3  -5   33.70    1.11
  -5  -3   6    5.17    0.50
   5   3  -6    5.98    0.53
   5   3  -7   62.59    1.54
  -5  -3   7   66.07    1.58
  -5  -3   8   10.06    0.67
   5   3  -8    7.94    0.63
   5   3  -9   11.81    0.72
  -5  -3   9   14.08    0.78
   5   3 -10    6.47    0.54
  -5  -3  10    5.72    0.51
   5   3 -11  158.65    2.52
  -5  -3  11  167.99    2.58
  -5  -3  12  125.63    2.23
   5   3 -12  131.66    2.23
  -5  -3  13  141.30    2.29
   5   3 -13  151.99    2.32
  -5  -3  14   45.15    1.19
   5   3 -14   41.84    1.13
  -5  -2   1   18.06    0.77
   5   2  -1   17.30    0.75
  -5  -2   2   22.89    0.85
   5   2  -2   21.88    0.84
   5   2  -3    5.25    0.45
  -5  -2   3    6.03    0.48
   5   2  -4    1.79    0.32
  -5  -2   4    1.33    0.31
   5   2  -5   -0.12    0.24
  -5  -2   5    0.04    0.25
   5   2  -6   35.57    1.10
  -5  -2   6   35.55    1.10
   5   2  -7    3.95    0.43
  -5  -2   7    3.93    0.43
  -5  -2   8  266.05    3.21
   5   2  -8  251.50    3.10
   5   2  -9  186.86    2.70
  -5  -2   9  185.39    2.69
   5   2 -10   10.72    0.67
  -5  -2  10    8.38    0.62
  -5  -2  11   11.87    0.73
   5   2 -11   11.15    0.72
  -5  -2  12   58.37    1.51
   5   2 -12   54.42    1.47
  -5  -2  13    7.70    0.58
   5   2 -13    7.65    0.57
  -5  -2  14    0.43    0.24
   5   2 -14    0.00    0.25
  -5  -2  15   25.29    0.88
   5   2 -15   23.88    0.84
  -5  -1   1   14.45    0.65
   5   1  -1   15.24    0.66
   5   1  -2   16.12    0.68
  -5  -1   2   16.21    0.68
   5   1  -3    4.96    0.42
  -5  -1   3    6.93    0.49
  -5  -1   4    9.86    0.57
   5   1  -4    9.38    0.53
  -5  -1   5   36.46    1.04
   5   1  -5   34.23    1.01
   5   1  -6  308.22    3.20
  -5  -1   6  299.54    3.15
   5   1  -7    4.51    0.42
  -5  -1   7    5.53    0.47
  -5  -1   8   49.07    1.31
   5   1  -8   47.29    1.28
  -5  -1   9    3.37    0.44
   5   1  -9    3.69    0.44
  -5  -1  10  195.59    2.78
   5   1 -10  187.73    2.72
   5   1 -11   98.18    1.98
  -5  -1  11  102.71    2.02
  -5  -1  12   20.99    0.93
   5   1 -12   18.37    0.87
   5   1 -13   12.55    0.72
  -5  -1  13   12.52    0.71
   5   1 -14    0.94    0.29
  -5  -1  14    1.62    0.32
  -5  -1  15    3.80    0.41
   5   1 -15    4.08    0.40
  -5   0   1   17.03    0.67
   5   0  -1   16.41    0.65
   5   0  -2    2.18    0.30
  -5   0   2    2.38    0.32
   5   0  -3    8.34    0.49
  -5   0   3    8.03    0.50
  -5   0   4  101.49    1.65
   5   0  -4   95.36    1.60
   5   0  -5    4.86    0.43
  -5   0   5    5.37    0.44
  -5   0   6   39.08    1.08
   5   0  -6   43.90    1.14
   5   0  -7   44.29    1.18
  -5   0   7   43.45    1.17
  -5   0   8    3.27    0.41
   5   0  -8    2.75    0.39
   5   0  -9   14.58    0.74
  -5   0   9   15.18    0.77
   5   0 -10    6.31    0.53
  -5   0  10    4.53    0.47
  -5   0  11    4.60    0.49
   5   0 -11    5.58    0.50
  -5   0  12    0.48    0.30
   5   0 -12    0.88    0.32
  -5   0  13   -0.61    0.25
   5   0 -13   -0.11    0.25
   5   0 -14   20.02    0.87
  -5   0  14   22.69    0.92
   5   0 -15   45.65    1.21
  -5   0  15   48.19    1.24
  -5   1   0   10.77    0.55
   5  -1   0   10.04    0.52
  -5   1   1   12.37    0.59
   5  -1  -1   13.73    0.60
   5  -1  -2   37.27    0.96
  -5   1   2   36.86    0.98
   5  -1  -3    9.15    0.52
  -5   1   3    9.41    0.53
  -5   1   4    0.73    0.28
   5  -1  -4    0.70    0.28
  -5   1   5   25.44    0.86
   5  -1  -5   26.55    0.87
   5  -1  -6  164.45    2.25
  -5   1   6  165.69    2.25
  -5   1   7   27.23    0.93
   5  -1  -7   27.77    0.95
   5  -1  -8   13.38    0.70
  -5   1   8   14.83    0.75
  -5   1   9    7.88    0.60
   5  -1  -9    8.89    0.59
  -5   1  10    1.94    0.36
   5  -1 -10    0.53    0.35
   5  -1 -11   12.12    0.71
  -5   1  11   12.04    0.74
  -5   1  12   23.36    0.99
   5  -1 -12   21.87    0.95
  -5   1  13   41.52    1.27
   5  -1 -13   34.06    1.15
  -5   1  14   60.18    1.46
   5  -1 -14   59.73    1.46
   5  -1 -15    6.37    0.52
  -5   1  15    8.75    0.54
  -5   2   0  196.05    2.33
   5  -2   0  184.56    2.25
  -5   2   1   17.63    0.69
   5  -2  -1   17.68    0.68
  -5   2   2    3.42    0.37
   5  -2  -2    4.01    0.38
  -5   2   3   88.67    1.55
   5  -2  -3   86.52    1.52
   5  -2  -4    3.12    0.37
  -5   2   4    3.93    0.40
   5  -2  -5   47.88    1.19
  -5   2   5   47.59    1.19
   5  -2  -6   24.30    0.87
  -5   2   6   25.99    0.91
  -5   2   7    3.44    0.42
   5  -2  -7    3.40    0.42
   5  -2  -8   14.06    0.72
  -5   2   8   16.06    0.77
   5  -2  -9   53.53    1.43
  -5   2   9   58.29    1.48
   5  -2 -10    7.09    0.57
  -5   2  10    5.85    0.53
   5  -2 -11    0.00    0.27
  -5   2  11    0.40    0.28
   5  -2 -12    1.30    0.34
  -5   2  12    3.12    0.44
  -5   2  13    8.56    0.60
   5  -2 -13    8.12    0.59
   5  -2 -14    6.87    0.52
  -5   2  14    6.40    0.51
  -5   2  15   27.37    0.88
   5  -2 -15   26.75    0.89
  -5   3   0  429.86    3.80
   5  -3   0  382.30    3.55
  -5   3   1   62.59    1.34
   5  -3  -1   59.44    1.29
  -5   3   2  126.78    1.93
   5  -3  -2  121.18    1.89
  -5   3   3    0.64    0.30
   5  -3  -3    1.72    0.29
   5  -3  -4   33.92    1.02
  -5   3   4   40.44    1.12
   5  -3  -5    7.34    0.51
  -5   3   5    7.00    0.53
   5  -3  -6    3.73    0.44
  -5   3   6    5.06    0.49
   5  -3  -7   19.14    0.85
  -5   3   7   21.11    0.91
  -5   3   8  107.16    2.03
   5  -3  -8   97.97    1.93
   5  -3  -9    1.01    0.31
  -5   3   9    1.15    0.37
  -5   3  10   17.63    0.87
   5  -3 -10   14.13    0.76
   5  -3 -11   21.01    0.93
  -5   3  11   26.10    1.06
  -5   3  12   43.60    1.30
   5  -3 -12   38.66    1.22
  -5   3  13    4.60    0.46
  -5   3  14   16.96    0.73
   5  -3 -14   14.88    0.69
  -5   4   0    7.56    0.55
   5  -4   0    6.11    0.48
  -5   4   1   52.16    1.30
   5  -4  -1   53.36    1.30
  -5   4   2    0.64    0.25
   5  -4  -2    0.52    0.19
   5  -4  -3    2.48    0.35
  -5   4   3    2.55    0.40
  -5   4   4    4.31    0.47
   5  -4  -4    3.76    0.41
   5  -4  -5   75.29    1.66
  -5   4   5   93.55    1.86
  -5   4   6   56.33    1.47
   5  -4  -6   50.32    1.37
   5  -4  -7   55.29    1.46
  -5   4   7   65.52    1.60
   5  -4  -8    0.06    0.25
  -5   4   8    0.36    0.29
  -5   4   9    0.05    0.28
   5  -4  -9   -0.15    0.26
  -5   4  10    3.73    0.45
   5  -4 -10    2.26    0.38
   5  -4 -11   26.35    1.00
  -5   4  11   28.13    1.04
   5  -4 -12    1.30    0.30
  -5   4  12    2.14    0.33
   5  -5   0   33.34    1.12
  -5   5   0   35.56    1.16
  -5   5   1   57.88    1.47
   5  -5  -1   55.91    1.44
  -5   5   2   -0.15    0.27
   5  -5  -2    0.41    0.23
  -5   5   3    6.28    0.56
   5  -5  -3    6.02    0.52
  -5   5   4   31.81    1.12
   5  -5  -4   30.17    1.09
   5  -5  -5    0.57    0.28
  -5   5   5    0.24    0.29
  -5   5   6    8.39    0.62
   5  -5  -6    6.43    0.56
  -5   5   7   29.76    1.11
   5  -5  -7   26.17    1.03
  -5   5   8    2.92    0.42
   5  -5  -8    2.92    0.40
  -5   5   9   15.64    0.80
   5  -5  -9   12.87    0.73
  -5   5  10   21.78    0.88
   5  -5 -10   20.92    0.88
  -5   5  11    0.98    0.25
   5  -5 -11   -0.23    0.25
  -5   6   0   15.82    0.83
   5  -6   0   14.50    0.80
   5  -6  -1   24.50    0.99
  -5   6   1   27.49    1.06
   5  -6  -2   76.81    1.77
  -5   6   2   79.33    1.80
   5  -6  -3   16.03    0.83
  -5   6   3   18.30    0.88
   5  -6  -4   69.13    1.67
  -5   6   4   74.11    1.74
   5  -6  -5   16.65    0.81
  -5   6   5   17.37    0.84
  -5   6   6   13.90    0.73
   5  -6  -6   12.73    0.73
   5  -6  -7    1.67    0.33
  -5   6   7    1.61    0.31
  -5   6   8   35.47    1.10
   5  -6  -8   34.26    1.09
  -5   6   9    0.60    0.24
   5  -6  -9    0.43    0.24
  -5   7   0    0.73    0.31
   5  -7   0    1.35    0.32
  -5   7   1   60.62    1.55
   5  -7  -1   67.89    1.61
   5  -7  -2   58.43    1.48
  -5   7   2   58.95    1.51
  -5   7   3   24.16    0.94
  -5   7   3   25.52    0.98
  -5   7   4   16.09    0.76
  -5   7   4   14.17    0.72
  -5   7   5   59.83    1.43
  -5   7   5   58.62    1.42
  -5   7   6   -0.03    0.25
  -5   7   6    0.95    0.25
  -5   7   7   11.16    0.60
  -5   7   7   11.91    0.60
  -5   8   0    4.76    0.41
  -5   8   0    3.82    0.38
  -5   8   1    0.47    0.19
  -5   8   1    0.61    0.23
  -5   8   2   10.46    0.55
  -5   8   2   10.64    0.57
  -4  -7   1   57.48    1.26
   4   7  -1   56.58    1.28
  -4  -7   2    1.15    0.25
   4   7  -2    1.03    0.26
   4   7  -3    4.24    0.40
  -4  -7   3    4.51    0.40
  -4  -7   4    7.53    0.50
   4   7  -4    7.29    0.50
  -4  -7   5   11.31    0.60
   4   7  -5   11.21    0.60
  -4  -7   6    6.20    0.47
   4   7  -6    6.61    0.47
   4   6  -1   89.71    1.86
  -4  -6   1   99.78    1.93
   4   6  -2    0.24    0.26
  -4  -6   2    0.45    0.29
   4   6  -3   76.69    1.72
  -4  -6   3   72.67    1.68
   4   6  -4    0.24    0.30
  -4  -6   4   -0.95    0.29
   4   6  -5    3.57    0.41
  -4  -6   5    2.20    0.41
   4   6  -6    0.65    0.30
  -4  -6   6    0.24    0.34
   4   6  -7    4.30    0.46
  -4  -6   7    4.09    0.45
   4   6  -8    6.60    0.55
  -4  -6   8    6.91    0.54
   4   6  -9    2.73    0.40
  -4  -6   9    3.18    0.42
  -4  -6  10    1.51    0.31
   4   6 -10    1.25    0.29
   4   6 -11    0.32    0.23
  -4  -6  11    0.08    0.24
   4   5  -1    8.95    0.63
  -4  -5   1    9.57    0.66
   4   5  -2  125.96    2.22
  -4  -5   2  123.95    2.23
   4   5  -3    3.04    0.41
  -4  -5   3    1.89    0.39
  -4  -5   4   23.23    0.98
   4   5  -4   23.23    0.96
   4   5  -5    0.90    0.31
  -4  -5   5    0.74    0.31
   4   5  -6    0.32    0.27
  -4  -5   6   -0.21    0.31
   4   5  -7   27.71    1.05
  -4  -5   7   25.28    1.02
   4   5  -8   14.84    0.79
  -4  -5   8   13.86    0.77
   4   5  -9   21.65    0.93
  -4  -5   9   21.18    0.93
  -4  -5  10    1.43    0.36
   4   5 -10    1.70    0.36
  -4  -5  11   14.47    0.76
   4   5 -11   15.66    0.77
  -4  -5  12   22.76    0.90
   4   5 -12   23.40    0.89
   4   5 -13   10.20    0.56
  -4  -5  13    9.06    0.56
  -4  -4   1   73.43    1.60
   4   4  -1   70.52    1.58
  -4  -4   2    1.85    0.37
   4   4  -2    2.79    0.36
  -4  -4   3    4.22    0.43
   4   4  -3    3.30    0.39
  -4  -4   4   27.41    0.99
   4   4  -4   26.76    0.97
  -4  -4   5   79.15    1.69
   4   4  -5   79.14    1.70
   4   4  -6   87.91    1.78
  -4  -4   6   83.84    1.75
   4   4  -7   22.67    0.93
  -4  -4   7   22.68    0.95
   4   4  -8    0.59    0.29
  -4  -4   8    0.21    0.34
   4   4  -9    8.26    0.62
  -4  -4   9    9.56    0.66
   4   4 -10    2.02    0.35
  -4  -4  10    1.85    0.35
   4   4 -11  104.60    2.01
  -4  -4  11  104.43    2.04
  -4  -4  12    0.80    0.33
   4   4 -12    1.50    0.32
  -4  -4  13    2.19    0.38
   4   4 -13    2.90    0.38
  -4  -4  14    7.80    0.54
   4   4 -14    7.73    0.52
   4   3  -1   29.71    0.93
  -4  -3   1   29.53    0.93
  -4  -3   2    2.21    0.35
   4   3  -2    1.57    0.30
  -4  -3   3   22.06    0.82
   4   3  -3   22.67    0.81
  -4  -3   4   23.11    0.84
   4   3  -4   21.25    0.81
  -4  -3   5    2.94    0.38
   4   3  -5    2.34    0.35
  -4  -3   6    7.05    0.50
   4   3  -6    7.28    0.51
  -4  -3   7   29.51    1.00
   4   3  -7   30.54    1.01
  -4  -3   8    0.58    0.26
   4   3  -8   -0.66    0.24
  -4  -3   9    6.01    0.51
   4   3  -9    4.73    0.48
   4   3 -10   19.04    0.88
  -4  -3  10   20.00    0.91
   4   3 -11    0.49    0.28
  -4  -3  11    0.31    0.30
  -4  -3  12   82.33    1.82
   4   3 -12   77.27    1.75
  -4  -3  13   45.94    1.33
   4   3 -13   42.87    1.30
   4   3 -14    9.77    0.62
  -4  -3  14   10.82    0.64
   4   3 -15   10.02    0.59
  -4  -3  15    8.87    0.58
   4   2  -1   18.20    0.68
  -4  -2   1   19.07    0.69
   4   2  -2   10.24    0.52
  -4  -2   2   11.27    0.55
   4   2  -3    0.34    0.23
  -4  -2   3    0.60    0.25
  -4  -2   4    7.48    0.45
   4   2  -4    5.99    0.46
   4   2  -5   11.12    0.57
  -4  -2   5   11.37    0.56
   4   2  -6    2.73    0.34
  -4  -2   6    2.50    0.33
  -4  -2   7    1.10    0.29
   4   2  -7    1.29    0.30
   4   2  -8    3.26    0.38
  -4  -2   8    3.65    0.39
  -4  -2   9   51.80    1.33
   4   2  -9   55.15    1.36
   4   2 -10   29.03    1.03
  -4  -2  10   31.62    1.08
  -4  -2  11    6.07    0.57
   4   2 -11    5.55    0.55
  -4  -2  12   12.47    0.72
   4   2 -12   11.14    0.71
   4   2 -13    5.51    0.54
  -4  -2  13    4.87    0.52
   4   2 -14   57.25    1.47
  -4  -2  14   61.76    1.57
  -4  -2  15    0.09    0.26
   4   2 -15    0.72    0.25
   4   2 -16   19.18    0.76
  -4  -2  16   16.50    0.72
  -4  -1   1   40.24    0.90
   4   1  -1   41.53    0.92
   4   1  -2  125.44    1.62
  -4  -1   2  132.79    1.66
  -4  -1   3  485.66    3.47
   4   1  -3  459.84    3.35
  -4  -1   4  152.74    1.84
   4   1  -4  147.65    1.79
  -4  -1   5  303.82    2.76
   4   1  -5  308.88    2.80
   4   1  -6  606.87    4.31
  -4  -1   6  579.95    4.18
   4   1  -7   24.76    0.82
  -4  -1   7   29.11    0.88
   4   1  -8   31.27    0.95
  -4  -1   8   33.81    0.99
  -4  -1   9    1.24    0.30
   4   1  -9    0.78    0.29
  -4  -1  10    8.73    0.60
   4   1 -10    9.27    0.59
  -4  -1  11   32.37    1.09
   4   1 -11   30.66    1.07
   4   1 -12    4.55    0.49
  -4  -1  12    2.04    0.41
  -4  -1  13    0.76    0.30
   4   1 -13    0.51    0.29
   4   1 -14    3.42    0.45
  -4  -1  14    3.54    0.42
   4   1 -15    5.08    0.48
  -4  -1  15    5.35    0.52
  -4  -1  16   22.07    0.84
   4   1 -16   20.85    0.81
  -4   0   1    6.01    0.38
   4   0  -1    4.78    0.36
   4   0  -2   24.79    0.68
  -4   0   2   26.57    0.70
  -4   0   3  245.38    2.28
   4   0  -3  236.26    2.22
  -4   0   4  112.11    1.50
   4   0  -4  111.75    1.50
   4   0  -5 1024.97    5.93
  -4   0   5  970.19    5.70
  -4   0   6 3351.56   16.77
   4   0  -6 3076.95   15.86
  -4   0   7  265.76    2.69
   4   0  -7  264.15    2.67
  -4   0   8    2.14    0.34
   4   0  -8    2.47    0.32
  -4   0   9   20.66    0.82
   4   0  -9   20.12    0.79
  -4   0  10   84.49    1.69
   4   0 -10   82.15    1.66
   4   0 -11    4.17    0.45
  -4   0  11    3.02    0.44
  -4   0  12   -0.81    0.26
   4   0 -12    0.32    0.27
   4   0 -13   48.51    1.39
  -4   0  13   49.70    1.40
  -4   0  14   -0.11    0.23
   4   0 -14    0.50    0.28
  -4   0  15    0.92    0.33
   4   0 -15    1.31    0.32
  -4   0  16    5.04    0.46
   4   0 -16    5.48    0.48
  -4   1   0  322.67    2.61
   4  -1   0  311.03    2.54
  -4   1   1    7.45    0.41
   4  -1  -1    6.79    0.38
  -4   1   2   77.49    1.19
   4  -1  -2   74.96    1.17
   4  -1  -3  102.65    1.40
  -4   1   3   96.15    1.36
  -4   1   4   56.12    1.06
   4  -1  -4   53.34    1.04
  -4   1   5  316.68    2.79
   4  -1  -5  325.13    2.83
   4  -1  -6   74.17    1.31
  -4   1   6   75.73    1.34
   4  -1  -7   15.97    0.65
  -4   1   7   18.45    0.69
   4  -1  -8    5.49    0.46
  -4   1   8    6.48    0.48
  -4   1   9    3.61    0.39
   4  -1  -9    3.89    0.39
  -4   1  10    1.92    0.34
   4  -1 -10    1.32    0.31
  -4   1  11    0.90    0.32
   4  -1 -11    0.92    0.29
  -4   1  12   35.28    1.18
   4  -1 -12   31.22    1.11
   4  -1 -13   12.00    0.74
  -4   1  13   14.40    0.78
  -4   1  14   15.12    0.79
   4  -1 -14   13.46    0.74
   4  -1 -15    9.47    0.61
  -4   1  15   10.01    0.62
  -4   1  16   17.25    0.73
   4  -2   0   64.59    1.12
  -4   2   0   68.74    1.16
   4  -2  -1   60.00    1.06
  -4   2   1   60.47    1.08
   4  -2  -2   53.63    1.03
  -4   2   2   54.70    1.04
  -4   2   3    7.71    0.46
   4  -2  -3    7.51    0.42
   4  -2  -4  320.10    2.83
  -4   2   4  314.65    2.81
  -4   2   5   49.77    1.08
   4  -2  -5   47.10    1.05
  -4   2   6   16.83    0.67
   4  -2  -6   16.13    0.65
  -4   2   7    2.07    0.34
   4  -2  -7    1.89    0.31
  -4   2   8   29.92    0.96
   4  -2  -8   30.47    0.97
   4  -2  -9   14.68    0.72
  -4   2   9   17.02    0.77
  -4   2  10   38.32    1.19
   4  -2 -10   34.29    1.12
   4  -2 -11  119.75    2.17
  -4   2  11  132.85    2.32
  -4   2  12   31.37    1.12
   4  -2 -12   25.65    1.03
   4  -2 -13    3.18    0.43
  -4   2  13    3.77    0.46
   4  -2 -14   85.36    1.78
  -4   2  14   89.75    1.83
  -4   2  15    3.41    0.41
   4  -2 -15    3.60    0.42
   4  -3   0  550.41    4.00
  -4   3   0  601.85    4.25
   4  -3  -1    0.00    0.15
  -4   3   1    0.12    0.23
   4  -3  -2    8.04    0.44
  -4   3   2    7.89    0.46
  -4   3   3  103.39    1.57
   4  -3  -3  102.00    1.55
  -4   3   4  161.33    2.05
   4  -3  -4  152.87    1.99
   4  -3  -5    4.27    0.39
  -4   3   5    4.68    0.43
  -4   3   6    0.96    0.32
   4  -3  -6    1.66    0.28
   4  -3  -7  175.00    2.37
  -4   3   7  178.41    2.41
   4  -3  -8    1.78    0.32
  -4   3   8    1.61    0.32
  -4   3   9   85.33    1.77
   4  -3  -9   70.50    1.60
  -4   3  10   16.94    0.83
   4  -3 -10   14.29    0.78
   4  -3 -11    8.95    0.63
  -4   3  11   10.06    0.68
   4  -3 -12   65.22    1.61
  -4   3  12   74.40    1.74
  -4   3  13   56.46    1.46
   4  -3 -13   54.21    1.43
   4  -3 -14   33.77    1.07
  -4   3  14   37.47    1.12
  -4   3  15    1.89    0.31
  -4   3  15    2.27    0.32
  -4   4   0   57.59    1.24
   4  -4   0   56.48    1.21
  -4   4   1  217.75    2.48
   4  -4  -1  206.45    2.40
   4  -4  -2    1.86    0.28
  -4   4   2    0.73    0.30
  -4   4   3   26.65    0.88
   4  -4  -3   26.53    0.87
  -4   4   4   13.76    0.66
   4  -4  -4   13.46    0.64
  -4   4   5   14.58    0.71
   4  -4  -5   12.90    0.65
  -4   4   6  147.28    2.26
   4  -4  -6  136.41    2.16
  -4   4   7  137.15    2.24
   4  -4  -7  125.08    2.13
   4  -4  -8    1.66    0.36
  -4   4   8    2.60    0.41
   4  -4  -9   18.40    0.84
  -4   4   9   19.13    0.89
  -4   4  10   -0.14    0.25
   4  -4 -10    1.26    0.33
   4  -4 -11   23.81    0.96
  -4   4  11   21.43    0.94
   4  -4 -12    1.17    0.31
  -4   4  12    1.51    0.34
  -4   4  13    6.27    0.49
   4  -5   0    8.70    0.56
  -4   5   0    8.02    0.55
   4  -5  -1   24.42    0.90
  -4   5   1   24.53    0.91
  -4   5   2   47.50    1.25
   4  -5  -2   47.90    1.25
  -4   5   3    5.36    0.52
   4  -5  -3    4.96    0.48
  -4   5   4    0.52    0.32
   4  -5  -4    1.20    0.30
  -4   5   5   22.25    0.93
   4  -5  -5   17.45    0.83
   4  -5  -6   35.61    1.16
  -4   5   6   35.24    1.16
   4  -5  -7   39.07    1.25
  -4   5   7   43.08    1.31
  -4   5   8   17.52    0.85
   4  -5  -8   17.77    0.85
   4  -5  -9    0.07    0.29
  -4   5   9   -0.22    0.25
  -4   5  10   13.46    0.73
   4  -5 -10   12.91    0.71
  -4   5  11   48.30    1.30
   4  -5 -11   43.64    1.23
  -4   5  12   15.24    0.71
   4  -5 -12   14.84    0.69
  -4   6   0  125.40    2.20
   4  -6   0  116.41    2.11
   4  -6  -1   77.77    1.72
  -4   6   1   77.81    1.72
   4  -6  -2   70.62    1.65
  -4   6   2   74.20    1.70
  -4   6   3    7.64    0.58
   4  -6  -3    6.16    0.56
   4  -6  -4   11.19    0.70
  -4   6   4   12.49    0.75
   4  -6  -5  115.64    2.17
  -4   6   5  119.35    2.20
   4  -6  -6  116.63    2.17
  -4   6   6  123.68    2.25
  -4   6   7   -0.32    0.28
   4  -6  -7    0.68    0.27
  -4   6   8   46.20    1.32
   4  -6  -8   45.86    1.30
  -4   6   9    6.16    0.51
  -4   6  10    1.30    0.32
   4  -6 -10    1.44    0.28
   4  -7   0    1.49    0.35
  -4   7   0    1.06    0.32
  -4   7   1  452.37    4.61
   4  -7  -1  450.27    4.59
   4  -7  -2    6.59    0.56
  -4   7   2    6.59    0.56
  -4   7   3   20.32    0.91
   4  -7  -3   21.54    0.92
  -4   7   4    0.45    0.31
   4  -7  -4    0.03    0.29
  -4   7   5    3.23    0.41
   4  -7  -5    3.41    0.42
  -4   7   6   12.79    0.69
   4  -7  -6   13.28    0.73
  -4   7   7    5.68    0.47
   4  -7  -7    5.27    0.46
   4  -7  -8    0.51    0.20
  -4   7   8    0.48    0.21
  -4   8   0   15.86    0.76
   4  -8   0   14.06    0.71
  -4   8   1   58.58    1.41
   4  -8  -1   52.55    1.34
  -4   8   2  109.97    1.94
   4  -8  -3   90.86    1.73
  -4   8   3   96.62    1.80
   4  -8  -4   32.80    1.00
  -4   8   4   33.87    1.01
  -3  -7   1    1.89    0.37
   3   7  -1    2.83    0.39
   3   7  -2   42.42    1.24
  -3  -7   2   38.87    1.19
  -3  -7   3  151.75    2.35
   3   7  -3  152.92    2.41
   3   7  -4   39.28    1.20
  -3  -7   4   41.38    1.22
   3   7  -5  190.28    2.70
  -3  -7   5  216.29    2.82
  -3  -7   6    0.44    0.25
   3   7  -6    0.57    0.29
   3   7  -7  100.15    1.86
  -3  -7   7  106.09    1.91
   3   7  -8   38.46    1.12
  -3  -7   8   40.29    1.13
  -3  -7   9    2.18    0.31
   3   7  -9    1.86    0.36
  -3  -6   1  219.14    2.99
   3   6  -1  220.79    2.99
   3   6  -2    4.03    0.44
  -3  -6   2    2.73    0.41
   3   6  -3    6.01    0.53
  -3  -6   3    6.12    0.53
   3   6  -4  129.99    2.26
  -3  -6   4  123.99    2.22
   3   6  -5   20.52    0.92
  -3  -6   5   20.21    0.93
   3   6  -6    1.18    0.30
  -3  -6   6    0.46    0.28
  -3  -6   7    0.73    0.28
   3   6  -7    0.58    0.30
  -3  -6   8   13.30    0.75
   3   6  -8    9.75    0.65
  -3  -6   9    1.54    0.32
   3   6  -9    0.87    0.34
  -3  -6  10    5.99    0.53
   3   6 -10    4.88    0.49
  -3  -6  11    2.20    0.35
   3   6 -11    1.88    0.36
  -3  -6  12   13.86    0.67
   3   6 -12   11.67    0.63
  -3  -5   1  240.57    3.01
   3   5  -1  251.68    3.04
  -3  -5   2   14.63    0.74
   3   5  -2   14.40    0.76
   3   5  -3   17.48    0.79
  -3  -5   3   14.35    0.75
  -3  -5   4    2.52    0.37
   3   5  -4    1.11    0.31
   3   5  -5   14.41    0.75
  -3  -5   5   14.16    0.75
   3   5  -6   -0.99    0.25
  -3  -5   6   -0.02    0.28
  -3  -5   7   25.08    1.00
   3   5  -7   24.77    0.98
   3   5  -8   22.94    0.96
  -3  -5   8   21.27    0.94
  -3  -5   9    4.75    0.51
   3   5  -9    5.19    0.51
   3   5 -10   14.29    0.78
  -3  -5  10   14.13    0.80
  -3  -5  11   30.61    1.09
   3   5 -11   29.38    1.09
   3   5 -12   -0.65    0.26
  -3  -5  12   -0.10    0.29
  -3  -5  13   36.85    1.13
   3   5 -13   35.89    1.11
   3   5 -14    1.12    0.32
  -3  -5  14    1.40    0.30
  -3  -4   1   74.56    1.48
   3   4  -1   71.45    1.44
  -3  -4   2   98.76    1.70
   3   4  -2  103.14    1.72
  -3  -4   3    5.68    0.44
   3   4  -3    5.86    0.45
   3   4  -4  171.87    2.25
  -3  -4   4  165.75    2.23
  -3  -4   5    2.85    0.36
   3   4  -5    2.58    0.35
  -3  -4   6   34.59    1.05
   3   4  -6   32.36    1.00
   3   4  -7  104.29    1.85
  -3  -4   7   98.48    1.80
   3   4  -8   -0.01    0.21
  -3  -4   8    0.25    0.23
  -3  -4   9   54.78    1.42
   3   4  -9   54.99    1.41
   3   4 -10    6.33    0.54
  -3  -4  10    7.04    0.55
  -3  -4  11   20.15    0.91
   3   4 -11   22.47    0.95
  -3  -4  12    1.30    0.36
   3   4 -12    1.50    0.36
  -3  -4  13    1.13    0.34
   3   4 -13    0.74    0.33
  -3  -4  14    9.41    0.62
   3   4 -14    9.62    0.63
  -3  -4  15    0.23    0.23
   3   4 -15    0.37    0.20
  -3  -3   1   12.89    0.57
   3   3  -1   14.06    0.57
  -3  -3   2    3.05    0.33
   3   3  -2    2.55    0.30
   3   3  -3   72.14    1.27
  -3  -3   3   73.01    1.29
   3   3  -4   32.29    0.86
  -3  -3   4   30.92    0.85
  -3  -3   5  198.10    2.23
   3   3  -5  190.32    2.18
  -3  -3   6  132.73    1.86
   3   3  -6  135.92    1.89
   3   3  -7   27.19    0.87
  -3  -3   7   28.46    0.90
   3   3  -8   10.40    0.57
  -3  -3   8   10.35    0.59
   3   3  -9   36.30    1.07
  -3  -3   9   38.82    1.12
   3   3 -10    9.73    0.63
  -3  -3  10    9.66    0.63
   3   3 -11   35.51    1.14
  -3  -3  11   34.50    1.13
   3   3 -12   92.56    1.90
  -3  -3  12   93.26    1.92
   3   3 -13   17.37    0.86
  -3  -3  13   18.40    0.89
  -3  -3  14   17.54    0.84
   3   3 -14   16.97    0.81
  -3  -3  15   13.25    0.71
   3   3 -15   11.03    0.66
  -3  -3  16   14.77    0.70
   3   3 -16   15.93    0.73
   3   2  -1  295.88    2.45
  -3  -2   1  298.11    2.46
  -3  -2   2  386.87    2.84
   3   2  -2  379.74    2.80
  -3  -2   3  468.16    3.14
   3   2  -3  475.52    3.17
  -3  -2   4  193.30    1.94
   3   2  -4  206.63    2.01
  -3  -2   5  207.68    2.12
   3   2  -5  213.73    2.12
  -3  -2   6  187.41    2.07
   3   2  -6  178.84    2.01
   3   2  -7   74.04    1.32
  -3  -2   7   68.23    1.28
  -3  -2   8   -0.08    0.22
   3   2  -8    0.43    0.23
   3   2  -9   47.33    1.17
  -3  -2   9   48.36    1.18
  -3  -2  10   -0.07    0.24
   3   2 -10    1.69    0.31
   3   2 -11    6.38    0.51
  -3  -2  11    7.86    0.57
  -3  -2  12   42.71    1.29
   3   2 -12   40.88    1.25
  -3  -2  13   68.99    1.65
   3   2 -13   65.89    1.63
  -3  -2  14    3.87    0.49
   3   2 -14    3.92    0.46
  -3  -2  15    6.18    0.55
   3   2 -15    7.13    0.54
  -3  -2  16    0.12    0.24
   3   2 -16    0.66    0.23
   3   1  -1  364.46    2.53
  -3  -1   1  369.31    2.55
   3   1  -2 1129.76    5.50
  -3  -1   2 1159.60    5.61
   3   1  -3  112.55    1.30
  -3  -1   3  115.11    1.32
  -3  -1   4  216.34    1.95
   3   1  -4  218.03    1.95
  -3  -1   5   25.90    0.67
   3   1  -5   25.02    0.66
   3   1  -6   71.87    1.16
  -3  -1   6   72.16    1.17
  -3  -1   7   77.75    1.29
   3   1  -7   80.17    1.30
  -3  -1   8    0.26    0.23
   3   1  -8   -0.19    0.18
   3   1  -9   43.32    1.09
  -3  -1   9   41.48    1.06
   3   1 -10   75.56    1.51
  -3  -1  10   78.52    1.54
  -3  -1  11   48.04    1.29
   3   1 -11   55.37    1.35
  -3  -1  12   52.76    1.39
   3   1 -12   50.99    1.36
  -3  -1  13   14.67    0.80
   3   1 -13   14.37    0.79
  -3  -1  14    5.63    0.54
   3   1 -14    5.01    0.51
  -3  -1  15    3.97    0.48
   3   1 -15    2.69    0.40
   3   1 -16    8.24    0.55
  -3  -1  16    7.50    0.55
   3   1 -17    6.13    0.47
  -3  -1  17    7.03    0.49
   3   0  -1  108.45    1.18
  -3   0   1  107.94    1.17
   3   0  -2   91.18    1.08
  -3   0   2   99.92    1.13
  -3   0   3    9.85    0.40
   3   0  -3   10.30    0.40
  -3   0   4   52.64    0.88
   3   0  -4   55.21    0.90
   3   0  -5   30.67    0.71
  -3   0   5   30.56    0.72
   3   0  -6   52.06    0.96
  -3   0   6   48.63    0.94
  -3   0   7  430.00    3.25
   3   0  -7  405.17    3.13
  -3   0   8  126.05    1.72
   3   0  -8  129.19    1.73
   3   0  -9    7.08    0.48
  -3   0   9    7.83    0.49
  -3   0  10  197.20    2.46
   3   0 -10  199.47    2.47
   3   0 -11   19.50    0.82
  -3   0  11   22.07    0.88
  -3   0  12   73.08    1.64
   3   0 -12   75.22    1.66
   3   0 -13    8.38    0.60
  -3   0  13    6.28    0.57
  -3   0  14   18.47    0.87
   3   0 -14   16.79    0.82
  -3   0  15    3.23    0.40
   3   0 -15    3.20    0.39
   3   0 -16    2.71    0.34
  -3   0  16    3.26    0.39
  -3   0  17   22.68    0.80
   3   0 -17   18.72    0.72
   3  -1   0  156.73    1.44
  -3   1   0  162.72    1.48
  -3   1   1   17.67    0.48
   3  -1  -1   17.29    0.48
   3  -1  -2  552.13    3.24
  -3   1   2  535.36    3.17
  -3   1   3   12.73    0.44
   3  -1  -3   12.09    0.42
  -3   1   4  424.14    2.87
   3  -1  -4  419.69    2.86
   3  -1  -5  281.69    2.32
  -3   1   5  280.05    2.32
   3  -1  -6   92.67    1.32
  -3   1   6   92.54    1.32
   3  -1  -7  386.66    3.10
  -3   1   7  387.76    3.11
   3  -1  -8    1.47    0.25
  -3   1   8    0.73    0.26
  -3   1   9   10.02    0.56
   3  -1  -9    9.87    0.54
   3  -1 -10   11.20    0.61
  -3   1  10   12.38    0.65
  -3   1  11   22.29    0.90
   3  -1 -11   21.14    0.88
   3  -1 -12   41.29    1.24
  -3   1  12   42.42    1.27
  -3   1  13   72.46    1.69
   3  -1 -13   70.20    1.66
   3  -1 -14    1.49    0.34
  -3   1  14    0.88    0.31
   3  -1 -15   33.94    1.14
  -3   1  15   35.83    1.17
  -3   1  16   36.63    1.10
   3  -1 -16   33.89    1.04
  -3   2   0   46.35    0.81
   3  -2   0   43.01    0.78
   3  -2  -1  177.06    1.64
  -3   2   1  178.57    1.66
  -3   2   2   17.00    0.51
   3  -2  -2   16.25    0.50
   3  -2  -3  579.36    3.65
  -3   2   3  600.45    3.75
   3  -2  -4  281.69    2.36
  -3   2   4  290.01    2.40
  -3   2   5   15.88    0.56
   3  -2  -5   15.37    0.55
  -3   2   6   82.79    1.32
   3  -2  -6   82.71    1.32
  -3   2   7    0.42    0.21
   3  -2  -7    0.41    0.21
  -3   2   8    6.83    0.48
   3  -2  -8    6.74    0.46
   3  -2  -9    7.13    0.49
  -3   2   9    7.69    0.54
  -3   2  10    9.20    0.60
   3  -2 -10    8.41    0.56
   3  -2 -11    2.87    0.41
  -3   2  11    3.54    0.43
   3  -2 -12   65.24    1.59
  -3   2  12   69.39    1.64
   3  -2 -13   -0.15    0.25
  -3   2  13    0.38    0.26
   3  -2 -14   49.85    1.38
  -3   2  14   50.44    1.41
  -3   2  15   28.91    1.00
   3  -2 -15   27.02    0.96
  -3   2  16   -0.43    0.20
   3  -2 -16    0.33    0.23
  -3   3   0  114.48    1.43
   3  -3   0  114.67    1.42
  -3   3   1   69.49    1.10
   3  -3  -1   62.91    1.04
  -3   3   2   13.03    0.51
   3  -3  -2   12.11    0.49
  -3   3   3   28.40    0.74
   3  -3  -3   25.88    0.71
  -3   3   4  237.05    2.33
   3  -3  -4  219.72    2.24
   3  -3  -5   43.52    0.98
  -3   3   5   44.91    1.01
  -3   3   6  101.85    1.60
   3  -3  -6   99.67    1.57
  -3   3   7   52.85    1.21
   3  -3  -7   54.78    1.21
  -3   3   8    1.57    0.30
   3  -3  -8    1.16    0.27
  -3   3   9   30.78    1.04
   3  -3  -9   26.96    0.96
   3  -3 -10   31.11    1.09
  -3   3  10   34.72    1.15
   3  -3 -11   42.29    1.28
  -3   3  11   42.34    1.29
   3  -3 -12   47.56    1.38
  -3   3  12   45.42    1.36
   3  -3 -13   56.77    1.49
  -3   3  13   60.03    1.54
  -3   3  14   90.44    1.83
   3  -3 -14   85.78    1.74
  -3   3  15    0.87    0.23
   3  -4   0  114.75    1.60
  -3   4   0  117.13    1.63
  -3   4   1  160.32    1.93
   3  -4  -1  152.08    1.88
  -3   4   2    0.40    0.23
   3  -4  -2    1.49    0.26
   3  -4  -3  287.13    2.80
  -3   4   3  300.28    2.87
  -3   4   4   23.89    0.80
   3  -4  -4   22.50    0.77
  -3   4   5  155.49    2.12
   3  -4  -5  148.56    2.05
   3  -4  -6    4.27    0.40
  -3   4   6    3.73    0.38
   3  -4  -7  248.92    2.94
  -3   4   7  254.56    2.98
  -3   4   8   88.72    1.78
   3  -4  -8   81.99    1.70
   3  -4  -9  122.57    2.18
  -3   4   9  139.88    2.33
  -3   4  10   37.39    1.24
   3  -4 -10   36.03    1.20
  -3   4  11    1.91    0.38
   3  -4 -11    1.02    0.32
  -3   4  12   10.70    0.66
   3  -4 -12    9.92    0.65
  -3   4  13   27.34    0.98
   3  -4 -13   27.11    0.96
   3  -4 -14   12.98    0.65
  -3   4  14   14.21    0.66
  -3   5   0    0.72    0.27
   3  -5   0    1.03    0.25
   3  -5  -1    0.64    0.27
  -3   5   1    1.46    0.33
   3  -5  -2    4.73    0.42
  -3   5   2    3.90    0.40
   3  -5  -3   18.19    0.77
  -3   5   3   20.93    0.81
  -3   5   4   34.13    1.07
   3  -5  -4   36.27    1.09
   3  -5  -5  157.48    2.34
  -3   5   5  166.49    2.43
  -3   5   6   24.00    0.94
   3  -5  -6   21.36    0.89
   3  -5  -7    1.88    0.34
  -3   5   7    2.13    0.38
   3  -5  -8   27.72    1.07
  -3   5   8   30.57    1.12
  -3   5   9  131.52    2.30
   3  -5  -9  131.07    2.29
   3  -5 -10   28.07    1.04
  -3   5  10   28.61    1.06
   3  -5 -11  133.48    2.23
  -3   5  11  144.31    2.34
  -3   5  12   66.03    1.47
   3  -6   0   15.91    0.76
  -3   6   0   14.25    0.76
   3  -6  -1   87.58    1.77
  -3   6   1   86.32    1.76
  -3   6   2    2.76    0.40
   3  -6  -2    2.60    0.38
  -3   6   3   32.40    1.12
   3  -6  -3   31.54    1.09
  -3   6   4  104.00    2.00
   3  -6  -4   99.75    1.97
  -3   6   5  339.22    3.82
   3  -6  -5  333.39    3.80
  -3   6   6  105.79    2.07
   3  -6  -6  100.90    2.02
   3  -6  -7   93.02    1.93
  -3   6   7   99.09    1.99
  -3   6   8    1.74    0.37
   3  -6  -8    1.49    0.37
   3  -6  -9   41.61    1.23
  -3   6   9   43.05    1.27
  -3   6  10    1.13    0.32
   3  -6 -11    5.75    0.49
  -3   6  11    6.17    0.46
  -3   7   0   18.12    0.87
   3  -7   0   17.92    0.86
  -3   7   1   31.43    1.15
   3  -7  -1   31.57    1.12
  -3   7   2  258.29    3.33
   3  -7  -2  244.25    3.23
  -3   7   3   68.76    1.65
   3  -7  -3   62.70    1.57
  -3   7   4    8.38    0.62
   3  -7  -4    8.23    0.60
   3  -7  -5    7.25    0.58
  -3   7   5    7.06    0.57
  -3   7   6   91.58    1.87
   3  -7  -6   82.82    1.74
  -3   7   7   37.24    1.12
  -3   7   8    3.90    0.41
   3  -7  -8    4.02    0.42
  -3   8   0   -0.20    0.27
   3  -8   0    0.26    0.25
  -3   8   1  125.18    2.17
   3  -8  -1  115.50    2.04
  -3   8   2    2.28    0.39
   3  -8  -3   93.33    1.77
  -3   8   3   95.51    1.83
  -3   8   4   10.97    0.61
   3  -8  -4   11.45    0.62
  -3   8   5    4.18    0.39
   2   8  -1    2.61    0.33
  -2  -8   1    1.27    0.31
   2   8  -2    9.01    0.55
  -2  -8   2    7.74    0.51
  -2  -8   3    2.45    0.33
   2   8  -3    1.60    0.32
   2   8  -4   81.31    1.59
  -2  -8   4   85.85    1.61
  -2  -8   5   29.14    0.94
   2   8  -5   30.16    0.95
  -2  -8   6   23.39    0.83
   2   8  -6   22.57    0.82
   2   8  -7  128.64    1.94
  -2  -8   7  123.26    1.89
   2   7  -1   10.66    0.68
  -2  -7   1    8.12    0.63
   2   7  -2   12.16    0.74
  -2  -7   2   11.74    0.71
   2   7  -3  252.19    3.21
  -2  -7   3  251.07    3.21
  -2  -7   4  105.16    2.04
   2   7  -4  109.19    2.04
  -2  -7   5    7.75    0.63
   2   7  -5    9.04    0.61
   2   7  -6    1.61    0.33
  -2  -7   6    1.55    0.36
  -2  -7   7   86.10    1.82
   2   7  -7   90.01    1.88
   2   7  -8   57.92    1.47
  -2  -7   8   58.76    1.48
   2   7  -9   13.77    0.72
  -2  -7   9   14.51    0.73
   2   7 -10   18.66    0.79
  -2  -7  10   18.48    0.79
   2   7 -11   -0.51    0.21
  -2  -7  11   -0.43    0.19
   2   6  -1   15.40    0.78
  -2  -6   1   15.04    0.78
   2   6  -2    0.79    0.27
  -2  -6   2    0.56    0.28
  -2  -6   3   19.57    0.87
   2   6  -3   19.19    0.86
   2   6  -4    8.44    0.60
  -2  -6   4    7.57    0.58
  -2  -6   5    2.88    0.41
   2   6  -5    3.72    0.45
   2   6  -6   -0.09    0.28
  -2  -6   6    0.87    0.27
  -2  -6   7   34.05    1.17
   2   6  -7   31.90    1.14
  -2  -6   8    0.33    0.28
   2   6  -8   -0.03    0.25
   2   6  -9   16.52    0.83
  -2  -6   9   14.99    0.82
  -2  -6  10  108.88    2.06
   2   6 -10  110.44    2.08
   2   6 -11   56.48    1.47
  -2  -6  11   64.75    1.55
   2   6 -12    0.41    0.29
  -2  -6  12    1.07    0.29
   2   6 -13    4.99    0.46
  -2  -6  13    6.42    0.47
   2   5  -1   38.00    1.10
  -2  -5   1   35.40    1.08
   2   5  -2    0.04    0.23
  -2  -5   2    0.28    0.24
   2   5  -3    5.08    0.44
  -2  -5   3    4.53    0.43
   2   5  -4  114.79    1.91
  -2  -5   4  114.20    1.91
   2   5  -5    0.99    0.29
  -2  -5   5    1.35    0.30
  -2  -5   6   10.38    0.63
   2   5  -6   10.41    0.63
   2   5  -7   47.24    1.29
  -2  -5   7   45.32    1.26
   2   5  -8   14.03    0.74
  -2  -5   8   15.42    0.78
  -2  -5   9  177.29    2.62
   2   5  -9  177.72    2.62
   2   5 -10   13.18    0.75
  -2  -5  10   17.09    0.82
   2   5 -11   28.31    1.06
  -2  -5  11   29.20    1.09
  -2  -5  12   35.59    1.19
   2   5 -12   34.42    1.17
  -2  -5  13    0.44    0.24
   2   5 -13   -0.14    0.24
  -2  -5  14   -0.61    0.19
   2   5 -14    0.34    0.27
  -2  -5  15   28.48    0.93
   2   5 -15   29.75    0.94
  -2  -4   1  150.90    1.93
   2   4  -1  158.61    1.98
   2   4  -2  149.94    1.90
  -2  -4   2  145.24    1.88
  -2  -4   3  199.06    2.24
   2   4  -3  209.32    2.29
   2   4  -4  292.81    2.79
  -2  -4   4  299.31    2.83
   2   4  -5  162.44    2.06
  -2  -4   5  163.03    2.07
   2   4  -6  116.71    1.77
  -2  -4   6  111.07    1.75
   2   4  -7   43.05    1.11
  -2  -4   7   44.43    1.13
   2   4  -8  157.58    2.23
  -2  -4   8  157.88    2.23
   2   4  -9    1.22    0.34
  -2  -4   9    0.41    0.31
   2   4 -10   13.21    0.72
  -2  -4  10   12.39    0.70
   2   4 -11    3.82    0.45
  -2  -4  11    4.02    0.45
  -2  -4  12    4.01    0.44
   2   4 -12    4.74    0.47
   2   4 -13    2.40    0.37
  -2  -4  13    1.76    0.38
   2   4 -14    6.38    0.52
  -2  -4  14    5.72    0.54
  -2  -4  15    9.13    0.62
   2   4 -15    9.53    0.60
  -2  -4  16   28.63    0.95
   2   4 -16   26.20    0.88
   2   3  -1   65.98    1.07
  -2  -3   1   65.27    1.08
   2   3  -2  207.29    1.97
  -2  -3   2  200.66    1.95
   2   3  -3   49.07    0.94
  -2  -3   3   48.65    0.93
  -2  -3   4   62.54    1.09
   2   3  -4   61.04    1.06
   2   3  -5  342.90    2.80
  -2  -3   5  359.77    2.91
   2   3  -6   77.88    1.31
  -2  -3   6   80.55    1.33
  -2  -3   7    8.17    0.51
   2   3  -7    7.08    0.45
   2   3  -8   53.27    1.18
  -2  -3   8   50.22    1.15
  -2  -3   9  106.34    1.75
   2   3  -9   99.82    1.70
   2   3 -10   -0.10    0.26
  -2  -3  10    0.19    0.24
  -2  -3  11   26.89    0.99
   2   3 -11   26.18    0.97
   2   3 -12    1.59    0.33
  -2  -3  12    1.47    0.33
   2   3 -13    5.51    0.49
  -2  -3  13    4.99    0.51
   2   3 -14    6.13    0.56
  -2  -3  14    5.55    0.54
  -2  -3  15   46.37    1.36
   2   3 -15   46.89    1.33
   2   3 -16   20.72    0.83
  -2  -3  16   19.68    0.84
   2   2  -1  209.41    1.73
  -2  -2   1  206.33    1.72
  -2  -2   2   27.61    0.61
   2   2  -2   28.41    0.62
   2   2  -3   18.06    0.50
  -2  -2   3   13.86    0.46
  -2  -2   4   53.47    0.88
   2   2  -4   50.45    0.85
  -2  -2   5   18.74    0.56
   2   2  -5   17.90    0.55
  -2  -2   6  265.48    2.29
   2   2  -6  262.61    2.26
   2   2  -7   62.58    1.11
  -2  -2   7   63.38    1.13
   2   2  -8    4.34    0.35
  -2  -2   8    4.28    0.36
  -2  -2   9    1.13    0.29
   2   2  -9    0.96    0.27
   2   2 -10  442.11    3.79
  -2  -2  10  441.60    3.81
  -2  -2  11    9.54    0.61
   2   2 -11    7.97    0.54
  -2  -2  12    5.47    0.47
   2   2 -12    4.33    0.46
   2   2 -13    0.35    0.26
  -2  -2  13    0.06    0.26
   2   2 -14   18.41    0.88
  -2  -2  14   18.32    0.87
   2   2 -15    9.84    0.65
  -2  -2  15   12.11    0.71
   2   2 -16    5.07    0.48
  -2  -2  16    5.47    0.54
   2   2 -17   -0.13    0.22
  -2  -2  17    0.94    0.25
   2   1  -1  777.93    3.85
  -2  -1   1  794.88    3.91
  -2  -1   2  792.52    3.93
   2   1  -2  810.74    3.99
   2   1  -3 1481.67    7.40
  -2  -1   3 1472.75    7.27
   2   1  -4  119.78    1.20
  -2  -1   4  118.82    1.20
  -2  -1   5  124.19    1.30
   2   1  -5  120.79    1.30
   2   1  -6   99.85    1.24
  -2  -1   6  100.17    1.25
  -2  -1   7    3.90    0.32
   2   1  -7    3.41    0.31
  -2  -1   8   10.51    0.49
   2   1  -8   11.57    0.50
  -2  -1   9  195.53    2.21
   2   1  -9  185.41    2.14
  -2  -1  10  227.84    2.55
   2   1 -10  231.95    2.58
   2   1 -11  106.12    1.82
  -2  -1  11  110.72    1.86
   2   1 -12    4.07    0.47
  -2  -1  12    5.37    0.47
   2   1 -13    0.03    0.28
  -2  -1  13    0.87    0.29
  -2  -1  14    4.86    0.49
   2   1 -14    5.27    0.49
  -2  -1  15    2.85    0.42
   2   1 -15    3.80    0.43
   2   1 -16    9.18    0.61
  -2  -1  16   12.68    0.69
   2   1 -17    1.27    0.26
  -2  -1  17    0.35    0.27
   2   0  -1  876.05    4.36
  -2   0   1  876.49    4.40
  -2   0   2 5261.12   29.01
   2   0  -2 4913.75   27.51
  -2   0   3 9978.63   57.06
   2   0  -3 9982.03   57.26
  -2   0   4 2847.94   15.62
   2   0  -4 2601.76   14.73
  -2   0   5  376.29    2.44
   2   0  -5  378.05    2.44
  -2   0   6    1.71    0.23
   2   0  -6    1.10    0.23
  -2   0   7  458.19    3.16
   2   0  -7  450.70    3.12
  -2   0   8   23.52    0.69
   2   0  -8   22.29    0.67
  -2   0   9    3.26    0.34
   2   0  -9    4.22    0.36
  -2   0  10  121.11    1.82
   2   0 -10  115.58    1.77
   2   0 -11   19.02    0.78
  -2   0  11   18.63    0.78
   2   0 -12    6.28    0.51
  -2   0  12    6.39    0.52
  -2   0  13   18.72    0.87
   2   0 -13   17.21    0.83
   2   0 -14    2.81    0.41
  -2   0  14    1.29    0.40
   2   0 -15   25.88    1.01
  -2   0  15   26.21    1.03
  -2   0  16   52.83    1.40
   2   0 -16   53.35    1.38
  -2   0  17    0.76    0.26
   2   0 -17    0.14    0.25
  -2   1   0  547.13    2.84
   2  -1   0  529.79    2.75
   2  -1  -1    0.71    0.18
  -2   1   1    0.79    0.19
  -2   1   2   20.57    0.44
   2  -1  -2   20.99    0.44
  -2   1   3 1259.51    6.32
   2  -1  -3 1227.42    6.15
  -2   1   4   77.19    0.95
   2  -1  -4   73.84    0.92
   2  -1  -5  162.12    1.51
  -2   1   5  166.77    1.55
  -2   1   6   46.23    0.85
   2  -1  -6   47.68    0.86
  -2   1   7   96.31    1.33
   2  -1  -7   95.68    1.32
  -2   1   8  291.09    2.64
   2  -1  -8  281.31    2.58
   2  -1  -9    0.17    0.21
  -2   1   9   -0.28    0.22
   2  -1 -10   43.77    1.11
  -2   1  10   47.66    1.16
  -2   1  11    0.48    0.24
   2  -1 -11    0.63    0.27
  -2   1  12   29.50    1.05
   2  -1 -12   32.64    1.09
  -2   1  13    0.21    0.30
   2  -1 -13    0.81    0.28
   2  -1 -14   -0.56    0.26
  -2   1  14    0.61    0.29
   2  -1 -15   15.70    0.78
  -2   1  15   17.30    0.83
  -2   1  16   11.26    0.68
   2  -1 -16   10.78    0.64
   2  -2   0  410.44    2.42
  -2   2   0  424.80    2.51
  -2   2   1   97.79    1.04
   2  -2  -1   94.26    1.02
   2  -2  -2    0.64    0.20
  -2   2   2    0.96    0.19
  -2   2   3    0.29    0.21
   2  -2  -3    0.63    0.20
  -2   2   4  302.66    2.25
   2  -2  -4  285.02    2.17
  -2   2   5   62.56    0.99
   2  -2  -5   58.61    0.96
  -2   2   6    1.02    0.24
   2  -2  -6    1.48    0.24
   2  -2  -7    9.09    0.46
  -2   2   7   10.49    0.49
  -2   2   8  126.78    1.77
   2  -2  -8  120.67    1.72
  -2   2   9  163.66    2.16
   2  -2  -9  154.42    2.08
  -2   2  10  265.34    2.98
   2  -2 -10  258.73    2.91
   2  -2 -11   46.47    1.27
  -2   2  11   45.22    1.27
   2  -2 -12  169.41    2.56
  -2   2  12  179.35    2.65
   2  -2 -13  200.55    2.85
  -2   2  13  215.46    2.97
  -2   2  14    0.07    0.26
   2  -2 -14   -0.29    0.25
   2  -2 -15   34.51    1.11
  -2   2  15   35.38    1.13
   2  -2 -16    1.78    0.31
  -2   2  16    1.47    0.30
  -2   3   0   49.50    0.83
   2  -3   0   49.81    0.83
  -2   3   1  132.88    1.43
   2  -3  -1  126.63    1.37
   2  -3  -2   10.36    0.42
  -2   3   2    9.88    0.42
  -2   3   3    7.75    0.39
   2  -3  -3    6.19    0.36
  -2   3   4  133.60    1.58
   2  -3  -4  127.22    1.54
  -2   3   5   32.96    0.82
   2  -3  -5   31.65    0.80
   2  -3  -6   41.74    0.96
  -2   3   6   44.90    1.01
   2  -3  -7   30.62    0.89
  -2   3   7   34.45    0.94
  -2   3   8  156.93    2.14
   2  -3  -8  148.50    2.08
   2  -3  -9   62.49    1.42
  -2   3   9   69.31    1.49
  -2   3  10    3.54    0.42
   2  -3 -10    3.21    0.41
  -2   3  11  321.73    3.62
   2  -3 -11  297.94    3.48
   2  -3 -12   58.66    1.53
  -2   3  12   61.95    1.56
   2  -3 -13    0.57    0.32
  -2   3  13    1.34    0.34
  -2   3  14   30.27    1.06
   2  -3 -14   26.79    0.99
   2  -3 -15   10.11    0.59
  -2   3  15   10.54    0.61
  -2   4   0    4.29    0.32
   2  -4   0    4.80    0.34
  -2   4   1    3.90    0.34
   2  -4  -1    3.74    0.33
  -2   4   2   17.03    0.61
   2  -4  -2   16.05    0.59
  -2   4   3  518.91    3.81
   2  -4  -3  497.31    3.71
  -2   4   4  244.06    2.52
   2  -4  -4  231.91    2.42
  -2   4   5   63.87    1.28
   2  -4  -5   60.77    1.25
  -2   4   6    8.14    0.54
   2  -4  -6    7.68    0.50
  -2   4   7   63.80    1.41
   2  -4  -7   62.56    1.39
   2  -4  -8  261.50    3.05
  -2   4   8  276.40    3.16
  -2   4   9  221.60    2.92
   2  -4  -9  214.20    2.84
  -2   4  10   69.79    1.65
   2  -4 -10   67.26    1.64
  -2   4  11  252.92    3.28
   2  -4 -11  244.09    3.19
  -2   4  12   33.29    1.13
   2  -4 -12   29.39    1.08
  -2   4  13   37.58    1.18
   2  -4 -13   40.93    1.21
   2  -4 -14   31.62    0.99
  -2   4  14   32.83    1.01
   2  -5   0   84.52    1.48
  -2   5   0   86.30    1.49
   2  -5  -1    7.05    0.45
  -2   5   1    7.18    0.48
  -2   5   2  192.14    2.35
   2  -5  -2  188.53    2.31
   2  -5  -3    0.30    0.22
  -2   5   3    0.71    0.29
  -2   5   4   29.02    0.94
   2  -5  -4   28.40    0.93
  -2   5   5   82.48    1.63
   2  -5  -5   80.83    1.61
  -2   5   6   44.96    1.26
   2  -5  -6   45.67    1.26
   2  -5  -7   15.55    0.77
  -2   5   7   15.40    0.78
  -2   5   8    8.43    0.62
   2  -5  -8    7.14    0.60
   2  -5  -9  344.12    3.86
  -2   5   9  352.83    3.93
  -2   5  10    1.60    0.42
   2  -5 -10    2.41    0.40
   2  -5 -11    2.13    0.38
  -2   5  11    1.94    0.33
   2  -5 -12    5.30    0.45
  -2   5  12    4.69    0.45
  -2   5  13    1.46    0.29
   2  -5 -13    1.50    0.28
  -2   6   0    1.17    0.33
   2  -6   0    1.37    0.32
   2  -6  -1    7.91    0.54
  -2   6   1    6.79    0.53
  -2   6   2    9.69    0.62
   2  -6  -2    8.18    0.58
  -2   6   3   20.15    0.87
   2  -6  -3   18.72    0.83
  -2   6   4    0.66    0.30
   2  -6  -4    0.09    0.25
  -2   6   5    0.83    0.32
   2  -6  -5    0.99    0.30
  -2   6   6  227.86    3.08
   2  -6  -6  220.97    3.00
  -2   6   7   24.90    1.01
   2  -6  -7   25.80    1.03
  -2   6   8   45.75    1.34
   2  -6  -8   43.14    1.30
   2  -6  -9  117.79    2.08
  -2   6   9  124.76    2.16
   2  -6 -10   38.90    1.16
  -2   6  10   42.64    1.21
  -2   6  11   28.95    0.92
  -2   6  11   25.21    0.87
  -2   7   0    5.20    0.50
   2  -7   0    5.01    0.49
   2  -7  -1    0.96    0.25
  -2   7   1   -0.19    0.29
   2  -7  -2    0.19    0.30
  -2   7   2   -0.34    0.29
  -2   7   3   12.89    0.76
   2  -7  -3   11.55    0.72
  -2   7   4    2.45    0.39
   2  -7  -4    2.03    0.38
  -2   7   5   15.34    0.78
   2  -7  -5   17.41    0.82
  -2   7   6   16.33    0.80
   2  -7  -6   15.39    0.77
   2  -7  -7   22.85    0.91
  -2   7   7   27.21    0.97
   2  -7  -8   26.96    0.94
  -2   7   8   28.12    0.94
  -2   8   0    2.23    0.40
   2  -8   0    4.60    0.47
  -2   8   1    4.94    0.48
   2  -8  -1    5.00    0.48
  -2   8   2   52.02    1.37
   2  -8  -2   53.50    1.39
  -2   8   3    3.34    0.40
   2  -8  -3    1.61    0.34
  -2   8   4   -0.29    0.24
   2  -8  -4    0.28    0.21
  -2   8   5    0.91    0.29
   2  -8  -5    0.92    0.23
   1   8  -1    0.00    0.23
  -1  -8   1    0.40    0.24
   1   8  -2    1.87    0.35
  -1  -8   2    2.42    0.36
   1   8  -3    0.41    0.27
  -1  -8   3   -0.06    0.22
   1   8  -4   48.21    1.29
  -1  -8   4   46.54    1.27
  -1  -8   5  125.20    2.07
   1   8  -5  121.66    2.09
  -1  -8   6    6.21    0.48
   1   8  -6    4.61    0.47
   1   8  -7    1.36    0.35
  -1  -8   7    2.59    0.35
   1   8  -8    9.65    0.58
  -1  -8   8    9.16    0.55
   1   7  -1    1.78    0.32
  -1  -7   1    1.74    0.34
   1   7  -2   75.68    1.75
  -1  -7   2   78.20    1.77
   1   7  -3   36.08    1.20
  -1  -7   3   34.30    1.17
   1   7  -4  191.47    2.80
  -1  -7   4  194.06    2.82
  -1  -7   5  132.61    2.33
   1   7  -5  136.20    2.33
  -1  -7   6    5.12    0.54
   1   7  -6    5.73    0.53
  -1  -7   7   37.93    1.21
   1   7  -7   41.82    1.28
  -1  -7   8   31.21    1.08
   1   7  -8   29.91    1.08
   1   7  -9   11.29    0.69
  -1  -7   9   14.00    0.75
   1   7 -10   61.33    1.48
  -1  -7  10   61.34    1.47
   1   7 -11    9.88    0.59
  -1  -7  11    9.02    0.58
   1   7 -12    9.28    0.54
  -1  -7  12    8.36    0.52
   1   6  -1   35.77    1.13
  -1  -6   1   32.92    1.11
  -1  -6   2   11.94    0.68
   1   6  -2   11.44    0.66
   1   6  -3    4.84    0.45
  -1  -6   3    3.72    0.43
   1   6  -4   11.59    0.69
  -1  -6   4   12.30    0.69
  -1  -6   5   10.60    0.65
   1   6  -5   11.11    0.67
   1   6  -6    1.76    0.37
  -1  -6   6    2.18    0.37
   1   6  -7    6.62    0.55
  -1  -6   7    4.43    0.47
   1   6  -8   83.96    1.82
  -1  -6   8   85.77    1.84
   1   6  -9    2.48    0.39
  -1  -6   9    2.17    0.39
   1   6 -10  222.29    3.01
  -1  -6  10  235.56    3.11
  -1  -6  11  172.24    2.61
   1   6 -11  184.15    2.68
   1   6 -12    5.11    0.49
  -1  -6  12    4.95    0.46
   1   6 -13   10.05    0.59
  -1  -6  13    9.70    0.60
   1   6 -14    0.80    0.28
  -1  -6  14    1.10    0.26
   1   5  -1    2.44    0.34
  -1  -5   1    2.82    0.32
  -1  -5   2   31.84    0.95
   1   5  -2   31.94    0.96
   1   5  -3   39.69    1.05
  -1  -5   3   36.55    1.02
   1   5  -4   36.63    1.01
  -1  -5   4   34.31    0.99
  -1  -5   5    3.93    0.40
   1   5  -5    4.75    0.43
  -1  -5   6    2.04    0.33
   1   5  -6    1.52    0.30
  -1  -5   7    3.00    0.39
   1   5  -7    3.44    0.40
   1   5  -8  257.84    3.03
  -1  -5   8  264.62    3.08
  -1  -5   9   29.63    1.04
   1   5  -9   33.06    1.09
   1   5 -10   35.46    1.16
  -1  -5  10   34.38    1.15
   1   5 -11    7.24    0.59
  -1  -5  11    6.76    0.57
  -1  -5  12    5.84    0.55
   1   5 -12    5.93    0.53
   1   5 -13    1.54    0.31
  -1  -5  13    1.02    0.31
  -1  -5  14    3.38    0.42
   1   5 -14    2.92    0.40
  -1  -5  15   34.95    1.03
   1   5 -15   33.42    1.03
  -1  -4   1  125.51    1.62
   1   4  -1  127.08    1.62
  -1  -4   2    4.50    0.35
   1   4  -2    4.63    0.35
  -1  -4   3   69.44    1.19
   1   4  -3   68.53    1.18
  -1  -4   4  304.42    2.71
   1   4  -4  309.50    2.71
   1   4  -5    1.72    0.28
  -1  -4   5    1.83    0.26
   1   4  -6  138.79    1.84
  -1  -4   6  139.44    1.86
  -1  -4   7    8.69    0.51
   1   4  -7    8.63    0.49
   1   4  -8    5.25    0.42
  -1  -4   8    3.80    0.42
  -1  -4   9    1.11    0.26
   1   4  -9    0.07    0.25
  -1  -4  10    3.04    0.39
   1   4 -10    2.57    0.37
   1   4 -11   22.62    0.92
  -1  -4  11   24.73    0.97
  -1  -4  12    3.19    0.44
   1   4 -12    3.07    0.40
   1   4 -13    1.03    0.29
  -1  -4  13    0.17    0.26
   1   4 -14   28.65    1.06
  -1  -4  14   29.28    1.08
   1   4 -15   78.71    1.69
  -1  -4  15   82.10    1.70
  -1  -4  16   79.96    1.57
   1   4 -16   78.20    1.55
  -1  -3   1  194.32    1.74
   1   3  -1  196.54    1.74
  -1  -3   2  137.60    1.44
   1   3  -2  141.81    1.45
  -1  -3   3    2.41    0.26
   1   3  -3    1.95    0.25
  -1  -3   4   25.08    0.64
   1   3  -4   24.81    0.63
   1   3  -5  114.86    1.41
  -1  -3   5  115.13    1.42
  -1  -3   6   86.07    1.28
   1   3  -6   86.90    1.28
  -1  -3   7   87.37    1.37
   1   3  -7   87.25    1.36
   1   3  -8  208.13    2.27
  -1  -3   8  212.28    2.31
   1   3  -9  251.13    2.67
  -1  -3   9  254.51    2.69
  -1  -3  10   73.75    1.50
   1   3 -10   72.75    1.48
  -1  -3  11    7.01    0.53
   1   3 -11    5.45    0.49
  -1  -3  12    8.15    0.58
   1   3 -12    7.80    0.58
   1   3 -13  280.55    3.36
  -1  -3  13  289.92    3.43
   1   3 -14   54.57    1.46
  -1  -3  14   54.01    1.45
  -1  -3  15   25.03    0.97
   1   3 -15   24.99    1.00
   1   3 -16   61.92    1.46
  -1  -3  16   64.13    1.49
   1   3 -17   -0.40    0.19
  -1  -3  17    1.31    0.25
  -1  -2   1  171.56    1.37
   1   2  -1  175.81    1.38
  -1  -2   2  128.89    1.17
   1   2  -2  130.94    1.17
  -1  -2   3  140.92    1.26
   1   2  -3  142.81    1.28
  -1  -2   4   82.93    0.99
   1   2  -4   83.13    0.99
  -1  -2   5  208.18    1.75
   1   2  -5  210.20    1.75
   1   2  -6   14.60    0.49
  -1  -2   6   14.22    0.48
  -1  -2   7    1.97    0.26
   1   2  -7    1.95    0.27
   1   2  -8   26.96    0.73
  -1  -2   8   24.34    0.72
  -1  -2   9  108.82    1.61
   1   2  -9  105.36    1.58
   1   2 -10  262.12    2.74
  -1  -2  10  259.06    2.74
   1   2 -11   15.83    0.71
  -1  -2  11   14.36    0.68
   1   2 -12   15.90    0.76
  -1  -2  12   16.25    0.79
   1   2 -13   14.93    0.78
  -1  -2  13   15.49    0.78
  -1  -2  14    3.72    0.45
   1   2 -14    2.87    0.42
  -1  -2  15   18.70    0.89
   1   2 -15   19.00    0.88
   1   2 -16   -0.19    0.26
  -1  -2  16    1.67    0.30
   1   2 -17   12.40    0.62
  -1  -2  17   12.78    0.65
  -1  -1   1 1373.02    8.13
   1   1  -1 1369.31    8.11
  -1  -1   2   31.68    0.47
   1   1  -2   31.22    0.46
  -1  -1   3   41.60    0.58
   1   1  -3   41.06    0.58
   1   1  -4 1540.80    8.66
  -1  -1   4 1520.08    8.00
   1   1  -5  420.54    2.51
  -1  -1   5  421.57    2.53
   1   1  -6   36.55    0.69
  -1  -1   6   25.12    0.58
  -1  -1   7  198.75    1.84
   1   1  -7  195.52    1.83
  -1  -1   8   99.06    1.37
   1   1  -8   95.18    1.34
  -1  -1   9  127.58    1.70
   1   1  -9  123.92    1.66
  -1  -1  10    0.55    0.25
   1   1 -10    0.29    0.24
  -1  -1  11   52.37    1.26
   1   1 -11   51.90    1.24
  -1  -1  12   18.69    0.82
   1   1 -12   16.79    0.78
   1   1 -13   34.06    1.11
  -1  -1  13   33.53    1.13
  -1  -1  14    2.50    0.40
   1   1 -14    2.33    0.40
  -1  -1  15   99.93    1.97
   1   1 -15   95.72    1.94
   1   1 -16  200.04    2.72
  -1  -1  16  204.82    2.85
  -1  -1  17   57.55    1.33
   1   1 -17   52.10    1.27
  -1   0   1  575.50    3.33
   1   0  -1  559.79    3.21
  -1   0   2  633.27    3.52
   1   0  -2  620.86    3.48
  -1   0   3   44.89    0.56
   1   0  -3   43.59    0.55
  -1   0   4  212.34    1.49
   1   0  -4  208.51    1.46
  -1   0   5    0.83    0.20
   1   0  -5    0.64    0.21
  -1   0   6   17.55    0.50
   1   0  -6   18.44    0.51
  -1   0   7  158.38    1.62
   1   0  -7  157.79    1.61
   1   0  -8   35.18    0.81
  -1   0   8   34.40    0.80
   1   0  -9  392.11    3.19
  -1   0   9  396.98    3.24
  -1   0  10  115.78    1.75
   1   0 -10  115.49    1.74
   1   0 -11    1.03    0.30
  -1   0  11    1.52    0.32
  -1   0  12    9.21    0.62
   1   0 -12    9.83    0.61
  -1   0  13   35.84    1.18
   1   0 -13   36.01    1.17
  -1   0  14   52.21    1.44
   1   0 -14   52.44    1.46
  -1   0  15   57.80    1.50
   1   0 -15   55.50    1.48
  -1   0  16  346.83    3.83
   1   0 -16  342.77    3.60
  -1   0  17   36.68    1.04
   1   0 -17   35.04    1.04
   1  -1   0   23.09    0.36
  -1   1   0   24.75    0.36
  -1   1   1 1631.32   10.24
   1  -1  -1 1561.27    9.66
  -1   1   2  293.19    1.75
   1  -1  -2  285.64    1.71
  -1   1   3   45.01    0.61
   1  -1  -3   44.89    0.60
  -1   1   4  669.61    3.47
   1  -1  -4  667.75    3.45
   1  -1  -5   18.86    0.48
  -1   1   5   18.17    0.48
  -1   1   6    8.93    0.39
   1  -1  -6    9.04    0.39
   1  -1  -7   29.58    0.71
  -1   1   7   32.27    0.75
  -1   1   8   93.63    1.39
   1  -1  -8   87.65    1.33
  -1   1   9  172.51    2.06
   1  -1  -9  170.98    2.05
  -1   1  10  133.95    1.95
   1  -1 -10  129.89    1.91
  -1   1  11   17.61    0.76
   1  -1 -11   16.69    0.75
  -1   1  12   50.12    1.34
   1  -1 -12   48.32    1.31
   1  -1 -13    5.38    0.51
  -1   1  13    4.81    0.50
   1  -1 -14   53.79    1.46
  -1   1  14   59.61    1.54
  -1   1  15  229.62    3.16
   1  -1 -15  205.97    2.85
   1  -1 -16   38.34    1.12
  -1   1  16   36.61    1.12
  -1   2   0  566.38    2.97
   1  -2   0  545.95    2.88
  -1   2   1  264.49    1.71
   1  -2  -1  248.19    1.63
  -1   2   2  554.85    2.99
   1  -2  -2  535.33    2.89
  -1   2   3  115.80    1.14
   1  -2  -3  111.42    1.12
  -1   2   4   69.10    0.94
   1  -2  -4   67.30    0.92
  -1   2   5    0.10    0.20
   1  -2  -5    0.52    0.19
  -1   2   6  231.02    2.11
   1  -2  -6  225.96    2.07
   1  -2  -7  114.53    1.53
  -1   2   7  118.34    1.56
   1  -2  -8   18.14    0.66
  -1   2   8   18.72    0.68
   1  -2  -9   67.64    1.35
  -1   2   9   69.12    1.37
  -1   2  10   49.35    1.24
   1  -2 -10   45.08    1.20
   1  -2 -11  233.83    2.90
  -1   2  11  244.16    2.99
  -1   2  12  269.66    3.29
   1  -2 -12  259.54    3.20
  -1   2  13   78.69    1.76
   1  -2 -13   77.57    1.75
  -1   2  14    0.65    0.30
   1  -2 -14    0.53    0.29
  -1   2  15    5.75    0.50
   1  -2 -15    5.86    0.49
   1  -2 -16    2.57    0.35
  -1   2  16    2.69    0.35
  -1   3   0  154.35    1.43
   1  -3   0  156.29    1.43
  -1   3   1  105.35    1.19
   1  -3  -1  101.97    1.16
  -1   3   2  946.77    4.90
   1  -3  -2  919.00    4.79
  -1   3   3   17.50    0.53
   1  -3  -3   16.18    0.52
  -1   3   4  160.67    1.71
   1  -3  -4  155.38    1.66
  -1   3   5  153.37    1.76
   1  -3  -5  141.67    1.68
  -1   3   6    7.54    0.45
   1  -3  -6    8.61    0.46
  -1   3   7    6.48    0.44
   1  -3  -7    5.70    0.43
  -1   3   8  110.67    1.78
   1  -3  -8  105.25    1.71
   1  -3  -9    6.45    0.48
  -1   3   9    6.75    0.50
  -1   3  10   45.21    1.27
   1  -3 -10   42.46    1.22
   1  -3 -11   66.08    1.59
  -1   3  11   71.22    1.65
   1  -3 -12  218.46    3.00
  -1   3  12  226.47    3.05
   1  -3 -13   96.91    1.95
  -1   3  13   93.25    1.91
  -1   3  14    3.50    0.45
   1  -3 -14    5.12    0.48
   1  -3 -15   22.65    0.82
  -1   3  15   23.63    0.86
  -1   4   0  206.90    2.00
   1  -4   0  196.69    1.94
  -1   4   1   22.32    0.65
   1  -4  -1   23.51    0.67
  -1   4   2  290.53    2.56
   1  -4  -2  285.11    2.51
  -1   4   3   33.50    0.84
   1  -4  -3   33.67    0.84
  -1   4   4  127.69    1.73
   1  -4  -4  123.49    1.69
  -1   4   5   78.19    1.40
   1  -4  -5   76.25    1.38
  -1   4   6    2.90    0.35
   1  -4  -6    2.79    0.36
  -1   4   7   19.88    0.80
   1  -4  -7   20.20    0.79
  -1   4   8    8.47    0.57
   1  -4  -8    8.80    0.58
  -1   4   9   25.48    0.99
   1  -4  -9   25.40    0.98
  -1   4  10   84.71    1.82
   1  -4 -10   80.85    1.76
   1  -4 -11  104.99    2.04
  -1   4  11  113.10    2.13
   1  -4 -12   27.86    1.05
  -1   4  12   30.72    1.11
  -1   4  13   12.60    0.69
   1  -4 -13   10.45    0.64
   1  -4 -14    3.33    0.35
  -1   4  14    3.75    0.37
  -1   5   0   16.55    0.67
   1  -5   0   14.88    0.63
   1  -5  -1    7.98    0.49
  -1   5   1    8.36    0.49
   1  -5  -2   38.78    1.02
  -1   5   2   41.30    1.05
  -1   5   3    6.12    0.47
   1  -5  -3    6.41    0.46
  -1   5   4    1.71    0.31
   1  -5  -4    1.27    0.29
   1  -5  -5   11.15    0.63
  -1   5   5   10.11    0.63
  -1   5   6  122.08    2.06
   1  -5  -6  118.40    2.03
  -1   5   7   25.80    1.00
   1  -5  -7   26.99    1.01
   1  -5  -8  268.85    3.30
  -1   5   8  294.07    3.48
  -1   5   9  129.75    2.28
   1  -5  -9  121.73    2.20
   1  -5 -10   76.93    1.72
  -1   5  10   76.90    1.77
  -1   5  11    6.66    0.52
   1  -5 -11    5.72    0.49
   1  -5 -12    0.79    0.30
  -1   5  12    2.13    0.32
  -1   6   0    2.29    0.37
   1  -6   0    2.03    0.36
  -1   6   1    0.73    0.31
   1  -6  -1    0.53    0.27
   1  -6  -2   28.30    0.99
  -1   6   2   28.99    1.02
  -1   6   3   27.47    1.00
   1  -6  -3   25.76    0.96
   1  -6  -4    5.52    0.48
  -1   6   4    5.46    0.49
  -1   6   5   73.93    1.69
   1  -6  -5   72.39    1.67
  -1   6   6   15.45    0.80
   1  -6  -6   13.57    0.77
  -1   6   7    7.98    0.59
   1  -6  -7    8.24    0.59
  -1   6   8    6.42    0.56
   1  -6  -8    4.67    0.49
  -1   6   9   16.05    0.78
   1  -6  -9   14.65    0.76
  -1   6  10    2.43    0.36
   1  -6 -10    2.82    0.36
  -1   6  11   12.16    0.60
   1  -6 -11   12.22    0.61
  -1   7   0    2.14    0.40
   1  -7   0    2.32    0.36
  -1   7   1   73.04    1.69
   1  -7  -1   71.86    1.68
  -1   7   2   22.64    0.96
   1  -7  -2   22.75    0.97
  -1   7   3   17.31    0.86
   1  -7  -3   15.19    0.80
  -1   7   4   -0.11    0.25
   1  -7  -4    0.36    0.26
  -1   7   5   47.85    1.36
   1  -7  -5   45.82    1.32
  -1   7   6    7.72    0.55
   1  -7  -6    6.35    0.53
   1  -7  -7    1.05    0.29
  -1   7   7    0.68    0.26
  -1   7   8    1.21    0.26
  -1   8   0    1.29    0.33
   1  -8   0    0.54    0.29
  -1   8   1    4.34    0.45
   1  -8  -1    3.66    0.44
  -1   8   2    0.61    0.26
   1  -8  -2    1.31    0.27
  -1   8   3   12.33    0.66
   1  -8  -3   11.93    0.66
  -1   8   4    0.59    0.26
  -1   8   5    0.91    0.25
  -1   8   5   -0.16    0.23
   0   8  -1   32.52    1.10
   0  -8   1   32.79    1.09
   0   8  -2    0.63    0.27
   0  -8   2    0.71    0.27
   0  -8   3   22.85    0.93
   0   8  -3   23.96    0.95
   0   8  -4   26.68    1.01
   0  -8   4   26.14    0.99
   0   8  -5    5.89    0.50
   0  -8   5    6.37    0.51
   0   8  -6    6.20    0.53
   0  -8   6    6.74    0.54
   0   8  -7    1.64    0.33
   0  -8   7    1.75    0.34
   0   8  -8    5.58    0.44
   0  -8   8    4.62    0.47
   0  -8   9    4.05    0.39
   0   8  -9    5.41    0.43
   0  -7   1   15.33    0.80
   0   7  -1   16.27    0.81
   0   7  -2   34.02    1.15
   0  -7   2   34.29    1.17
   0   7  -3    2.05    0.36
   0  -7   3    1.52    0.34
   0   7  -4  220.62    2.99
   0  -7   4  221.23    3.04
   0   7  -5  121.61    2.19
   0  -7   5  118.52    2.19
   0   7  -6    1.60    0.38
   0  -7   6    2.25    0.41
   0  -7   7    0.72    0.30
   0   7  -7   -0.16    0.26
   0  -7   8   10.35    0.65
   0   7  -8   12.02    0.68
   0   7  -9    0.90    0.30
   0  -7   9    0.14    0.27
   0   7 -10   63.97    1.54
   0  -7  10   66.29    1.54
   0   7 -11   27.47    0.98
   0  -7  11   28.71    0.98
   0   7 -12   32.50    0.99
   0  -7  12   33.66    1.02
   0  -6   1    2.51    0.41
   0   6  -1    4.91    0.44
   0   6  -2   17.87    0.79
   0  -6   2   17.58    0.79
   0   6  -3    1.40    0.30
   0  -6   3    1.33    0.31
   0   6  -4   39.01    1.16
   0  -6   4   39.02    1.15
   0   6  -5   23.31    0.92
   0  -6   5   24.73    0.94
   0   6  -6   70.27    1.60
   0  -6   6   72.78    1.62
   0   6  -7  221.37    2.91
   0  -6   7  221.14    2.90
   0  -6   8  130.42    2.27
   0   6  -8  139.91    2.32
   0   6  -9    2.63    0.40
   0  -6   9    3.92    0.46
   0   6 -10   12.75    0.73
   0  -6  10   13.02    0.76
   0   6 -11   53.94    1.46
   0  -6  11   56.40    1.49
   0  -6  12    3.10    0.39
   0   6 -12    1.73    0.37
   0  -6  13    5.42    0.49
   0   6 -13    7.00    0.54
   0   6 -14    0.74    0.28
   0  -6  14    1.13    0.26
   0   5  -1  232.00    2.49
   0  -5   1  231.45    2.49
   0   5  -2   73.26    1.36
   0  -5   2   73.99    1.37
   0  -5   3    7.46    0.48
   0   5  -3    7.81    0.48
   0   5  -4  109.84    1.71
   0  -5   4  109.86    1.72
   0   5  -5    2.25    0.33
   0  -5   5    1.98    0.33
   0   5  -6    7.45    0.50
   0  -5   6    8.21    0.52
   0   5  -7   33.08    1.02
   0  -5   7   34.62    1.03
   0   5  -8   10.39    0.63
   0  -5   8    9.65    0.62
   0   5  -9   84.91    1.73
   0  -5   9   87.99    1.77
   0  -5  10    2.53    0.38
   0   5 -10    1.87    0.34
   0   5 -11   26.55    1.02
   0  -5  11   27.08    1.06
   0  -5  12    3.98    0.46
   0   5 -12    4.04    0.49
   0  -5  13   10.07    0.67
   0   5 -13    9.12    0.63
   0  -5  14    9.70    0.62
   0   5 -14    9.48    0.60
   0  -5  15    1.43    0.28
   0   5 -15    0.61    0.29
   0   4  -1  114.93    1.46
   0  -4   1  116.83    1.47
   0   4  -2  161.95    1.76
   0  -4   2  158.15    1.74
   0   4  -3  152.52    1.72
   0  -4   3  145.76    1.69
   0   4  -4   42.52    0.91
   0  -4   4   41.40    0.90
   0  -4   5   17.14    0.63
   0   4  -5   17.85    0.63
   0  -4   6  163.29    1.97
   0   4  -6  159.00    1.93
   0  -4   7   24.55    0.80
   0   4  -7   23.65    0.77
   0   4  -8   83.23    1.51
   0  -4   8   84.47    1.53
   0   4  -9    0.19    0.24
   0  -4   9   -0.51    0.20
   0   4 -10    6.91    0.51
   0  -4  10    6.07    0.50
   0   4 -11   68.73    1.57
   0  -4  11   73.50    1.64
   0   4 -12   16.50    0.83
   0  -4  12   14.68    0.79
   0   4 -13   70.55    1.66
   0  -4  13   72.05    1.69
   0  -4  14   50.11    1.40
   0   4 -14   47.75    1.36
   0   4 -15   35.48    1.15
   0  -4  15   34.89    1.11
   0  -4  16    5.01    0.42
   0   4 -16    5.20    0.44
   0   3  -1  136.77    1.33
   0  -3   1  136.01    1.33
   0   3  -2    0.03    0.19
   0  -3   2    0.91    0.20
   0   3  -3    1.85    0.23
   0  -3   3    1.67    0.25
   0   3  -4  134.49    1.42
   0  -3   4  130.29    1.40
   0  -3   5  394.28    2.78
   0   3  -5  382.56    2.72
   0   3  -6  441.68    3.13
   0  -3   6  442.36    3.14
   0   3  -7   26.56    0.74
   0  -3   7   25.17    0.71
   0   3  -8    0.95    0.24
   0  -3   8    0.30    0.24
   0   3  -9    0.34    0.26
   0  -3   9   -0.11    0.22
   0  -3  10    2.92    0.36
   0   3 -10    2.75    0.37
   0   3 -11    0.03    0.22
   0  -3  11    0.44    0.21
   0  -3  12   93.31    1.84
   0   3 -12   90.54    1.81
   0  -3  13   30.33    1.10
   0   3 -13   30.78    1.10
   0  -3  14   20.30    0.90
   0   3 -14   18.88    0.88
   0   3 -15  115.65    2.15
   0  -3  15  116.57    2.09
   0   3 -16   10.51    0.62
   0  -3  16   10.53    0.61
   0  -3  17    4.98    0.41
   0   3 -17    3.85    0.39
   0   2  -1  371.26    2.12
   0  -2   1  369.48    2.14
   0   2  -2  103.27    0.96
   0  -2   2  101.23    0.95
   0  -2   3 1691.52    9.38
   0   2  -3 1722.67    9.56
   0   2  -4   19.98    0.47
   0  -2   4   19.53    0.47
   0   2  -5  372.69    2.42
   0  -2   5  365.60    2.40
   0   2  -6  320.66    2.36
   0  -2   6  325.80    2.38
   0   2  -7  466.76    3.20
   0  -2   7  447.99    3.13
   0   2  -8  217.17    2.16
   0  -2   8  215.14    2.16
   0  -2   9    6.66    0.43
   0   2  -9    5.83    0.41
   0   2 -10    7.92    0.50
   0  -2  10    8.18    0.50
   0  -2  11    1.06    0.28
   0   2 -11    1.13    0.29
   0   2 -12    7.45    0.55
   0  -2  12    7.40    0.53
   0   2 -13    6.98    0.56
   0  -2  13    7.91    0.58
   0  -2  14    7.12    0.59
   0   2 -14    7.12    0.58
   0   2 -15   69.89    1.62
   0  -2  15   70.88    1.65
   0   2 -16   17.32    0.80
   0  -2  16   16.79    0.78
   0  -2  17   40.87    1.10
   0   2 -17   40.38    1.08
   0   1  -1 1689.14   10.85
   0  -1   1 1693.51   10.86
   0   1  -2  336.64    1.95
   0  -1   2  338.25    1.95
   0   1  -3 2276.01   13.85
   0  -1   3 2231.02   13.62
   0   1  -4 2141.62   12.40
   0  -1   4 2154.29   12.36
   0   1  -5  860.94    4.33
   0  -1   5  860.86    4.35
   0   1  -6  161.15    1.48
   0  -1   6  164.10    1.50
   0   1  -7  249.01    2.07
   0  -1   7  248.58    2.09
   0   1  -8   43.76    0.90
   0  -1   8   43.03    0.90
   0   1  -9   18.46    0.65
   0  -1   9   17.84    0.66
   0   1 -10   27.93    0.84
   0  -1  10   27.07    0.85
   0   1 -11   11.05    0.59
   0  -1  11   12.16    0.62
   0   1 -12   40.55    1.19
   0  -1  12   40.37    1.18
   0  -1  13   36.38    1.18
   0   1 -13   37.46    1.19
   0  -1  14   -0.05    0.24
   0   1 -14    0.00    0.26
   0  -1  15   73.35    1.68
   0   1 -15   69.09    1.62
   0  -1  16   58.47    1.45
   0   1 -16   56.84    1.39
   0  -1  17    0.12    0.25
   0   1 -17   -0.19    0.23
   0   0  -1    9.86    0.16
   0   0   1    9.28    0.15
   0   0  -2    0.52    0.14
   0   0   2    0.77    0.14
   0   0  -3  188.32    1.27
   0   0   3  189.44    1.28
   0   0  -4  368.48    2.15
   0   0   4  363.56    2.14
   0   0  -5  195.39    1.51
   0   0   5  194.24    1.52
   0   0  -6  737.44    3.97
   0   0   6  749.40    4.04
   0   0  -7   64.77    1.01
   0   0   7   63.48    1.00
   0   0  -8   18.05    0.59
   0   0   8   18.80    0.60
   0   0  -9    4.31    0.35
   0   0   9    4.04    0.34
   0   0  10  176.33    2.20
   0   0 -10  172.35    2.16
   0   0 -11   25.08    0.89
   0   0  11   24.80    0.90
   0   0 -12  112.09    1.97
   0   0  12  109.12    1.96
   0   0  13  121.67    2.15
   0   0 -13  117.78    2.11
   0   0  14    6.01    0.53
   0   0 -14    6.68    0.54
   0   0 -15   85.65    1.81
   0   0  15   88.92    1.83
   0   0  16   45.55    1.27
   0   0 -16   42.33    1.20
   0   0  17   15.16    0.68
   0   0 -17   14.12    0.65
   0   1   0  273.15    1.56
   0  -1   0  268.10    1.54
   0   1   1 1061.39    6.69
   0  -1  -1 1044.88    6.60
   0  -1  -2  389.46    2.21
   0   1   2  400.58    2.26
   0  -1  -3  319.50    1.92
   0   1   3  324.99    1.95
   0  -1  -4    2.25    0.22
   0   1   4    2.49    0.22
   0  -1  -5    0.41    0.18
   0   1   5    0.36    0.19
   0  -1  -6  381.15    2.63
   0   1   6  387.67    2.67
   0  -1  -7   79.35    1.19
   0   1   7   82.48    1.21
   0   1   8  149.86    1.80
   0  -1  -8  144.70    1.76
   0   1   9   13.04    0.60
   0  -1  -9   11.68    0.56
   0  -1 -10    9.98    0.57
   0   1  10   12.39    0.61
   0   1  11   28.45    0.98
   0  -1 -11   28.62    0.96
   0   1  12    1.84    0.34
   0  -1 -12    1.57    0.33
   0   1  13    1.01    0.35
   0  -1 -13    1.16    0.37
   0   1  14    4.76    0.48
   0  -1 -14    4.09    0.46
   0   1  15   90.93    1.86
   0  -1 -15   83.84    1.76
   0  -1 -16   57.52    1.35
   0   1  16   61.50    1.40
   0  -2   0  457.83    2.50
   0   2   0  475.10    2.58
   0   2   1   56.66    0.70
   0  -2  -1   54.95    0.69
   0  -2  -2   82.90    0.90
   0   2   2   83.49    0.91
   0  -2  -3  107.73    1.11
   0   2   3  110.83    1.14
   0  -2  -4    0.52    0.20
   0   2   4    0.52    0.20
   0  -2  -5  116.60    1.36
   0   2   5  121.08    1.38
   0  -2  -6 1137.14    6.11
   0   2   6 1160.17    6.22
   0  -2  -7   37.62    0.89
   0   2   7   39.65    0.91
   0  -2  -8   67.57    1.28
   0   2   8   71.05    1.32
   0  -2  -9    0.31    0.23
   0   2   9    0.89    0.27
   0  -2 -10   60.33    1.38
   0   2  10   60.72    1.39
   0  -2 -11    0.76    0.28
   0   2  11    0.26    0.27
   0  -2 -12   21.87    0.92
   0   2  12   22.80    0.95
   0  -2 -13    0.29    0.31
   0   2  13    0.07    0.29
   0  -2 -14   11.41    0.69
   0   2  14   11.76    0.71
   0  -2 -15    6.72    0.48
   0   2  15    5.91    0.52
   0  -3   0  126.91    1.28
   0   3   0  128.00    1.31
   0   3   1  103.31    1.19
   0  -3  -1  100.20    1.17
   0  -3  -2  720.36    3.88
   0   3   2  732.11    3.94
   0  -3  -3  271.32    2.16
   0   3   3  280.43    2.20
   0  -3  -4   32.50    0.76
   0   3   4   33.24    0.78
   0  -3  -5  270.98    2.45
   0   3   5  274.85    2.49
   0  -3  -6   42.39    0.97
   0   3   6   43.99    1.01
   0   3   7   18.63    0.70
   0  -3  -7   16.86    0.68
   0   3   8  201.93    2.49
   0  -3  -8  194.86    2.42
   0  -3  -9    0.57    0.27
   0   3   9    1.23    0.29
   0  -3 -10   32.01    1.08
   0   3  10   31.01    1.07
   0  -3 -11    6.82    0.55
   0   3  11    7.44    0.58
   0  -3 -12    2.48    0.37
   0   3  12    2.14    0.36
   0   3  13   32.25    1.12
   0  -3 -13   32.29    1.12
   0  -3 -14    3.72    0.40
   0   3  14    3.97    0.44
   0   3  15    1.44    0.29
   0  -3 -15    0.89    0.28
   0  -4   0   28.40    0.73
   0   4   0   27.43    0.72
   0   4   1 1860.95    9.45
   0  -4  -1 1829.39    9.29
   0  -4  -2   25.11    0.72
   0   4   2   23.59    0.70
   0  -4  -3   45.57    1.00
   0   4   3   46.97    1.01
   0  -4  -4   17.22    0.65
   0   4   4   17.81    0.67
   0  -4  -5    5.98    0.44
   0   4   5    6.42    0.45
   0  -4  -6    2.81    0.35
   0   4   6    1.03    0.33
   0   4   7  104.02    1.83
   0  -4  -7   91.99    1.72
   0  -4  -8   82.05    1.69
   0   4   8   81.63    1.71
   0  -4  -9  154.38    2.43
   0   4   9  154.04    2.44
   0  -4 -10   58.84    1.52
   0   4  10   62.89    1.57
   0   4  11  159.73    2.52
   0  -4 -11  151.19    2.45
   0  -4 -12    2.91    0.43
   0   4  12    3.90    0.48
   0  -4 -13   33.65    1.05
   0   4  13   34.38    1.09
   0  -5   0    3.28    0.36
   0   5   0    2.98    0.35
   0  -5  -1    3.25    0.35
   0   5   1    4.62    0.41
   0  -5  -2   11.05    0.59
   0   5   2   11.04    0.58
   0  -5  -3    4.85    0.42
   0   5   3    5.16    0.43
   0  -5  -4   46.69    1.21
   0   5   4   47.25    1.22
   0  -5  -5  105.98    1.88
   0   5   5  108.40    1.92
   0  -5  -6  106.57    1.95
   0   5   6  105.52    1.96
   0  -5  -7   91.50    1.85
   0   5   7   94.29    1.91
   0  -5  -8   13.07    0.74
   0   5   8   14.99    0.78
   0  -5  -9   25.93    1.01
   0   5   9   28.31    1.08
   0   5  10    6.68    0.58
   0  -5 -10    6.25    0.55
   0  -5 -11    6.80    0.52
   0   5  11    6.56    0.53
   0  -5 -12    5.99    0.46
   0   5  12    5.91    0.47
   0  -6   0   10.91    0.63
   0   6   0   10.62    0.64
   0  -6  -1   70.88    1.56
   0   6   1   70.03    1.55
   0  -6  -2   44.81    1.27
   0   6   2   46.19    1.29
   0  -6  -3   86.89    1.78
   0   6   3   88.45    1.81
   0  -6  -4    1.86    0.37
   0   6   4    1.12    0.35
   0  -6  -5   79.12    1.75
   0   6   5   76.92    1.73
   0  -6  -6  250.69    3.21
   0   6   6  259.75    3.27
   0  -6  -7   49.62    1.38
   0   6   7   53.09    1.44
   0  -6  -8   42.37    1.25
   0   6   8   39.57    1.24
   0  -6  -9    1.25    0.29
   0   6   9    1.63    0.32
   0  -6 -10    0.11    0.21
   0   6  10   -0.42    0.25
   0  -7   0    8.59    0.62
   0   7   0   10.05    0.66
   0  -7  -1    5.72    0.53
   0   7   1    5.68    0.52
   0  -7  -2    6.70    0.56
   0   7   2    7.40    0.59
   0  -7  -3   62.36    1.57
   0   7   3   66.00    1.61
   0  -7  -4   77.09    1.70
   0   7   4   76.49    1.71
   0  -7  -5   41.33    1.23
   0   7   5   44.64    1.31
   0  -7  -6    5.06    0.51
   0   7   6    6.53    0.51
   0  -7  -7    1.28    0.30
   0   7   7    1.04    0.30
   0   7   8   34.23    0.98
   0  -8   0    1.43    0.31
   0   8   0    2.79    0.37
   0  -8  -1    2.39    0.37
   0   8   1    2.17    0.35
   0  -8  -2    7.58    0.52
   0   8   2    8.19    0.53
   0  -8  -3   34.51    1.05
   0   8   3   38.61    1.12
   0   8   4    6.36    0.46
  -1   8  -1   72.67    1.64
   1  -8   1   69.27    1.61
  -1   8  -2   47.36    1.32
   1  -8   2   47.36    1.33
  -1   8  -3   15.82    0.79
   1  -8   3   17.27    0.83
  -1   8  -4   32.54    1.10
   1  -8   4   32.47    1.11
  -1   8  -5   41.50    1.22
   1  -8   5   43.22    1.25
  -1   8  -6   10.90    0.63
   1  -8   6   11.95    0.67
  -1   8  -7    7.89    0.56
   1  -8   7    7.49    0.53
  -1   8  -8    3.79    0.40
   1  -8   8    4.24    0.40
   1  -8   9    5.07    0.43
  -1   8  -9    5.17    0.41
  -1   7  -1  107.34    2.04
   1  -7   1  105.24    2.04
  -1   7  -2  198.18    2.81
   1  -7   2  195.54    2.80
  -1   7  -3    1.76    0.39
   1  -7   3    1.09    0.36
  -1   7  -4   31.12    1.10
   1  -7   4   33.99    1.15
  -1   7  -5  222.66    2.99
   1  -7   5  221.95    3.01
  -1   7  -6   17.17    0.86
   1  -7   6   16.85    0.84
  -1   7  -7  119.14    2.16
   1  -7   7  118.04    2.17
   1  -7   8    6.25    0.55
  -1   7  -8    6.38    0.52
  -1   7  -9   29.80    1.07
   1  -7   9   33.16    1.12
  -1   7 -10    7.34    0.56
   1  -7  10    8.02    0.59
  -1   7 -11    3.06    0.39
   1  -7  11    2.95    0.39
   1  -7  12    7.75    0.52
  -1   7 -12    7.97    0.51
  -1   6  -1   35.20    1.06
   1  -6   1   35.63    1.08
  -1   6  -2  388.53    3.72
   1  -6   2  394.24    3.78
  -1   6  -3   58.20    1.37
   1  -6   3   56.46    1.36
  -1   6  -4   58.09    1.38
   1  -6   4   53.94    1.35
  -1   6  -5    5.41    0.49
   1  -6   5    4.34    0.45
   1  -6   6  157.24    2.39
  -1   6  -6  159.21    2.40
  -1   6  -7  294.54    3.38
   1  -6   7  292.63    3.38
   1  -6   8  106.49    2.03
  -1   6  -8  107.73    2.02
  -1   6  -9   41.12    1.26
   1  -6   9   39.87    1.26
  -1   6 -10    0.86    0.27
   1  -6  10    0.21    0.25
   1  -6  11    1.58    0.33
  -1   6 -11    1.28    0.33
  -1   6 -12    1.14    0.32
   1  -6  12    0.85    0.30
  -1   6 -13    4.15    0.42
   1  -6  13    3.95    0.41
  -1   6 -14   14.07    0.65
   1  -6  14   13.11    0.63
  -1   5  -1  169.24    2.07
   1  -5   1  165.44    2.05
  -1   5  -2  184.59    2.17
   1  -5   2  175.83    2.13
  -1   5  -3   20.41    0.73
   1  -5   3   20.05    0.72
  -1   5  -4   33.20    0.94
   1  -5   4   33.76    0.94
  -1   5  -5   42.64    1.09
   1  -5   5   43.97    1.10
   1  -5   6    3.82    0.42
  -1   5  -6    4.61    0.41
  -1   5  -7   14.34    0.69
   1  -5   7   13.53    0.68
   1  -5   8  107.74    1.90
  -1   5  -8  112.78    1.95
  -1   5  -9   64.75    1.51
   1  -5   9   59.55    1.46
  -1   5 -10   11.81    0.72
   1  -5  10   14.65    0.76
  -1   5 -11    6.62    0.57
   1  -5  11    6.97    0.58
   1  -5  12   13.30    0.76
  -1   5 -12   13.34    0.74
   1  -5  13   20.18    0.89
  -1   5 -13   19.10    0.86
   1  -5  14   -0.64    0.23
  -1   5 -14   -0.13    0.23
  -1   5 -15    0.12    0.25
   1  -5  15    0.52    0.23
  -1   4  -1  353.97    2.72
   1  -4   1  351.08    2.71
  -1   4  -2   16.37    0.56
   1  -4   2   16.96    0.56
  -1   4  -3    0.58    0.21
   1  -4   3    0.59    0.21
  -1   4  -4  321.90    2.68
   1  -4   4  320.54    2.70
  -1   4  -5  159.10    1.86
   1  -4   5  164.23    1.91
  -1   4  -6  182.83    2.09
   1  -4   6  187.32    2.14
  -1   4  -7  109.46    1.67
   1  -4   7  108.11    1.67
   1  -4   8   91.75    1.61
  -1   4  -8   92.68    1.62
  -1   4  -9   86.41    1.64
   1  -4   9   86.53    1.65
  -1   4 -10    2.98    0.39
   1  -4  10    2.67    0.39
  -1   4 -11   44.02    1.28
   1  -4  11   45.22    1.31
  -1   4 -12  109.47    2.05
   1  -4  12  106.33    2.03
   1  -4  13  142.58    2.39
  -1   4 -13  140.28    2.37
  -1   4 -14    0.69    0.33
   1  -4  14    1.05    0.31
  -1   4 -15    5.39    0.48
   1  -4  15    4.72    0.43
  -1   4 -16    8.39    0.53
   1  -4  16    8.46    0.51
  -1   3  -1   63.05    0.88
   1  -3   1   59.10    0.86
  -1   3  -2   96.65    1.11
   1  -3   2   90.32    1.08
   1  -3   3    1.18    0.20
  -1   3  -3    1.87    0.23
  -1   3  -4  557.37    3.39
   1  -3   4  538.37    3.33
  -1   3  -5  116.73    1.41
   1  -3   5  117.35    1.42
  -1   3  -6 2647.47   13.56
   1  -3   6 2609.99   13.53
  -1   3  -7  397.90    3.15
   1  -3   7  392.85    3.15
  -1   3  -8  584.56    4.19
   1  -3   8  573.15    4.18
  -1   3  -9   33.87    0.97
   1  -3   9   33.38    0.97
  -1   3 -10  305.14    3.15
   1  -3  10  299.68    3.16
  -1   3 -11    3.77    0.43
   1  -3  11    3.69    0.43
   1  -3  12  225.03    2.95
  -1   3 -12  223.02    2.92
  -1   3 -13   61.70    1.55
   1  -3  13   61.39    1.56
   1  -3  14    0.22    0.33
  -1   3 -14    0.50    0.31
   1  -3  15   12.84    0.71
  -1   3 -15   12.92    0.71
  -1   3 -16   55.84    1.32
   1  -3  16   57.56    1.35
  -1   2  -1  681.40    3.45
   1  -2   1  668.84    3.43
  -1   2  -2 1532.66    8.53
   1  -2   2 1511.14    8.56
  -1   2  -3 5411.93   31.63
   1  -2   3 5277.28   29.83
  -1   2  -4 2293.46   12.57
   1  -2   4 2326.99   12.89
  -1   2  -5   81.16    1.04
   1  -2   5   81.46    1.05
   1  -2   6  157.22    1.61
  -1   2  -6  160.63    1.63
   1  -2   7  567.41    3.73
  -1   2  -7  588.53    3.80
  -1   2  -8   26.46    0.76
   1  -2   8   28.36    0.78
  -1   2  -9   52.44    1.13
   1  -2   9   52.09    1.13
  -1   2 -10  153.86    2.11
   1  -2  10  151.44    2.10
   1  -2  11   15.07    0.72
  -1   2 -11   15.85    0.73
  -1   2 -12    5.91    0.51
   1  -2  12    4.18    0.47
   1  -2  13   24.59    0.98
  -1   2 -13   24.82    0.98
   1  -2  14    0.84    0.32
  -1   2 -14    1.22    0.31
  -1   2 -15   18.32    0.85
   1  -2  15   18.26    0.85
   1  -2  16   11.81    0.65
  -1   2 -16   11.51    0.65
  -1   1  -1  595.99    3.27
   1  -1   1  581.77    3.28
  -1   1  -2  435.02    2.38
   1  -1   2  414.19    2.32
  -1   1  -3 2145.59   12.50
   1  -1   3 2115.76   12.49
  -1   1  -4 1148.88    5.75
   1  -1   4 1124.83    5.70
  -1   1  -5   88.43    1.03
   1  -1   5   84.95    1.02
  -1   1  -6   73.91    1.03
   1  -1   6   74.05    1.04
   1  -1   7  145.50    1.62
  -1   1  -7  144.53    1.60
  -1   1  -8   38.19    0.88
   1  -1   8   36.11    0.87
  -1   1  -9   43.86    1.02
   1  -1   9   44.41    1.03
  -1   1 -10   31.27    0.92
   1  -1  10   32.01    0.94
   1  -1  11   49.70    1.27
  -1   1 -11   51.67    1.28
   1  -1  12  127.84    2.15
  -1   1 -12  125.56    2.12
  -1   1 -13  333.22    3.67
   1  -1  13  333.31    3.69
  -1   1 -14  229.46    3.03
   1  -1  14  234.22    3.08
   1  -1  15    0.69    0.31
  -1   1 -15    0.75    0.38
   1  -1  16   50.40    1.28
  -1   1 -16   50.52    1.29
   1   0   0   37.17    0.41
  -1   0   0   36.83    0.41
  -1   0  -1   17.58    0.31
   1   0   1   16.94    0.31
  -1   0  -2  870.18    4.93
   1   0   2  879.05    4.97
  -1   0  -3  238.47    1.57
   1   0   3  228.58    1.54
  -1   0  -4  798.01    4.05
   1   0   4  778.31    3.99
  -1   0  -5    2.04    0.24
   1   0   5    2.48    0.23
  -1   0  -6  432.48    2.84
   1   0   6  434.69    2.87
  -1   0  -7  677.07    4.12
   1   0   7  665.15    4.12
  -1   0  -8   83.28    1.32
   1   0   8   81.69    1.32
  -1   0  -9   63.87    1.25
   1   0   9   64.16    1.26
  -1   0 -10   36.32    1.03
   1   0  10   37.88    1.05
   1   0  11   17.41    0.77
  -1   0 -11   16.34    0.75
   1   0  12    7.70    0.58
  -1   0 -12   10.15    0.64
  -1   0 -13  183.51    2.70
   1   0  13  182.55    2.70
   1   0  14  164.38    2.55
  -1   0 -14  159.14    2.50
   1   0  15    0.64    0.28
  -1   0 -15    0.53    0.32
   1   0  16    1.56    0.33
  -1   0 -16    1.98    0.32
  -1  -1   0  690.16    3.64
   1   1   0  692.19    3.62
  -1  -1  -1   79.25    0.77
   1   1   1   78.24    0.77
  -1  -1  -2  242.62    1.60
   1   1   2  238.42    1.59
  -1  -1  -3  114.37    1.09
   1   1   3  115.59    1.10
  -1  -1  -4  206.19    1.64
   1   1   4  204.16    1.64
  -1  -1  -5  932.51    4.88
   1   1   5  944.05    4.92
  -1  -1  -6  192.78    1.84
   1   1   6  189.99    1.85
  -1  -1  -7  151.35    1.75
   1   1   7  149.40    1.75
  -1  -1  -8  188.56    2.13
   1   1   8  197.41    2.22
  -1  -1  -9  226.45    2.52
   1   1   9  228.61    2.54
  -1  -1 -10    2.56    0.34
   1   1  10    2.44    0.33
   1   1  11    9.79    0.64
  -1  -1 -11   11.59    0.67
  -1  -1 -12   49.05    1.36
   1   1  12   49.83    1.39
   1   1  13   21.62    0.93
  -1  -1 -13   19.13    0.88
   1   1  14    2.10    0.38
  -1  -1 -14    1.02    0.35
   1   1  15    0.47    0.30
  -1  -1 -15   -0.12    0.25
   1   1  16   36.10    1.03
  -1  -1 -16   36.30    1.01
   1   2   0  161.24    1.32
  -1  -2   0  161.18    1.33
  -1  -2  -1  177.41    1.43
   1   2   1  178.79    1.45
  -1  -2  -2   20.20    0.49
   1   2   2   20.20    0.49
  -1  -2  -3   84.89    1.05
   1   2   3   83.22    1.05
  -1  -2  -4  331.48    2.44
   1   2   4  327.37    2.43
  -1  -2  -5  808.75    4.70
   1   2   5  811.49    4.75
  -1  -2  -6  273.37    2.48
   1   2   6  278.65    2.53
  -1  -2  -7   13.35    0.58
   1   2   7   13.60    0.60
  -1  -2  -8    7.21    0.48
   1   2   8    7.90    0.49
  -1  -2  -9    0.04    0.22
   1   2   9    1.14    0.26
  -1  -2 -10   29.89    1.01
   1   2  10   29.51    1.02
   1   2  11   64.07    1.55
  -1  -2 -11   63.05    1.55
   1   2  12   11.64    0.70
  -1  -2 -12   12.23    0.72
   1   2  13    0.54    0.27
  -1  -2 -13    0.29    0.26
  -1  -2 -14    0.13    0.28
   1   2  14    1.17    0.30
  -1  -2 -15   -0.46    0.22
   1   2  15    0.56    0.26
  -1  -3   0  362.84    2.54
   1   3   0  363.70    2.54
  -1  -3  -1  170.08    1.67
   1   3   1  166.33    1.66
  -1  -3  -2   32.76    0.74
   1   3   2   33.12    0.75
  -1  -3  -3   18.58    0.58
   1   3   3   19.07    0.60
  -1  -3  -4    2.83    0.31
   1   3   4    3.27    0.31
  -1  -3  -5   30.86    0.84
   1   3   5   32.34    0.86
  -1  -3  -6   15.50    0.66
   1   3   6   16.41    0.67
  -1  -3  -7    2.79    0.35
   1   3   7    2.90    0.36
   1   3   8  396.04    3.72
  -1  -3  -8  391.43    3.68
  -1  -3  -9   52.26    1.36
   1   3   9   50.59    1.35
  -1  -3 -10    0.09    0.25
   1   3  10   -0.08    0.24
   1   3  11   12.22    0.73
  -1  -3 -11   10.78    0.69
   1   3  12   26.04    1.02
  -1  -3 -12   24.02    0.98
  -1  -3 -13   52.72    1.37
   1   3  13   54.72    1.43
  -1  -3 -14   24.42    0.87
   1   3  14   26.28    0.90
  -1  -4   0   16.07    0.59
   1   4   0   16.57    0.60
  -1  -4  -1  280.59    2.58
   1   4   1  271.50    2.54
  -1  -4  -2  257.63    2.53
   1   4   2  251.19    2.50
  -1  -4  -3  157.00    1.98
   1   4   3  161.11    2.02
  -1  -4  -4    2.24    0.32
   1   4   4    3.12    0.34
  -1  -4  -5    2.59    0.34
   1   4   5    1.84    0.30
  -1  -4  -6    9.47    0.57
   1   4   6    9.08    0.59
  -1  -4  -7   55.64    1.39
   1   4   7   59.19    1.43
  -1  -4  -8  199.57    2.73
   1   4   8  200.00    2.75
  -1  -4  -9  102.45    2.00
   1   4   9  106.13    2.04
   1   4  10   66.46    1.62
  -1  -4 -10   65.74    1.60
   1   4  11    8.86    0.63
  -1  -4 -11    8.33    0.61
  -1  -4 -12   38.71    1.16
   1   4  12   39.67    1.18
  -1  -4 -13    7.63    0.50
   1   4  13    7.50    0.52
  -1  -5   0   16.71    0.70
   1   5   0   15.64    0.68
  -1  -5  -1   90.42    1.62
   1   5   1   92.08    1.64
  -1  -5  -2   31.24    0.99
   1   5   2   31.47    0.99
  -1  -5  -3   56.49    1.34
   1   5   3   55.89    1.34
  -1  -5  -4   33.18    1.07
   1   5   4   32.62    1.07
  -1  -5  -5  291.24    3.33
   1   5   5  297.73    3.37
  -1  -5  -6  151.62    2.40
   1   5   6  155.56    2.46
  -1  -5  -7  180.90    2.68
   1   5   7  185.80    2.73
  -1  -5  -8    4.54    0.48
   1   5   8    4.71    0.49
  -1  -5  -9    0.91    0.26
   1   5   9    0.46    0.25
  -1  -5 -10    0.36    0.24
   1   5  10    0.03    0.28
   1   5  11   36.23    1.08
  -1  -5 -11   36.90    1.07
  -1  -6   0   10.20    0.65
   1   6   0   11.78    0.68
  -1  -6  -1   65.80    1.55
   1   6   1   68.06    1.59
  -1  -6  -2   18.60    0.86
   1   6   2   19.03    0.87
  -1  -6  -3    6.22    0.54
   1   6   3    6.47    0.57
  -1  -6  -4   24.19    0.99
   1   6   4   25.21    1.01
   1   6   5    2.14    0.39
  -1  -6  -5    2.76    0.40
  -1  -6  -6  101.72    1.98
   1   6   6  100.14    1.99
   1   6   7  117.78    2.19
  -1  -6  -7  115.13    2.09
  -1  -6  -8    0.19    0.26
   1   6   8    0.64    0.34
   1   6   9   11.38    0.61
  -1  -6  -9   10.47    0.60
  -1  -7   0   59.73    1.53
   1   7   0   56.98    1.50
  -1  -7  -1    0.47    0.30
   1   7   1    0.62    0.33
  -1  -7  -2  103.28    1.99
   1   7   2  105.61    2.03
  -1  -7  -3    2.74    0.37
   1   7   3    1.99    0.39
  -1  -7  -4    7.12    0.55
   1   7   4    7.27    0.57
   1   7   5    0.32    0.29
  -1  -7  -5    0.65    0.26
  -1  -7  -6    4.17    0.39
   1   7   6    4.00    0.43
  -1  -7  -7    2.89    0.35
   1   7   7    2.65    0.35
  -1  -8   0    6.77    0.52
   1   8   0    6.72    0.54
  -1  -8  -1    2.32    0.33
   1   8   1    2.13    0.33
  -1  -8  -2    0.79    0.25
   1   8   2    0.56    0.26
  -1  -8  -3    2.21    0.32
   1   8   3    3.22    0.37
  -2   8  -1   12.80    0.72
   2  -8   1   12.63    0.71
  -2   8  -2    0.78    0.29
   2  -8   2    0.83    0.29
  -2   8  -3    0.58    0.28
   2  -8   3    1.24    0.32
  -2   8  -4   17.49    0.81
   2  -8   4   16.80    0.80
  -2   8  -5    9.34    0.60
   2  -8   5    8.16    0.60
  -2   8  -6    1.97    0.36
   2  -8   6    1.84    0.36
  -2   8  -7    8.27    0.55
   2  -8   7    6.97    0.52
  -2   8  -8    8.85    0.56
  -2   8  -9   19.23    0.76
   2  -8   9   19.71    0.76
  -2   7  -1  118.76    2.16
   2  -7   1  122.32    2.21
  -2   7  -2  218.00    2.97
   2  -7   2  214.95    2.97
  -2   7  -3   29.74    1.08
   2  -7   3   29.00    1.08
  -2   7  -4  113.16    2.11
   2  -7   4  114.28    2.13
  -2   7  -5   29.43    1.09
   2  -7   5   28.57    1.08
  -2   7  -6    3.14    0.41
   2  -7   6    2.90    0.43
  -2   7  -7   53.59    1.45
   2  -7   7   50.98    1.42
  -2   7  -8   97.68    1.93
   2  -7   8   97.39    1.94
  -2   7  -9   33.28    1.13
   2  -7   9   34.50    1.12
   2  -7  10   26.09    0.95
  -2   7 -10   24.19    0.92
  -2   7 -11    4.90    0.42
   2  -7  11    5.59    0.46
  -2   7 -12   10.86    0.56
   2  -7  12    9.29    0.54
  -2   6  -1   55.78    1.35
   2  -6   1   56.60    1.37
  -2   6  -2   71.91    1.54
   2  -6   2   68.42    1.51
   2  -6   3   87.58    1.72
  -2   6  -3   92.41    1.76
  -2   6  -4  377.96    3.77
   2  -6   4  386.16    3.83
  -2   6  -5  107.21    1.95
   2  -6   5  114.78    2.03
  -2   6  -6   39.21    1.20
   2  -6   6   39.29    1.21
  -2   6  -7   87.69    1.81
   2  -6   7   84.80    1.79
  -2   6  -8    7.17    0.57
   2  -6   8    6.72    0.56
  -2   6  -9  114.06    2.11
   2  -6   9  114.28    2.13
  -2   6 -10  137.97    2.33
   2  -6  10  130.63    2.28
   2  -6  11   19.89    0.89
  -2   6 -11   20.38    0.90
   2  -6  12    6.39    0.52
  -2   6 -12    6.41    0.51
   2  -6  13   14.36    0.70
  -2   6 -13   17.56    0.75
  -2   5  -1   -0.26    0.22
   2  -5   1    0.57    0.21
  -2   5  -2    1.39    0.26
   2  -5   2    1.00    0.25
  -2   5  -3   72.37    1.38
   2  -5   3   72.94    1.39
  -2   5  -4    1.80    0.32
   2  -5   4    2.41    0.31
  -2   5  -5   61.45    1.33
   2  -5   5   63.91    1.36
  -2   5  -6  167.12    2.29
   2  -5   6  166.46    2.29
  -2   5  -7    3.52    0.39
   2  -5   7    3.26    0.38
  -2   5  -8    0.39    0.31
   2  -5   8    0.85    0.29
  -2   5  -9  329.79    3.60
   2  -5   9  322.22    3.57
  -2   5 -10  326.58    3.68
   2  -5  10  313.41    3.61
  -2   5 -11  155.65    2.48
   2  -5  11  147.25    2.42
  -2   5 -12   32.58    1.13
   2  -5  12   33.63    1.15
  -2   5 -13   29.96    1.06
   2  -5  13   28.02    1.01
  -2   5 -14  118.85    2.01
   2  -5  14  116.23    1.94
  -2   4  -1  201.11    2.03
   2  -4   1  195.55    2.02
  -2   4  -2   89.05    1.32
   2  -4   2   87.44    1.32
  -2   4  -3    5.48    0.37
   2  -4   3    5.30    0.39
  -2   4  -4   17.92    0.63
   2  -4   4   17.52    0.63
  -2   4  -5   96.59    1.50
   2  -4   5   94.46    1.48
  -2   4  -6  839.53    5.37
   2  -4   6  853.00    5.47
   2  -4   7  656.65    4.76
  -2   4  -7  661.27    4.73
  -2   4  -8  200.05    2.50
   2  -4   8  201.90    2.52
  -2   4  -9    9.69    0.61
   2  -4   9    9.26    0.60
   2  -4  10  184.11    2.61
  -2   4 -10  183.61    2.59
  -2   4 -11   29.92    1.08
   2  -4  11   28.82    1.08
  -2   4 -12  136.50    2.32
   2  -4  12  144.94    2.41
   2  -4  13   16.73    0.83
  -2   4 -13   17.00    0.84
   2  -4  14    5.60    0.50
  -2   4 -14    5.53    0.49
   2  -4  15    4.55    0.40
  -2   4 -15    3.86    0.43
  -2   3  -1   13.59    0.46
   2  -3   1   14.52    0.47
  -2   3  -2   32.41    0.69
   2  -3   2   29.94    0.67
  -2   3  -3  907.87    4.99
   2  -3   3  868.79    4.87
  -2   3  -4   39.25    0.82
   2  -3   4   38.95    0.82
  -2   3  -5  491.29    3.45
   2  -3   5  471.02    3.37
  -2   3  -6  288.92    2.60
   2  -3   6  280.38    2.56
   2  -3   7   51.93    1.10
  -2   3  -7   52.43    1.10
  -2   3  -8   48.59    1.13
   2  -3   8   46.01    1.11
  -2   3  -9   20.97    0.80
   2  -3   9   21.03    0.80
  -2   3 -10  247.94    2.93
   2  -3  10  253.71    2.97
  -2   3 -11    0.88    0.33
   2  -3  11    0.84    0.28
   2  -3  12   72.54    1.69
  -2   3 -12   74.69    1.70
   2  -3  13   78.19    1.75
  -2   3 -13   74.94    1.71
   2  -3  14    0.18    0.27
  -2   3 -14    1.04    0.30
   2  -3  15    1.80    0.33
  -2   3 -15    1.59    0.33
   2  -3  16    0.34    0.26
  -2   3 -16    0.65    0.24
  -2   2  -1  190.39    1.50
   2  -2   1  180.35    1.46
  -2   2  -2   13.42    0.41
   2  -2   2   14.01    0.42
   2  -2   3   80.52    1.00
  -2   2  -3   85.29    1.04
  -2   2  -4  481.84    3.03
   2  -2   4  462.10    2.97
  -2   2  -5  879.51    4.86
   2  -2   5  829.83    4.69
  -2   2  -6   23.08    0.65
   2  -2   6   21.49    0.64
  -2   2  -7    1.68    0.25
   2  -2   7    0.82    0.24
  -2   2  -8    0.22    0.23
   2  -2   8   -0.18    0.19
  -2   2  -9   29.09    0.90
   2  -2   9   27.55    0.88
   2  -2  10   15.09    0.70
  -2   2 -10   14.18    0.69
   2  -2  11  138.17    2.21
  -2   2 -11  146.18    2.27
   2  -2  12    7.79    0.58
  -2   2 -12    7.01    0.56
   2  -2  13  198.44    2.84
  -2   2 -13  201.03    2.84
  -2   2 -14   -0.92    0.28
   2  -2  14    0.96    0.26
   2  -2  15    5.87    0.51
  -2   2 -15    6.62    0.53
   2  -2  16    1.11    0.27
  -2   2 -16    1.18    0.29
  -2   1  -1   65.43    0.76
   2  -1   1   62.25    0.74
  -2   1  -2    0.54    0.19
   2  -1   2   -0.24    0.18
  -2   1  -3  253.35    1.81
   2  -1   3  244.56    1.78
  -2   1  -4    6.83    0.34
   2  -1   4    6.61    0.33
  -2   1  -5   40.11    0.77
   2  -1   5   38.66    0.76
  -2   1  -6    0.66    0.22
   2  -1   6    0.12    0.19
  -2   1  -7   84.35    1.31
   2  -1   7   81.77    1.30
  -2   1  -8   57.31    1.15
   2  -1   8   56.63    1.15
  -2   1  -9   84.88    1.51
   2  -1   9   84.54    1.52
   2  -1  10    3.07    0.40
  -2   1 -10    3.17    0.38
   2  -1  11  134.86    2.19
  -2   1 -11  137.03    2.20
   2  -1  12  269.74    3.28
  -2   1 -12  263.72    3.23
  -2   1 -13   60.11    1.53
   2  -1  13   61.54    1.55
  -2   1 -14   47.21    1.33
   2  -1  14   47.53    1.35
   2  -1  15   47.54    1.29
  -2   1 -15   46.80    1.27
   2  -1  16    2.95    0.34
  -2   1 -16    2.76    0.36
   2   0   0  557.21    2.93
  -2   0   0  582.76    3.02
  -2   0  -1   59.70    0.72
   2   0   1   58.95    0.72
  -2   0  -2   16.62    0.42
   2   0   2   15.64    0.41
  -2   0  -3    1.25    0.21
   2   0   3    0.48    0.21
  -2   0  -4  798.35    4.22
   2   0   4  785.49    4.19
  -2   0  -5   83.50    1.13
   2   0   5   83.34    1.13
  -2   0  -6  358.19    2.76
   2   0   6  342.05    2.71
  -2   0  -7    8.29    0.44
   2   0   7    7.35    0.44
  -2   0  -8  320.44    2.94
   2   0   8  316.79    2.94
  -2   0  -9  241.72    2.67
   2   0   9  237.43    2.66
  -2   0 -10  117.79    1.94
   2   0  10  122.86    2.00
   2   0  11   53.17    1.39
  -2   0 -11   51.20    1.35
  -2   0 -12    0.34    0.30
   2   0  12    0.45    0.26
  -2   0 -13    0.70    0.27
   2   0  13    0.72    0.29
  -2   0 -14    2.58    0.40
   2   0  14    3.45    0.39
  -2   0 -15    3.09    0.40
   2   0  15    3.10    0.40
  -2  -1   0  386.75    2.29
   2   1   0  379.91    2.27
  -2  -1  -1  120.51    1.15
   2   1   1  115.03    1.13
  -2  -1  -2  144.84    1.33
   2   1   2  143.11    1.33
  -2  -1  -3  179.01    1.60
   2   1   3  180.16    1.61
  -2  -1  -4   28.26    0.67
   2   1   4   26.91    0.66
  -2  -1  -5   46.18    0.90
   2   1   5   46.15    0.90
  -2  -1  -6    1.89    0.27
   2   1   6    1.98    0.27
  -2  -1  -7    2.74    0.32
   2   1   7    2.19    0.31
  -2  -1  -8   22.79    0.78
   2   1   8   22.25    0.78
  -2  -1  -9    3.12    0.38
   2   1   9    3.13    0.36
   2   1  10   27.08    0.98
  -2  -1 -10   25.61    0.95
   2   1  11   66.70    1.60
  -2  -1 -11   64.19    1.56
   2   1  12    7.50    0.61
  -2  -1 -12    7.40    0.60
   2   1  13    0.79    0.37
  -2  -1 -13    2.42    0.40
   2   1  14   37.44    1.16
  -2  -1 -14   42.25    1.21
  -2  -1 -15    6.40    0.48
   2   1  15    5.63    0.45
  -2  -2   0  225.74    1.82
   2   2   0  222.54    1.82
  -2  -2  -1    0.34    0.20
   2   2   1    0.55    0.19
  -2  -2  -2  550.42    3.37
   2   2   2  554.31    3.40
  -2  -2  -3  379.06    2.76
   2   2   3  377.20    2.77
  -2  -2  -4  315.48    2.59
   2   2   4  315.59    2.62
  -2  -2  -5   53.32    1.06
   2   2   5   53.20    1.07
  -2  -2  -6   68.01    1.28
   2   2   6   67.82    1.29
  -2  -2  -7    0.74    0.23
   2   2   7    0.23    0.23
  -2  -2  -8    0.96    0.25
   2   2   8    0.09    0.20
  -2  -2  -9    1.63    0.35
   2   2   9    2.59    0.37
   2   2  10   11.91    0.70
  -2  -2 -10   11.60    0.70
   2   2  11   18.94    0.89
  -2  -2 -11   19.90    0.88
   2   2  12    3.92    0.44
  -2  -2 -12    4.37    0.47
   2   2  13   64.66    1.56
  -2  -2 -13   60.65    1.48
   2   2  14    1.31    0.30
  -2  -2 -14    0.91    0.30
  -2  -3   0    6.18    0.38
   2   3   0    4.50    0.35
  -2  -3  -1    1.18    0.24
   2   3   1    0.78    0.23
  -2  -3  -2    0.89    0.26
   2   3   2    1.01    0.24
  -2  -3  -3    8.13    0.46
   2   3   3    8.29    0.45
  -2  -3  -4    8.83    0.49
   2   3   4    8.69    0.48
  -2  -3  -5    0.27    0.27
   2   3   5    0.98    0.27
  -2  -3  -6   26.90    0.89
   2   3   6   26.90    0.89
  -2  -3  -7    1.36    0.29
   2   3   7    0.29    0.26
  -2  -3  -8   81.55    1.70
   2   3   8   86.95    1.77
  -2  -3  -9    7.70    0.61
   2   3   9    6.88    0.56
  -2  -3 -10  101.08    1.98
   2   3  10  101.26    1.99
  -2  -3 -11   29.44    1.07
   2   3  11   33.48    1.14
   2   3  12   11.61    0.71
  -2  -3 -12   13.32    0.71
   2   3  13   16.79    0.75
  -2  -3 -13   15.38    0.72
   2   4   0   31.02    0.88
  -2  -4   0   27.37    0.82
   2   4   1  111.91    1.70
  -2  -4  -1  114.62    1.71
   2   4   2   16.91    0.68
  -2  -4  -2   17.38    0.68
   2   4   3  165.90    2.20
  -2  -4  -3  161.93    2.16
   2   4   4   20.54    0.80
  -2  -4  -4   18.90    0.77
   2   4   5  260.56    3.00
  -2  -4  -5  244.63    2.88
  -2  -4  -6  264.97    3.10
   2   4   6  272.35    3.19
   2   4   7  165.04    2.51
  -2  -4  -7  159.74    2.47
   2   4   8  254.70    3.23
  -2  -4  -8  250.22    3.16
   2   4   9   54.85    1.48
  -2  -4  -9   52.68    1.44
  -2  -4 -10    0.03    0.28
   2   4  10    0.38    0.33
  -2  -4 -11   90.95    1.77
   2   4  11  101.52    1.90
   2   4  12    0.78    0.29
  -2  -4 -12    1.45    0.28
   2   5   0   29.28    0.98
  -2  -5   0   27.29    0.94
   2   5   1   94.24    1.76
  -2  -5  -1   93.24    1.74
   2   5   2    6.74    0.56
  -2  -5  -2    6.77    0.52
   2   5   3  311.70    3.44
  -2  -5  -3  306.60    3.38
   2   5   4   47.42    1.33
  -2  -5  -4   46.51    1.31
   2   5   5   48.67    1.37
  -2  -5  -5   48.96    1.37
   2   5   6    2.78    0.42
  -2  -5  -6    4.28    0.44
   2   5   7    0.26    0.26
  -2  -5  -7   -0.50    0.24
   2   5   8   12.62    0.74
  -2  -5  -8   11.69    0.68
   2   5   9    2.57    0.41
  -2  -5  -9    3.24    0.39
   2   5  10    7.15    0.52
  -2  -5 -10    5.64    0.44
   2   6   0   27.40    1.03
  -2  -6   0   26.58    1.02
   2   6   1   43.85    1.31
  -2  -6  -1   43.06    1.30
   2   6   2  134.43    2.32
  -2  -6  -2  128.03    2.24
   2   6   3  251.73    3.22
  -2  -6  -3  244.47    3.15
  -2  -6  -4   46.81    1.34
   2   6   4   45.35    1.34
   2   6   5   53.21    1.43
  -2  -6  -5   55.48    1.44
   2   6   6    1.17    0.32
  -2  -6  -6    0.80    0.28
   2   6   7    0.71    0.26
  -2  -6  -7    0.55    0.23
   2   6   8    3.59    0.38
  -2  -6  -8    2.99    0.36
   2   7   0   53.20    1.44
  -2  -7   0   52.10    1.39
   2   7   1   17.45    0.85
  -2  -7  -1   18.20    0.84
   2   7   2  149.68    2.43
  -2  -7  -2  139.38    2.25
   2   7   3    0.64    0.27
  -2  -7  -3    0.72    0.28
   2   7   4    6.15    0.50
  -2  -7  -4    5.83    0.47
   2   7   5    1.80    0.30
  -2  -7  -5    0.96    0.29
   2   8   0    0.83    0.25
  -2  -8   0    1.04    0.27
   3  -8   1    4.08    0.43
  -3   8  -1    3.70    0.42
   3  -8   2   12.90    0.70
  -3   8  -2   14.33    0.73
   3  -8   3   22.08    0.91
  -3   8  -3   22.66    0.92
   3  -8   4    3.46    0.39
  -3   8  -4    3.16    0.41
   3  -8   5    9.21    0.59
  -3   8  -5    7.53    0.57
   3  -8   6    4.10    0.42
  -3   8  -6    3.63    0.42
   3  -8   7    2.47    0.35
  -3   8  -7    1.31    0.32
   3  -8   8    3.93    0.39
  -3   8  -8    4.46    0.39
   3  -7   1   90.81    1.90
  -3   7  -1   87.47    1.85
   3  -7   2   87.72    1.87
  -3   7  -2   88.64    1.87
   3  -7   3    3.42    0.44
  -3   7  -3    3.04    0.41
   3  -7   4   14.98    0.77
  -3   7  -4   14.45    0.77
   3  -7   5   26.59    1.03
  -3   7  -5   24.10    0.99
  -3   7  -6    5.54    0.51
   3  -7   6    5.85    0.52
   3  -7   7   68.07    1.62
  -3   7  -7   68.69    1.62
   3  -7   8   16.80    0.82
  -3   7  -8   18.27    0.85
   3  -7   9   17.58    0.79
  -3   7  -9   16.02    0.77
  -3   7 -10    4.70    0.43
   3  -7  11   27.00    0.90
  -3   7 -11   28.36    0.90
   3  -6   1  143.68    2.27
  -3   6  -1  149.42    2.30
   3  -6   2    9.72    0.61
  -3   6  -2   10.70    0.64
   3  -6   3   23.96    0.93
  -3   6  -3   21.25    0.90
   3  -6   4  344.44    3.74
  -3   6  -4  365.61    3.82
   3  -6   5  233.38    3.03
  -3   6  -5  230.78    3.00
   3  -6   6    0.68    0.31
  -3   6  -6    0.67    0.33
   3  -6   7    1.64    0.35
  -3   6  -7    2.55    0.37
  -3   6  -8   25.08    0.99
   3  -6   8   22.04    0.95
   3  -6   9   63.29    1.59
  -3   6  -9   66.16    1.61
  -3   6 -10   96.73    1.94
   3  -6  10   94.02    1.90
  -3   6 -11   41.43    1.20
   3  -6  11   40.74    1.22
   3  -6  12    0.50    0.28
  -3   6 -12    0.34    0.27
  -3   6 -13   56.48    1.26
   3  -6  13   54.86    1.24
   3  -5   1   29.61    0.91
  -3   5  -1   29.60    0.92
   3  -5   2   38.48    1.04
  -3   5  -2   39.42    1.05
   3  -5   3    9.84    0.58
  -3   5  -3   11.09    0.59
   3  -5   4   36.51    1.06
  -3   5  -4   35.82    1.06
   3  -5   5   29.71    0.99
  -3   5  -5   33.60    1.02
   3  -5   6   11.80    0.67
  -3   5  -6   11.18    0.63
   3  -5   7   37.88    1.17
  -3   5  -7   38.53    1.18
  -3   5  -8   49.43    1.35
   3  -5   8   50.37    1.37
  -3   5  -9   19.25    0.88
   3  -5   9   19.23    0.89
  -3   5 -10  111.08    2.08
   3  -5  10  106.53    2.05
   3  -5  11    9.78    0.65
  -3   5 -11   10.70    0.69
  -3   5 -12    7.64    0.56
   3  -5  12   10.21    0.64
   3  -5  13    0.08    0.25
  -3   5 -13    0.80    0.24
  -3   5 -14    0.66    0.24
   3  -4   1   19.49    0.67
  -3   4  -1   19.42    0.66
   3  -4   2    4.53    0.37
  -3   4  -2    3.96    0.37
   3  -4   3    1.99    0.28
  -3   4  -3    2.44    0.30
   3  -4   4   38.61    0.99
  -3   4  -4   40.02    0.99
  -3   4  -5    3.63    0.40
   3  -4   5    4.16    0.39
   3  -4   6   10.86    0.59
  -3   4  -6   10.29    0.58
   3  -4   7    1.92    0.32
  -3   4  -7    2.06    0.33
  -3   4  -8    6.19    0.53
   3  -4   8    8.16    0.57
   3  -4   9   29.21    1.03
  -3   4  -9   30.36    1.05
   3  -4  10  159.36    2.51
  -3   4 -10  161.42    2.50
   3  -4  11    9.24    0.64
  -3   4 -11    8.37    0.59
  -3   4 -12    1.28    0.32
   3  -4  12    1.37    0.31
   3  -4  13    0.81    0.28
  -3   4 -13    1.46    0.31
   3  -4  14   15.93    0.72
  -3   4 -14   14.58    0.71
   3  -3   1   58.97    1.01
  -3   3  -1   61.89    1.03
   3  -3   2   73.74    1.16
  -3   3  -2   76.18    1.18
   3  -3   3  928.83    5.54
  -3   3  -3  984.90    5.75
   3  -3   4  114.14    1.56
  -3   3  -4  119.52    1.59
   3  -3   5   -0.44    0.20
  -3   3  -5   -0.13    0.20
   3  -3   6    0.24    0.21
  -3   3  -6   -0.33    0.21
   3  -3   7  114.58    1.79
  -3   3  -7  117.07    1.80
   3  -3   8   23.17    0.85
  -3   3  -8   22.36    0.84
  -3   3  -9  189.74    2.54
   3  -3   9  191.98    2.58
   3  -3  10  385.72    3.93
  -3   3 -10  394.38    3.95
   3  -3  11   31.00    1.10
  -3   3 -11   32.48    1.11
   3  -3  12   51.75    1.43
  -3   3 -12   49.43    1.40
   3  -3  13    9.05    0.62
  -3   3 -13    8.65    0.62
   3  -3  14   94.42    1.80
  -3   3 -14   91.14    1.82
   3  -3  15   28.16    0.90
  -3   3 -15   27.43    0.90
   3  -2   1   48.88    0.85
  -3   2  -1   52.61    0.87
   3  -2   2  125.57    1.41
  -3   2  -2  132.93    1.46
   3  -2   3  267.30    2.26
  -3   2  -3  281.60    2.32
   3  -2   4  299.99    2.52
  -3   2  -4  315.46    2.59
   3  -2   5   -0.18    0.20
  -3   2  -5    0.27    0.23
   3  -2   6   43.14    0.99
  -3   2  -6   46.18    1.01
  -3   2  -7    2.24    0.32
   3  -2   7    1.85    0.29
  -3   2  -8   15.89    0.70
   3  -2   8   15.22    0.68
   3  -2   9  141.33    2.14
  -3   2  -9  141.45    2.13
   3  -2  10    2.18    0.35
  -3   2 -10    1.92    0.37
   3  -2  11   20.98    0.91
  -3   2 -11   22.94    0.93
   3  -2  12   53.18    1.45
  -3   2 -12   52.54    1.44
   3  -2  13   13.54    0.75
  -3   2 -13   11.44    0.70
   3  -2  14    0.94    0.30
  -3   2 -14    0.32    0.24
   3  -2  15    5.47    0.44
  -3   2 -15    4.59    0.44
   3  -1   1  148.09    1.43
  -3   1  -1  158.00    1.48
   3  -1   2   98.19    1.19
  -3   1  -2  104.99    1.23
   3  -1   3   61.62    0.97
  -3   1  -3   66.65    1.02
   3  -1   4   16.12    0.54
  -3   1  -4   19.07    0.58
   3  -1   5   11.52    0.49
  -3   1  -5   11.56    0.50
   3  -1   6   11.09    0.52
  -3   1  -6   11.34    0.53
  -3   1  -7   12.90    0.59
   3  -1   7   11.16    0.55
   3  -1   8   14.61    0.66
  -3   1  -8   14.80    0.67
  -3   1  -9  212.82    2.65
   3  -1   9  212.55    2.66
   3  -1  10  449.18    4.21
  -3   1 -10  441.95    4.15
   3  -1  11  235.30    3.06
  -3   1 -11  239.94    3.05
   3  -1  12    3.34    0.43
  -3   1 -12    3.06    0.41
  -3   1 -13   11.75    0.70
   3  -1  13   11.26    0.70
  -3   1 -14   17.49    0.80
   3  -1  14   18.49    0.81
  -3   1 -15   27.02    0.90
   3  -1  15   28.40    0.92
   3   0   0    5.15    0.31
  -3   0   0    5.15    0.30
   3   0   1  335.55    2.33
  -3   0  -1  354.28    2.40
   3   0   2   90.18    1.16
  -3   0  -2   96.14    1.18
   3   0   3   33.28    0.73
  -3   0  -3   32.78    0.74
   3   0   4  629.92    3.99
  -3   0  -4  660.80    4.09
   3   0   5   44.77    0.95
  -3   0  -5   47.29    0.97
   3   0   6  149.70    1.88
  -3   0  -6  153.73    1.91
  -3   0  -7   33.45    0.93
   3   0   7   30.51    0.89
  -3   0  -8   11.73    0.61
   3   0   8   12.25    0.65
   3   0   9   70.01    1.52
  -3   0  -9   73.33    1.55
   3   0  10  127.63    2.17
  -3   0 -10  127.33    2.15
   3   0  11  111.87    2.09
  -3   0 -11  117.45    2.13
  -3   0 -12   32.25    1.12
   3   0  12   33.55    1.14
  -3   0 -13   27.25    1.02
   3   0  13   25.53    0.99
  -3   0 -14    1.66    0.32
   3   0  14    1.44    0.32
  -3   0 -15    1.28    0.25
   3   0  15    1.09    0.24
   3   1   0   29.16    0.67
  -3  -1   0   27.62    0.65
   3   1   1  255.73    2.10
  -3  -1  -1  261.86    2.13
   3   1   2   58.13    0.98
  -3  -1  -2   57.98    0.98
   3   1   3  740.42    4.50
  -3  -1  -3  756.83    4.54
   3   1   4  551.48    3.84
  -3  -1  -4  543.38    3.76
   3   1   5    9.50    0.51
  -3  -1  -5   11.00    0.52
   3   1   6   42.46    1.05
  -3  -1  -6   45.19    1.07
   3   1   7    0.28    0.25
  -3  -1  -7    0.79    0.26
   3   1   8   26.94    0.94
  -3  -1  -8   26.86    0.93
   3   1   9   11.99    0.69
  -3  -1  -9   11.35    0.66
   3   1  10    0.01    0.27
  -3  -1 -10   -0.11    0.25
  -3  -1 -11   84.15    1.81
   3   1  11   84.65    1.83
  -3  -1 -12    4.93    0.49
   3   1  12    6.23    0.53
   3   1  13   95.06    1.83
  -3  -1 -13   93.90    1.83
   3   1  14    0.35    0.21
  -3  -1 -14    0.45    0.25
   3   2   0    5.07    0.35
  -3  -2   0    5.37    0.36
   3   2   1   81.49    1.25
  -3  -2  -1   84.16    1.26
   3   2   2   46.38    0.97
  -3  -2  -2   48.62    0.99
   3   2   3  108.10    1.56
  -3  -2  -3  112.93    1.59
   3   2   4    0.15    0.21
  -3  -2  -4    0.60    0.22
   3   2   5   -0.11    0.22
  -3  -2  -5    0.32    0.22
   3   2   6   90.46    1.65
  -3  -2  -6   89.18    1.62
   3   2   7   76.53    1.59
  -3  -2  -7   76.92    1.59
   3   2   8    3.32    0.40
  -3  -2  -8    3.18    0.43
  -3  -2  -9    0.14    0.29
   3   2   9    1.21    0.33
  -3  -2 -10   47.99    1.38
   3   2  10   51.41    1.44
  -3  -2 -11    0.28    0.23
   3   2  11   -0.22    0.25
  -3  -2 -12   32.67    1.09
   3   2  12   28.64    1.03
   3   2  13   51.78    1.25
  -3  -2 -13   50.97    1.26
   3   3   0    6.65    0.44
  -3  -3   0    6.30    0.42
   3   3   1   21.12    0.73
  -3  -3  -1   22.05    0.74
   3   3   2    9.21    0.53
  -3  -3  -2    8.97    0.52
   3   3   3    2.17    0.34
  -3  -3  -3    3.48    0.39
   3   3   4   28.44    0.93
  -3  -3  -4   26.85    0.89
   3   3   5   40.59    1.14
  -3  -3  -5   41.29    1.15
   3   3   6  317.37    3.41
  -3  -3  -6  319.16    3.43
   3   3   7    4.61    0.50
  -3  -3  -7    5.64    0.51
   3   3   8   48.98    1.39
  -3  -3  -8   44.43    1.31
  -3  -3  -9    0.38    0.30
   3   3   9    0.41    0.26
   3   3  10   72.90    1.68
  -3  -3 -10   78.10    1.71
   3   3  11   57.19    1.42
  -3  -3 -11   62.22    1.47
  -3  -3 -12   25.44    0.88
   3   3  12   23.95    0.87
   3   4   0    3.82    0.37
  -3  -4   0    4.12    0.40
   3   4   1   42.37    1.16
  -3  -4  -1   42.56    1.15
   3   4   2    6.39    0.50
  -3  -4  -2    6.12    0.52
   3   4   3   65.17    1.49
  -3  -4  -3   64.86    1.49
   3   4   4   23.72    0.94
  -3  -4  -4   22.37    0.89
   3   4   5  393.24    3.98
  -3  -4  -5  396.75    3.97
   3   4   6  134.65    2.28
  -3  -4  -6  126.90    2.21
   3   4   7   95.69    1.94
  -3  -4  -7   92.56    1.90
   3   4   8   35.93    1.19
  -3  -4  -8   34.22    1.15
   3   4   9   13.17    0.73
  -3  -4  -9   11.90    0.68
  -3  -4 -10   16.34    0.74
   3   4  10   17.34    0.77
  -3  -4 -11    1.82    0.34
   3   4  11    2.32    0.35
   3   5   0  615.99    5.07
  -3  -5   0  604.38    4.99
   3   5   1  133.51    2.25
  -3  -5  -1  136.85    2.26
   3   5   2  286.00    3.37
  -3  -5  -2  274.18    3.28
   3   5   3   79.69    1.77
  -3  -5  -3   79.59    1.74
   3   5   4  106.93    2.06
  -3  -5  -4  100.77    1.99
   3   5   5   99.08    1.97
  -3  -5  -5   94.32    1.90
   3   5   6    8.62    0.61
  -3  -5  -6    7.76    0.61
   3   5   7   -1.11    0.55
  -3  -5  -7    1.59    0.35
   3   5   8    4.43    0.47
  -3  -5  -8    4.34    0.42
   3   5   9   22.14    0.81
  -3  -5  -9   22.66    0.80
   3   6   0   33.20    1.15
  -3  -6   0   31.15    1.12
   3   6   1   55.41    1.49
  -3  -6  -1   52.88    1.44
   3   6   2   20.40    0.91
  -3  -6  -2   20.13    0.90
   3   6   3    7.84    0.61
  -3  -6  -3    8.08    0.58
   3   6   4    1.00    0.32
  -3  -6  -4    2.14    0.32
   3   6   5   56.70    1.40
  -3  -6  -5   51.19    1.31
   3   6   6    0.13    0.28
  -3  -6  -6    0.66    0.26
   3   7   0   21.82    0.89
  -3  -7   0   23.55    0.88
   3   7   1    2.05    0.37
  -3  -7  -1    2.19    0.34
   3   7   2    0.05    0.27
  -3  -7  -2    0.69    0.23
   3   7   3    5.69    0.47
  -3  -7  -3    4.66    0.43
   4  -8   1    2.30    0.38
  -4   8  -1    3.77    0.40
   4  -8   2    1.77    0.32
  -4   8  -2    1.16    0.29
   4  -8   3    0.18    0.23
  -4   8  -3    0.87    0.23
   4  -8   4    0.02    0.24
  -4   8  -4    0.67    0.23
   4  -8   5    9.23    0.57
  -4   8  -5    9.48    0.56
   4  -8   6    5.04    0.41
  -4   8  -6    4.96    0.43
   4  -8   7    3.01    0.35
  -4   8  -7    2.57    0.34
   4  -7   1   41.51    1.28
  -4   7  -1   43.00    1.29
   4  -7   2    1.08    0.32
  -4   7  -2    0.88    0.36
   4  -7   3   20.36    0.90
  -4   7  -3   20.07    0.90
   4  -7   4    8.92    0.65
  -4   7  -4    9.27    0.66
   4  -7   5  110.81    2.09
  -4   7  -5  109.47    2.06
   4  -7   6   27.28    1.02
  -4   7  -6   25.20    0.98
   4  -7   7    9.12    0.61
  -4   7  -7    8.32    0.58
  -4   7  -8    4.07    0.43
   4  -7   9    2.38    0.34
  -4   7  -9    3.33    0.37
   4  -7  10    0.80    0.27
  -4   7 -10    1.62    0.26
   4  -6   1  116.56    2.11
  -4   6  -1  123.40    2.17
   4  -6   2  366.36    3.97
  -4   6  -2  363.29    3.91
   4  -6   3    7.12    0.58
  -4   6  -3    7.60    0.58
   4  -6   4   10.14    0.65
  -4   6  -4    7.87    0.61
   4  -6   5   92.63    1.93
  -4   6  -5   96.54    1.96
   4  -6   6    5.07    0.49
  -4   6  -6    5.03    0.48
   4  -6   7    2.49    0.39
  -4   6  -7    2.33    0.37
   4  -6   8   17.34    0.83
  -4   6  -8   15.85    0.81
   4  -6   9    0.38    0.29
  -4   6  -9   -0.03    0.26
  -4   6 -10    8.06    0.58
   4  -6  10    9.00    0.58
   4  -6  11   -0.28    0.22
  -4   6 -11    0.22    0.25
   4  -5   1   59.39    1.39
  -4   5  -1   61.69    1.41
   4  -5   2   16.28    0.74
  -4   5  -2   17.00    0.77
   4  -5   3  103.28    1.87
  -4   5  -3  109.90    1.93
   4  -5   4    7.03    0.54
  -4   5  -4    6.15    0.51
   4  -5   5   18.37    0.83
  -4   5  -5   19.03    0.84
   4  -5   6    9.83    0.65
  -4   5  -6    9.73    0.65
  -4   5  -7    0.93    0.34
   4  -5   7    1.47    0.31
   4  -5   8    2.13    0.39
  -4   5  -8    1.96    0.38
   4  -5   9    3.08    0.44
  -4   5  -9    3.97    0.45
  -4   5 -10   34.20    1.15
   4  -5  10   32.09    1.12
  -4   5 -11   83.14    1.73
   4  -5  11   82.91    1.74
  -4   5 -12    1.73    0.31
   4  -5  12    2.15    0.32
   4  -5  13    2.77    0.34
  -4   5 -13    3.71    0.36
   4  -4   1  220.95    2.52
  -4   4  -1  224.06    2.53
   4  -4   2   75.31    1.44
  -4   4  -2   78.48    1.46
   4  -4   3    9.11    0.53
  -4   4  -3    8.64    0.54
   4  -4   4   18.65    0.76
  -4   4  -4   21.90    0.80
   4  -4   5    3.75    0.40
  -4   4  -5    4.15    0.42
   4  -4   6   11.90    0.67
  -4   4  -6   12.20    0.69
   4  -4   7   36.51    1.14
  -4   4  -7   35.87    1.13
   4  -4   8    7.30    0.54
  -4   4  -8    7.59    0.58
  -4   4  -9   54.39    1.45
   4  -4   9   54.83    1.47
   4  -4  10    2.94    0.39
  -4   4 -10    3.07    0.42
  -4   4 -11   17.69    0.84
   4  -4  11   19.98    0.87
  -4   4 -12    1.14    0.30
   4  -4  12    2.34    0.34
   4  -4  13   35.99    1.07
  -4   4 -13   34.89    1.07
   4  -3   1    7.71    0.45
  -4   3  -1    9.31    0.47
   4  -3   2   39.38    0.96
  -4   3  -2   40.40    0.96
   4  -3   3    1.97    0.29
  -4   3  -3    1.56    0.29
   4  -3   4   29.44    0.89
  -4   3  -4   31.39    0.92
  -4   3  -5    4.25    0.39
   4  -3   5    4.17    0.40
  -4   3  -6   39.32    1.10
   4  -3   6   38.39    1.08
  -4   3  -7  138.09    2.14
   4  -3   7  138.69    2.16
   4  -3   8   15.81    0.76
  -4   3  -8   15.65    0.80
   4  -3   9   98.65    1.94
  -4   3  -9  103.91    1.97
  -4   3 -10  136.62    2.32
   4  -3  10  132.76    2.30
  -4   3 -11    0.43    0.28
   4  -3  11    1.90    0.32
   4  -3  12    1.46    0.31
  -4   3 -12    0.72    0.29
  -4   3 -13    5.55    0.48
   4  -3  13    5.16    0.47
   4  -3  14   -0.03    0.20
  -4   3 -14    0.18    0.24
   4  -2   1  229.87    2.26
  -4   2  -1  245.71    2.32
   4  -2   2  280.56    2.58
  -4   2  -2  295.37    2.64
   4  -2   3    1.02    0.23
  -4   2  -3    0.88    0.24
   4  -2   4    6.51    0.43
  -4   2  -4    6.08    0.42
   4  -2   5  110.59    1.71
  -4   2  -5  115.18    1.73
   4  -2   6  190.90    2.38
  -4   2  -6  197.26    2.42
   4  -2   7   20.68    0.82
  -4   2  -7   19.70    0.80
   4  -2   8    0.81    0.25
  -4   2  -8    1.31    0.31
   4  -2   9  289.93    3.38
  -4   2  -9  298.54    3.40
   4  -2  10   66.35    1.61
  -4   2 -10   69.17    1.63
  -4   2 -11    0.96    0.30
   4  -2  11    1.38    0.29
   4  -2  12    2.24    0.36
  -4   2 -12    2.15    0.37
  -4   2 -13    0.12    0.24
   4  -2  13   -0.03    0.24
  -4   2 -14   -0.05    0.22
   4  -2  14   -0.33    0.19
   4  -1   1  170.29    1.84
  -4   1  -1  178.89    1.89
   4  -1   2  134.46    1.66
  -4   1  -2  140.70    1.70
   4  -1   3    1.68    0.28
  -4   1  -3    1.67    0.27
   4  -1   4   93.52    1.49
  -4   1  -4   96.65    1.50
   4  -1   5  247.27    2.62
  -4   1  -5  250.43    2.60
   4  -1   6    5.84    0.45
  -4   1  -6    6.60    0.47
   4  -1   7   16.10    0.74
  -4   1  -7   16.98    0.74
   4  -1   8    0.10    0.24
  -4   1  -8    0.30    0.25
   4  -1   9   46.25    1.31
  -4   1  -9   44.86    1.28
   4  -1  10  121.66    2.18
  -4   1 -10  119.23    2.15
   4  -1  11  130.97    2.29
  -4   1 -11  131.90    2.29
  -4   1 -12   31.50    1.10
   4  -1  12   31.17    1.08
   4  -1  13    3.11    0.40
  -4   1 -13    3.68    0.44
   4  -1  14   14.30    0.65
  -4   1 -14   13.77    0.63
  -4   0   0  394.65    2.95
   4   0   0  374.80    2.88
   4   0   1   70.46    1.17
  -4   0  -1   72.23    1.17
   4   0   2  583.24    4.00
  -4   0  -2  608.69    4.08
   4   0   3  121.19    1.66
  -4   0  -3  125.69    1.69
   4   0   4  169.66    2.07
  -4   0  -4  176.73    2.10
   4   0   5    8.64    0.50
  -4   0  -5    9.16    0.52
   4   0   6  131.47    1.98
  -4   0  -6  138.42    2.01
   4   0   7   44.41    1.21
  -4   0  -7   42.64    1.17
   4   0   8  103.69    1.91
  -4   0  -8  103.25    1.90
   4   0   9   13.84    0.74
  -4   0  -9   12.46    0.70
   4   0  10   50.91    1.41
  -4   0 -10   46.23    1.36
  -4   0 -11   17.80    0.85
   4   0  11   18.58    0.87
  -4   0 -12   31.74    1.08
   4   0  12   29.51    1.04
   4   0  13   11.77    0.65
  -4   0 -13   12.70    0.66
   4   1   0  101.13    1.46
  -4  -1   0  103.70    1.47
   4   1   1    1.21    0.24
  -4  -1  -1    1.40    0.25
   4   1   2   53.60    1.11
  -4  -1  -2   53.06    1.10
   4   1   3   10.04    0.52
  -4  -1  -3    9.51    0.51
  -4  -1  -4    4.80    0.40
   4   1   4    5.86    0.42
   4   1   5    3.43    0.38
  -4  -1  -5    2.52    0.33
   4   1   6   10.40    0.61
  -4  -1  -6   11.27    0.62
  -4  -1  -7    2.07    0.34
   4   1   7    2.01    0.36
   4   1   8    0.88    0.31
  -4  -1  -8    1.67    0.35
   4   1   9  108.84    2.07
  -4  -1  -9  102.93    2.00
   4   1  10    6.50    0.59
  -4  -1 -10    6.32    0.59
   4   1  11   98.96    1.92
  -4  -1 -11  102.35    1.99
   4   1  12    0.81    0.27
  -4  -1 -12   -0.46    0.22
   4   1  13    7.03    0.47
  -4  -1 -13    5.78    0.45
   4   2   0  636.05    4.43
  -4  -2   0  619.69    4.33
   4   2   1   48.02    1.11
  -4  -2  -1   49.88    1.12
   4   2   2    0.34    0.21
  -4  -2  -2   -0.08    0.21
  -4  -2  -3    0.16    0.21
   4   2   4    0.75    0.27
  -4  -2  -4    0.70    0.26
   4   2   5   35.97    1.11
  -4  -2  -5   33.07    1.05
  -4  -2  -6  220.54    2.83
   4   2   6  220.30    2.85
   4   2   7  137.65    2.29
  -4  -2  -7  134.88    2.25
  -4  -2  -8   22.52    0.96
   4   2   8   24.28    0.99
   4   2   9   17.24    0.83
  -4  -2  -9   16.69    0.83
  -4  -2 -10   70.89    1.64
   4   2  10   67.56    1.59
  -4  -2 -11    2.46    0.38
   4   2  11    2.44    0.36
   4   2  12    4.55    0.41
  -4  -2 -12    4.17    0.40
   4   3   0   22.11    0.83
  -4  -3   0   20.58    0.79
   4   3   1   73.46    1.51
  -4  -3  -1   70.03    1.47
   4   3   2  316.54    3.31
  -4  -3  -2  319.15    3.31
   4   3   3  228.48    2.84
  -4  -3  -3  224.40    2.79
   4   3   4   76.53    1.67
  -4  -3  -4   77.33    1.66
   4   3   5   19.03    0.86
  -4  -3  -5   19.12    0.85
  -4  -3  -6   18.80    0.87
   4   3   6   19.02    0.89
   4   3   7  120.32    2.17
  -4  -3  -7  116.01    2.13
   4   3   8    0.07    0.26
  -4  -3  -8   -0.50    0.25
  -4  -3  -9   75.24    1.66
   4   3   9   72.87    1.64
  -4  -3 -10    4.23    0.45
   4   3  10    4.21    0.41
   4   3  11    0.08    0.23
  -4  -3 -11    0.04    0.22
   4   4   0   69.08    1.57
  -4  -4   0   68.58    1.54
   4   4   1   74.20    1.64
  -4  -4  -1   74.13    1.62
   4   4   2    7.57    0.56
  -4  -4  -2    7.27    0.57
   4   4   3  629.10    5.29
  -4  -4  -3  617.34    5.19
  -4  -4  -4  243.05    3.12
   4   4   4  256.93    3.25
  -4  -4  -5  110.73    2.09
   4   4   5  111.75    2.10
   4   4   6    4.69    0.49
  -4  -4  -6    5.24    0.52
   4   4   7  125.07    2.15
  -4  -4  -7  127.21    2.20
   4   4   8    3.56    0.38
  -4  -4  -8    3.63    0.42
   4   4   9   15.95    0.70
  -4  -4  -9   14.85    0.67
   4   5   0  369.17    3.95
  -4  -5   0  364.91    3.88
   4   5   1    2.39    0.40
  -4  -5  -1    2.01    0.39
   4   5   2    0.48    0.33
  -4  -5  -2    0.29    0.28
   4   5   3   44.54    1.33
  -4  -5  -3   43.98    1.30
   4   5   4    1.15    0.32
  -4  -5  -4    0.86    0.33
   4   5   5   35.31    1.12
  -4  -5  -5   34.86    1.10
   4   5   6    3.66    0.43
  -4  -5  -6    4.84    0.46
  -4  -5  -7   23.33    0.83
   4   5   7   22.41    0.82
   4   6   0   36.25    1.16
  -4  -6   0   37.21    1.16
   4   6   1  175.40    2.56
  -4  -6  -1  180.85    2.55
   4   6   2    4.06    0.46
  -4  -6  -2    3.13    0.40
   4   6   3    0.93    0.30
  -4  -6  -3    0.70    0.27
  -4  -6  -4    2.61    0.33
   4   6   4    2.03    0.36
  -5   8  -1    2.66    0.36
  -5   8  -1    2.93    0.36
  -5   8  -2   11.30    0.61
  -5   8  -2   12.30    0.61
  -5   8  -3   16.52    0.73
  -5   8  -3   16.42    0.70
  -5   8  -4    8.03    0.49
  -5   8  -4    6.70    0.48
   5  -7   1   23.64    0.95
  -5   7  -1   20.38    0.88
   5  -7   2   16.95    0.82
  -5   7  -2   15.25    0.77
   5  -7   3    4.16    0.44
  -5   7  -3    3.69    0.42
  -5   7  -4   21.54    0.89
   5  -7   5    0.06    0.24
  -5   7  -5   -0.41    0.21
   5  -7   6   53.82    1.36
  -5   7  -6   52.54    1.33
  -5   7  -7   23.14    0.86
   5  -7   8    0.48    0.24
  -5   7  -8    0.77    0.25
   5  -6   1   99.94    2.00
  -5   6  -1   97.87    1.98
   5  -6   2  325.25    3.84
  -5   6  -2  320.42    3.78
   5  -6   3   24.95    1.00
  -5   6  -3   23.89    0.98
  -5   6  -4   26.36    1.03
   5  -6   4   25.02    1.02
   5  -6   5    1.16    0.37
  -5   6  -5    1.71    0.35
  -5   6  -6    1.43    0.35
   5  -6   6    0.39    0.38
   5  -6   7    3.02    0.42
  -5   6  -7    3.64    0.43
   5  -6   8   10.28    0.64
  -5   6  -8   10.87    0.64
  -5   6  -9    0.75    0.23
   5  -6   9    0.58    0.23
  -5   6 -10   14.30    0.67
   5  -6  10   12.56    0.61
   5  -5   1   24.88    0.96
  -5   5  -1   26.11    0.99
   5  -5   2    2.77    0.37
  -5   5  -2    0.70    0.28
   5  -5   3    8.49    0.61
  -5   5  -3    8.78    0.62
   5  -5   4  118.55    2.17
  -5   5  -4  122.77    2.20
   5  -5   5    0.17    0.27
  -5   5  -5    0.21    0.27
  -5   5  -6    0.85    0.28
   5  -5   6    0.67    0.32
   5  -5   7    6.46    0.55
  -5   5  -7    5.41    0.53
  -5   5  -8   11.10    0.67
   5  -5   8   11.30    0.68
   5  -5   9    1.50    0.30
  -5   5  -9    0.80    0.29
  -5   5 -10   -0.21    0.24
   5  -5  10   -0.06    0.20
  -5   5 -11    1.08    0.28
   5  -5  11    0.79    0.30
   5  -4   1   -0.47    0.23
  -5   4  -1    0.24    0.27
   5  -4   2   21.20    0.86
  -5   4  -2   21.85    0.86
   5  -4   3   34.95    1.11
  -5   4  -3   35.68    1.11
   5  -4   4    4.78    0.46
  -5   4  -4    3.65    0.45
   5  -4   5    5.80    0.50
  -5   4  -5    5.15    0.51
   5  -4   6    1.09    0.35
  -5   4  -6    1.28    0.35
  -5   4  -7  255.82    3.26
   5  -4   7  245.79    3.20
   5  -4   8   12.19    0.73
  -5   4  -8   12.55    0.73
   5  -4   9   33.95    1.16
  -5   4  -9   36.03    1.18
  -5   4 -10    0.23    0.26
   5  -4  10   -0.38    0.21
  -5   4 -11    0.24    0.26
   5  -4  11    0.53    0.27
   5  -4  12    2.37    0.31
  -5   4 -12    1.51    0.27
   5  -3   1   17.32    0.72
  -5   3  -1   21.91    0.81
   5  -3   2    0.26    0.23
  -5   3  -2    1.14    0.27
   5  -3   3    1.54    0.30
  -5   3  -3    2.21    0.31
  -5   3  -4  170.21    2.38
   5  -3   4  159.86    2.33
   5  -3   5    5.27    0.47
  -5   3  -5    5.68    0.49
   5  -3   6  118.71    2.09
  -5   3  -6  121.16    2.10
  -5   3  -7   95.20    1.92
   5  -3   7   94.91    1.92
   5  -3   8   75.24    1.72
  -5   3  -8   74.46    1.72
   5  -3   9  261.39    3.32
  -5   3  -9  250.73    3.25
   5  -3  10   23.16    0.94
  -5   3 -10   22.32    0.94
   5  -3  11    1.28    0.31
  -5   3 -11    1.16    0.32
   5  -3  12    2.37    0.35
  -5   3 -12    2.32    0.35
   5  -2   1  108.33    1.71
  -5   2  -1  115.65    1.76
   5  -2   2    6.88    0.46
  -5   2  -2    7.59    0.48
   5  -2   3   38.56    1.06
  -5   2  -3   39.02    1.07
   5  -2   4  205.17    2.58
  -5   2  -4  212.88    2.62
  -5   2  -5   73.32    1.54
   5  -2   5   68.68    1.51
   5  -2   6  129.18    2.15
  -5   2  -6  144.85    2.26
  -5   2  -7   45.71    1.31
   5  -2   7   47.21    1.33
   5  -2   8    2.43    0.38
  -5   2  -8    2.60    0.42
  -5   2  -9   38.89    1.24
   5  -2   9   38.98    1.25
  -5   2 -10   18.48    0.85
   5  -2  10   19.74    0.90
   5  -2  11    5.30    0.48
  -5   2 -11    4.01    0.43
   5  -2  12    1.02    0.25
  -5   2 -12    1.25    0.33
   5  -1   1    4.30    0.38
  -5   1  -1    4.65    0.40
   5  -1   2   21.23    0.76
  -5   1  -2   21.47    0.77
   5  -1   3    2.41    0.32
  -5   1  -3    1.94    0.35
   5  -1   4    3.86    0.41
  -5   1  -4    5.09    0.46
   5  -1   5    3.70    0.39
  -5   1  -5    4.55    0.43
  -5   1  -6  164.38    2.41
   5  -1   6  158.03    2.38
   5  -1   7  346.49    3.73
  -5   1  -7  356.24    3.78
   5  -1   8   99.12    1.98
  -5   1  -8  100.38    1.97
  -5   1  -9   15.17    0.79
   5  -1   9   14.01    0.78
  -5   1 -10   56.18    1.46
   5  -1  10   55.64    1.48
  -5   1 -11   -0.55    0.22
   5  -1  11   -0.59    0.23
   5  -1  12    9.09    0.57
  -5   1 -12    8.65    0.54
   5   0   0   82.62    1.46
  -5   0   0   87.48    1.50
   5   0   1  316.67    3.06
  -5   0  -1  313.98    3.02
   5   0   2    8.97    0.53
  -5   0  -2    9.46    0.54
   5   0   3    1.43    0.26
  -5   0  -3    0.64    0.30
  -5   0  -4    1.56    0.30
   5   0   4    0.95    0.31
  -5   0  -5    5.09    0.50
   5   0   5    6.63    0.52
  -5   0  -6   21.24    0.89
   5   0   6   20.98    0.88
   5   0   7   81.37    1.77
  -5   0  -7   80.74    1.75
  -5   0  -8  325.30    3.68
   5   0   8  319.42    3.66
  -5   0  -9   76.67    1.72
   5   0   9   76.09    1.72
   5   0  10   90.33    1.83
  -5   0 -10   91.39    1.87
   5   0  11   68.13    1.50
  -5   0 -11   65.94    1.50
  -5   0 -12   21.88    0.80
   5   0  12   21.72    0.80
   5   1   0  135.88    1.97
  -5  -1   0  139.14    1.98
   5   1   1  251.23    2.80
  -5  -1  -1  251.45    2.78
  -5  -1  -2   23.46    0.85
   5   1   2   23.31    0.86
   5   1   3   47.85    1.25
  -5  -1  -3   47.72    1.24
   5   1   4   70.13    1.55
  -5  -1  -4   69.84    1.54
   5   1   5  117.62    2.07
  -5  -1  -5  124.96    2.12
  -5  -1  -6  268.07    3.25
   5   1   6  272.82    3.29
   5   1   7   25.01    1.01
  -5  -1  -7   26.05    1.02
   5   1   8   22.66    0.95
  -5  -1  -8   21.43    0.93
   5   1   9   37.30    1.19
  -5  -1  -9   36.48    1.17
  -5  -1 -10  178.32    2.60
   5   1  10  170.19    2.47
   5   1  11    2.91    0.39
  -5  -1 -11    3.39    0.38
   5   2   0   20.08    0.82
  -5  -2   0   19.88    0.82
   5   2   1   41.62    1.18
  -5  -2  -1   43.10    1.21
   5   2   2    0.23    0.24
  -5  -2  -2    0.10    0.31
   5   2   3   13.16    0.72
  -5  -2  -3   12.64    0.70
  -5  -2  -4    0.14    0.29
   5   2   4    0.82    0.28
  -5  -2  -5  193.15    2.75
   5   2   5  198.64    2.81
   5   2   6  122.62    2.19
  -5  -2  -6  116.54    2.13
  -5  -2  -7  189.52    2.73
   5   2   7  188.73    2.76
  -5  -2  -8   31.08    1.07
   5   2   8   29.38    1.07
  -5  -2  -9    3.73    0.42
   5   2   9    4.01    0.43
  -5  -2 -10    3.73    0.39
   5   2  10    3.54    0.39
   5   3   0    8.29    0.59
  -5  -3   0    8.14    0.59
   5   3   1    0.64    0.31
  -5  -3  -1    0.29    0.32
   5   3   2    2.61    0.39
  -5  -3  -2    1.32    0.42
   5   3   3  325.16    3.69
  -5  -3  -3  321.36    3.67
   5   3   4   38.68    1.25
  -5  -3  -4   39.71    1.26
   5   3   5    1.61    0.37
  -5  -3  -5    0.97    0.31
  -5  -3  -6    7.21    0.56
   5   3   6    7.69    0.58
  -5  -3  -7   69.13    1.60
   5   3   7   69.74    1.58
   5   3   8   14.84    0.71
  -5  -3  -8   14.52    0.70
   5   3   9    3.74    0.36
  -5  -3  -9    3.00    0.35
   5   4   0    1.58    0.34
  -5  -4   0    0.94    0.32
   5   4   1   19.19    0.89
  -5  -4  -1   19.62    0.91
   5   4   2  175.04    2.65
  -5  -4  -2  172.32    2.60
   5   4   3   20.56    0.91
  -5  -4  -3   20.35    0.89
   5   4   4    2.16    0.33
  -5  -4  -4    0.58    0.29
   5   4   5  118.68    2.06
  -5  -4  -5  119.15    2.11
   5   4   6   18.38    0.79
  -5  -4  -6   20.46    0.80
   5   4   7    0.39    0.25
  -5  -4  -7    0.92    0.27
   5   5   0   93.47    1.86
  -5  -5   0   92.23    1.88
   5   5   1   35.27    1.15
  -5  -5  -1   35.32    1.14
   5   5   2   26.85    0.99
  -5  -5  -2   27.26    0.98
   5   5   3   17.38    0.76
  -5  -5  -3   19.13    0.79
   5   5   4    6.30    0.48
  -5  -5  -4    6.53    0.48
   5   6   0   20.77    0.79
  -5  -6   0   21.18    0.77
  -6   7  -1   17.00    0.78
  -6   7  -1   18.16    0.77
  -6   7  -2   12.78    0.69
  -6   7  -2   13.51    0.69
  -6   7  -3   36.95    1.12
  -6   7  -3   38.02    1.11
  -6   7  -4    1.59    0.27
  -6   7  -4    1.53    0.30
  -6   7  -5   19.66    0.78
  -6   7  -5   21.17    0.78
   6  -6   1    8.89    0.62
  -6   6  -1   12.34    0.71
   6  -6   2   55.69    1.47
  -6   6  -2   56.93    1.48
  -6   6  -3   13.51    0.72
   6  -6   3   11.98    0.68
  -6   6  -4   12.67    0.73
  -6   6  -5    0.80    0.27
  -6   6  -5    0.84    0.28
   6  -6   6    5.08    0.45
  -6   6  -6    5.47    0.46
   6  -6   7    0.48    0.27
  -6   6  -7    0.87    0.26
   6  -6   8    0.90    0.26
  -6   6  -8    1.56    0.27
   6  -5   1    0.37    0.25
  -6   5  -1    0.60    0.28
   6  -5   2    3.13    0.40
  -6   5  -2    3.90    0.47
   6  -5   3    7.95    0.61
  -6   5  -3    7.80    0.61
   6  -5   4   10.94    0.68
  -6   5  -4   10.38    0.72
   6  -5   5    1.80    0.35
  -6   5  -5    1.69    0.36
   6  -5   6    4.22    0.46
  -6   5  -6    4.53    0.45
   6  -5   7   10.47    0.66
  -6   5  -7   12.70    0.69
  -6   5  -8   74.77    1.60
   6  -5   8   73.30    1.60
   6  -5   9    4.32    0.42
  -6   5  -9    4.83    0.41
   6  -4   1   12.43    0.71
  -6   4  -1   10.10    0.68
   6  -4   2    0.13    0.25
  -6   4  -2    0.19    0.30
   6  -4   3    0.94    0.32
  -6   4  -3    1.41    0.32
   6  -4   4    1.65    0.36
  -6   4  -4    1.02    0.33
   6  -4   5    0.53    0.32
  -6   4  -5    2.43    0.36
  -6   4  -6   52.03    1.43
   6  -4   6   50.24    1.41
   6  -4   7   13.64    0.73
  -6   4  -7   13.84    0.76
  -6   4  -8    4.44    0.44
   6  -4   8    3.06    0.42
  -6   4  -9   22.61    0.88
   6  -4  10   17.96    0.73
  -6   4 -10   17.73    0.74
   6  -3   1   10.16    0.63
  -6   3  -1   10.46    0.64
   6  -3   2   45.23    1.28
  -6   3  -2   48.90    1.33
  -6   3  -3    0.07    0.29
   6  -3   3    0.18    0.28
  -6   3  -4   54.19    1.45
   6  -3   4   53.24    1.42
  -6   3  -5   39.66    1.25
   6  -3   5   41.62    1.27
   6  -3   6   86.43    1.87
  -6   3  -6   94.41    1.95
  -6   3  -7  139.01    2.35
   6  -3   7  138.74    2.36
  -6   3  -8    9.94    0.67
   6  -3   8   11.72    0.69
  -6   3  -9    0.45    0.27
   6  -3   9    0.85    0.29
  -6   3 -10   10.53    0.61
   6  -3  10   10.00    0.60
   6  -2   1   55.36    1.38
  -6   2  -1   58.47    1.41
   6  -2   2    3.27    0.40
  -6   2  -2    2.88    0.41
   6  -2   3   13.48    0.72
  -6   2  -3   14.16    0.74
   6  -2   4   13.42    0.76
  -6   2  -4   16.66    0.80
  -6   2  -5    6.33    0.54
   6  -2   5    5.04    0.52
   6  -2   6   78.19    1.77
  -6   2  -6   79.25    1.75
  -6   2  -7  175.42    2.66
   6  -2   7  170.15    2.64
  -6   2  -8    0.66    0.30
   6  -2   8    0.00    0.28
   6  -2   9   10.90    0.65
  -6   2  -9   11.38    0.66
   6  -2  10    7.13    0.53
  -6   2 -10    8.49    0.56
   6  -2  11   46.34    1.14
  -6   2 -11   49.12    1.18
   6  -1   1    5.47    0.49
  -6   1  -1    4.68    0.50
   6  -1   2   24.98    0.95
  -6   1  -2   28.98    1.03
   6  -1   3    3.39    0.41
  -6   1  -3    3.48    0.43
  -6   1  -4   12.89    0.72
   6  -1   4   11.05    0.68
  -6   1  -5   14.14    0.77
   6  -1   5   13.97    0.76
  -6   1  -6   53.80    1.45
   6  -1   6   50.09    1.42
  -6   1  -7  192.88    2.79
   6  -1   7  199.32    2.83
   6  -1   8    8.86    0.60
  -6   1  -8    7.88    0.59
   6  -1   9  124.48    2.11
  -6   1  -9  125.01    2.16
   6  -1  10   20.40    0.82
  -6   1 -10   20.96    0.83
   6   0   0    0.73    0.26
  -6   0   0    0.02    0.24
   6   0   1  139.93    2.24
  -6   0  -1  143.44    2.24
   6   0   2    0.27    0.26
  -6   0  -2    0.08    0.26
   6   0   3   49.62    1.36
  -6   0  -3   53.45    1.40
   6   0   4   42.39    1.28
  -6   0  -4   46.18    1.31
  -6   0  -5   40.91    1.27
   6   0   5   42.07    1.30
   6   0   6    4.59    0.50
  -6   0  -6    4.89    0.50
   6   0   7    9.32    0.64
  -6   0  -7    9.11    0.64
  -6   0  -8   14.75    0.78
   6   0   8   15.60    0.79
   6   0   9  171.34    2.44
  -6   0  -9  168.97    2.48
  -6   0 -10  106.01    1.80
   6   0  10  103.18    1.76
   6   1   0   11.21    0.67
  -6  -1   0   12.29    0.69
   6   1   1    0.00    0.25
  -6  -1  -1    0.05    0.27
   6   1   2    8.18    0.59
  -6  -1  -2    9.63    0.63
  -6  -1  -3    5.89    0.50
   6   1   3    5.43    0.51
  -6  -1  -4   30.84    1.10
   6   1   4   29.82    1.08
   6   1   5    1.04    0.32
  -6  -1  -5    0.30    0.24
   6   1   6  113.47    2.09
  -6  -1  -6  110.15    2.05
   6   1   7   38.30    1.18
  -6  -1  -7   36.36    1.18
   6   1   8   30.25    1.03
  -6  -1  -8   32.22    1.05
  -6  -1  -9    0.99    0.28
   6   1   9    0.85    0.24
   6   2   0   23.71    0.96
  -6  -2   0   24.81    0.99
   6   2   1    3.43    0.43
  -6  -2  -1    3.15    0.43
   6   2   2    8.65    0.61
  -6  -2  -2    9.32    0.65
   6   2   3    2.39    0.40
  -6  -2  -3    2.45    0.42
   6   2   4    0.33    0.29
  -6  -2  -4    1.53    0.33
   6   2   5   -0.21    0.26
  -6  -2  -5    0.14    0.25
   6   2   6   25.47    0.97
  -6  -2  -6   26.57    0.99
  -6  -2  -7    3.00    0.38
   6   2   7    3.77    0.40
  -6  -2  -8   24.50    0.86
   6   2   8   22.26    0.82
   6   3   0    2.83    0.42
  -6  -3   0    3.07    0.41
   6   3   1    1.31    0.36
  -6  -3  -1    0.86    0.34
   6   3   2   -0.04    0.24
  -6  -3  -2   -0.35    0.24
   6   3   3    3.48    0.43
  -6  -3  -3    4.57    0.47
  -6  -3  -4   45.46    1.27
   6   3   4   43.89    1.28
   6   3   5    1.66    0.34
  -6  -3  -5    0.63    0.33
   6   3   6   13.60    0.66
  -6  -3  -6   14.27    0.67
   6   4   0   95.51    1.88
  -6  -4   0   96.06    1.89
   6   4   1    9.14    0.62
  -6  -4  -1    9.81    0.62
   6   4   2  151.66    2.30
  -6  -4  -2  150.64    2.35
  -6  -4  -3    1.95    0.33
   6   4   3    1.22    0.32
   6   4   4   27.81    0.91
  -6  -4  -4   29.75    0.93
   6   5   0   13.27    0.63
  -6  -5   0   13.50    0.64
  -7   6  -1    8.87    0.58
  -7   6  -1    8.46    0.55
  -7   6  -2    0.49    0.27
  -7   6  -2   -0.46    0.22
  -7   6  -3   12.34    0.64
  -7   6  -3   12.48    0.64
  -7   6  -4    0.61    0.27
  -7   6  -4    1.13    0.23
  -7   5  -1    7.10    0.57
   7  -5   2    0.07    0.23
  -7   5  -2    0.26    0.25
  -7   5  -3    0.84    0.27
  -7   5  -3    1.12    0.26
  -7   5  -4    4.79    0.45
  -7   5  -4    4.91    0.44
  -7   5  -5    1.37    0.29
  -7   5  -5    1.54    0.31
   7  -5   6    9.09    0.56
  -7   5  -6   10.84    0.59
   7  -4   1   37.26    1.23
  -7   4  -1   45.95    1.35
   7  -4   2   20.07    0.89
  -7   4  -2   23.36    0.97
  -7   4  -3   23.88    0.96
   7  -4   3   19.03    0.87
   7  -4   4   10.67    0.66
  -7   4  -4   13.06    0.71
  -7   4  -5   32.85    1.11
  -7   4  -6    0.15    0.24
   7  -4   6    1.27    0.33
  -7   4  -7    0.25    0.22
   7  -4   8    2.75    0.33
  -7   4  -8    2.77    0.33
   7  -3   1   25.14    1.00
  -7   3  -1   25.77    1.03
   7  -3   2    8.59    0.62
  -7   3  -2   10.43    0.67
  -7   3  -3   10.86    0.68
   7  -3   3    8.77    0.63
   7  -3   4  102.45    2.02
  -7   3  -4  108.01    2.05
   7  -3   5   21.41    0.92
  -7   3  -5   20.46    0.89
   7  -3   6   92.39    1.84
  -7   3  -6   94.08    1.86
  -7   3  -7   32.60    1.06
   7  -3   7   30.01    1.01
   7  -3   8   -0.08    0.20
  -7   3  -8    0.37    0.25
   7  -2   1   27.10    1.05
  -7   2  -1   31.27    1.12
   7  -2   2    5.84    0.52
  -7   2  -2    5.51    0.53
   7  -2   3    3.82    0.45
  -7   2  -3    3.18    0.45
  -7   2  -4  134.11    2.32
   7  -2   4  126.60    2.26
  -7   2  -5   11.22    0.67
   7  -2   5    9.51    0.65
   7  -2   6   32.13    1.10
  -7   2  -6   32.17    1.09
  -7   2  -7    3.06    0.39
  -7   2  -8    0.29    0.26
   7  -2   8    0.76    0.24
   7  -1   1   14.78    0.78
  -7   1  -1   14.93    0.79
   7  -1   2    0.03    0.26
  -7   1  -2    0.43    0.29
   7  -1   3   30.38    1.11
  -7   1  -3   32.38    1.13
   7  -1   4  168.20    2.60
  -7   1  -4  168.51    2.58
   7  -1   5   85.07    1.79
  -7   1  -5   88.94    1.85
   7  -1   6    4.55    0.48
  -7   1  -6    4.30    0.46
   7  -1   7    0.54    0.27
  -7   1  -7   -0.26    0.27
  -7   1  -8    4.03    0.38
   7  -1   8    2.63    0.34
   7   0   0   37.83    1.24
  -7   0   0   39.40    1.24
   7   0   1    3.36    0.45
  -7   0  -1    4.91    0.49
   7   0   2    7.77    0.59
  -7   0  -2    7.62    0.59
   7   0   3   26.17    1.02
  -7   0  -3   30.18    1.09
   7   0   4   84.44    1.79
  -7   0  -4   89.64    1.85
  -7   0  -5   28.46    1.02
   7   0   5   29.88    1.05
  -7   0  -6   18.82    0.81
   7   0   6   19.07    0.83
  -7   0  -7    6.47    0.48
   7   1   0   89.72    1.89
  -7  -1   0   93.91    1.91
   7   1   1    3.45    0.43
  -7  -1  -1    3.77    0.45
   7   1   2    1.75    0.32
  -7  -1  -2    1.26    0.35
   7   1   3    7.53    0.57
  -7  -1  -3    9.02    0.59
   7   1   4    6.98    0.52
  -7  -1  -4    5.97    0.50
   7   1   5    2.90    0.38
  -7  -1  -5    3.58    0.40
   7   1   6   13.67    0.66
  -7  -1  -6   12.46    0.65
   7   2   0   23.41    0.96
  -7  -2   0   26.33    1.00
   7   2   1   18.42    0.85
  -7  -2  -1   16.97    0.80
   7   2   2   21.49    0.88
  -7  -2  -2   20.80    0.88
   7   2   3    1.25    0.31
  -7  -2  -3    1.62    0.34
   7   2   4    0.95    0.29
  -7  -2  -4    1.44    0.27
   7   2   5    7.92    0.52
  -7  -2  -5    8.86    0.52
   7   3   0   34.61    1.09
  -7  -3   0   33.84    1.06
   7   3   1    8.46    0.53
  -7  -3  -1    7.65    0.51
   7   3   2   12.53    0.63
  -7  -3  -2   13.24    0.64
   7   3   3   13.23    0.61
  -7  -3  -3   12.02    0.59
  -8   5  -1   39.58    1.10
  -8   5  -1   39.03    1.07
  -8   4  -1  164.62    2.47
  -8   4  -1  164.70    2.46
  -8   4  -2  139.58    2.19
  -8   4  -2  134.97    2.14
  -8   4  -3    3.06    0.37
  -8   4  -3    3.69    0.37
  -8   4  -4    2.15    0.31
  -8   4  -4    2.16    0.30
  -8   3  -1   10.01    0.62
  -8   3  -1    9.36    0.60
  -8   3  -2   23.03    0.88
  -8   3  -2   24.54    0.94
  -8   3  -3    4.32    0.44
  -8   3  -3    3.89    0.42
   8  -3   4   99.09    1.78
  -8   3  -4  133.56    2.08
  -8   2  -1    1.44    0.28
  -8   2  -2   18.54    0.82
   8  -2   2   15.90    0.75
   8  -2   3   87.47    1.72
  -8   2  -3  102.48    1.87
  -8   2  -4   78.42    1.57
   8  -2   4   65.44    1.44
   8  -2   5    4.67    0.41
  -8   2  -5    5.18    0.43
  -8   1  -1    4.78    0.45
   8  -1   1    2.91    0.39
  -8   1  -2   53.58    1.35
  -8   1  -3  107.95    1.89
   8  -1   3   93.17    1.75
  -8   1  -4   36.15    1.04
   8  -1   4   30.39    0.98
   8   0   0   33.43    1.09
  -8   0   0   35.15    1.12
  -8   0  -1   61.02    1.43
   8   0   1   55.43    1.38
  -8   0  -2    4.25    0.42
   8   0   2    2.54    0.37
  -8   0  -3   30.20    0.96
   8   0   3   25.17    0.91
  -8   0  -4   30.19    0.93
   8   0   4   27.45    0.90
  -8  -1   0    0.49    0.29
  -8  -1  -1    2.78    0.36
   8   1   1    3.07    0.36
  -8  -1  -2    0.68    0.24
   8   1   2    0.15    0.22
  -8  -2   0    0.22    0.19
   8   2   0    0.47    0.19
;
_shelx_hkl_checksum     12149
_shelx_res_file
;
TITL   H2L12   DCII8AQ   STADI4  -50DEGC
    G:\00_H2L10-L11_L12-L13\H2L12\DCII8AQ-STAI4\mulabs\DCII8AQ.res
    created by SHELXL-2016/6 at 18:37:22 on 17-Apr-2017
CELL  1.54186  7.96330  8.00428 15.61530 97.62870 98.34910 100.40700
ZERR 2  0.00108  0.00116  0.00233  0.01366  0.01108  0.01659
LATT 1
SFAC C H N O
UNIT 48 32 12 4
TEMP -50
L.S. 9
FMAP 2
PLAN 10
BOND $H
HTAB
HTAB N3 N4
HTAB N5 N6
EQIV $1 X, Y+1, Z
HTAB C4 O1_$1
HTAB C7 O1
EQIV $2 -X+1, -Y+2, -Z+1
HTAB C12 O2_$2
HTAB C17 O2
CONF
ACTA
WGHT    0.060200    0.162300
EXTI    0.008310
FVAR       0.68871
N1    3    0.038405    1.126876    0.368842    11.00000    0.03557    0.03096 =
         0.03329    0.00068   -0.00011    0.00087
N2    3   -0.165963    1.031691    0.202358    11.00000    0.03649    0.03856 =
         0.03298    0.00806    0.00026    0.00650
N3    3    0.179019    0.898494    0.450783    11.00000    0.04136    0.02715 =
         0.02664    0.00223   -0.00449    0.00338
H3N   2    0.199658    1.010887    0.466720    11.00000    0.03769
N4    3    0.385940    1.092650    0.592058    11.00000    0.03534    0.02904 =
         0.02775    0.00218    0.00064    0.00445
N5    3   -0.265264    0.641692    0.168401    11.00000    0.02604    0.03289 =
         0.02754   -0.00120    0.00271    0.00419
H5N   2   -0.342639    0.668374    0.196303    11.00000    0.03894
N6    3   -0.591091    0.472976    0.159907    11.00000    0.03114    0.03221 =
         0.02878    0.00576    0.00359    0.00734
O1    4    0.022715    0.678656    0.344553    11.00000    0.05603    0.02930 =
         0.03846    0.00132   -0.01210   -0.00048
O2    4    0.016291    0.720817    0.151813    11.00000    0.02861    0.05616 =
         0.04461   -0.00786    0.00651    0.00267
C1    1    0.002790    0.964592    0.327223    11.00000    0.02640    0.03007 =
         0.02681    0.00224    0.00240   -0.00124
C2    1   -0.093977    0.917627    0.242763    11.00000    0.02369    0.03428 =
         0.02870    0.00702    0.00351    0.00096
C3    1   -0.134580    1.191831    0.246082    11.00000    0.04177    0.03530 =
         0.03971    0.01097    0.00315    0.00769
AFIX  43
H3    2   -0.185777    1.274605    0.220628    11.00000   -1.20000
AFIX   0
C4    1   -0.030086    1.240525    0.327056    11.00000    0.04194    0.02832 =
         0.04211    0.00388    0.00309    0.00349
AFIX  43
H4    2   -0.006243    1.356654    0.353677    11.00000   -1.20000
AFIX   0
C5    1    0.069313    0.831683    0.374974    11.00000    0.03273    0.03009 =
         0.02706    0.00220    0.00109   -0.00015
C6    1    0.266145    0.812065    0.509762    11.00000    0.03738    0.03106 =
         0.02496    0.00359    0.00035    0.00434
C7    1    0.251017    0.637172    0.500450    11.00000    0.05741    0.03251 =
         0.03500    0.00111   -0.00951    0.00330
AFIX  43
H7    2    0.177771    0.566095    0.451485    11.00000   -1.20000
AFIX   0
C8    1    0.343972    0.563455    0.563407    11.00000    0.07451    0.02910 =
         0.04665    0.00384   -0.01252    0.00861
AFIX  43
H8    2    0.331749    0.443146    0.556124    11.00000   -1.20000
AFIX   0
C9    1    0.451426    0.662461    0.634774    11.00000    0.06431    0.03521 =
         0.04168    0.00786   -0.01156    0.01364
AFIX  43
H9    2    0.512816    0.610421    0.676168    11.00000   -1.20000
AFIX   0
C10   1    0.471084    0.843344    0.646900    11.00000    0.03770    0.03551 =
         0.02898    0.00497    0.00058    0.00724
C11   1    0.577999    0.954861    0.719770    11.00000    0.03714    0.04240 =
         0.02985    0.00536   -0.00315    0.00953
AFIX  43
H11   2    0.642381    0.909866    0.763226    11.00000   -1.20000
AFIX   0
C12   1    0.587593    1.127437    0.726925    11.00000    0.03352    0.04006 =
         0.02915   -0.00258   -0.00187    0.00221
AFIX  43
H12   2    0.658863    1.203331    0.774906    11.00000   -1.20000
AFIX   0
C13   1    0.488985    1.189847    0.661256    11.00000    0.03906    0.03090 =
         0.03199   -0.00054    0.00209    0.00335
AFIX  43
H13   2    0.496900    1.309536    0.666969    11.00000   -1.20000
AFIX   0
C14   1    0.376857    0.919620    0.584381    11.00000    0.03090    0.03032 =
         0.02577    0.00317    0.00460    0.00426
C15   1   -0.107998    0.747402    0.184878    11.00000    0.02653    0.03776 =
         0.02406    0.00453   -0.00136    0.00449
C16   1   -0.322462    0.490082    0.106463    11.00000    0.02938    0.02814 =
         0.02247    0.00468   -0.00071    0.00691
C17   1   -0.224507    0.424604    0.049757    11.00000    0.03038    0.03426 =
         0.03007    0.00710    0.00356    0.00992
AFIX  43
H17   2   -0.107818    0.478027    0.053540    11.00000   -1.20000
AFIX   0
C18   1   -0.297934    0.278405   -0.013731    11.00000    0.04318    0.03340 =
         0.02827    0.00475    0.00779    0.01498
AFIX  43
H18   2   -0.229132    0.235331   -0.051940    11.00000   -1.20000
AFIX   0
C19   1   -0.466527    0.197479   -0.021280    11.00000    0.04537    0.02778 =
         0.02832    0.00312    0.00184    0.01013
AFIX  43
H19   2   -0.513986    0.101611   -0.065281    11.00000   -1.20000
AFIX   0
C20   1   -0.569812    0.258475    0.037449    11.00000    0.03576    0.02559 =
         0.02705    0.00699   -0.00135    0.00757
C21   1   -0.745700    0.181321    0.034171    11.00000    0.03792    0.02821 =
         0.03640    0.00499   -0.00411    0.00150
AFIX  43
H21   2   -0.798983    0.083571   -0.007714    11.00000   -1.20000
AFIX   0
C22   1   -0.837011    0.249760    0.092117    11.00000    0.02986    0.03722 =
         0.04263    0.01065    0.00078    0.00175
AFIX  43
H22   2   -0.953714    0.199482    0.090878    11.00000   -1.20000
AFIX   0
C23   1   -0.754887    0.396444    0.153832    11.00000    0.03037    0.03766 =
         0.03841    0.00986    0.00662    0.00730
AFIX  43
H23   2   -0.820165    0.442744    0.193010    11.00000   -1.20000
AFIX   0
C24   1   -0.498573    0.405048    0.101891    11.00000    0.02925    0.02571 =
         0.02391    0.00676    0.00025    0.00797
HKLF 4
REM    H2L12   DCII8AQ   STADI4  -50DEGC
REM R1 =  0.0322 for    2596 Fo > 4sig(Fo)  and  0.0350 for all    2791 data
REM    298 parameters refined using      0 restraints
END
WGHT      0.0525      0.1918
REM Instructions for potential hydrogen bonds
HTAB N3 N4
HTAB N5 N6
HTAB C4 O1_$1
HTAB C7 O1
HTAB C12 O2_$2
HTAB C17 O2
REM Highest difference peak  0.200,  deepest hole -0.166,  1-sigma level  0.044
Q1    1  -0.0622  0.9247  0.2798  11.00000  0.05    0.20
Q2    1   0.3143  1.1350  0.5410  11.00000  0.05    0.18
Q3    1   0.1136  1.1777  0.4240  11.00000  0.05    0.16
Q4    1   0.3133  0.8739  0.5558  11.00000  0.05    0.16
Q5    1   0.3734  0.9837  0.5943  11.00000  0.05    0.16
Q6    1   0.2793  1.0022  0.5257  11.00000  0.05    0.16
Q7    1   0.1951  0.9599  0.4598  11.00000  0.05    0.15
Q8    1  -0.6360  0.5495  0.2403  11.00000  0.05    0.15
Q9    1  -0.1303  0.9428  0.2408  11.00000  0.05    0.15
Q10   1  -0.2395  0.9766  0.1420  11.00000  0.05    0.15
;
_shelx_res_checksum     31501
data_I
_database_code_depnum_ccdc_archive 'CCDC 1982863'
_audit_creation_method     'SHELXL-2016/6'
_chemical_name_systematic
;\
[\m-(3-{Hydroxy[(quinolin-8-yl)imino]methyl}pyrazin-2-yl)[(quinolin-8-\
yl)imino]methanolato]bis[diacetonitrilecopper(II)] tris(perchlorate)
acetonitrile disolvate
;
_chemical_name_common     ?
_chemical_formula_moiety     'C32 H27 Cu2 N10 O2 3+, 3(Cl O4 -), 2(C2 H3 N)'
_chemical_formula_sum     'C36 H33 Cl3 Cu2 N12 O14'
_chemical_formula_iupac
                           '[Cu2 (C24 H15 N6 O2) (C2 H3 N)4] (Cl O4)3, 2C2 H3 N'
_chemical_formula_weight     1091.17
_chemical_melting_point     ?
_space_group_crystal_system     triclinic
_space_group_name_H-M_alt     'P -1'
_space_group_name_Hall     '-P 1'
loop_
    _space_group_symop_operation_xyz
    'x, y, z'
    '-x, -y, -z'
_cell_length_a     12.6281(10)
_cell_length_b     13.4938(11)
_cell_length_c     14.7884(14)
_cell_angle_alpha     74.678(10)
_cell_angle_beta     89.115(10)
_cell_angle_gamma     65.170(9)
_cell_volume     2192.5(4)
_cell_formula_units_Z     2
_cell_measurement_reflns_used     8000
_cell_measurement_theta_min     1.91
_cell_measurement_theta_max     25.91
_cell_measurement_temperature     153(2)
_exptl_crystal_description     plate
_exptl_crystal_colour     green
_exptl_crystal_size_max     0.30
_exptl_crystal_size_mid     0.30
_exptl_crystal_size_min     0.15
_exptl_crystal_density_diffrn     1.653
_exptl_crystal_density_meas     ?
_exptl_crystal_density_method     ?
_exptl_crystal_F_000     1108
_exptl_absorpt_coefficient_mu     1.233
_exptl_absorpt_correction_type     multi-scan
_exptl_absorpt_process_details
;
(MULABS; Spek, 2009)
;
_exptl_absorpt_correction_T_min     0.8567
_exptl_absorpt_correction_T_max     1.0000
_diffrn_ambient_temperature     153(2)
_diffrn_radiation_type     MoK\a
_diffrn_radiation_wavelength     0.71073
_diffrn_radiation_source     'fine-focus sealed tube'
_diffrn_radiation_monochromator     'plane graphite'
_diffrn_measurement_device_type     'STOE IPDS 1'
_diffrn_measurement_device     '1 circle goniometer'
_diffrn_measurement_method     '\f rotation'
_diffrn_detector     'image plate'
_diffrn_detector_area_resol_mean     ?
_diffrn_reflns_number     17344
_diffrn_reflns_av_R_equivalents     0.0766
_diffrn_reflns_av_unetI/netI     0.1075
_diffrn_reflns_theta_min     1.912
_diffrn_reflns_theta_max     25.908
_diffrn_reflns_theta_full     25.242
_diffrn_measured_fraction_theta_max     0.930
_diffrn_measured_fraction_theta_full     0.941
_diffrn_reflns_limit_h_min     -15
_diffrn_reflns_limit_h_max     15
_diffrn_reflns_limit_k_min     -16
_diffrn_reflns_limit_k_max     16
_diffrn_reflns_limit_l_min     -18
_diffrn_reflns_limit_l_max     18
_refine_special_details     ?
_reflns_number_total     7942
_reflns_number_gt     4757
_reflns_threshold_expression     'I > 2\s(I)'
_refine_ls_structure_factor_coef     Fsqd
_refine_ls_matrix_type     full
_refine_ls_R_factor_all     0.0887
_refine_ls_R_factor_gt     0.0533
_refine_ls_wR_factor_gt     0.1257
_refine_ls_wR_factor_ref     0.1380
_refine_ls_goodness_of_fit_ref     0.862
_refine_ls_restrained_S_all     0.862
_refine_ls_number_reflns     7942
_refine_ls_number_parameters     615
_refine_ls_number_restraints     0
_refine_ls_hydrogen_treatment     mixed
_refine_ls_weighting_scheme     calc
_refine_ls_weighting_details
                      'w=1/[\s^2^(Fo^2^)+(0.0806P)^2^] where P=(Fo^2^+2Fc^2^)/3'
_atom_sites_solution_hydrogens     mixed
_atom_sites_solution_primary     direct
_atom_sites_solution_secondary     difmap
_refine_ls_shift/su_max     0.000
_refine_ls_shift/su_mean     0.000
_refine_diff_density_max     0.911
_refine_diff_density_min     -0.927
_refine_ls_extinction_method
;
(SHELXL-2016/6; Sheldrick, 2015)
;
_refine_ls_extinction_coef     0.0021(6)
_refine_ls_extinction_expression
                                  'Fc^*^=kFc[1+0.001xFc^2^\l^3^/sin(2\q)]^-1/4^'
loop_
    _atom_type_symbol
    _atom_type_description
    _atom_type_scat_dispersion_real
    _atom_type_scat_dispersion_imag
    _atom_type_scat_source
    'C' 'C' 0.0033 0.0016
                         'International Tables Vol C Tables 4.2.6.8 and 6.1.1.4'
    'H' 'H' 0.0000 0.0000
                         'International Tables Vol C Tables 4.2.6.8 and 6.1.1.4'
    'Cl' 'Cl' 0.1484 0.1585
                         'International Tables Vol C Tables 4.2.6.8 and 6.1.1.4'
    'Cu' 'Cu' 0.3201 1.2651
                         'International Tables Vol C Tables 4.2.6.8 and 6.1.1.4'
    'N' 'N' 0.0061 0.0033
                         'International Tables Vol C Tables 4.2.6.8 and 6.1.1.4'
    'O' 'O' 0.0106 0.0060
                         'International Tables Vol C Tables 4.2.6.8 and 6.1.1.4'
_computing_data_collection
;
EXPOSE in IPDS-1 (Stoe & Cie, 2004)
;
_computing_cell_refinement
;
CELL in IPDS-1 (Stoe & Cie, 2004)
;
_computing_data_reduction
;
INTEGRATE in IPDS-1 (Stoe & Cie, 2004)
;
_computing_structure_solution
;
SHELXS97 (Sheldrick, 2008)
;
_computing_structure_refinement
;
<i>SHELXL2016/6</i> (Sheldrick, 2015)
;
_computing_molecular_graphics
;
PLATON  (Spek, 2020) and Mercury (Macrae <i>et al.</i>,  2020)
;
_computing_publication_material
;
<i>SHELXL2016/6</i> (Sheldrick, 2015), PLATON (Spek, 2020) and
publcif (Westrip, 2010)
;
loop_
    _atom_site_type_symbol
    _atom_site_label
    _atom_site_fract_x
    _atom_site_fract_y
    _atom_site_fract_z
    _atom_site_U_iso_or_equiv
    _atom_site_adp_type
    _atom_site_calc_flag
    _atom_site_occupancy
    _atom_site_disorder_assembly
    _atom_site_disorder_group
    Cu Cu1 0.31089(4) 0.36323(4) 0.17677(4) 0.02595(17) Uani d 1 . .
    Cu Cu2 0.33585(5) -0.14019(4) 0.43021(4) 0.02764(17) Uani d 1 . .
    N N1 0.3033(3) 0.2198(3) 0.2544(2) 0.0240(8) Uani d 1 . .
    N N2 0.3161(3) 0.0140(3) 0.3545(2) 0.0266(9) Uani d 1 . .
    N N3 0.4715(3) 0.2794(3) 0.2351(2) 0.0260(9) Uani d 1 . .
    N N4 0.3613(3) 0.4827(3) 0.1225(2) 0.0262(9) Uani d 1 . .
    N N5 0.4906(3) -0.1517(3) 0.4603(2) 0.0234(8) Uani d 1 . .
    N N6 0.4004(3) -0.2963(3) 0.5139(2) 0.0256(9) Uani d 1 . .
    O O1 0.6081(3) 0.1110(3) 0.3337(2) 0.0307(8) Uani d 1 . .
    H H2O 0.622(5) 0.012(5) 0.386(4) 0.059(17) Uiso d 1 . .
    O O2 0.6151(3) -0.0656(3) 0.4298(2) 0.0281(7) Uani d 1 . .
    C C1 0.4089(4) 0.1378(3) 0.3039(3) 0.0225(10) Uani d 1 . .
    C C2 0.4127(4) 0.0330(4) 0.3559(3) 0.0239(10) Uani d 1 . .
    C C3 0.2154(4) 0.0958(4) 0.3057(3) 0.0288(11) Uani d 1 . .
    H H3 0.147651 0.081917 0.305320 0.035 Uiso calc 1 . .
    C C4 0.2096(4) 0.2002(4) 0.2561(3) 0.0257(10) Uani d 1 . .
    H H4 0.137294 0.258614 0.222702 0.031 Uiso calc 1 . .
    C C5 0.5038(4) 0.1753(4) 0.2911(3) 0.0250(10) Uani d 1 . .
    C C6 0.5416(4) 0.3376(4) 0.2101(3) 0.0247(10) Uani d 1 . .
    C C7 0.6599(4) 0.3015(4) 0.2368(3) 0.0290(11) Uani d 1 . .
    H H7 0.704730 0.226789 0.276687 0.035 Uiso calc 1 . .
    C C8 0.7137(4) 0.3756(4) 0.2047(3) 0.0323(12) Uani d 1 . .
    H H8 0.794450 0.350005 0.224037 0.039 Uiso calc 1 . .
    C C9 0.6518(4) 0.4835(4) 0.1464(3) 0.0309(11) Uani d 1 . .
    H H9 0.689483 0.532160 0.125900 0.037 Uiso calc 1 . .
    C C10 0.5319(4) 0.5223(4) 0.1169(3) 0.0269(11) Uani d 1 . .
    C C11 0.4626(4) 0.6320(4) 0.0526(3) 0.0323(11) Uani d 1 . .
    H H11 0.496049 0.683626 0.028325 0.039 Uiso calc 1 . .
    C C12 0.3481(4) 0.6609(4) 0.0269(3) 0.0318(12) Uani d 1 . .
    H H12 0.301292 0.733390 -0.015634 0.038 Uiso calc 1 . .
    C C13 0.2994(4) 0.5859(4) 0.0622(3) 0.0278(11) Uani d 1 . .
    H H13 0.219212 0.608312 0.043100 0.033 Uiso calc 1 . .
    C C14 0.4778(4) 0.4509(4) 0.1486(3) 0.0229(10) Uani d 1 . .
    C C15 0.5170(4) -0.0680(4) 0.4180(3) 0.0225(10) Uani d 1 . .
    C C16 0.5693(4) -0.2589(4) 0.5187(3) 0.0257(11) Uani d 1 . .
    C C17 0.6844(4) -0.2951(4) 0.5505(3) 0.0270(10) Uani d 1 . .
    H H17 0.721286 -0.245362 0.532594 0.032 Uiso calc 1 . .
    C C18 0.7484(4) -0.4074(4) 0.6102(3) 0.0331(12) Uani d 1 . .
    H H18 0.828775 -0.432457 0.630637 0.040 Uiso calc 1 . .
    C C19 0.6979(4) -0.4800(4) 0.6390(3) 0.0321(12) Uani d 1 . .
    H H19 0.742703 -0.554228 0.679823 0.038 Uiso calc 1 . .
    C C20 0.5791(4) -0.4457(4) 0.6086(3) 0.0284(11) Uani d 1 . .
    C C21 0.5187(4) -0.5154(4) 0.6354(3) 0.0330(12) Uani d 1 . .
    H H21 0.557824 -0.590133 0.676896 0.040 Uiso calc 1 . .
    C C22 0.4040(4) -0.4741(4) 0.6009(3) 0.0333(12) Uani d 1 . .
    H H22 0.362917 -0.520124 0.617845 0.040 Uiso calc 1 . .
    C C23 0.3473(4) -0.3628(4) 0.5402(3) 0.0318(12) Uani d 1 . .
    H H23 0.267137 -0.334616 0.517247 0.038 Uiso calc 1 . .
    C C24 0.5152(4) -0.3350(3) 0.5481(3) 0.0237(10) Uani d 1 . .
    N N11 0.1393(3) 0.4596(3) 0.1516(3) 0.0312(10) Uani d 1 . .
    N N12 0.3124(4) 0.2964(4) 0.0511(3) 0.0339(10) Uani d 1 . .
    N N21 0.1935(4) -0.0653(3) 0.5072(3) 0.0350(10) Uani d 1 . .
    N N22 0.2413(4) -0.1562(3) 0.3276(3) 0.0340(10) Uani d 1 . .
    N N31 -0.0216(5) 0.3087(5) 0.7312(4) 0.0761(19) Uani d 1 . .
    N N41 0.6128(5) 0.1094(4) 0.1045(4) 0.0633(15) Uani d 1 . .
    C C31 0.0403(4) 0.5107(4) 0.1374(3) 0.0338(12) Uani d 1 . .
    C C32 -0.0859(4) 0.5739(5) 0.1177(4) 0.0529(17) Uani d 1 . .
    H H32A -0.106839 0.655648 0.097208 0.079 Uiso calc 1 . .
    H H32B -0.122554 0.556263 0.174940 0.079 Uiso calc 1 . .
    H H32C -0.113802 0.552464 0.067735 0.079 Uiso calc 1 . .
    C C33 0.3372(4) 0.2123(5) 0.0361(3) 0.0352(12) Uani d 1 . .
    C C34 0.3688(6) 0.1031(5) 0.0199(5) 0.067(2) Uani d 1 . .
    H H34A 0.300051 0.086608 0.022887 0.101 Uiso calc 1 . .
    H H34B 0.431395 0.043918 0.068279 0.101 Uiso calc 1 . .
    H H34C 0.396348 0.104566 -0.042546 0.101 Uiso calc 1 . .
    C C35 0.1362(4) -0.0221(4) 0.5572(3) 0.0361(13) Uani d 1 . .
    C C36 0.0637(5) 0.0322(5) 0.6241(4) 0.0548(16) Uani d 1 . .
    H H36A 0.061187 -0.026485 0.678574 0.082 Uiso calc 1 . .
    H H36B -0.016047 0.082587 0.593230 0.082 Uiso calc 1 . .
    H H36C 0.097525 0.076747 0.645207 0.082 Uiso calc 1 . .
    C C37 0.2107(4) -0.1557(4) 0.2554(3) 0.0329(12) Uani d 1 . .
    C C38 0.1728(6) -0.1549(5) 0.1627(4) 0.0549(17) Uani d 1 . .
    H H38A 0.118838 -0.076994 0.127438 0.082 Uiso calc 1 . .
    H H38B 0.132646 -0.204398 0.169850 0.082 Uiso calc 1 . .
    H H38C 0.241295 -0.182614 0.128469 0.082 Uiso calc 1 . .
    C C39 0.0411(6) 0.3305(5) 0.6832(4) 0.0534(16) Uani d 1 . .
    C C40 0.1219(6) 0.3564(6) 0.6225(5) 0.0639(18) Uani d 1 . .
    H H40A 0.201931 0.312437 0.654576 0.096 Uiso calc 1 . .
    H H40B 0.101443 0.437947 0.607678 0.096 Uiso calc 1 . .
    H H40C 0.117327 0.336521 0.564073 0.096 Uiso calc 1 . .
    C C41 0.7059(6) 0.0440(5) 0.1161(4) 0.0468(15) Uani d 1 . .
    C C42 0.8281(8) -0.0358(9) 0.1254(7) 0.134(5) Uani d 1 . .
    H H42A 0.846983 -0.055433 0.066062 0.202 Uiso calc 1 . .
    H H42B 0.842543 -0.104882 0.176330 0.202 Uiso calc 1 . .
    H H42C 0.877582 -0.001087 0.140095 0.202 Uiso calc 1 . .
    Cl Cl1 0.45230(12) 0.20687(10) 0.77805(8) 0.0413(3) Uani d 1 . .
    O O11 0.3457(5) 0.2730(5) 0.8096(3) 0.0921(19) Uani d 1 . .
    O O12 0.4683(5) 0.2688(3) 0.6886(3) 0.0808(17) Uani d 1 . .
    O O13 0.5461(5) 0.1804(5) 0.8468(3) 0.0925(18) Uani d 1 . .
    O O14 0.4542(5) 0.1041(4) 0.7714(3) 0.0713(14) Uani d 1 . .
    Cl Cl2 0.00354(11) 0.19052(11) 0.08660(8) 0.0419(3) Uani d 1 . .
    O O21 -0.0275(6) 0.1401(5) 0.1734(4) 0.102(2) Uani d 1 . .
    O O22 -0.0253(4) 0.3067(3) 0.0811(3) 0.0647(12) Uani d 1 . .
    O O23 -0.0508(5) 0.1810(5) 0.0102(4) 0.103(2) Uani d 1 . .
    O O24 0.1275(4) 0.1280(5) 0.0930(4) 0.098(2) Uani d 1 . .
    Cl Cl3 0.01801(11) 0.70326(11) 0.59390(8) 0.0390(3) Uani d 1 . .
    O O31 0.0200(4) 0.6207(3) 0.6788(3) 0.0688(14) Uani d 1 . .
    O O32 -0.1024(3) 0.7712(4) 0.5514(3) 0.0599(12) Uani d 1 . .
    O O33 0.0616(4) 0.7765(3) 0.6140(3) 0.0602(12) Uani d 1 . .
    O O34 0.0865(4) 0.6450(4) 0.5308(3) 0.0665(13) Uani d 1 . .
loop_
    _atom_site_aniso_label
    _atom_site_aniso_U_11
    _atom_site_aniso_U_22
    _atom_site_aniso_U_33
    _atom_site_aniso_U_12
    _atom_site_aniso_U_13
    _atom_site_aniso_U_23
    Cu1 0.0182(3) 0.0212(3) 0.0263(3) -0.0047(2) -0.0075(2) 0.0066(2)
    Cu2 0.0211(3) 0.0211(3) 0.0300(3) -0.0063(2) -0.0075(2) 0.0056(2)
    N1 0.0194(18) 0.0234(18) 0.0213(18) -0.0075(16) -0.0068(14) 0.0039(14)
    N2 0.0217(19) 0.0214(19) 0.0269(19) -0.0057(16) -0.0065(15) 0.0028(15)
    N3 0.0241(19) 0.0215(19) 0.0194(17) -0.0047(17) -0.0066(14) 0.0065(14)
    N4 0.0212(19) 0.0223(19) 0.0246(18) -0.0040(16) -0.0066(15) 0.0015(15)
    N5 0.0202(18) 0.0188(18) 0.0224(18) -0.0048(16) -0.0067(14) 0.0024(14)
    N6 0.0238(19) 0.0208(18) 0.0249(18) -0.0078(17) -0.0027(15) 0.0024(15)
    O1 0.0190(15) 0.0286(17) 0.0311(16) -0.0083(14) -0.0107(13) 0.0102(13)
    O2 0.0196(16) 0.0237(16) 0.0296(16) -0.0069(14) -0.0111(13) 0.0070(13)
    C1 0.018(2) 0.020(2) 0.020(2) -0.0019(18) -0.0079(16) -0.0026(17)
    C2 0.023(2) 0.021(2) 0.022(2) -0.0066(19) -0.0043(17) -0.0011(17)
    C3 0.016(2) 0.027(2) 0.034(2) -0.0056(19) -0.0082(18) 0.0013(19)
    C4 0.021(2) 0.023(2) 0.024(2) -0.0072(19) -0.0062(17) 0.0040(18)
    C5 0.021(2) 0.027(2) 0.022(2) -0.008(2) -0.0026(17) -0.0036(18)
    C6 0.022(2) 0.021(2) 0.022(2) -0.0059(19) -0.0049(17) 0.0013(17)
    C7 0.026(2) 0.029(2) 0.025(2) -0.010(2) -0.0063(18) 0.0007(19)
    C8 0.025(2) 0.031(3) 0.031(2) -0.011(2) -0.0079(19) 0.005(2)
    C9 0.030(3) 0.030(2) 0.032(2) -0.016(2) 0.000(2) -0.002(2)
    C10 0.028(2) 0.022(2) 0.022(2) -0.006(2) -0.0031(18) 0.0007(17)
    C11 0.038(3) 0.022(2) 0.032(2) -0.013(2) 0.003(2) 0.0006(19)
    C12 0.030(3) 0.020(2) 0.031(2) -0.003(2) -0.005(2) 0.0037(19)
    C13 0.021(2) 0.022(2) 0.029(2) -0.0048(19) -0.0066(18) 0.0034(18)
    C14 0.023(2) 0.022(2) 0.018(2) -0.0070(19) -0.0030(17) -0.0014(17)
    C15 0.019(2) 0.022(2) 0.020(2) -0.0066(19) -0.0054(17) 0.0003(17)
    C16 0.024(2) 0.024(2) 0.018(2) -0.0016(19) -0.0036(17) -0.0017(17)
    C17 0.026(2) 0.025(2) 0.022(2) -0.009(2) -0.0028(18) 0.0015(18)
    C18 0.028(2) 0.029(2) 0.026(2) -0.002(2) -0.0086(19) 0.0031(19)
    C19 0.031(3) 0.026(2) 0.024(2) -0.006(2) -0.0081(19) 0.0067(19)
    C20 0.031(2) 0.022(2) 0.023(2) -0.006(2) -0.0026(18) 0.0008(18)
    C21 0.034(3) 0.020(2) 0.032(2) -0.006(2) -0.004(2) 0.0022(19)
    C22 0.038(3) 0.026(2) 0.032(2) -0.015(2) 0.003(2) 0.0009(19)
    C23 0.025(2) 0.026(2) 0.037(3) -0.007(2) -0.003(2) -0.002(2)
    C24 0.024(2) 0.018(2) 0.022(2) -0.0053(19) -0.0020(17) 0.0007(17)
    N11 0.025(2) 0.024(2) 0.031(2) -0.0047(18) -0.0053(16) 0.0042(16)
    N12 0.034(2) 0.034(2) 0.028(2) -0.015(2) -0.0069(17) 0.0001(18)
    N21 0.027(2) 0.030(2) 0.032(2) -0.0031(18) -0.0054(18) 0.0013(18)
    N22 0.033(2) 0.027(2) 0.035(2) -0.0111(18) -0.0042(18) 0.0000(17)
    N31 0.062(4) 0.070(4) 0.063(4) -0.013(3) -0.006(3) 0.009(3)
    N41 0.063(4) 0.045(3) 0.070(4) -0.016(3) 0.003(3) -0.011(3)
    C31 0.026(3) 0.031(3) 0.029(2) -0.007(2) -0.0054(19) 0.006(2)
    C32 0.021(3) 0.059(4) 0.051(3) -0.002(3) -0.011(2) 0.004(3)
    C33 0.029(3) 0.035(3) 0.029(2) -0.009(2) -0.004(2) 0.006(2)
    C34 0.072(5) 0.045(4) 0.079(5) -0.016(3) 0.011(4) -0.024(3)
    C35 0.029(3) 0.034(3) 0.031(3) -0.009(2) -0.007(2) 0.004(2)
    C36 0.051(4) 0.059(4) 0.046(3) -0.015(3) 0.010(3) -0.017(3)
    C37 0.024(2) 0.032(3) 0.034(3) -0.007(2) -0.003(2) -0.005(2)
    C38 0.060(4) 0.056(4) 0.037(3) -0.013(3) -0.010(3) -0.014(3)
    C39 0.049(4) 0.047(3) 0.049(4) -0.012(3) -0.006(3) -0.005(3)
    C40 0.068(4) 0.074(4) 0.059(4) -0.036(4) 0.010(3) -0.025(3)
    C41 0.056(4) 0.035(3) 0.038(3) -0.013(3) -0.008(3) -0.003(2)
    C42 0.075(6) 0.122(8) 0.155(9) 0.027(6) -0.056(6) -0.072(7)
    Cl1 0.0529(8) 0.0322(6) 0.0319(6) -0.0135(6) 0.0035(5) -0.0061(5)
    O11 0.072(3) 0.086(4) 0.071(3) 0.012(3) 0.012(3) -0.025(3)
    O12 0.160(5) 0.043(2) 0.042(2) -0.051(3) 0.030(3) -0.0075(19)
    O13 0.084(4) 0.131(5) 0.067(3) -0.048(4) -0.012(3) -0.031(3)
    O14 0.130(4) 0.054(3) 0.050(2) -0.056(3) 0.023(3) -0.019(2)
    Cl2 0.0319(6) 0.0409(7) 0.0377(7) -0.0044(6) -0.0097(5) -0.0054(5)
    O21 0.130(5) 0.091(4) 0.081(4) -0.055(4) 0.039(3) -0.007(3)
    O22 0.062(3) 0.040(2) 0.078(3) -0.014(2) -0.007(2) -0.008(2)
    O23 0.087(4) 0.102(4) 0.084(3) 0.005(3) -0.053(3) -0.043(3)
    O24 0.033(2) 0.091(4) 0.147(5) 0.009(3) -0.023(3) -0.058(4)
    Cl3 0.0301(6) 0.0420(7) 0.0404(7) -0.0161(6) -0.0015(5) -0.0034(5)
    O31 0.083(3) 0.045(2) 0.061(3) -0.026(2) 0.017(2) 0.009(2)
    O32 0.0272(19) 0.068(3) 0.076(3) -0.013(2) -0.0099(18) -0.018(2)
    O33 0.058(3) 0.051(2) 0.071(3) -0.030(2) -0.025(2) -0.003(2)
    O34 0.044(2) 0.094(4) 0.063(3) -0.024(2) 0.017(2) -0.036(3)
_geom_special_details
;
 All esds (except the esd in the dihedral angle between two l.s. planes)
 are estimated using the full covariance matrix.  The cell esds are taken
 into account individually in the estimation of esds in distances, angles
 and torsion angles; correlations between esds in cell parameters are only
 used when they are defined by crystal symmetry.  An approximate (isotropic)
 treatment of cell esds is used for estimating esds involving l.s. planes.
;
loop_
    _geom_bond_atom_site_label_1
    _geom_bond_atom_site_label_2
    _geom_bond_site_symmetry_2
    _geom_bond_distance
    _geom_bond_publ_flag
    Cu1 N1 . 2.013(4) y
    Cu1 N3 . 1.936(3) y
    Cu1 N4 . 1.952(4) y
    Cu1 N11 . 1.982(4) y
    Cu1 N12 . 2.266(4) y
    Cu2 N2 . 1.996(4) y
    Cu2 N5 . 1.943(4) y
    Cu2 N6 . 1.961(3) y
    Cu2 N21 . 2.137(4) y
    Cu2 N22 . 2.054(4) y
    N1 C4 . 1.315(6) ?
    N1 C1 . 1.378(5) ?
    N2 C3 . 1.336(5) ?
    N2 C2 . 1.349(6) ?
    N3 C5 . 1.319(6) ?
    N3 C6 . 1.400(6) ?
    N4 C13 . 1.341(5) ?
    N4 C14 . 1.378(6) ?
    N5 C15 . 1.310(6) ?
    N5 C16 . 1.409(5) ?
    N6 C23 . 1.311(6) ?
    N6 C24 . 1.370(6) ?
    O1 C5 . 1.289(5) ?
    O1 H2O . 1.29(6) ?
    O2 C15 . 1.267(5) ?
    O2 H2O . 1.12(6) ?
    C1 C2 . 1.401(6) ?
    C1 C5 . 1.477(7) ?
    C2 C15 . 1.518(5) ?
    C3 C4 . 1.379(6) ?
    C3 H3 . 0.9500 ?
    C4 H4 . 0.9500 ?
    C6 C7 . 1.389(6) ?
    C6 C14 . 1.438(5) ?
    C7 C8 . 1.412(7) ?
    C7 H7 . 0.9500 ?
    C8 C9 . 1.370(6) ?
    C8 H8 . 0.9500 ?
    C9 C10 . 1.411(6) ?
    C9 H9 . 0.9500 ?
    C10 C14 . 1.384(7) ?
    C10 C11 . 1.434(6) ?
    C11 C12 . 1.360(7) ?
    C11 H11 . 0.9500 ?
    C12 C13 . 1.382(7) ?
    C12 H12 . 0.9500 ?
    C13 H13 . 0.9500 ?
    C16 C17 . 1.370(6) ?
    C16 C24 . 1.433(7) ?
    C17 C18 . 1.420(6) ?
    C17 H17 . 0.9500 ?
    C18 C19 . 1.357(7) ?
    C18 H18 . 0.9500 ?
    C19 C20 . 1.412(7) ?
    C19 H19 . 0.9500 ?
    C20 C24 . 1.409(6) ?
    C20 C21 . 1.422(7) ?
    C21 C22 . 1.364(7) ?
    C21 H21 . 0.9500 ?
    C22 C23 . 1.407(6) ?
    C22 H22 . 0.9500 ?
    C23 H23 . 0.9500 ?
    N11 C31 . 1.136(6) ?
    N12 C33 . 1.126(6) ?
    N21 C35 . 1.126(6) ?
    N22 C37 . 1.138(6) ?
    N31 C39 . 1.133(8) ?
    N41 C41 . 1.116(7) ?
    C31 C32 . 1.447(6) ?
    C32 H32A . 0.9800 ?
    C32 H32B . 0.9800 ?
    C32 H32C . 0.9800 ?
    C33 C34 . 1.441(9) ?
    C34 H34A . 0.9800 ?
    C34 H34B . 0.9800 ?
    C34 H34C . 0.9800 ?
    C35 C36 . 1.464(8) ?
    C36 H36A . 0.9800 ?
    C36 H36B . 0.9800 ?
    C36 H36C . 0.9800 ?
    C37 C38 . 1.455(7) ?
    C38 H38A . 0.9800 ?
    C38 H38B . 0.9800 ?
    C38 H38C . 0.9800 ?
    C39 C40 . 1.440(10) ?
    C40 H40A . 0.9800 ?
    C40 H40B . 0.9800 ?
    C40 H40C . 0.9800 ?
    C41 C42 . 1.447(10) ?
    C42 H42A . 0.9800 ?
    C42 H42B . 0.9800 ?
    C42 H42C . 0.9800 ?
    Cl1 O14 . 1.407(4) ?
    Cl1 O11 . 1.420(5) ?
    Cl1 O12 . 1.428(4) ?
    Cl1 O13 . 1.433(5) ?
    Cl2 O23 . 1.392(5) ?
    Cl2 O21 . 1.417(5) ?
    Cl2 O24 . 1.423(5) ?
    Cl2 O22 . 1.432(4) ?
    Cl3 O33 . 1.408(4) ?
    Cl3 O34 . 1.424(4) ?
    Cl3 O31 . 1.434(4) ?
    Cl3 O32 . 1.450(4) ?
loop_
    _geom_angle_atom_site_label_1
    _geom_angle_atom_site_label_2
    _geom_angle_atom_site_label_3
    _geom_angle_site_symmetry_1
    _geom_angle_site_symmetry_3
    _geom_angle
    _geom_angle_publ_flag
    N3 Cu1 N4 . . 83.36(15) ?
    N4 Cu1 N1 . . 163.76(14) y
    N3 Cu1 N11 . . 163.66(16) y
    N4 Cu1 N11 . . 97.64(15) ?
    N3 Cu1 N1 . . 80.64(15) ?
    N11 Cu1 N1 . . 96.94(15) ?
    N3 Cu1 N12 . . 103.58(15) ?
    N4 Cu1 N12 . . 100.38(15) ?
    N11 Cu1 N12 . . 92.32(16) ?
    N1 Cu1 N12 . . 86.12(15) ?
    N5 Cu2 N6 . . 83.48(15) ?
    N5 Cu2 N2 . . 80.04(15) ?
    N6 Cu2 N2 . . 163.51(16) y
    N5 Cu2 N22 . . 140.74(16) y
    N6 Cu2 N22 . . 99.75(16) ?
    N2 Cu2 N22 . . 93.02(15) ?
    N5 Cu2 N21 . . 120.72(16) ?
    N6 Cu2 N21 . . 97.88(15) ?
    N2 Cu2 N21 . . 90.62(15) ?
    N22 Cu2 N21 . . 97.77(16) ?
    C4 N1 C1 . . 121.1(4) ?
    C4 N1 Cu1 . . 124.8(3) ?
    C1 N1 Cu1 . . 114.0(3) ?
    C3 N2 C2 . . 120.4(4) ?
    C3 N2 Cu2 . . 124.1(3) ?
    C2 N2 Cu2 . . 115.5(3) ?
    C5 N3 C6 . . 127.3(4) ?
    C5 N3 Cu1 . . 118.1(3) ?
    C6 N3 Cu1 . . 114.6(2) ?
    C13 N4 C14 . . 118.2(4) ?
    C13 N4 Cu1 . . 128.6(3) ?
    C14 N4 Cu1 . . 113.2(3) ?
    C15 N5 C16 . . 125.9(4) ?
    C15 N5 Cu2 . . 119.3(3) ?
    C16 N5 Cu2 . . 114.2(3) ?
    C23 N6 C24 . . 119.2(4) ?
    C23 N6 Cu2 . . 128.3(3) ?
    C24 N6 Cu2 . . 112.5(3) ?
    C5 O1 H2O . . 115(3) ?
    C15 O2 H2O . . 116(3) ?
    N1 C1 C2 . . 117.6(4) ?
    N1 C1 C5 . . 112.8(4) ?
    C2 C1 C5 . . 129.5(4) ?
    N2 C2 C1 . . 120.1(3) ?
    N2 C2 C15 . . 112.8(4) ?
    C1 C2 C15 . . 127.1(4) ?
    N2 C3 C4 . . 120.1(4) ?
    N2 C3 H3 . . 119.9 ?
    C4 C3 H3 . . 119.9 ?
    N1 C4 C3 . . 120.6(4) ?
    N1 C4 H4 . . 119.7 ?
    C3 C4 H4 . . 119.7 ?
    O1 C5 N3 . . 123.9(4) ?
    O1 C5 C1 . . 121.7(4) ?
    N3 C5 C1 . . 114.4(4) ?
    C7 C6 N3 . . 129.3(4) ?
    C7 C6 C14 . . 117.8(4) ?
    N3 C6 C14 . . 112.8(4) ?
    C6 C7 C8 . . 120.2(4) ?
    C6 C7 H7 . . 119.9 ?
    C8 C7 H7 . . 119.9 ?
    C9 C8 C7 . . 121.4(4) ?
    C9 C8 H8 . . 119.3 ?
    C7 C8 H8 . . 119.3 ?
    C8 C9 C10 . . 119.8(5) ?
    C8 C9 H9 . . 120.1 ?
    C10 C9 H9 . . 120.1 ?
    C14 C10 C9 . . 119.3(4) ?
    C14 C10 C11 . . 117.5(4) ?
    C9 C10 C11 . . 123.1(5) ?
    C12 C11 C10 . . 118.8(5) ?
    C12 C11 H11 . . 120.6 ?
    C10 C11 H11 . . 120.6 ?
    C11 C12 C13 . . 120.6(4) ?
    C11 C12 H12 . . 119.7 ?
    C13 C12 H12 . . 119.7 ?
    N4 C13 C12 . . 122.2(4) ?
    N4 C13 H13 . . 118.9 ?
    C12 C13 H13 . . 118.9 ?
    N4 C14 C10 . . 122.6(4) ?
    N4 C14 C6 . . 116.0(4) ?
    C10 C14 C6 . . 121.4(4) ?
    O2 C15 N5 . . 125.7(4) ?
    O2 C15 C2 . . 122.1(4) ?
    N5 C15 C2 . . 112.1(4) ?
    C17 C16 N5 . . 128.6(5) ?
    C17 C16 C24 . . 119.0(4) ?
    N5 C16 C24 . . 112.3(4) ?
    C16 C17 C18 . . 119.7(5) ?
    C16 C17 H17 . . 120.2 ?
    C18 C17 H17 . . 120.2 ?
    C19 C18 C17 . . 121.8(4) ?
    C19 C18 H18 . . 119.1 ?
    C17 C18 H18 . . 119.1 ?
    C18 C19 C20 . . 120.3(4) ?
    C18 C19 H19 . . 119.8 ?
    C20 C19 H19 . . 119.8 ?
    C24 C20 C19 . . 118.4(5) ?
    C24 C20 C21 . . 117.3(4) ?
    C19 C20 C21 . . 124.3(4) ?
    C22 C21 C20 . . 119.5(4) ?
    C22 C21 H21 . . 120.2 ?
    C20 C21 H21 . . 120.2 ?
    C21 C22 C23 . . 119.4(5) ?
    C21 C22 H22 . . 120.3 ?
    C23 C22 H22 . . 120.3 ?
    N6 C23 C22 . . 122.7(4) ?
    N6 C23 H23 . . 118.7 ?
    C22 C23 H23 . . 118.7 ?
    N6 C24 C20 . . 121.9(4) ?
    N6 C24 C16 . . 117.3(3) ?
    C20 C24 C16 . . 120.8(4) ?
    C31 N11 Cu1 . . 177.0(5) ?
    C33 N12 Cu1 . . 138.6(4) ?
    C35 N21 Cu2 . . 165.0(4) ?
    C37 N22 Cu2 . . 160.1(4) ?
    N11 C31 C32 . . 178.5(6) ?
    C31 C32 H32A . . 109.5 ?
    C31 C32 H32B . . 109.5 ?
    H32A C32 H32B . . 109.5 ?
    C31 C32 H32C . . 109.5 ?
    H32A C32 H32C . . 109.5 ?
    H32B C32 H32C . . 109.5 ?
    N12 C33 C34 . . 178.3(6) ?
    C33 C34 H34A . . 109.5 ?
    C33 C34 H34B . . 109.5 ?
    H34A C34 H34B . . 109.5 ?
    C33 C34 H34C . . 109.5 ?
    H34A C34 H34C . . 109.5 ?
    H34B C34 H34C . . 109.5 ?
    N21 C35 C36 . . 178.7(5) ?
    C35 C36 H36A . . 109.5 ?
    C35 C36 H36B . . 109.5 ?
    H36A C36 H36B . . 109.5 ?
    C35 C36 H36C . . 109.5 ?
    H36A C36 H36C . . 109.5 ?
    H36B C36 H36C . . 109.5 ?
    N22 C37 C38 . . 179.3(6) ?
    C37 C38 H38A . . 109.5 ?
    C37 C38 H38B . . 109.5 ?
    H38A C38 H38B . . 109.5 ?
    C37 C38 H38C . . 109.5 ?
    H38A C38 H38C . . 109.5 ?
    H38B C38 H38C . . 109.5 ?
    N31 C39 C40 . . 179.1(7) ?
    C39 C40 H40A . . 109.5 ?
    C39 C40 H40B . . 109.5 ?
    H40A C40 H40B . . 109.5 ?
    C39 C40 H40C . . 109.5 ?
    H40A C40 H40C . . 109.5 ?
    H40B C40 H40C . . 109.5 ?
    N41 C41 C42 . . 176.0(8) ?
    C41 C42 H42A . . 109.5 ?
    C41 C42 H42B . . 109.5 ?
    H42A C42 H42B . . 109.5 ?
    C41 C42 H42C . . 109.5 ?
    H42A C42 H42C . . 109.5 ?
    H42B C42 H42C . . 109.5 ?
    O14 Cl1 O11 . . 110.9(4) ?
    O14 Cl1 O12 . . 109.5(3) ?
    O11 Cl1 O12 . . 110.8(3) ?
    O14 Cl1 O13 . . 108.4(3) ?
    O11 Cl1 O13 . . 107.4(3) ?
    O12 Cl1 O13 . . 109.7(4) ?
    O23 Cl2 O21 . . 111.5(4) ?
    O23 Cl2 O24 . . 110.5(3) ?
    O21 Cl2 O24 . . 104.3(4) ?
    O23 Cl2 O22 . . 112.1(3) ?
    O21 Cl2 O22 . . 108.4(3) ?
    O24 Cl2 O22 . . 109.7(3) ?
    O33 Cl3 O34 . . 110.8(3) ?
    O33 Cl3 O31 . . 110.6(3) ?
    O34 Cl3 O31 . . 108.7(3) ?
    O33 Cl3 O32 . . 108.3(3) ?
    O34 Cl3 O32 . . 109.7(3) ?
    O31 Cl3 O32 . . 108.8(3) ?
loop_
    _geom_torsion_atom_site_label_1
    _geom_torsion_atom_site_label_2
    _geom_torsion_atom_site_label_3
    _geom_torsion_atom_site_label_4
    _geom_torsion_site_symmetry_1
    _geom_torsion_site_symmetry_2
    _geom_torsion_site_symmetry_3
    _geom_torsion_site_symmetry_4
    _geom_torsion
    _geom_torsion_publ_flag
    C4 N1 C1 C2 . . . . 0.0(6) ?
    Cu1 N1 C1 C2 . . . . -176.7(3) ?
    C4 N1 C1 C5 . . . . 178.6(4) ?
    Cu1 N1 C1 C5 . . . . 1.8(4) ?
    C3 N2 C2 C1 . . . . -1.9(6) ?
    Cu2 N2 C2 C1 . . . . 179.0(3) ?
    C3 N2 C2 C15 . . . . 177.7(4) ?
    Cu2 N2 C2 C15 . . . . -1.4(5) ?
    N1 C1 C2 N2 . . . . 1.7(6) ?
    C5 C1 C2 N2 . . . . -176.6(4) ?
    N1 C1 C2 C15 . . . . -177.8(4) ?
    C5 C1 C2 C15 . . . . 3.9(7) ?
    C2 N2 C3 C4 . . . . 0.3(7) ?
    Cu2 N2 C3 C4 . . . . 179.4(3) ?
    C1 N1 C4 C3 . . . . -1.6(7) ?
    Cu1 N1 C4 C3 . . . . 174.8(3) ?
    N2 C3 C4 N1 . . . . 1.4(7) ?
    C6 N3 C5 O1 . . . . 1.5(7) ?
    Cu1 N3 C5 O1 . . . . 179.8(3) ?
    C6 N3 C5 C1 . . . . 179.9(4) ?
    Cu1 N3 C5 C1 . . . . -1.8(5) ?
    N1 C1 C5 O1 . . . . 178.3(4) ?
    C2 C1 C5 O1 . . . . -3.3(7) ?
    N1 C1 C5 N3 . . . . -0.1(5) ?
    C2 C1 C5 N3 . . . . 178.3(4) ?
    C5 N3 C6 C7 . . . . 0.3(8) ?
    Cu1 N3 C6 C7 . . . . -178.1(4) ?
    C5 N3 C6 C14 . . . . -179.1(4) ?
    Cu1 N3 C6 C14 . . . . 2.5(5) ?
    N3 C6 C7 C8 . . . . -178.6(4) ?
    C14 C6 C7 C8 . . . . 0.8(7) ?
    C6 C7 C8 C9 . . . . -0.6(7) ?
    C7 C8 C9 C10 . . . . -0.3(7) ?
    C8 C9 C10 C14 . . . . 1.0(7) ?
    C8 C9 C10 C11 . . . . -177.1(5) ?
    C14 C10 C11 C12 . . . . 0.7(7) ?
    C9 C10 C11 C12 . . . . 178.8(4) ?
    C10 C11 C12 C13 . . . . 0.0(7) ?
    C14 N4 C13 C12 . . . . -0.8(7) ?
    Cu1 N4 C13 C12 . . . . -177.8(3) ?
    C11 C12 C13 N4 . . . . 0.0(7) ?
    C13 N4 C14 C10 . . . . 1.6(6) ?
    Cu1 N4 C14 C10 . . . . 179.0(3) ?
    C13 N4 C14 C6 . . . . -177.4(4) ?
    Cu1 N4 C14 C6 . . . . 0.0(5) ?
    C9 C10 C14 N4 . . . . -179.7(4) ?
    C11 C10 C14 N4 . . . . -1.6(7) ?
    C9 C10 C14 C6 . . . . -0.8(7) ?
    C11 C10 C14 C6 . . . . 177.4(4) ?
    C7 C6 C14 N4 . . . . 178.9(4) ?
    N3 C6 C14 N4 . . . . -1.6(6) ?
    C7 C6 C14 C10 . . . . -0.1(6) ?
    N3 C6 C14 C10 . . . . 179.3(4) ?
    C16 N5 C15 O2 . . . . -7.2(7) ?
    Cu2 N5 C15 O2 . . . . -178.6(3) ?
    C16 N5 C15 C2 . . . . 176.7(4) ?
    Cu2 N5 C15 C2 . . . . 5.2(5) ?
    N2 C2 C15 O2 . . . . -178.6(4) ?
    C1 C2 C15 O2 . . . . 0.9(7) ?
    N2 C2 C15 N5 . . . . -2.3(5) ?
    C1 C2 C15 N5 . . . . 177.2(4) ?
    C15 N5 C16 C17 . . . . 6.4(7) ?
    Cu2 N5 C16 C17 . . . . 178.2(4) ?
    C15 N5 C16 C24 . . . . -175.3(4) ?
    Cu2 N5 C16 C24 . . . . -3.5(5) ?
    N5 C16 C17 C18 . . . . 179.3(4) ?
    C24 C16 C17 C18 . . . . 1.1(6) ?
    C16 C17 C18 C19 . . . . -1.6(7) ?
    C17 C18 C19 C20 . . . . 1.0(7) ?
    C18 C19 C20 C24 . . . . 0.0(7) ?
    C18 C19 C20 C21 . . . . -179.7(5) ?
    C24 C20 C21 C22 . . . . 1.1(7) ?
    C19 C20 C21 C22 . . . . -179.2(5) ?
    C20 C21 C22 C23 . . . . -0.6(7) ?
    C24 N6 C23 C22 . . . . -1.5(7) ?
    Cu2 N6 C23 C22 . . . . 179.9(3) ?
    C21 C22 C23 N6 . . . . 0.8(8) ?
    C23 N6 C24 C20 . . . . 2.0(7) ?
    Cu2 N6 C24 C20 . . . . -179.2(3) ?
    C23 N6 C24 C16 . . . . -179.1(4) ?
    Cu2 N6 C24 C16 . . . . -0.2(5) ?
    C19 C20 C24 N6 . . . . 178.5(4) ?
    C21 C20 C24 N6 . . . . -1.8(7) ?
    C19 C20 C24 C16 . . . . -0.4(7) ?
    C21 C20 C24 C16 . . . . 179.3(4) ?
    C17 C16 C24 N6 . . . . -179.1(4) ?
    N5 C16 C24 N6 . . . . 2.4(6) ?
    C17 C16 C24 C20 . . . . -0.2(7) ?
    N5 C16 C24 C20 . . . . -178.6(4) ?
loop_
    _geom_hbond_atom_site_label_D
    _geom_hbond_atom_site_label_H
    _geom_hbond_atom_site_label_A
    _geom_hbond_site_symmetry_A
    _geom_hbond_distance_DH
    _geom_hbond_distance_HA
    _geom_hbond_distance_DA
    _geom_hbond_angle_DHA
    O2 H2O O1 . 1.12(6) 1.29(6) 2.397(4) 169(6)
    C7 H7 O1 . 0.95 2.35 2.920(6) 118
    C17 H17 O2 . 0.95 2.32 2.897(5) 119
    C17 H17 O32 1_645 0.95 2.36 3.175(7) 144
    C22 H22 O12 1_545 0.95 2.50 3.108(6) 122
    C23 H23 O34 1_545 0.95 2.41 3.255(7) 148
    C34 H34A O24 . 0.98 2.31 3.130(10) 140
    C34 H34C O11 1_554 0.98 2.56 3.272(9) 130
    C36 H36A O21 2_556 0.98 2.46 3.429(8) 168
    C38 H38B N31 2_556 0.98 2.57 3.454(10) 150
    C40 H40C O32 2_566 0.98 2.57 3.516(8) 162
_shelx_space_group_comment
;
The symmetry employed for this shelxl refinement is uniquely defined
by the following loop, which should always be used as a source of
symmetry information in preference to the above space-group names.
They are only intended as comments.
;
_shelx_estimated_absorpt_T_min     ?
_shelx_estimated_absorpt_T_max     ?
_shelx_hkl_file
;
 -15  -8   2    5.78   19.41
  15   8  -2   10.26   20.80
  15   8  -3   25.44   17.02
 -15  -8   3   12.47   15.43
  15   7  -1    3.45   17.09
 -15  -7   1    6.18   17.33
 -15  -7   2    8.54   15.37
  15   7  -2   11.58   14.93
  15   7  -3    5.02   14.45
 -15  -7   3    4.32   14.86
 -15  -6   1    4.08   11.86
  15   6  -1    4.46   14.65
  15   6  -2   33.06   12.44
 -15  -6   2   34.79   15.16
 -15  -6   3    7.93   11.86
  15   6  -3    4.33   11.98
  15   6  -4   -6.34   14.70
 -15  -6   4    0.52   11.98
 -15  -5   1    6.69   11.67
  15   5  -1    5.22   12.29
  15   5  -2    4.76   11.97
 -15  -5   2    2.00   11.55
 -15  -5   3   87.75   13.72
  15   5  -3  115.12   15.98
 -15  -5   4   26.69   12.60
  15   4  -1   57.35   12.97
 -15  -4   1   36.67   12.74
 -15  -4   2   -0.05   11.58
  15   4  -2    0.88   11.97
  15   4  -3   32.43   12.53
 -15  -4   3   26.40   12.06
  14   9  -3   50.21   25.69
 -14  -9   4   10.48   17.46
  14   9  -4    7.81   16.90
  14   9  -4   14.03   17.22
  14   9  -5   12.58   14.65
 -14  -9   5   10.88   17.61
 -14  -8   2    1.43   16.61
  14   8  -2    0.18   16.75
 -14  -8   3   -1.01   14.28
  14   8  -3    0.28   16.50
 -14  -8   4    7.91   14.48
  14   8  -4   14.53   14.35
  14   8  -5    9.20   12.01
 -14  -8   5   12.60   11.87
  14   8  -6   36.15   15.17
 -14  -8   6   20.42   12.24
 -14  -7   1    4.76   11.96
  14   7  -1    6.74   11.96
  14   7  -2    3.88   11.84
 -14  -7   2    3.00   13.90
 -14  -7   3   78.37   15.01
  14   7  -3   77.47   14.63
  14   7  -4   52.02   15.03
 -14  -7   4   65.65   15.16
  14   7  -5   10.23   14.27
 -14  -7   5    7.09   14.44
  14   7  -6   -0.47   11.97
 -14  -7   6    2.55   11.83
 -14  -6   1   -0.63    9.87
  14   6  -1   11.81   12.05
  14   6  -2   84.22   13.25
 -14  -6   2   82.12   11.11
 -14  -6   3   -2.18    9.74
  14   6  -3   -2.60    9.84
 -14  -6   4   32.01   12.13
  14   6  -4   34.46   12.03
  14   6  -5   10.39   11.67
 -14  -6   5    3.10   14.48
 -14  -6   6    6.78   11.95
  14   6  -6   11.12   11.75
  14   6  -7    3.12   14.56
 -14  -6   7   -0.59   14.52
 -14  -5   1    5.29    9.77
  14   5  -1   12.03   10.11
 -14  -5   2   10.87   11.73
  14   5  -2   10.12    9.99
  14   5  -3   -1.34    9.76
 -14  -5   3   -5.59    9.57
 -14  -5   4   41.76   12.05
  14   5  -4   37.81   12.03
 -14  -5   5   -0.31   11.48
  14   5  -5    6.28   14.03
  14   5  -6    2.69   11.86
 -14  -5   6   10.58   11.64
 -14  -5   7   15.89   12.13
  14   5  -7   22.14   12.09
 -14  -4   1   52.79   10.86
  14   4  -1   68.71   10.61
  14   4  -2   68.65   10.95
 -14  -4   2   59.23   11.18
 -14  -4   3    4.06   11.49
  14   4  -3   10.95   10.62
  14   4  -4   18.42   11.82
 -14  -4   4   17.66   11.57
  14   4  -5  101.24   12.56
 -14  -4   5   88.34   12.81
  14   4  -6   60.07   12.46
 -14  -4   6   45.73    9.30
  14   4  -7    4.17   11.59
 -14  -4   7   -0.02   11.57
 -14  -3   1   11.43   11.74
  14   3  -1    3.38   11.80
  14   3  -2   -1.31   11.61
 -14  -3   2    0.24   11.66
  14   3  -3   24.34   11.73
 -14  -3   3   12.84    8.79
  14   3  -4   24.00   11.80
 -14  -3   4   14.90   11.95
  14   3  -5   -0.72   11.63
 -14  -3   5    0.75   11.40
 -14  -3   6    6.51   11.58
  14   3  -6    4.89   11.63
 -14  -3   7   -2.76   11.70
  14   3  -7    0.72    8.39
 -14  -2   1   90.16   13.29
  14   2  -1  128.86   12.74
 -14  -2   2   25.05   12.55
  14   2  -2   32.62   11.87
  14   2  -3   -0.55   11.32
 -14  -2   3    3.38   11.84
  14   2  -4   13.74   11.61
 -14  -2   4   10.15   12.04
  14   2  -5   13.11   11.50
 -14  -2   5    6.65   11.77
 -14  -2   6   49.81    9.67
  14   2  -6   82.66   12.78
 -14  -1   1    3.58   12.13
  14   1  -1   -7.27   11.72
  14   1  -2    9.63   11.45
 -14  -1   2   13.02   12.19
  14   1  -3   12.65   11.47
 -14  -1   3    9.47   12.28
  14   1  -4    4.10   11.62
 -14  -1   4    6.62   12.18
 -14  -1   5    2.01   11.90
  14   1  -5    2.96   11.42
 -14   0   1    1.88   12.27
  14   0  -1    2.87   11.59
  14   0  -2   42.84   11.68
 -14   0   2   42.72   12.58
  13  11  -5    1.33   14.68
  13  11  -5    3.10   15.00
  13  10  -4   41.31   17.22
  13  10  -4   49.16   19.73
  13  10  -5    8.77   14.48
 -13 -10   5   12.59   14.98
  13  10  -5    4.91   15.13
  13  10  -6   51.94   15.78
 -13 -10   6   35.53   15.70
  13  10  -6   58.56   15.50
 -13  -9   3    2.80   18.56
  13   9  -3    1.08   15.36
  13   9  -3    0.93   17.07
 -13  -9   4  104.40   14.27
  13   9  -4  122.40   14.09
  13   9  -4  100.54   14.05
  13   9  -5   -2.62   14.40
  13   9  -5   -4.10   14.44
 -13  -9   5    4.67   14.45
  13   9  -6    3.63   14.44
 -13  -9   6   -0.79   11.84
  13   9  -7    4.02   12.38
 -13  -9   7   10.70   14.73
 -13  -8   2   33.87   14.26
  13   8  -2   46.44   14.50
  13   8  -3   13.22   13.81
 -13  -8   3    7.56   13.55
 -13  -8   4   52.36   12.48
  13   8  -4   59.88   12.83
  13   8  -5  110.34   11.64
 -13  -8   5   93.94   11.06
 -13  -8   6   10.49   14.20
  13   8  -6    7.76   14.36
 -13  -8   7    2.36   11.48
  13   8  -7   -0.47   11.95
  13   8  -8    0.72   12.22
 -13  -8   8    8.12   11.79
  13   7  -1    4.34   13.81
 -13  -7   1    5.50   13.40
  13   7  -2    5.29   11.78
 -13  -7   2    2.15   13.38
  13   7  -3   68.84   10.68
 -13  -7   3   90.01   12.83
  13   7  -4    2.30    9.46
 -13  -7   4    0.93   11.58
  13   7  -5    1.27   11.60
 -13  -7   5   -0.22   11.67
 -13  -7   6   19.68   12.58
  13   7  -6   11.06    9.79
  13   7  -7   -0.54   11.71
 -13  -7   7    3.64   11.51
  13   7  -8   29.28   12.47
 -13  -7   8   23.05   12.24
  13   6  -1   95.44   11.00
 -13  -6   1  128.90   13.65
 -13  -6   2    3.00   11.41
  13   6  -2   -1.77   11.74
 -13  -6   3    0.91    9.44
  13   6  -3    3.39    9.58
  13   6  -4   10.90   11.61
 -13  -6   4    6.07   11.84
  13   6  -5   80.60   10.65
 -13  -6   5   84.42   10.49
  13   6  -6   21.23    9.94
 -13  -6   6   24.45   10.06
 -13  -6   7   11.71   11.66
  13   6  -7   12.45   11.58
  13   6  -8   11.12   11.94
 -13  -6   8    8.73   11.74
 -13  -6   9    8.32   12.20
  13   6  -9   27.37   12.23
 -13  -5   1   24.84    9.95
  13   5  -1   33.78    9.89
 -13  -5   2   59.76   10.38
  13   5  -2   61.05   10.02
 -13  -5   3   22.02    9.57
  13   5  -3   20.48    9.81
 -13  -5   4   43.55   10.01
  13   5  -4   31.62    9.96
  13   5  -5    2.65    9.36
 -13  -5   5    4.26    9.55
  13   5  -6   14.27    9.74
 -13  -5   6   11.24    9.67
  13   5  -7   59.46   12.44
 -13  -5   7   74.56   12.33
 -13  -5   8    3.20   11.40
  13   5  -8    0.51   11.48
 -13  -5   9   -4.09   11.88
  13   5  -9   14.75   11.75
 -13  -4   1   22.91    9.90
  13   4  -1   22.32    9.76
 -13  -4   2   56.89   10.48
  13   4  -2   58.53    9.99
  13   4  -3    0.39    9.30
 -13  -4   3    1.24    9.21
 -13  -4   4   40.25   11.89
  13   4  -4   32.17    9.86
  13   4  -5   19.82    9.47
 -13  -4   5   21.28    9.54
 -13  -4   6    2.85    9.47
  13   4  -6   10.38    9.47
  13   4  -7   22.56   11.37
 -13  -4   7   12.02   11.45
 -13  -4   8    3.36   11.47
  13   4  -8    7.70   11.56
  13   4  -9    6.86   12.14
 -13  -4   9   14.47    8.32
  13   3  -1    6.07    9.26
 -13  -3   1   -3.77    9.72
 -13  -3   2   41.58   10.24
  13   3  -2   39.55    9.75
 -13  -3   3   81.87   11.00
  13   3  -3   86.07   10.14
 -13  -3   4    7.06    9.37
  13   3  -4    8.36    9.28
 -13  -3   5    3.26    9.35
  13   3  -5    3.82    9.23
 -13  -3   6    9.02    9.45
  13   3  -6    6.45    9.55
  13   3  -7   84.05   12.39
 -13  -3   7   86.06   12.43
  13   3  -8   50.07   12.22
 -13  -3   8   39.73   11.76
  13   3  -9   -0.99   11.69
 -13  -3   9    5.61   11.51
 -13  -2   1   39.28   10.38
  13   2  -1   39.17    6.92
 -13  -2   2   30.86   10.23
  13   2  -2   28.19    9.67
 -13  -2   3   20.85   10.16
  13   2  -3   25.05    9.59
 -13  -2   4    2.01    9.69
  13   2  -4   10.16    9.25
 -13  -2   5   22.75    9.92
  13   2  -5   29.75    9.72
 -13  -2   6    1.91    9.41
  13   2  -6    5.47    9.42
  13   2  -7   16.87   11.25
 -13  -2   7   18.96   11.19
 -13  -2   8   27.90   11.84
  13   2  -8   30.91   11.84
  13   2  -9   17.24   11.81
 -13  -2   9   -0.81   11.86
  13   1  -1    5.64    9.16
 -13  -1   1   -6.66    9.97
 -13  -1   2    1.39    9.81
  13   1  -2   -5.24    9.35
 -13  -1   3   97.54    9.18
  13   1  -3  115.98    7.95
 -13  -1   4   23.80   10.12
  13   1  -4   35.36    9.64
 -13  -1   5   -1.39    9.81
  13   1  -5    3.51    6.41
 -13  -1   6   25.92   11.79
  13   1  -6   31.58   11.41
 -13  -1   7   13.84   11.45
  13   1  -7    5.74    8.14
 -13  -1   8    4.71   11.81
  13   1  -8   14.73   11.71
  13   1  -9    0.03   11.63
 -13  -1   9    0.96    8.09
  13   0  -1   84.05   10.79
 -13   0   1   52.04   11.87
  13   0  -2   55.40   10.87
 -13   0   2   54.48   11.56
 -13   0   3    6.51   10.95
  13   0  -3    0.91   10.07
  13   0  -4   51.22   11.57
 -13   0   4   38.66    9.13
 -13   0   5    7.92   11.83
  13   0  -5    8.74   11.15
  13   0  -6    7.49   11.33
 -13   0   6    2.49   11.86
  13   0  -7    3.64   11.36
 -13   0   7    3.22   11.69
 -13   0   8    2.49   11.73
  13   0  -8   18.54   11.54
  13  -1   0   42.29    8.13
 -13   1   0   26.50   12.43
  13  -1  -1   -1.65   11.08
 -13   1   1    3.88   11.94
  13  -1  -2   21.12   11.26
 -13   1   2   12.18   12.28
  13  -1  -3   20.41   11.16
 -13   1   3   11.16   12.28
  13  -1  -4    0.53   11.12
 -13   1   4    0.96   12.19
 -13   1   5   -4.09   12.03
  13  -1  -5   -2.64   11.18
 -13   1   6    8.03   11.77
  13  -1  -6    2.90    7.97
 -13   1   7    7.26    8.81
  13  -1  -7   22.80   11.72
  13  -2   0   23.22    8.14
 -13   2   1   -2.97    8.55
  13  -2  -1    7.55    7.82
  13  -2  -2    3.57    7.81
 -13   2   2    6.70   11.97
 -13   2   3   -0.74   12.06
  13  -2  -3   -7.26   11.19
  13  -2  -4    7.70   11.15
 -13   2   4   -1.19    8.74
 -13   2   5   30.35    9.33
  13  -2  -5   32.71   11.96
  12  12  -4   21.40   17.27
  12  12  -4   23.65   17.62
  12  12  -5   16.59   15.13
  12  12  -5   14.30   18.20
  12  11  -4    8.82   16.59
  12  11  -4   11.83   18.58
  12  11  -5    2.93   17.04
  12  11  -5    1.13   14.59
  12  11  -6    1.18   14.65
  12  11  -6    4.03   15.11
  12  10  -3    2.04   20.44
  12  10  -3    0.90   20.56
  12  10  -4   -0.18   13.43
  12  10  -4    1.73   11.95
  12  10  -5  121.93   12.03
 -12 -10   5  133.72   14.34
  12  10  -5  111.92   12.98
  12  10  -6    5.97   11.89
 -12 -10   6   -2.61   14.75
  12  10  -6    1.40   11.78
  12  10  -7   -2.28   12.61
 -12 -10   7    7.16   14.67
  12  10  -7    4.35   11.91
 -12  -9   3   90.48   17.23
  12   9  -3   86.87   15.20
  12   9  -3   85.34   15.33
  12   9  -4   17.68   11.88
  12   9  -4   17.58   11.71
 -12  -9   4   19.59   12.08
  12   9  -5    8.16    9.67
 -12  -9   5    6.33   12.00
  12   9  -5    9.39   11.81
  12   9  -6   77.27   10.58
 -12  -9   6   77.68   10.69
  12   9  -6   81.57   11.97
 -12  -9   7    6.06   11.57
  12   9  -7   -3.79   11.52
  12   9  -7    0.69   14.58
 -12  -9   8    3.02   11.88
  12   9  -8    1.75   12.23
  12   9  -8    6.98   11.73
  12   8  -2    0.76   11.11
 -12  -8   2    0.85   11.05
  12   8  -3    3.43   11.53
 -12  -8   3    2.69   11.52
 -12  -8   4   36.26    9.81
  12   8  -4   57.62   12.44
  12   8  -5   15.57    9.68
 -12  -8   5   14.29   11.54
 -12  -8   6   31.88    9.84
  12   8  -6   42.32   10.38
 -12  -8   7    8.30    9.53
  12   8  -7    8.33    9.84
 -12  -8   8    4.62   11.43
  12   8  -8   -1.29   11.73
  12   8  -9   26.33   12.85
 -12  -8   9   53.04   12.21
 -12  -7   1    2.24    9.28
  12   7  -1    2.09   11.19
  12   7  -2   32.62   10.14
 -12  -7   2   28.59    9.86
  12   7  -3   38.36   10.09
 -12  -7   3   40.60    9.88
 -12  -7   4   51.47   11.70
  12   7  -4   37.17    9.70
  12   7  -5    3.50   11.29
 -12  -7   5    2.79    9.23
  12   7  -6   10.02    9.71
 -12  -7   6    8.89    9.52
 -12  -7   7   55.49   10.27
  12   7  -7   66.17   10.73
 -12  -7   8   -5.18   11.40
  12   7  -8    0.34   10.61
  12   7  -9    2.56   11.76
 -12  -7   9   -4.59   11.45
  12   7 -10   20.29    9.23
 -12  -6   1   12.66    9.56
  12   6  -1   12.12    9.69
  12   6  -2   -0.37    9.55
 -12  -6   2    0.16    7.70
 -12  -6   3    1.71    7.77
  12   6  -3    4.01    7.69
  12   6  -4   14.90    7.80
 -12  -6   4   15.62    8.11
  12   6  -5   19.48    9.71
 -12  -6   5   22.05    9.64
  12   6  -6   16.05    9.63
 -12  -6   6   23.59    9.66
  12   6  -7    7.62    9.45
 -12  -6   7    4.49    6.63
  12   6  -8   32.23   10.15
 -12  -6   8   44.38    9.88
 -12  -6   9   -1.92   11.47
  12   6  -9    9.98   11.50
 -12  -6  10    5.65   11.75
  12   6 -10   22.66   11.95
  12   5  -1   13.55    8.08
 -12  -5   1   13.91    7.93
  12   5  -2   26.91    8.07
 -12  -5   2   21.85    8.05
 -12  -5   3  296.17   12.57
  12   5  -3  312.01   11.74
 -12  -5   4  117.21    9.82
  12   5  -4  165.47   10.00
  12   5  -5   16.34    9.28
 -12  -5   5   19.42    9.35
 -12  -5   6    0.30    9.38
  12   5  -6   -0.17    9.25
 -12  -5   7    2.04    9.43
  12   5  -7    0.88    9.52
  12   5  -8   68.64   10.72
 -12  -5   8   60.52   10.42
  12   5  -9    0.67    8.18
 -12  -5   9    2.21   11.28
  12   5 -10   20.36   11.71
 -12  -5  10   17.46   11.56
  12   4  -1   25.67    7.96
 -12  -4   1   27.56    8.06
 -12  -4   2    1.89    9.36
  12   4  -2    1.28    7.65
  12   4  -3   16.27    7.97
 -12  -4   3   15.87    7.89
  12   4  -4   69.77    8.47
 -12  -4   4   38.62    8.71
  12   4  -5    2.30    8.40
 -12  -4   5    9.12    8.41
 -12  -4   6   22.38    9.36
  12   4  -6   17.96    9.51
 -12  -4   7   -2.08    9.26
  12   4  -7   -1.70    9.26
 -12  -4   8   -0.49    9.26
  12   4  -8    1.85    9.42
 -12  -4   9   27.06   11.70
  12   4  -9   25.93   10.93
  12   4 -10    1.89    8.05
 -12  -4  10   -5.58   11.42
  12   4 -11    0.29   11.59
 -12  -4  11    3.39   11.50
  12   3  -1   40.75    8.24
 -12  -3   1   35.50    8.56
  12   3  -2   43.65    8.10
 -12  -3   2   39.02    8.46
  12   3  -3  142.27    7.07
 -12  -3   3  172.05   10.33
  12   3  -4   95.66    8.79
 -12  -3   4   82.20    9.05
  12   3  -5    0.09    9.03
 -12  -3   5   -1.24    9.01
  12   3  -6   82.46    7.81
 -12  -3   6   76.12   10.33
  12   3  -7   32.94    9.73
 -12  -3   7   20.11    7.01
  12   3  -8   15.74    7.23
 -12  -3   8   20.14    9.42
 -12  -3   9    8.17   10.54
  12   3  -9    6.81    6.96
  12   3 -10    4.69   11.55
 -12  -3  10    0.22   11.41
 -12  -3  11   -4.71   11.51
  12   3 -11    1.32    8.18
  12   2  -1    1.75    7.57
 -12  -2   1    7.30    7.99
  12   2  -2   22.46    7.69
 -12  -2   2   22.47    8.35
 -12  -2   3    5.46    7.70
  12   2  -3    2.17    5.28
  12   2  -4    7.29    8.27
 -12  -2   4   11.94    8.69
  12   2  -5    2.63    9.04
 -12  -2   5    0.33    9.33
 -12  -2   6    0.91    9.19
  12   2  -6    2.39    9.11
 -12  -2   7   49.70    9.97
  12   2  -7   44.73    7.52
  12   2  -8   22.44    9.72
 -12  -2   8   10.61    9.74
 -12  -2   9    7.56    7.90
  12   2  -9   -3.94   11.52
  12   2 -10    6.17   11.30
 -12  -2  10   -0.59   11.32
  12   2 -11   10.19   11.44
 -12  -2  11    9.07   11.25
  12   1  -1   31.31    9.24
 -12  -1   1   26.75   10.07
  12   1  -2    0.98    8.89
 -12  -1   2    2.72    9.79
 -12  -1   3    6.59    6.86
  12   1  -3   -2.54    6.46
 -12  -1   4   20.98    9.92
  12   1  -4   23.59    6.68
 -12  -1   5   23.23    9.80
  12   1  -5   21.64    9.09
 -12  -1   6    5.40    6.59
  12   1  -6    1.84    6.56
  12   1  -7   46.84    9.84
 -12  -1   7   31.95    9.92
  12   1  -8   29.69    9.77
 -12  -1   8   26.23    9.69
 -12  -1   9    0.65   11.27
  12   1  -9   -1.24   11.55
 -12  -1  10   24.17    8.46
  12   1 -10   17.38    8.99
 -12   0   1  248.08   10.25
  12   0  -1  296.71   11.42
  12   0  -2   12.68    8.93
 -12   0   2   19.28    9.86
  12   0  -3   12.28    6.52
 -12   0   3   12.50    9.85
  12   0  -4    7.20    9.00
 -12   0   4    4.75    6.94
  12   0  -5    6.93    6.60
 -12   0   5    2.37    9.84
 -12   0   6   37.25   10.08
  12   0  -6   37.43    7.19
 -12   0   7   -2.07    6.68
  12   0  -7   -6.63    9.32
  12   0  -8   19.06    8.05
 -12   0   8   21.13    8.19
  12   0  -9   -0.31   11.29
 -12   0   9   -1.26    8.10
  12   0 -10   13.69    8.46
 -12   0  10    7.41   11.53
  12  -1   0   16.31    9.06
 -12   1   0    6.41    9.79
  12  -1  -1   18.59    6.60
 -12   1   1   18.91    7.17
 -12   1   2    8.71    9.78
  12  -1  -2    4.05    8.98
 -12   1   3   26.32   10.12
  12  -1  -3   29.12    6.68
  12  -1  -4  108.79   10.27
 -12   1   4   89.77    8.65
  12  -1  -5   25.15    9.43
 -12   1   5   20.85   10.20
  12  -1  -6    7.04    9.18
 -12   1   6   -8.74    9.84
 -12   1   7    7.49   11.61
  12  -1  -7    5.27   11.05
  12  -1  -8   16.64    8.17
 -12   1   8   21.90   11.80
  12  -1  -9   -6.19    8.17
 -12   1   9    1.08   11.48
  12  -2   0    9.11   10.18
 -12   2   0   21.25   10.64
  12  -2  -1   23.58    9.12
 -12   2   1   15.51    9.93
  12  -2  -2  212.09   10.98
 -12   2   2  167.72   11.70
 -12   2   3   19.98    9.79
  12  -2  -3   11.08    6.56
  12  -2  -4   21.89    6.75
 -12   2   4   20.65   10.29
 -12   2   5  145.87   13.51
  12  -2  -5  137.10    9.34
  12  -2  -6    2.49   11.14
 -12   2   6   -1.88   12.02
  12  -2  -7    6.23   11.36
 -12   2   7    7.31   11.86
 -12   2   8   25.01   11.48
  12  -2  -8   -4.53    8.22
  12  -2  -9   11.70    8.44
 -12   2   9    9.28   12.03
  12  -3   0   55.94    8.18
 -12   3   0   39.03    8.86
  12  -3  -1    0.06    7.64
 -12   3   1   -5.04   11.67
  12  -3  -2   12.21    7.77
 -12   3   2    7.18   11.87
  12  -3  -3   10.87    7.90
 -12   3   3   17.21    8.50
  12  -3  -4   13.65   11.06
 -12   3   4   11.20    8.50
 -12   3   5    5.90   11.78
  12  -3  -5    3.60   11.08
  12  -3  -6   12.74   11.54
 -12   3   6   17.11   12.13
  12  -3  -7    8.87    8.29
 -12   3   7   10.93   12.08
  12  -4  -2    6.53    8.00
 -12   4   4    2.89   11.93
  12  -4  -4   -8.31   11.31
  11  13  -3   79.35   20.61
  11  13  -3   70.18   19.85
  11  13  -4    3.22   15.00
  11  13  -4   -1.80   14.70
  11  12  -3   -1.34   15.82
  11  12  -3    0.97   13.88
  11  12  -4   -2.72   14.44
  11  12  -4   -4.34   15.03
  11  12  -5   28.91   14.74
  11  12  -5   19.67   15.53
  11  12  -6    8.89   12.06
  11  12  -6    2.80   14.78
  11  11  -3  125.12   16.88
  11  11  -3  118.12   17.70
  11  11  -4   41.02   13.39
  11  11  -4   42.86   12.40
  11  11  -5    0.19   11.99
  11  11  -5    2.41   12.17
  11  11  -6   92.32   15.36
  11  11  -6   75.50   16.20
  11  11  -7    4.46   12.07
  11  11  -7    1.05   12.11
  11  10  -3   16.44   13.63
  11  10  -3   15.07   15.02
  11  10  -4   72.05   12.80
  11  10  -4   81.13   13.66
  11  10  -5   41.25   10.84
  11  10  -5   50.34   12.28
  11  10  -6    4.16   11.83
 -11 -10   6    0.45    9.95
  11  10  -6    0.41    9.72
  11  10  -7    1.71   11.67
  11  10  -7    6.28   11.70
 -11 -10   7    3.88   11.94
 -11 -10   8    4.41   11.84
  11  10  -8    5.65   11.58
  11  10  -8    2.72   11.65
  11   9  -3    7.29   11.19
  11   9  -3    4.91   11.00
  11   9  -4   16.37   11.22
  11   9  -4   13.31   10.49
 -11  -9   4   12.07   11.37
  11   9  -5   15.80    9.74
  11   9  -5   10.75    9.73
 -11  -9   5   17.50    9.59
 -11  -9   6   20.48    9.77
  11   9  -6   17.53   10.17
  11   9  -6   22.19    9.64
 -11  -9   7   66.02   10.48
  11   9  -7   62.37   11.18
  11   9  -7   73.16   10.30
 -11  -9   8    3.04   11.70
  11   9  -8    5.97   11.63
  11   9  -8   -1.37   11.64
  11   9  -9    0.73   11.67
  11   9  -9   13.71   11.45
 -11  -9   9    5.67   11.84
  11   8  -2   12.79   11.30
 -11  -8   2   10.85   11.22
  11   8  -2   14.77   11.11
 -11  -8   3    3.09   10.85
  11   8  -3    2.46    9.26
  11   8  -4   14.32    9.47
 -11  -8   4   14.65    9.54
 -11  -8   5   22.92    9.64
  11   8  -5   26.75    8.33
  11   8  -6   41.79   10.13
 -11  -8   6   33.28    9.66
 -11  -8   7    0.70   11.40
  11   8  -7   -2.11    9.45
 -11  -8   8   96.45   10.72
  11   8  -8   73.87    9.11
  11   8  -9   23.99   11.95
 -11  -8   9   29.69   11.85
 -11  -8  10    9.24    8.11
  11   8 -10    1.04   11.75
 -11  -7   1   11.94   10.74
  11   7  -1   13.46   12.55
 -11  -7   2    6.67    9.21
  11   7  -2    7.44    9.39
  11   7  -3   82.68   10.48
 -11  -7   3   63.38    8.60
  11   7  -4   26.98    8.04
 -11  -7   4   26.13    7.84
  11   7  -5   30.15    8.18
 -11  -7   5   19.35    7.90
 -11  -7   6   15.74   10.74
  11   7  -6   13.05   10.26
  11   7  -7    0.97    9.51
 -11  -7   7    3.47    9.32
 -11  -7   8   12.18    9.57
  11   7  -8    8.05    9.69
  11   7  -9   25.67   10.50
 -11  -7   9   28.53    9.80
 -11  -7  10   11.26   11.51
  11   7 -10    5.47    8.36
  11   7 -11   21.70   12.20
 -11  -7  11   32.06   11.92
 -11  -6   1    0.15    9.15
  11   6  -1    0.79    9.35
 -11  -6   2    0.92    7.57
  11   6  -2    2.15    9.23
 -11  -6   3   11.23    7.74
  11   6  -3   12.42    7.56
  11   6  -4   52.52    8.13
 -11  -6   4   51.46    8.34
 -11  -6   5   18.53    7.70
  11   6  -5   13.16    9.40
  11   6  -6   55.74    8.75
 -11  -6   6   60.53    8.32
 -11  -6   7    0.16    9.28
  11   6  -7    2.80    9.30
 -11  -6   8   15.75    9.37
  11   6  -8   12.53    9.55
  11   6  -9   71.98   10.63
 -11  -6   9   81.43   10.20
 -11  -6  10   25.62   11.50
  11   6 -10   25.49   11.70
  11   6 -11   -5.35    8.15
 -11  -6  11    7.80   11.40
 -11  -5   1   -2.29    9.14
  11   5  -1    2.03    7.49
 -11  -5   2  226.07   12.33
  11   5  -2  176.13    9.86
  11   5  -3    0.21    7.31
 -11  -5   3    0.35    7.43
  11   5  -4   28.45    7.77
 -11  -5   4   28.08    8.05
 -11  -5   5   -1.10    7.55
  11   5  -5    3.62    7.39
 -11  -5   6    4.29    7.60
  11   5  -6    5.87    7.60
 -11  -5   7    3.04    8.59
  11   5  -7    7.17    7.64
  11   5  -8   -0.76    6.51
 -11  -5   8   -2.43    9.23
  11   5  -9   14.18    9.51
 -11  -5   9    6.46    9.45
  11   5 -10    0.19    6.83
 -11  -5  10    0.16    6.82
 -11  -5  11    1.29   11.30
  11   5 -11    8.08   11.41
  11   4  -1    7.65    7.67
 -11  -4   1   10.21    7.73
 -11  -4   2  130.00    9.79
  11   4  -2  162.02    9.36
  11   4  -3   85.38    8.39
 -11  -4   3   63.24    8.49
  11   4  -4   84.87    8.54
 -11  -4   4   86.94    8.48
  11   4  -5   -0.17    7.49
 -11  -4   5    4.04    7.36
 -11  -4   6    2.81    7.49
  11   4  -6    4.28    7.52
 -11  -4   7    5.30    7.44
  11   4  -7    3.68    7.54
  11   4  -8    4.91    6.53
 -11  -4   8   -1.07    9.31
  11   4  -9   -2.62    6.66
 -11  -4   9   -0.33    9.29
 -11  -4  10  103.05   11.24
  11   4 -10   94.84   11.76
  11   4 -11   10.33   11.18
 -11  -4  11   -2.15   11.26
 -11  -4  12   14.81   11.55
  11   4 -12    9.11   11.73
  11   3  -1   26.01    7.60
 -11  -3   1   18.37    8.04
  11   3  -2   12.43    7.52
 -11  -3   2   13.78    7.92
  11   3  -3   73.35    8.16
 -11  -3   3   89.94    9.02
 -11  -3   4    1.23    7.43
  11   3  -4    2.43    7.19
 -11  -3   5    2.33    7.52
  11   3  -5    3.15    7.45
  11   3  -6   31.55    8.03
 -11  -3   6   25.61    5.92
  11   3  -7    2.42    7.60
 -11  -3   7    3.63    7.44
 -11  -3   8   11.71    6.67
  11   3  -8   16.40    6.84
  11   3  -9    0.84    6.54
 -11  -3   9    3.84    9.08
 -11  -3  10    7.23    6.65
  11   3 -10    4.08    9.48
  11   3 -11   33.01   11.71
 -11  -3  11   24.18    8.28
  11   3 -12   -0.65   11.43
 -11  -3  12    0.94    8.02
  11   2  -1   85.61    8.27
 -11  -2   1   73.30    8.77
  11   2  -2   -0.33    7.22
 -11  -2   2    2.97    7.76
  11   2  -3   30.38    7.53
 -11  -2   3   27.92    6.04
  11   2  -4    1.18    7.26
 -11  -2   4    2.05    7.59
  11   2  -5  123.52    8.69
 -11  -2   5   81.30    9.23
 -11  -2   6  146.85    9.59
  11   2  -6  173.79    9.75
 -11  -2   7    9.67    7.77
  11   2  -7   16.04    7.75
  11   2  -8   80.68   10.24
 -11  -2   8   93.38    9.96
 -11  -2   9   22.04    6.77
  11   2  -9   21.26    9.66
 -11  -2  10   29.15    9.48
  11   2 -10   21.37    7.11
 -11  -2  11   -1.00   11.17
  11   2 -11    5.79    8.09
  11   2 -12   -0.70    8.15
 -11  -2  12   -6.55    8.09
  11   1  -1    7.58    7.32
 -11  -1   1    6.99    8.02
  11   1  -2   42.65    7.59
 -11  -1   2   28.56    8.34
 -11  -1   3   -0.36    5.49
  11   1  -3    3.44    7.14
  11   1  -4   37.38    7.61
 -11  -1   4   26.88    8.28
 -11  -1   5    9.08    7.83
  11   1  -5    6.03    7.47
  11   1  -6   20.13    5.64
 -11  -1   6   18.04    7.92
 -11  -1   7  205.20   11.57
  11   1  -7  210.09    9.81
  11   1  -8    5.65    9.02
 -11  -1   8    2.57    6.43
  11   1  -9   83.71   10.24
 -11  -1   9   51.67    7.79
 -11  -1  10   31.14    9.53
  11   1 -10   16.19   10.00
 -11  -1  11   10.72   11.24
  11   1 -11   17.41   11.24
 -11  -1  12   -5.61   11.42
  11   1 -12    5.72   11.45
  11   0  -1   48.85    7.72
 -11   0   1   44.19    6.19
 -11   0   2  149.43    8.05
  11   0  -2  199.85    9.03
 -11   0   3  109.92    7.55
  11   0  -3  153.49    8.75
 -11   0   4   26.45    6.15
  11   0  -4   34.41    7.58
 -11   0   5   13.56    5.88
  11   0  -5   18.73    7.59
 -11   0   6   15.93    9.03
  11   0  -6   21.36    8.29
  11   0  -7   12.16    9.13
 -11   0   7    3.09    6.66
  11   0  -8    9.32    6.60
 -11   0   8    3.18    9.28
 -11   0   9  139.12   10.73
  11   0  -9  108.64    8.84
 -11   0  10    7.81    9.44
  11   0 -10   10.97    9.61
  11   0 -11   27.64    8.51
 -11   0  11   15.32    8.50
  11   0 -12    5.41    8.28
 -11   0  12    8.56   11.50
  11  -1   0   25.15    7.45
 -11   1   0   19.31    5.76
 -11   1   1    2.37    7.92
  11  -1  -1   13.03    7.22
  11  -1  -2    9.11    7.30
 -11   1   2    1.36    8.00
 -11   1   3  196.72    8.92
  11  -1  -3  269.38   10.06
  11  -1  -4   10.44    5.47
 -11   1   4    9.33    8.18
 -11   1   5   -1.22    9.74
  11  -1  -5    4.54    8.91
  11  -1  -6   25.02    9.53
 -11   1   6   30.61    7.07
  11  -1  -7    9.51    6.60
 -11   1   7   11.68    9.53
  11  -1  -8   12.61    9.24
 -11   1   8   -3.83    9.60
  11  -1  -9   -0.84    9.35
 -11   1   9    3.82    9.41
  11  -1 -10   10.13   11.92
 -11   1  10   33.13   11.56
  11  -1 -11   62.97   12.26
 -11   1  11   39.69    8.88
 -11   2   0    0.74    6.72
  11  -2   0    3.46    8.84
  11  -2  -1   74.85    6.91
 -11   2   1   66.18   10.08
 -11   2   2   -0.53    9.47
  11  -2  -2    7.35    8.66
  11  -2  -3    0.60    6.25
 -11   2   3    0.01    6.60
 -11   2   4   42.55    9.97
  11  -2  -4   48.63    9.18
  11  -2  -5    9.89    9.08
 -11   2   5   15.65    9.63
 -11   2   6   22.78    7.35
  11  -2  -6   30.41    9.40
 -11   2   7   21.23    7.07
  11  -2  -7    8.32    6.99
 -11   2   8   16.38    9.65
  11  -2  -8    5.65    9.58
 -11   2   9    3.59   11.47
  11  -2  -9    9.72   11.16
  11  -2 -10   13.63   11.75
 -11   2  10   16.46    8.42
 -11   2  11    5.53   11.54
  11  -2 -11   -6.48   11.63
 -11   3   0   -1.35    9.45
  11  -3   0   -2.58    8.93
  11  -3  -1    9.25    8.78
 -11   3   1    5.67    9.62
 -11   3   2   29.95    9.79
  11  -3  -2   43.94    9.08
  11  -3  -3   18.85    8.90
 -11   3   3    7.75    9.65
  11  -3  -4    9.66    6.30
 -11   3   4   -0.56    9.80
  11  -3  -5   -9.41    9.13
 -11   3   5    1.35    9.64
 -11   3   6   16.57    9.87
  11  -3  -6    9.81    9.28
  11  -3  -7  122.86   10.92
 -11   3   7  116.13   11.24
  11  -3  -8   -0.46    8.19
 -11   3   8  -13.01   11.91
  11  -3  -9    9.87    8.37
 -11   3   9    9.61   11.95
 -11   3  10   -5.36   11.83
  11  -3 -10   -4.24   11.54
 -11   4   0   14.44   11.43
  11  -4   0    1.38   11.10
 -11   4   1   14.95   11.49
  11  -4  -1   17.70   10.87
 -11   4   2   42.17   10.85
  11  -4  -2   46.57   10.37
  11  -4  -3    5.12   10.00
 -11   4   3   11.12   11.50
 -11   4   4   -1.49    8.17
  11  -4  -4    4.14   10.04
  11  -4  -5   17.98    8.02
 -11   4   5   20.54    8.33
 -11   4   6    5.60   11.66
  11  -4  -6   -1.68   11.17
  11  -4  -7    8.55   11.31
 -11   4   7   -0.28   11.99
  11  -4  -8   47.05    8.86
 -11   4   8   37.47   12.63
 -11   4   9    2.04    8.38
  11  -4  -9   -8.44   11.74
 -11   5   0   18.62   11.71
  11  -5   0    9.10    8.05
  11  -5  -1    4.05    8.06
 -11   5   1   19.39   11.59
 -11   5   2   34.98    8.59
  11  -5  -2   39.78   11.23
 -11   5   3   59.38   12.16
  11  -5  -3   53.26   11.62
  11  -5  -4   -3.41    7.85
 -11   5   4    3.17    8.20
  11  -5  -5  -10.79   11.36
 -11   5   5    1.43   11.82
 -11   5   6   14.28   12.16
  11  -5  -6   11.02   11.54
 -11   5   7   31.10    9.04
  11  -5  -7   30.69    8.65
  10  15  -1    1.45   17.64
  10  15  -1   -0.78   18.52
  10  14  -1   20.67   22.00
  10  14  -1   17.30   20.68
  10  14  -2    3.00   16.50
  10  14  -2    2.31   14.72
  10  14  -3    0.72   14.55
  10  14  -3    2.38   14.64
  10  13  -2   19.99   12.39
  10  13  -2   37.53   15.28
  10  13  -3    4.13   13.92
  10  13  -3   12.59   10.84
  10  13  -4   96.83   13.46
  10  13  -4   57.01   12.52
  10  13  -5   -0.36   12.01
  10  13  -5   -2.21   11.67
  10  12  -2    9.48   14.04
  10  12  -2   17.17   15.99
  10  12  -3    1.38   11.80
  10  12  -3   -1.83   11.79
  10  12  -4   93.68   13.03
  10  12  -4  106.46   14.08
  10  12  -5   61.62   12.29
  10  12  -5   51.83   12.22
  10  12  -6    1.15   11.76
  10  12  -6    1.62   11.29
  10  12  -7   15.73   12.25
  10  12  -7   23.25   14.11
  10  11  -2    3.84   12.58
  10  11  -2    3.86   12.61
  10  11  -3   86.34   14.64
  10  11  -3   89.42   14.23
  10  11  -4   13.94   11.93
  10  11  -4   13.65   12.10
  10  11  -5    6.52    9.24
  10  11  -5    2.16    9.76
  10  11  -6   11.69   11.79
  10  11  -6   19.53    9.95
  10  11  -7    8.76   11.85
  10  11  -7    5.24   11.38
  10  11  -8   27.46   11.70
  10  11  -8   24.92   12.20
  10  10  -2   32.13   13.23
  10  10  -2   37.95   13.18
  10  10  -3   19.95    9.76
  10  10  -3   18.62   10.28
  10  10  -4   30.35    8.28
  10  10  -4   31.27   10.32
  10  10  -5   -5.79   11.55
  10  10  -5    9.60   11.67
  10  10  -6   30.59    9.96
 -10 -10   6   30.42   10.10
  10  10  -6   33.66   10.11
 -10 -10   7    4.63    9.72
  10  10  -7   -0.47    9.67
  10  10  -7   -1.35    9.09
  10  10  -8  117.97   12.60
  10  10  -8  115.42   12.96
 -10 -10   8  130.13   12.96
  10  10  -9   26.91   11.79
  10  10  -9   32.79   12.07
 -10 -10   9   23.99   12.28
  10   9  -2    0.87   11.77
  10   9  -2   -0.80   12.17
  10   9  -3   32.84   11.63
  10   9  -3   32.89   10.05
 -10  -9   4   18.30    9.91
  10   9  -4   21.47    8.35
  10   9  -4   17.09    8.00
 -10  -9   5  102.53    9.28
  10   9  -5  125.43   10.80
  10   9  -5  102.21   10.70
  10   9  -6    2.50   11.29
 -10  -9   6    2.65    9.52
  10   9  -6    1.45    9.40
  10   9  -7   63.30   12.40
  10   9  -7   77.53   10.14
 -10  -9   7   69.62   10.25
  10   9  -8   13.37    9.45
 -10  -9   8   12.34    9.64
  10   9  -8   10.98    9.44
  10   9  -9    5.92   11.29
 -10  -9   9    6.41   11.71
  10   9  -9    7.94   11.39
  10   9 -10    8.73   11.42
 -10  -9  10   12.14   11.91
  10   9 -10   13.16   11.78
 -10  -8   2  222.51   15.55
  10   8  -2  238.54   15.26
  10   8  -2  250.04   15.87
  10   8  -3   62.39   10.37
  10   8  -3   56.59   10.16
 -10  -8   3   52.86   11.90
  10   8  -4   35.86   10.11
 -10  -8   4   32.73    9.82
  10   8  -5   32.98    8.37
 -10  -8   5   35.58    7.97
  10   8  -6    8.00    7.65
 -10  -8   6    4.49    9.44
  10   8  -7    2.07    9.25
 -10  -8   7   -2.10    9.33
  10   8  -8    0.71    9.05
 -10  -8   8    5.00    9.27
 -10  -8   9   34.21   10.03
  10   8  -9   30.38   10.01
  10   8 -10    7.33   11.38
 -10  -8  10   11.02   11.68
  10   8 -11    2.23   11.39
 -10  -8  11    3.18    8.31
  10   8 -11    1.50    8.16
  10   7  -1   -0.49    8.56
 -10  -7   1    0.37    9.45
 -10  -7   2   57.65   10.13
  10   7  -2   60.16   10.13
 -10  -7   3  111.64   10.72
  10   7  -3  116.61    9.48
  10   7  -4  119.85    9.75
 -10  -7   4  114.24   10.56
  10   7  -5   -0.05    7.44
 -10  -7   5    1.19    7.44
  10   7  -6    9.84    7.87
 -10  -7   6   15.77    7.73
  10   7  -7   33.56    8.40
 -10  -7   7   43.67    7.96
  10   7  -8    7.62    9.28
 -10  -7   8    2.59    9.21
 -10  -7   9    2.33    9.30
  10   7  -9    3.01    6.67
 -10  -7  10    6.33    9.40
  10   7 -10    0.38    9.33
  10   7 -11   30.97   11.38
 -10  -7  11   27.51   11.56
 -10  -6   1   86.31    9.18
  10   6  -1   72.78    8.91
 -10  -6   2  191.97   10.81
  10   6  -2  150.87    8.90
  10   6  -3   24.04    7.60
 -10  -6   3   27.15    7.80
 -10  -6   4    0.97    9.16
  10   6  -4   -0.91    8.97
 -10  -6   5  107.29    8.71
  10   6  -5   96.36    9.15
  10   6  -6   74.13    8.72
 -10  -6   6   88.88    8.29
 -10  -6   7   27.99    7.91
  10   6  -7   18.41    8.16
  10   6  -8    2.20    7.50
 -10  -6   8    1.19    8.33
  10   6  -9    2.64    9.24
 -10  -6   9   -2.74    6.54
  10   6 -10    8.38    9.48
 -10  -6  10   12.56    9.30
 -10  -6  11    5.77   11.20
  10   6 -11   -1.70   11.27
  10   6 -12   -5.30    8.08
 -10  -6  12  -11.33   11.64
  10   5  -1  145.82    9.58
 -10  -5   1  160.00    9.50
 -10  -5   2  117.80    8.18
  10   5  -2   97.14    7.58
 -10  -5   3  248.25   11.00
  10   5  -3  220.41    9.45
  10   5  -4    0.70    7.22
 -10  -5   4   -1.19    7.43
  10   5  -5    9.30    7.63
 -10  -5   5   15.37    7.58
  10   5  -6  120.61    9.49
 -10  -5   6  133.44    9.04
  10   5  -7   88.06    9.16
 -10  -5   7   97.80    8.63
  10   5  -8   28.41    8.04
 -10  -5   8   40.65    7.91
  10   5  -9   14.02    9.39
 -10  -5   9    8.83    9.30
  10   5 -10   10.68    9.29
 -10  -5  10    9.27    9.33
  10   5 -11   57.43    8.59
 -10  -5  11   97.41   10.41
  10   5 -12    1.46   11.34
 -10  -5  12   -8.65   11.39
  10   4  -1  465.97   12.85
 -10  -4   1  366.20   13.78
 -10  -4   2  105.26    8.03
  10   4  -2  117.75    7.59
 -10  -4   3  158.14    8.57
  10   4  -3  148.51    8.17
  10   4  -4  102.34    8.64
 -10  -4   4  117.32    8.87
 -10  -4   5    6.07    7.38
  10   4  -5    1.71    7.49
 -10  -4   6  156.82    9.45
  10   4  -6  162.27    9.77
  10   4  -7   33.74    7.96
 -10  -4   7   47.68    7.97
  10   4  -8   11.43    5.56
 -10  -4   8    4.59    7.62
  10   4  -9  119.66   10.61
 -10  -4   9   95.20    7.70
  10   4 -10   25.67    9.52
 -10  -4  10   14.62    6.78
 -10  -4  11   15.25    9.34
  10   4 -11   -1.88    9.62
  10   4 -12    7.32   11.31
 -10  -4  12    5.24    7.94
 -10  -4  13   -2.53   11.41
  10   4 -13   -0.51   11.51
  10   3  -1   15.35    6.06
 -10  -3   1   18.03    6.49
  10   3  -2  147.85    7.82
 -10  -3   2  147.52    7.79
 -10  -3   3  266.26   11.27
  10   3  -3  401.85   10.79
 -10  -3   4   15.50    7.65
  10   3  -4   22.24    7.46
 -10  -3   5   49.55    8.03
  10   3  -5   51.28    7.99
 -10  -3   6   39.30    7.90
  10   3  -6   39.70    8.02
 -10  -3   7  400.55   12.17
  10   3  -7  306.17   10.87
  10   3  -8   16.01    7.79
 -10  -3   8   12.28    5.54
 -10  -3   9   25.68    8.05
  10   3  -9   27.33    8.19
  10   3 -10  115.11   10.72
 -10  -3  10  103.23   10.51
  10   3 -11   -1.36    9.28
 -10  -3  11    1.81    9.23
  10   3 -12   25.74    8.36
 -10  -3  12   15.40   11.60
  10   3 -13   10.88    8.26
 -10  -3  13    7.80   11.40
  10   2  -1    0.39    5.70
 -10  -2   1    3.12    6.14
 -10  -2   2   48.39    6.98
  10   2  -2   69.03    6.51
 -10  -2   3    1.74    6.15
  10   2  -3    1.45    5.77
  10   2  -4   34.32    7.51
 -10  -2   4   26.59    7.87
  10   2  -5  314.32   10.68
 -10  -2   5  242.97   10.83
 -10  -2   6   -3.16    7.38
  10   2  -6    1.55    7.35
 -10  -2   7  216.08    9.47
  10   2  -7  177.37    9.93
 -10  -2   8  126.39    9.08
  10   2  -8  119.75    9.27
  10   2  -9   -3.89    7.70
 -10  -2   9    5.38    7.29
  10   2 -10   41.24    9.61
 -10  -2  10   31.48    6.82
  10   2 -11   -7.29    9.41
 -10  -2  11    0.93    9.17
 -10  -2  12   -1.35   11.20
  10   2 -12    8.28   11.16
 -10  -2  13   38.92   11.90
  10   2 -13   34.15   12.01
  10   1  -1  158.65    8.49
 -10  -1   1  127.50    9.33
  10   1  -2   48.49    7.44
 -10  -1   2   41.63    8.29
  10   1  -3  249.46    9.47
 -10  -1   3  215.45   10.29
 -10  -1   4   11.19    7.74
  10   1  -4   13.84    7.26
  10   1  -5    2.85    7.18
 -10  -1   5    1.39    7.59
  10   1  -6  112.85    8.82
 -10  -1   6   96.62    8.86
 -10  -1   7   35.34    7.93
  10   1  -7   40.80    7.97
  10   1  -8   15.79    5.58
 -10  -1   8   15.35    5.57
  10   1  -9    0.39    6.42
 -10  -1   9   -0.24    6.42
 -10  -1  10    9.60    6.57
  10   1 -10   14.63    9.49
  10   1 -11   99.40    8.60
 -10  -1  11  122.72   10.48
 -10  -1  12    0.13   11.20
  10   1 -12   -1.39   11.40
 -10  -1  13    3.20    7.89
  10   1 -13    3.66    7.98
 -10   0   1   81.57    6.69
  10   0  -1   90.71    7.90
  10   0  -2    2.06    4.93
 -10   0   2    1.21    7.78
  10   0  -3   14.32    7.21
 -10   0   3    8.45    7.97
  10   0  -4   42.68    5.55
 -10   0   4   33.40    8.28
 -10   0   5   11.54    5.75
  10   0  -5   18.68    5.43
  10   0  -6   -3.29    7.39
 -10   0   6   -0.93    5.41
  10   0  -7    4.01    7.39
 -10   0   7    0.44    7.61
 -10   0   8    3.24    5.40
  10   0  -8    5.55    5.45
 -10   0   9  114.21   10.26
  10   0  -9  100.84    8.14
  10   0 -10    5.00    9.23
 -10   0  10    9.36    9.12
  10   0 -11   21.29    7.17
 -10   0  11   13.97    6.98
 -10   0  12   68.99   12.18
  10   0 -12   76.21    9.38
 -10   0  13    4.03   11.22
  10   0 -13    5.13   11.45
  10  -1   0   -0.99    5.07
 -10   1   0    2.51    7.67
 -10   1   1    4.17    7.68
  10  -1  -1    3.63    7.07
 -10   1   2  142.14    9.28
  10  -1  -2  175.76    8.53
  10  -1  -3   10.97    5.14
 -10   1   3    8.18    5.67
  10  -1  -4   51.80    5.66
 -10   1   4   35.89    6.36
 -10   1   5   84.78    7.16
  10  -1  -5  124.57    8.46
  10  -1  -6   58.23    8.16
 -10   1   6   57.87    8.55
 -10   1   7  124.72    9.31
  10  -1  -7  134.47    9.05
  10  -1  -8   10.42    8.47
 -10   1   8   10.21    6.61
  10  -1  -9   -3.89    9.23
 -10   1   9   -0.68    6.49
  10  -1 -10    6.26    6.89
 -10   1  10    8.44    6.74
  10  -1 -11    6.21    9.28
 -10   1  11    6.77    6.53
 -10   1  12   15.53   11.43
  10  -1 -12   10.04   11.64
  10  -1 -13   -0.81    8.24
 -10   1  13   -4.99    8.29
  10  -2   0   39.87    7.46
 -10   2   0   35.24    7.99
 -10   2   1   -5.44    5.46
  10  -2  -1    1.01    7.12
  10  -2  -2    3.65    7.11
 -10   2   2   -3.23    7.73
 -10   2   3   57.45    8.36
  10  -2  -3   67.79    7.73
  10  -2  -4   18.96    5.29
 -10   2   4   15.06    7.95
 -10   2   5   70.48    7.08
  10  -2  -5   91.66    8.41
  10  -2  -6   35.07    7.93
 -10   2   6   28.20    8.46
  10  -2  -7   20.57    6.69
 -10   2   7   13.32    6.95
 -10   2   8  101.42   10.55
  10  -2  -8  101.53   10.34
 -10   2   9   10.08    9.52
  10  -2  -9    8.97    9.42
  10  -2 -10    1.87    9.34
 -10   2  10    2.85    9.26
 -10   2  11   -3.50   11.39
  10  -2 -11    0.71   11.43
 -10   2  12    5.49    8.02
  10  -2 -12   17.96   11.39
 -10   3   0   29.14    6.85
  10  -3   0   32.42    8.31
  10  -3  -1    5.03    7.19
 -10   3   1   -2.40    5.41
  10  -3  -2    4.18    7.17
 -10   3   2    4.94    7.73
 -10   3   3  101.64    8.86
  10  -3  -3  111.09    8.39
  10  -3  -4   17.77    5.41
 -10   3   4   11.69    5.77
 -10   3   5   19.80    9.70
  10  -3  -5   20.34    6.57
  10  -3  -6   88.38    7.42
 -10   3   6   79.03    7.87
  10  -3  -7   -7.32    9.40
 -10   3   7    2.39    6.82
 -10   3   8   11.07    9.72
  10  -3  -8   13.36    6.77
  10  -3  -9    1.10    6.63
 -10   3   9   -5.24    9.64
 -10   3  10   18.76   10.74
  10  -3 -10   12.55   10.63
  10  -3 -11   -3.15    8.11
 -10   3  11   -4.77    8.25
  10  -3 -12    3.26    8.11
 -10   3  12   -1.59    8.34
  10  -4   0    7.82    9.00
 -10   4   0   14.35    6.67
 -10   4   1   70.65    9.82
  10  -4  -1   81.04    6.83
 -10   4   2   15.89    9.62
  10  -4  -2   17.62    6.53
 -10   4   3    3.19    9.35
  10  -4  -3  -10.76    9.07
 -10   4   4   26.15    9.99
  10  -4  -4   34.98    9.40
  10  -4  -5   -1.04    6.53
 -10   4   5   -0.93    9.66
  10  -4  -6   -3.85    6.71
 -10   4   6    5.96    6.73
  10  -4  -7   23.98    9.54
 -10   4   7   20.08    7.23
 -10   4   8    5.30    7.24
  10  -4  -8   11.01    9.73
  10  -4  -9   20.38   10.91
 -10   4   9   21.90   11.15
 -10   4  10    4.05   11.64
  10  -4 -10    5.47    7.98
  10  -4 -11    2.52   11.52
 -10   4  11    4.91   11.72
 -10   5   0   -5.50    6.89
  10  -5   0   -9.24    6.60
  10  -5  -1   48.96    6.75
 -10   5   1   38.69    9.92
 -10   5   2   15.26    6.90
  10  -5  -2   15.56    6.60
 -10   5   3    9.90    9.46
  10  -5  -3    4.90    6.46
  10  -5  -4    6.68    9.34
 -10   5   4   16.15    9.52
 -10   5   5    9.07    9.79
  10  -5  -5   11.30    9.46
  10  -5  -6   -0.30    6.58
 -10   5   6    5.37    9.67
  10  -5  -7   13.73    8.36
 -10   5   7   15.86    8.44
  10  -5  -8    9.29   11.43
 -10   5   8   15.45    8.29
  10  -5  -9   14.70    8.02
 -10   5   9    1.75   11.81
 -10   5  10   12.45   11.97
  10  -5 -10    7.03   11.71
  10  -6   0   39.33   11.24
 -10   6   0   35.59   11.93
 -10   6   1   17.20   11.37
  10  -6  -1    6.02    8.02
 -10   6   2   78.27   12.01
  10  -6  -2   82.85   11.67
 -10   6   3    6.35   11.34
  10  -6  -3    0.08   11.17
  10  -6  -4   10.18    7.87
 -10   6   4    5.24    8.08
 -10   6   5   37.49   11.83
  10  -6  -5   29.41   11.48
  10  -6  -6    1.41    8.06
 -10   6   6   -0.72    8.37
  10  -6  -7    3.39    8.07
 -10   6   7   -8.30   11.97
 -10   6   8   -5.02   12.07
  10  -6  -8    0.01    8.38
   9  15  -1    1.21   14.72
   9  15  -1    4.62   14.45
   9  15  -2    5.26   14.50
   9  15  -2   11.49   11.89
   9  14  -1   52.49   12.81
   9  14  -1   63.17   12.78
   9  14  -2   18.16   14.64
   9  14  -2   15.16   11.57
   9  14  -3   -0.56   11.28
   9  14  -3   -2.20   11.93
   9  14  -4    1.07   11.84
   9  14  -4   -2.98   11.60
   9  13  -1    8.60   13.66
   9  13  -1    4.75   11.55
   9  13  -2   -1.84   11.95
   9  13  -2    0.26   11.30
   9  13  -3   16.44    9.96
   9  13  -3   18.29   11.70
   9  13  -4    5.88   11.14
   9  13  -4   -0.54   11.97
   9  13  -5   10.92   11.90
   9  13  -5   12.62   11.28
   9  13  -6  -11.51   12.14
   9  13  -6    4.26   11.21
   9  12  -1   94.35   11.67
   9  12  -1   54.67   11.00
   9  12  -2   13.78   11.94
   9  12  -2   17.93   11.48
   9  12  -3    0.06    9.20
   9  12  -3    0.86    9.61
   9  12  -4   83.62   12.59
   9  12  -4  104.14   12.67
   9  12  -5    1.78    9.69
   9  12  -5   -1.12    9.16
   9  12  -6   47.92   11.70
   9  12  -6   46.60   11.91
   9  12  -7    4.55    8.29
   9  12  -7    0.67   11.25
   9  11  -1   14.20   12.56
   9  11  -1    7.84   11.23
   9  11  -2    7.21    9.27
   9  11  -2    5.38    9.71
   9  11  -3   24.45    7.99
   9  11  -3   28.68    8.03
   9  11  -4   18.41   11.72
   9  11  -4   16.58   11.16
   9  11  -5    2.39    8.85
   9  11  -5    2.42    9.55
   9  11  -6    6.54    9.55
   9  11  -6    0.56    8.97
   9  11  -7   56.56   10.39
   9  11  -7   66.43   10.10
   9  11  -8    1.50   11.22
   9  11  -8    5.81   11.89
   9  11  -9    8.22   11.99
   9  11  -9    4.94   11.29
   9  10  -1    3.02   14.44
   9  10  -1    4.70   14.45
   9  10  -2    6.24   10.94
   9  10  -2    6.58   10.92
   9  10  -3   31.03    8.19
   9  10  -3   28.51    9.69
   9  10  -4   47.49    8.23
   9  10  -4   34.82    8.37
   9  10  -5  112.19    9.18
   9  10  -5  132.40    9.58
   9  10  -6   12.85    9.59
   9  10  -6   12.01   10.89
   9  10  -7    1.91    9.54
   9  10  -7   -1.76    8.85
  -9 -10   7   -4.48    9.84
   9  10  -8   61.97    9.87
   9  10  -8   71.45   10.24
  -9 -10   8   53.81   10.48
   9  10  -9   20.67   11.67
  -9 -10   9   20.94   11.97
   9  10  -9   20.96   11.11
   9  10 -10   16.82   11.45
  -9 -10  10   17.29   12.31
   9  10 -10   24.11   12.13
   9   9  -2   11.78    9.49
   9   9  -2   13.35    9.66
   9   9  -3  178.41   13.05
   9   9  -3  148.65   11.63
   9   9  -4   17.98    9.32
  -9  -9   4   15.80    9.87
   9   9  -4   12.49    7.98
  -9  -9   5    5.66    7.88
   9   9  -5    1.66    7.75
   9   9  -5    3.05    7.45
   9   9  -6   54.83    8.44
   9   9  -6   72.09    8.47
  -9  -9   6   61.09    8.54
  -9  -9   7    2.65    9.68
   9   9  -7    7.22    8.85
   9   9  -7    3.67    9.45
  -9  -9   8   23.16    9.86
   9   9  -8   13.60    9.25
   9   9  -8   23.58    9.61
  -9  -9   9    3.63    6.88
   9   9  -9   -0.87    9.17
   9   9  -9    7.04    9.51
   9   9 -10   31.02   11.85
   9   9 -10   33.52   11.27
  -9  -9  10   26.22    8.48
   9   9 -11   43.37    8.67
   9   8  -2   30.93    9.42
   9   8  -2   38.57    9.42
  -9  -8   3    3.11    7.78
   9   8  -3    3.01    9.45
   9   8  -3    2.06    9.28
   9   8  -4    1.79    7.64
  -9  -8   4    4.08    7.77
   9   8  -4    1.53    7.51
  -9  -8   5   45.54    8.26
   9   8  -5   47.93    8.23
   9   8  -5   59.67    8.47
  -9  -8   6   33.03    8.15
   9   8  -6   36.49    8.18
   9   8  -6   40.20    8.00
   9   8  -7    2.00    7.35
   9   8  -7    5.57    7.56
  -9  -8   7    2.37    7.68
   9   8  -8   66.80    9.88
  -9  -8   8   54.16    9.89
   9   8  -8   74.37    9.82
   9   8  -9   37.06    7.02
   9   8  -9   39.76    9.57
  -9  -8   9   42.42    6.94
   9   8 -10    9.17    9.50
  -9  -8  10   11.01    9.44
   9   8 -10    1.28    9.12
  -9  -8  11   -2.63   11.66
   9   8 -11    8.70   10.89
   9   8 -11    8.05   11.52
  -9  -7   1   14.90   10.29
   9   7  -1   21.38   10.12
   9   7  -1   13.86    9.87
  -9  -7   2  126.66    9.97
   9   7  -2  149.18   10.61
  -9  -7   3   22.25    6.59
   9   7  -3   38.53    7.08
   9   7  -4  146.41    9.80
  -9  -7   4  114.72    8.54
   9   7  -5   38.46    8.24
  -9  -7   5   32.00    7.92
  -9  -7   6   73.28    8.34
   9   7  -6   81.12    8.87
  -9  -7   7   51.63    8.00
   9   7  -7   43.08    6.06
   9   7  -8   12.94    7.62
  -9  -7   8   12.09    7.78
  -9  -7   9   -0.81    6.53
   9   7  -9   -1.02    9.02
   9   7 -10   10.57    6.39
  -9  -7  10    6.35    6.69
  -9  -7  11   27.16    8.29
   9   7 -11   32.07   10.54
   9   7 -12   18.00    8.25
  -9  -7  12   19.28   11.96
   9   6  -1   40.86    9.11
  -9  -6   1   33.69    8.19
  -9  -6   2  146.91    9.98
   9   6  -2  137.74    9.45
   9   6  -3   15.08    6.20
  -9  -6   3   12.26    6.24
   9   6  -4    9.61    6.23
  -9  -6   4   14.09    7.42
   9   6  -5  131.43    9.56
  -9  -6   5  145.89    8.61
   9   6  -6   32.21    8.14
  -9  -6   6   39.20    7.87
   9   6  -7   24.73    7.90
  -9  -6   7   22.16    7.74
  -9  -6   8   19.32    7.80
   9   6  -8   21.29    5.67
  -9  -6   9   12.88    7.56
   9   6  -9    5.39    7.46
   9   6 -10    4.79    9.14
  -9  -6  10    8.55    9.22
   9   6 -11    3.93    9.05
  -9  -6  11   -1.06    6.68
   9   6 -12   90.77    9.73
  -9  -6  12  144.19   12.32
  -9  -6  13    5.66    8.34
   9   6 -13    8.53    8.07
  -9  -5   1    9.93    7.27
   9   5  -1    7.12    5.89
  -9  -5   2   83.69    8.57
   9   5  -2   79.38    8.29
  -9  -5   3  411.51   12.38
   9   5  -3  580.25   15.25
   9   5  -4    1.51    5.94
  -9  -5   4    0.66    7.22
  -9  -5   5    1.64    5.93
   9   5  -5   -1.14    5.96
   9   5  -6   52.95    8.25
  -9  -5   6   66.02    8.04
  -9  -5   7   98.24    6.84
   9   5  -7  153.19    9.79
   9   5  -8  192.10   10.35
  -9  -5   8  262.17    9.96
  -9  -5   9    3.23    7.41
   9   5  -9    2.98    5.31
   9   5 -10   17.41    9.51
  -9  -5  10   25.75    9.34
   9   5 -11    1.02    9.05
  -9  -5  11   -0.20    9.25
   9   5 -12    5.35   10.18
  -9  -5  12   11.32   10.19
   9   5 -13   15.05    7.85
  -9  -5  13    7.99   11.24
  -9  -4   1  530.98   14.89
   9   4  -1  432.56   12.03
   9   4  -2    1.15    5.66
  -9  -4   2    0.68    5.83
   9   4  -3   37.50    6.37
  -9  -4   3   40.79    6.50
  -9  -4   4  256.18    9.47
   9   4  -4  216.55    9.36
   9   4  -5   30.97    6.49
  -9  -4   5   24.65    6.30
  -9  -4   6   10.62    6.05
   9   4  -6   13.54    6.09
   9   4  -7    9.48    7.54
  -9  -4   7    6.19    7.59
  -9  -4   8  103.81    8.43
   9   4  -8   83.45    8.75
  -9  -4   9  109.31    8.52
   9   4  -9   95.83    8.86
   9   4 -10    4.96    7.56
  -9  -4  10    0.70    8.52
   9   4 -11    6.08    9.30
  -9  -4  11    5.39    9.17
   9   4 -12    5.69    9.49
  -9  -4  12   16.45    9.26
  -9  -4  13    6.22   11.40
   9   4 -13   17.30   11.43
   9   4 -14    8.72    8.06
  -9  -3   1   28.55    6.55
   9   3  -1   28.26    6.09
  -9  -3   2  131.33    8.26
   9   3  -2  151.63    7.70
   9   3  -3  149.96    7.77
  -9  -3   3  125.38    8.18
  -9  -3   4   11.22    4.37
   9   3  -4   16.00    5.98
  -9  -3   5   52.12    6.70
   9   3  -5   41.28    5.10
   9   3  -6  192.34    8.18
  -9  -3   6  273.16    9.10
  -9  -3   7   73.52    7.99
   9   3  -7   59.82    8.27
   9   3  -8   11.29    7.62
  -9  -3   8   11.48    7.67
   9   3  -9   -2.57    5.41
  -9  -3   9   -3.76    7.55
   9   3 -10   -2.20    5.47
  -9  -3  10   -1.20    5.36
  -9  -3  11   78.63    7.54
   9   3 -11   75.82   10.37
   9   3 -12   37.10   10.04
  -9  -3  12   26.94    9.81
  -9  -3  13    4.22   11.12
   9   3 -13    5.21   11.19
   9   3 -14   17.52   11.59
  -9  -3  14   13.39   11.41
  -9  -2   1   96.08    7.75
   9   2  -1   95.52    6.80
   9   2  -2  135.45    7.29
  -9  -2   2  100.37    7.97
   9   2  -3   62.80    6.59
  -9  -2   3   51.30    7.11
  -9  -2   4   38.30    6.70
   9   2  -4   44.38    4.86
   9   2  -5  152.79    6.89
  -9  -2   5  167.22    8.23
   9   2  -6   25.17    4.85
  -9  -2   6   22.91    6.30
  -9  -2   7    2.71    7.26
   9   2  -7    0.58    7.41
  -9  -2   8   32.99    7.81
   9   2  -8   39.98    7.96
  -9  -2   9   13.07    7.56
   9   2  -9   11.44    7.76
  -9  -2  10   50.51    6.33
   9   2 -10   57.07    8.62
  -9  -2  11   23.20    9.40
   9   2 -11   19.03    9.55
   9   2 -12   59.37   10.48
  -9  -2  12   79.03   10.12
   9   2 -13   14.67   11.64
  -9  -2  13   23.57   11.34
  -9  -2  14   -1.23    7.99
   9   2 -14   -3.07   11.58
  -9  -1   1   15.65    4.71
   9   1  -1   16.66    5.77
   9   1  -2   84.14    6.52
  -9  -1   2   63.22    5.84
  -9  -1   3   -2.92    6.15
   9   1  -3    2.59    5.57
   9   1  -4   -1.30    5.68
  -9  -1   4   -0.38    4.24
  -9  -1   5    4.05    6.00
   9   1  -5    3.17    5.85
   9   1  -6   -0.15    5.89
  -9  -1   6    0.08    6.66
   9   1  -7   87.29    8.36
  -9  -1   7   71.20    6.08
  -9  -1   8   47.09    7.97
   9   1  -8   52.12    6.28
  -9  -1   9   32.68    7.84
   9   1  -9   35.58    6.06
   9   1 -10   97.72    9.15
  -9  -1  10  134.26    9.06
   9   1 -11    6.84    9.27
  -9  -1  11   10.48    6.46
   9   1 -12    2.87    6.79
  -9  -1  12   12.48    9.14
  -9  -1  13   22.45   11.18
   9   1 -13   16.57    8.26
  -9  -1  14    6.54   11.32
   9   1 -14   -1.33    8.10
   9   0  -1  123.77    6.86
  -9   0   1  104.75    7.64
   9   0  -2   11.84    5.65
  -9   0   2   10.37    6.26
   9   0  -3    2.92    4.05
  -9   0   3   11.44    6.18
  -9   0   4   65.76    7.12
   9   0  -4   73.72    6.50
  -9   0   5   54.14    6.97
   9   0  -5   54.15    5.09
  -9   0   6  220.59   10.23
   9   0  -6  268.20   10.05
  -9   0   7   10.99    7.68
   9   0  -7   14.32    7.54
  -9   0   8   82.55    8.44
   9   0  -8   83.48    8.46
   9   0  -9  110.67    8.69
  -9   0   9  102.04    8.71
  -9   0  10    0.92    7.65
   9   0 -10    7.59    5.42
   9   0 -11   -3.41    9.34
  -9   0  11   -2.37    9.22
   9   0 -12    0.56    6.57
  -9   0  12   -0.90    6.48
   9   0 -13   13.76   11.38
  -9   0  13    7.58    8.09
  -9   0  14  -12.15   11.51
   9   0 -14    5.50   11.34
  -9   1   0   69.70    5.40
   9  -1   0   77.53    6.38
   9  -1  -1    3.03    5.54
  -9   1   1   -0.47    6.03
   9  -1  -2    1.48    3.96
  -9   1   2    0.80    6.11
  -9   1   3   -1.72    4.36
   9  -1  -3    1.52    5.60
  -9   1   4    4.11    7.86
   9  -1  -4    5.78    5.13
   9  -1  -5   10.50    5.33
  -9   1   5   12.55    5.58
  -9   1   6    6.72    5.57
   9  -1  -6    9.12    7.43
   9  -1  -7    2.16    7.39
  -9   1   7   -2.06    5.41
   9  -1  -8   16.86    5.50
  -9   1   8    9.81    7.89
   9  -1  -9    2.42    7.61
  -9   1   9    5.43    5.33
   9  -1 -10    4.19    6.60
  -9   1  10    4.64    6.47
  -9   1  11   11.55    6.63
   9  -1 -11   18.81    6.66
   9  -1 -12    3.41    6.57
  -9   1  12   -6.71    9.22
   9  -1 -13    7.24   11.21
  -9   1  13    1.00    8.06
  -9   1  14   13.39   11.87
   9  -1 -14   14.70    8.81
   9  -2   0   19.38    7.30
  -9   2   0   19.99    5.54
   9  -2  -1  276.21    7.87
  -9   2   1  255.09    8.19
   9  -2  -2   29.99    7.26
  -9   2   2   27.32    5.80
  -9   2   3   -2.60    7.94
   9  -2  -3    3.10    7.25
  -9   2   4  125.26    8.97
   9  -2  -4  124.63    8.35
  -9   2   5    7.33    7.94
   9  -2  -5   11.02    7.38
  -9   2   6   38.36    8.11
   9  -2  -6   37.21    7.72
   9  -2  -7   -5.74    7.49
  -9   2   7    2.08    5.49
   9  -2  -8    6.53    5.46
  -9   2   8    7.76    7.75
   9  -2  -9   77.40    6.88
  -9   2   9   63.06    6.66
   9  -2 -10   51.60    7.47
  -9   2  10   43.59    9.76
   9  -2 -11    1.24    6.46
  -9   2  11   -2.51    6.52
   9  -2 -12   -0.56    6.54
  -9   2  12    0.18    6.67
   9  -2 -13    2.47    8.05
  -9   2  13    1.70   11.18
   9  -2 -14   12.71   11.77
  -9   2  14   15.45   11.61
   9  -3   0   23.96    5.28
  -9   3   0   16.03    7.80
   9  -3  -1   36.43    5.46
  -9   3   1   37.44    5.74
  -9   3   2    6.96    7.71
   9  -3  -2    8.15    5.05
  -9   3   3    7.97    7.75
   9  -3  -3    8.42    5.05
  -9   3   4   56.99    6.21
   9  -3  -4   57.09    7.90
  -9   3   5   59.34    8.45
   9  -3  -5   67.01    8.02
  -9   3   6    2.48    7.80
   9  -3  -6   -3.13    5.41
  -9   3   7   14.99    5.84
   9  -3  -7   15.54    7.75
   9  -3  -8    9.27    5.61
  -9   3   8    3.54    8.09
   9  -3  -9   -4.38    9.38
  -9   3   9   -4.16    9.46
  -9   3  10   13.66    9.54
   9  -3 -10   12.04    6.65
   9  -3 -11    2.39    9.30
  -9   3  11   -3.22    9.43
  -9   3  12    4.40   11.36
   9  -3 -12    2.66   11.43
  -9   3  13   14.67    7.99
   9  -3 -13   -2.53    8.07
   9  -4   0   71.20    7.88
  -9   4   0   62.73    8.12
   9  -4  -1    4.66    5.15
  -9   4   1   -2.93    7.75
  -9   4   2  120.79    8.59
   9  -4  -2  132.89    8.22
   9  -4  -3   -2.41    5.37
  -9   4   3    0.29    5.41
  -9   4   4   72.98    8.54
   9  -4  -4   84.69    8.15
  -9   4   5  178.69    9.84
   9  -4  -5  201.44    9.41
  -9   4   6   10.43    5.73
   9  -4  -6   15.95    7.71
   9  -4  -7    5.38    6.41
  -9   4   7   -7.37    9.73
  -9   4   8   29.31    9.71
   9  -4  -8   26.28    9.47
  -9   4   9    7.00    6.74
   9  -4  -9    1.18    9.34
  -9   4  10   36.73    7.21
   9  -4 -10   26.91    7.38
   9  -4 -11   -6.01   10.46
  -9   4  11  -10.80    8.16
  -9   4  12    8.53   11.34
   9  -4 -12    4.03   11.34
   9  -4 -13   13.28   11.76
  -9   4  13    9.41    8.77
   9  -5   0  101.83    9.68
  -9   5   0  101.74    9.83
   9  -5  -1    7.03    6.26
  -9   5   1    5.88    6.60
  -9   5   2    5.32    6.60
   9  -5  -2    8.40    8.84
  -9   5   3   52.73    7.16
   9  -5  -3   63.35    9.35
  -9   5   4    4.73    6.77
   9  -5  -4   -0.27    9.23
  -9   5   5   17.75    9.60
   9  -5  -5   18.03    9.30
  -9   5   6   51.42   10.13
   9  -5  -6   59.98    7.16
  -9   5   7    7.38    9.83
   9  -5  -7   26.91    9.29
  -9   5   8   30.39   10.03
   9  -5  -8   32.91    9.84
   9  -5  -9    6.69    9.54
  -9   5   9    7.58    9.80
  -9   5  10    0.74   11.66
   9  -5 -10    4.43   10.44
  -9   5  11    8.31   11.90
   9  -5 -11    1.24   11.85
   9  -5 -12   -1.15    8.18
  -9   5  12    5.99    8.28
  -9   6   0   -3.67    6.89
   9  -6   0    8.67    6.46
  -9   6   1   87.06   10.11
   9  -6  -1   95.27    7.35
  -9   6   2   30.44    9.69
   9  -6  -2   30.85    6.94
   9  -6  -3   -2.09    9.10
  -9   6   3    6.25    9.34
   9  -6  -4   -1.78    9.25
  -9   6   4    9.72    9.41
  -9   6   5    2.55    9.72
   9  -6  -5    5.49    9.41
   9  -6  -6   49.94    7.41
  -9   6   6   57.31    7.41
   9  -6  -7    2.56    6.72
  -9   6   7    0.83    6.93
  -9   6   8    4.12    8.39
   9  -6  -8    7.53   10.54
   9  -6  -9   43.32    8.75
  -9   6   9   35.26   12.12
   9  -6 -10   10.42   11.59
  -9   6  10   10.27   11.91
   9  -6 -11    2.41    8.19
  -9   6  11   -9.75    8.41
  -9   7   0   -7.08   11.63
   9  -7   0    1.02    7.87
  -9   7   1   11.93   11.55
   9  -7  -1    4.01    7.97
   9  -7  -2   35.77   11.17
  -9   7   2   32.82    8.29
  -9   7   3   83.44   12.24
   9  -7  -3  113.28   11.85
   9  -7  -4   51.63    8.44
  -9   7   4   42.01    8.81
   9  -7  -5    0.30   11.50
  -9   7   5   -6.03   11.69
  -9   7   6   13.45   11.84
   9  -7  -6   16.06   11.67
   9  -7  -7  103.38    9.32
  -9   7   7   93.60    9.66
   9  -7  -8   -0.61    8.29
  -9   7   8   -1.99   12.00
  -9   7   9    8.96   12.00
   9  -7  -9    5.84   11.77
   9  -8  -2   22.71   11.57
  -9   8   3   -7.90   11.78
   9  -8  -3  -14.53   11.61
  -9   8   4    8.08    8.35
   9  -8  -4    4.74    8.36
  -9   8   5   52.15   12.27
   9  -8  -5   53.78   12.16
  -9   8   6    1.40   11.88
   8  15  -1   12.70   12.14
   8  15  -1   15.47   14.48
   8  15  -2   -3.51   11.66
   8  15  -2    1.70   12.04
   8  14  -1   78.33   10.56
   8  14  -1   69.93   10.80
   8  14  -2   21.49    9.93
   8  14  -2   26.09   13.08
   8  14  -3   -1.11   11.87
   8  14  -3   -1.17   11.45
   8  14  -4    3.73   11.88
   8  14  -4   16.00   12.05
   8  14  -5    6.61   11.95
   8  13  -1    7.01    9.28
   8  13  -1    7.95    9.69
   8  13  -2  109.22   10.54
   8  13  -2   87.21   10.68
   8  13  -3   26.76   10.01
   8  13  -3   34.41    9.83
   8  13  -4   -1.77    9.68
   8  13  -4    0.69    9.41
   8  13  -5    8.19   11.31
   8  13  -5    2.67   11.74
   8  13  -6   -5.15   12.04
   8  13  -6   12.79   11.43
   8  12  -1   31.68    9.67
   8  12  -1   18.59    8.18
   8  12  -2   56.63   10.32
   8  12  -2   58.81    8.35
   8  12  -3   11.10   11.80
   8  12  -3   14.40   11.18
   8  12  -4   62.34    9.89
   8  12  -4   46.35    9.93
   8  12  -5  102.92   10.69
   8  12  -5  128.88   10.54
   8  12  -6    8.24    9.37
   8  12  -6    5.70    6.86
   8  12  -7   -2.62   11.75
   8  12  -7    4.54   11.16
   8  12  -8   38.24   12.23
   8  12  -8   39.97   12.22
   8  11  -1    0.12    9.49
   8  11  -1    0.06    8.80
   8  11  -2    2.34    7.15
   8  11  -2    1.62    7.75
   8  11  -3  190.65   10.21
   8  11  -3  242.13   10.57
   8  11  -4   48.87   10.04
   8  11  -4   60.57    9.64
   8  11  -5    9.31    9.50
   8  11  -5    8.35   10.90
   8  11  -6  165.56   11.12
   8  11  -6  209.60   11.19
   8  11  -7    6.08    9.55
   8  11  -7   10.95    9.00
   8  11  -8   -3.16   11.62
   8  11  -8    2.86   10.93
   8  11  -9    4.42    7.84
   8  11  -9    1.99   11.70
   8  10  -1   87.55   10.55
   8  10  -1   60.90   10.47
   8  10  -2   25.01    9.25
   8  10  -2   20.44    9.37
   8  10  -3    4.97    7.67
   8  10  -3    9.01    8.82
   8  10  -4  256.46   10.94
   8  10  -4  344.76   11.47
   8  10  -5   20.64    8.09
   8  10  -5   18.57    7.61
   8  10  -6   13.74    7.98
   8  10  -6   17.88    7.51
   8  10  -7    7.27    9.61
   8  10  -7    8.90    9.01
   8  10  -8   -1.09    9.03
   8  10  -8    5.49    9.51
   8  10  -9   84.10   12.20
  -8 -10   9   44.62    8.76
   8  10  -9   97.51   11.99
   8  10 -10    2.26   11.51
   8  10 -10   30.64   11.68
  -8 -10  10   22.07   12.02
   8   9  -1   46.12    9.91
   8   9  -1   32.89    9.42
   8   9  -2   36.87    8.09
   8   9  -2   48.18    8.20
   8   9  -3    7.08    7.75
   8   9  -3   11.80    7.23
   8   9  -4    6.47    9.59
   8   9  -4   13.43    7.24
  -8  -9   5    8.41    8.01
   8   9  -5   12.28    8.78
   8   9  -5    8.70    7.86
   8   9  -6   43.57    8.33
   8   9  -6   61.33    7.88
  -8  -9   6   52.18    8.37
  -8  -9   7   49.77    6.24
   8   9  -7   85.25    8.61
   8   9  -7   88.41    8.31
  -8  -9   8    7.43    6.86
   8   9  -8    7.16    6.77
   8   9  -8   11.23    8.88
  -8  -9   9    1.16    9.59
   8   9  -9   -4.02    9.61
   8   9  -9    0.22    8.91
   8   9 -10   66.94    8.47
  -8  -9  10   72.46   12.19
   8   9 -10   90.73   11.99
  -8  -9  11   -0.12   11.82
   8   9 -11   -6.11   11.82
   8   9 -11   -3.11    7.85
   8   8  -1   29.85    9.28
   8   8  -1   42.48   10.87
   8   8  -2    2.99    7.24
   8   8  -2    1.90    7.40
  -8  -8   3   25.41    6.79
   8   8  -3   36.41    7.99
   8   8  -3   34.61    7.97
   8   8  -4   -0.02    7.50
  -8  -8   4    0.14    6.23
   8   8  -4   -0.59    5.76
   8   8  -5  109.26    8.49
   8   8  -5   89.37    8.63
  -8  -8   5   77.48    8.78
   8   8  -6   35.37    7.58
  -8  -8   6   30.43    8.21
   8   8  -6   18.53    5.65
   8   8  -7   64.68    8.27
  -8  -8   7   62.28    8.42
   8   8  -7   59.52    7.95
   8   8  -8  313.87   11.14
   8   8  -8  289.06   10.31
  -8  -8   8  174.60    7.68
  -8  -8   9   -2.02    6.84
   8   8  -9    3.11    8.90
   8   8  -9    0.25    9.55
  -8  -8  10   71.95   10.22
   8   8 -10   74.61    9.94
   8   8 -10   48.51    7.23
   8   8 -11   -3.57   10.96
  -8  -8  11   13.51   11.53
   8   8 -11   13.95   11.33
  -8  -8  12    9.33   12.05
   8   8 -12    3.89   12.12
   8   8 -12   20.69   11.21
   8   7  -1    2.27    8.88
   8   7  -1    1.62    8.52
   8   7  -2   34.67    8.35
  -8  -7   2   28.53    8.10
   8   7  -2   35.59    8.14
  -8  -7   3  359.72   12.66
   8   7  -3  406.17   13.82
   8   7  -4  170.64    9.26
  -8  -7   4  132.58    8.09
   8   7  -5   -0.04    5.76
  -8  -7   5   -2.34    6.06
   8   7  -6    8.73    7.31
  -8  -7   6    4.18    5.45
   8   7  -7    2.01    5.16
  -8  -7   7    0.84    5.47
  -8  -7   8   14.47    7.86
   8   7  -8   10.23    7.34
  -8  -7   9   45.37    5.97
   8   7  -9   54.30    6.20
  -8  -7  10    9.07    9.52
   8   7 -10   10.39    9.05
  -8  -7  11   38.10    9.83
   8   7 -11   29.91    9.48
  -8  -7  12    0.98   11.51
   8   7 -12   -2.24    7.87
  -8  -7  13    4.33   11.70
   8   7 -13   13.99   11.11
   8   7 -13    1.86   11.58
   8   6  -1  230.17   13.03
  -8  -6   1  217.29   13.22
  -8  -6   2   26.54    7.82
   8   6  -2   31.90    7.66
   8   6  -3   46.68    6.88
  -8  -6   3   30.27    6.50
   8   6  -4  448.63   13.34
  -8  -6   4  332.25   10.72
  -8  -6   5    5.43    6.14
   8   6  -5    2.68    6.05
  -8  -6   6   67.07    6.78
   8   6  -6   62.68    6.95
   8   6  -7    4.61    7.33
  -8  -6   7    2.58    7.48
   8   6  -8  131.04    7.28
  -8  -6   8  128.94    8.85
  -8  -6   9   61.32    6.29
   8   6  -9   93.85    8.59
   8   6 -10    1.24    6.33
  -8  -6  10   -1.59    9.25
  -8  -6  11   17.05    9.61
   8   6 -11   16.82    6.65
  -8  -6  12   54.33    7.44
   8   6 -12   61.86   10.17
  -8  -6  13    6.82   11.79
   8   6 -13   15.25   11.38
  -8  -5   1    1.37    7.21
   8   5  -1    0.38    6.83
   8   5  -2  260.83   10.51
  -8  -5   2  259.76   10.57
  -8  -5   3   -1.22    5.97
   8   5  -3   -1.31    5.83
  -8  -5   4   28.62    6.40
   8   5  -4   29.65    6.45
  -8  -5   5  154.33    8.07
   8   5  -5  135.81    8.37
   8   5  -6   19.56    6.23
  -8  -5   6   15.61    6.31
   8   5  -7  158.95    8.59
  -8  -5   7  136.27    8.30
   8   5  -8   65.41    6.29
  -8  -5   8   63.99    8.13
   8   5  -9    3.30    7.55
  -8  -5   9   -1.20    7.65
   8   5 -10   14.59    5.55
  -8  -5  10   13.77    7.64
   8   5 -11   -1.44    9.02
  -8  -5  11   -1.21    9.13
   8   5 -12    2.46    9.24
  -8  -5  12    8.88    9.34
   8   5 -13    8.78   11.28
  -8  -5  13   16.67    8.05
  -8  -5  14    8.59    8.21
   8   5 -14    8.27    8.20
  -8  -4   1   22.26    7.59
   8   4  -1   16.70    5.91
   8   4  -2  187.51    8.75
  -8  -4   2  236.81   10.70
  -8  -4   3  193.85    8.72
   8   4  -3  198.46    8.86
   8   4  -4   13.00    6.17
  -8  -4   4   15.82    6.16
  -8  -4   5   44.56    6.51
   8   4  -5   41.30    6.50
   8   4  -6    8.96    6.10
  -8  -4   6    7.78    6.00
   8   4  -7  139.48    8.12
  -8  -4   7  165.18    8.03
   8   4  -8   90.98    6.64
  -8  -4   8   70.32    6.26
   8   4  -9   29.04    7.90
  -8  -4   9   30.83    7.80
  -8  -4  10   69.19    6.31
   8   4 -10   91.13    8.73
   8   4 -11    0.90    9.03
  -8  -4  11   -0.59    9.09
   8   4 -12   94.40    7.82
  -8  -4  12   91.82   10.12
   8   4 -13    7.68    6.62
  -8  -4  13   -0.42    9.33
   8   4 -14    6.18    7.97
  -8  -4  14   10.31    7.90
  -8  -3   1    0.03    6.40
   8   3  -1    4.35    5.83
   8   3  -2  144.65    7.57
  -8  -3   2  128.92    8.24
  -8  -3   3  103.43    7.66
   8   3  -3  126.77    7.56
   8   3  -4   -0.16    4.11
  -8  -3   4    1.84    5.80
  -8  -3   5   51.52    5.16
   8   3  -5   61.94    6.88
  -8  -3   6  159.20    7.89
   8   3  -6  148.09    7.11
   8   3  -7   24.43    6.26
  -8  -3   7   18.78    6.29
   8   3  -8   80.16    8.40
  -8  -3   8   92.84    8.18
   8   3  -9   99.49    8.66
  -8  -3   9  101.04    8.53
   8   3 -10    6.36    7.61
  -8  -3  10    6.06    7.54
   8   3 -11  157.42    9.34
  -8  -3  11  185.25    9.20
  -8  -3  12    8.83    6.55
   8   3 -12    4.33    9.36
   8   3 -13    7.44    9.30
  -8  -3  13    3.36    9.14
   8   3 -14   -3.19    7.99
  -8  -3  14   -2.22    7.91
  -8  -2   1  625.15   14.02
   8   2  -1  685.51   13.39
  -8  -2   2    4.39    5.97
   8   2  -2    2.25    5.51
  -8  -2   3   15.84    4.57
   8   2  -3   18.42    5.79
   8   2  -4    0.90    3.98
  -8  -2   4    1.08    4.07
   8   2  -5   20.49    4.48
  -8  -2   5   16.80    4.38
  -8  -2   6  173.03    7.88
   8   2  -6  155.31    7.08
  -8  -2   7    0.50    4.10
   8   2  -7    4.06    5.92
  -8  -2   8   72.33    7.96
   8   2  -8   54.19    7.46
  -8  -2   9    7.34    5.47
   8   2  -9   12.06    7.67
  -8  -2  10   85.07    8.23
   8   2 -10   61.13    8.33
   8   2 -11   31.54    6.00
  -8  -2  11   28.80    7.80
   8   2 -12    7.90    9.21
  -8  -2  12    5.63    9.13
  -8  -2  13   26.56    9.64
   8   2 -13   25.64    7.20
   8   2 -14   -6.03   11.52
  -8  -2  14    6.60    7.86
  -8  -2  15   -0.16   11.27
   8   2 -15    3.97   11.43
   8   1  -1   14.41    4.10
  -8  -1   1   20.78    4.75
  -8  -1   2   52.12    5.38
   8   1  -2   51.46    6.21
   8   1  -3    7.79    5.63
  -8  -1   3    9.25    6.12
  -8  -1   4  136.48    7.89
   8   1  -4  149.59    7.50
   8   1  -5   14.65    5.94
  -8  -1   5   10.81    6.04
  -8  -1   6   46.58    5.19
   8   1  -6   63.40    6.71
   8   1  -7  226.86    9.06
  -8  -1   7  238.23    8.72
   8   1  -8   92.62    7.90
  -8  -1   8   79.49    8.24
  -8  -1   9   49.05    5.93
   8   1  -9   56.42    6.13
  -8  -1  10   70.22    8.40
   8   1 -10   76.40    6.55
  -8  -1  11    7.48    5.45
   8   1 -11   16.12    7.76
  -8  -1  12   11.00    9.37
   8   1 -12   12.85    6.95
   8   1 -13   -1.42    6.63
  -8  -1  13   -1.72    9.39
  -8  -1  14    4.34   11.27
   8   1 -14    0.28   11.41
   8   1 -15   49.65    9.07
  -8  -1  15   43.11    8.67
  -8   0   1   35.49    6.54
   8   0  -1   42.37    5.97
  -8   0   2  422.88   11.16
   8   0  -2  483.04   10.49
   8   0  -3   20.88    5.78
  -8   0   3   19.20    6.34
   8   0  -4    6.91    5.73
  -8   0   4    4.12    4.52
   8   0  -5  383.71   10.19
  -8   0   5  361.84   10.40
  -8   0   6   25.18    4.78
   8   0  -6   24.24    6.26
   8   0  -7    0.75    5.91
  -8   0   7    6.19    4.28
   8   0  -8   23.95    5.58
  -8   0   8   21.91    5.45
   8   0  -9   75.72    6.53
  -8   0   9   92.97    8.13
  -8   0  10   -1.53    7.47
   8   0 -10    6.15    7.61
  -8   0  11    4.92    5.38
   8   0 -11   12.02    7.67
   8   0 -12   16.30    6.79
  -8   0  12   16.67    9.30
   8   0 -13    3.18    9.32
  -8   0  13   -0.26    6.55
   8   0 -14    8.51    7.97
  -8   0  14    3.91    7.97
   8   0 -15   15.61   11.67
  -8   0  15   10.51    8.35
   8  -1   0    1.23    5.61
  -8   1   0    0.46    5.95
  -8   1   1   10.26    6.09
   8  -1  -1   11.82    4.07
  -8   1   2   25.89    4.85
   8  -1  -2   29.35    5.93
   8  -1  -3  257.28    8.34
  -8   1   3  238.33    8.93
  -8   1   4   -3.87    6.21
   8  -1  -4    0.58    5.67
  -8   1   5   45.03    6.82
   8  -1  -5   50.43    6.44
   8  -1  -6  103.98    6.99
  -8   1   6   87.08    7.30
   8  -1  -7  129.06    7.68
  -8   1   7  105.63    6.36
   8  -1  -8   87.51    8.38
  -8   1   8   69.31    6.33
  -8   1   9   10.37    7.65
   8  -1  -9   16.79    7.67
   8  -1 -10  112.43    7.10
  -8   1  10  102.04    8.71
  -8   1  11   90.31    8.56
   8  -1 -11   77.32    6.87
   8  -1 -12    1.97    6.72
  -8   1  12    6.16    6.40
  -8   1  13    5.34    9.33
   8  -1 -13   10.54    9.24
  -8   1  14    9.93    8.16
   8  -1 -14   11.67   11.32
   8  -1 -15   -0.29   11.85
  -8   1  15   16.78    8.26
  -8   2   0   70.26    6.71
   8  -2   0   81.77    6.33
  -8   2   1  245.79    7.49
   8  -2  -1  293.90    8.35
  -8   2   2   99.84    7.38
   8  -2  -2  115.70    6.80
  -8   2   3    2.09    4.33
   8  -2  -3    1.21    3.99
   8  -2  -4   39.92    6.11
  -8   2   4   33.88    5.02
  -8   2   5   52.26    6.86
   8  -2  -5   57.87    6.53
   8  -2  -6  134.09    6.32
  -8   2   6  113.28    7.90
  -8   2   7   19.19    8.04
   8  -2  -7   20.45    5.58
  -8   2   8    2.87    7.54
   8  -2  -8   -1.00    7.49
   8  -2  -9   83.21    6.78
  -8   2   9   87.97    6.39
  -8   2  10    6.19    7.57
   8  -2 -10    2.95    7.66
   8  -2 -11    5.06    6.65
  -8   2  11    0.72    9.21
   8  -2 -12   -7.41    9.44
  -8   2  12    0.99    6.65
   8  -2 -13    4.87    9.42
  -8   2  13    1.37    9.63
  -8   2  14    5.46    7.96
   8  -2 -14    2.43   11.25
  -8   2  15    4.42   11.58
   8  -2 -15    6.60   11.60
   8  -3   0   -3.12    5.15
  -8   3   0    1.27    7.56
   8  -3  -1  147.83    7.03
  -8   3   1  130.09    7.41
   8  -3  -2    0.38    5.62
  -8   3   2    6.01    6.03
   8  -3  -3    9.67    4.14
  -8   3   3    8.87    4.40
  -8   3   4   19.41    7.83
   8  -3  -4   21.78    5.28
   8  -3  -5  161.50    8.80
  -8   3   5  157.61    9.05
   8  -3  -6  119.87    6.75
  -8   3   6  137.48    8.93
   8  -3  -7   76.99    8.32
  -8   3   7   69.57    8.61
   8  -3  -8    3.74    7.52
  -8   3   8    1.76    5.51
   8  -3  -9    0.39    7.63
  -8   3   9   -5.31    7.75
  -8   3  10   10.07    7.74
   8  -3 -10   13.10    7.76
  -8   3  11   91.68   10.30
   8  -3 -11   91.09   10.18
  -8   3  12   21.12    9.43
   8  -3 -12   17.08    9.58
   8  -3 -13  -10.85    9.48
  -8   3  13    6.40   10.24
  -8   3  14   18.58   11.47
   8  -3 -14   -1.23    8.45
   8  -4   0    1.04    5.14
  -8   4   0    4.32    7.57
  -8   4   1  387.69    9.03
   8  -4  -1  433.99    8.96
   8  -4  -2    0.06    5.16
  -8   4   2    0.99    7.64
  -8   4   3   31.70    7.88
   8  -4  -3   27.11    5.38
  -8   4   4    4.57    7.81
   8  -4  -4    7.14    7.37
   8  -4  -5   79.17    6.13
  -8   4   5   67.33    6.42
  -8   4   6   13.29    8.01
   8  -4  -6    9.03    5.63
  -8   4   7   23.39    8.02
   8  -4  -7   20.73    7.80
   8  -4  -8   23.63    7.93
  -8   4   8   22.09    5.94
  -8   4   9   37.59    8.39
   8  -4  -9   48.15    8.30
  -8   4  10   10.67    9.39
   8  -4 -10    5.25    6.56
   8  -4 -11    7.30    9.42
  -8   4  11   12.94    9.46
  -8   4  12   12.54    9.51
   8  -4 -12    6.00    9.58
  -8   4  13   25.07    8.25
   8  -4 -13    7.69   11.60
  -8   4  14   -1.71   11.56
   8  -4 -14    5.84    7.95
  -8   5   0  253.13    7.86
   8  -5   0  283.67    9.44
  -8   5   1    0.40    5.52
   8  -5  -1    4.07    5.24
   8  -5  -2  137.85    8.36
  -8   5   2  107.21    6.51
  -8   5   3  160.55    9.15
   8  -5  -3  170.23    7.10
  -8   5   4   10.64    5.52
   8  -5  -4    2.40    7.59
   8  -5  -5    3.81    7.46
  -8   5   5   -1.11    7.82
   8  -5  -6    0.39    7.61
  -8   5   6    0.54    5.59
   8  -5  -7  146.52    7.55
  -8   5   7  136.79    9.38
  -8   5   8   -1.21    8.80
   8  -5  -8   -2.01    8.51
  -8   5   9   36.14    9.83
   8  -5  -9   36.85    9.65
  -8   5  10   13.99    9.74
   8  -5 -10   13.11    6.90
   8  -5 -11    0.15    9.46
  -8   5  11    3.48    9.68
  -8   5  12   -8.39   11.54
   8  -5 -12   -6.96   11.36
   8  -5 -13   -3.76   11.49
  -8   5  13   12.02   11.56
  -8   6   0    9.84    9.32
   8  -6   0    0.87    9.10
  -8   6   1   65.30    7.18
   8  -6  -1   71.08    9.54
  -8   6   2   76.35    7.30
   8  -6  -2   71.92    6.10
   8  -6  -3    8.17    5.42
  -8   6   3    3.60    5.61
   8  -6  -4   24.28    5.63
  -8   6   4   19.51    5.81
   8  -6  -5  350.26    9.71
  -8   6   5  320.92   11.83
   8  -6  -6    1.80    9.27
  -8   6   6   -2.92    9.68
   8  -6  -7    2.29    9.40
  -8   6   7    1.80    9.66
  -8   6   8   61.38   10.66
   8  -6  -8   87.26   10.31
  -8   6   9    9.10    9.83
   8  -6  -9   13.05    9.43
   8  -6 -10    7.81    9.36
  -8   6  10    6.11    9.66
  -8   6  11   -5.14   11.62
   8  -6 -11    1.95   11.31
  -8   6  12    9.75   11.49
   8  -6 -12   -4.05    8.15
  -8   6  13    6.11    8.73
   8  -6 -13   10.89    8.70
   8  -7   0   14.64    9.47
  -8   7   0   20.14    9.72
   8  -7  -1    1.08    9.17
  -8   7   1   16.21    9.45
  -8   7   2   92.32    7.60
   8  -7  -2  104.19   10.02
   8  -7  -3   32.96    9.68
  -8   7   3   35.78    9.80
   8  -7  -4  144.74    8.03
  -8   7   4  134.92   10.57
   8  -7  -5   -4.18    6.73
  -8   7   5   -0.71    9.62
   8  -7  -6  170.84   11.11
  -8   7   6  136.76   11.13
   8  -7  -7    1.35    9.58
  -8   7   7   10.79    9.67
  -8   7   8    1.35    6.94
   8  -7  -8    0.09    6.74
  -8   7   9    6.09    8.20
   8  -7  -9   -2.19    8.17
   8  -7 -10   -3.25   11.53
  -8   7  10    5.03    8.26
  -8   7  11   15.76   11.80
   8  -7 -11   16.03    8.30
  -8   8   0   11.83    8.31
   8  -8   0    4.87   11.50
   8  -8  -1   53.29   11.58
  -8   8   1   42.64   11.94
  -8   8   2    6.31   11.71
   8  -8  -2   10.09    8.07
   8  -8  -3    7.82   11.38
  -8   8   3   10.62    8.21
   8  -8  -4   45.75   10.81
  -8   8   4   57.71   11.73
  -8   8   5   30.98    8.37
   8  -8  -5   34.14    8.11
  -8   8   6   48.10   11.85
   8  -8  -6   38.88   11.92
  -8   8   7   15.68   11.75
   8  -8  -7    5.95   11.72
   8  -8  -8   -7.10   11.61
  -8   8   8   -4.36    8.51
   8  -8  -9  102.92   12.74
  -8   8   9   90.55   12.98
  -8   8  10   -0.76   11.91
   8  -8 -10    0.02    8.32
  -8   9   2   23.23    8.80
   8  -9  -2   36.83   12.04
   8  -9  -3   15.71    8.24
  -8   9   3   19.06   11.85
  -8   9   4    2.42   11.81
   8  -9  -4   -2.77   11.64
  -8   9   5    1.30    8.43
   8  -9  -5    7.08    8.20
  -8   9   6   20.27   12.15
   8  -9  -6   27.29    8.75
  -8   9   7   -6.99    8.48
   8  -9  -7    1.27    8.37
   7  15  -1    4.34   11.72
   7  15  -1   -1.96   14.71
   7  15  -2  100.42   12.85
   7  15  -2   74.11   12.77
   7  15  -3   33.39   12.37
   7  14  -1   80.08   10.67
   7  14  -1   75.82   10.57
   7  14  -2    7.39    9.84
   7  14  -2    6.66    9.78
   7  14  -3   42.83   12.04
   7  14  -3   50.51   12.21
   7  14  -4   43.41   12.14
   7  14  -4   34.83   12.32
   7  14  -5   -2.07   12.12
   7  14  -5    2.95    8.47
   7  13  -1   23.25    9.51
   7  13  -1   21.22   11.94
   7  13  -2   88.36   10.48
   7  13  -2  113.72   10.64
   7  13  -3   48.16    9.94
   7  13  -3   63.84   10.17
   7  13  -4   20.27    9.74
   7  13  -4   10.07    9.83
   7  13  -5   26.56   12.07
   7  13  -5   23.11   11.96
   7  13  -6  152.57   13.07
   7  13  -6   87.36   12.62
   7  13  -7   14.37   12.04
   7  12  -1   -2.71    7.87
   7  12  -1    0.40    7.62
   7  12  -2   84.51    8.83
   7  12  -2  105.22    8.82
   7  12  -3   23.34    7.93
   7  12  -3   17.68    8.85
   7  12  -4   58.03    9.90
   7  12  -4   44.68   10.04
   7  12  -5  134.66   10.61
   7  12  -5   94.26   10.40
   7  12  -6   -1.03    9.51
   7  12  -6   -2.60    9.77
   7  12  -7   68.07   12.10
   7  12  -7   65.95   12.06
   7  12  -8   10.83   11.91
   7  12  -8    8.01   11.86
   7  11  -1    3.42    7.38
   7  11  -1    6.19    7.60
   7  11  -2   63.95    8.16
   7  11  -2   47.29    8.28
   7  11  -3    4.65    7.41
   7  11  -3    3.76    7.62
   7  11  -4   56.02    8.30
   7  11  -4   53.11    8.19
   7  11  -5   43.98    8.80
   7  11  -5   34.47    8.91
   7  11  -6   59.97    9.66
   7  11  -6   42.07   10.02
   7  11  -7   62.29    9.88
   7  11  -7   48.46   10.18
   7  11  -8    7.35   11.28
   7  11  -8    3.22    8.41
   7  11  -9   13.09   11.91
   7  11  -9   15.73    8.38
   7  10  -1  247.03   10.87
   7  10  -1  177.57   10.22
   7  10  -2    7.06    7.56
   7  10  -2   12.47    9.00
   7  10  -3   74.86    9.61
   7  10  -3   48.55    8.23
   7  10  -4  214.26    9.58
   7  10  -4  146.58    9.29
   7  10  -5   19.68    7.67
   7  10  -5   17.77    7.99
   7  10  -6  252.00   10.03
   7  10  -6  219.40   10.04
   7  10  -7    4.33    9.53
   7  10  -7   12.25    8.97
   7  10  -8  105.47    7.79
   7  10  -8  143.95   10.53
   7  10  -9   68.67    7.37
   7  10  -9   69.36   10.48
   7  10 -10    8.35   11.87
   7  10 -10   -0.71   11.45
   7   9  -1    1.08    7.29
   7   9  -1    0.26    5.67
   7   9  -2   23.27    7.73
   7   9  -2   27.07    6.19
   7   9  -3    3.47    5.76
   7   9  -3    3.43    6.11
   7   9  -4   54.85    8.30
   7   9  -4   73.16    7.97
   7   9  -5   27.35    7.55
   7   9  -5   20.62    7.85
  -7  -9   6  105.07    8.87
   7   9  -6  133.40    8.47
   7   9  -6   95.75    8.77
   7   9  -7   68.80    8.05
  -7  -9   7   62.75    8.51
   7   9  -7   49.06    8.41
   7   9  -8    7.82    9.52
   7   9  -8   10.45    8.87
  -7  -9   8    4.67    7.00
  -7  -9   9   70.60   10.32
   7   9  -9   62.74   10.13
   7   9  -9   71.98    9.73
   7   9 -10   13.68    6.92
   7   9 -10   18.97    6.69
  -7  -9  10   10.01    7.11
   7   9 -11   58.03   11.60
  -7  -9  11   31.08    8.68
   7   9 -11   40.40    8.53
   7   8  -1  173.33   10.94
   7   8  -1  244.04   12.26
   7   8  -2  389.40   12.37
   7   8  -2  332.17   12.49
   7   8  -3   26.81    7.35
   7   8  -3   19.27    6.37
  -7  -8   4  117.70    7.82
   7   8  -4  127.24    7.93
   7   8  -4  169.24    8.15
  -7  -8   5  107.98    7.55
   7   8  -5  112.95    7.54
   7   8  -5  156.75    7.71
  -7  -8   6   27.39    8.02
   7   8  -6   31.09    7.96
   7   8  -6   28.79    5.36
   7   8  -7   12.41    7.33
  -7  -8   7   10.98    7.92
   7   8  -7    9.39    7.82
   7   8  -8   17.45    7.56
  -7  -8   8   20.98    8.21
   7   8  -8   15.59    5.58
   7   8  -9   43.55    9.66
  -7  -8   9   35.05    7.03
   7   8  -9   51.47    9.41
   7   8 -10   23.21    6.86
   7   8 -10   21.78    9.26
  -7  -8  10   17.23    6.98
   7   8 -11    8.43    9.57
   7   8 -11   -2.41    6.52
  -7  -8  11   11.33    9.64
   7   8 -12   38.55   11.89
  -7  -8  12   17.66   12.29
   7   8 -12   27.00    8.39
   7   7  -1   -0.60    8.52
   7   7  -1    0.79    7.17
  -7  -7   2   50.81    8.35
   7   7  -2   52.16    8.40
   7   7  -2   68.78    8.47
  -7  -7   3  174.28    9.11
   7   7  -3  174.65    8.81
   7   7  -3  246.72    9.84
   7   7  -4   -0.71    7.48
  -7  -7   4   -1.88    6.21
   7   7  -4   -0.83    5.74
   7   7  -5   88.31    7.14
  -7  -7   5   81.89    7.21
   7   7  -5  101.18    7.08
   7   7  -6    0.02    6.00
  -7  -7   6   -1.03    6.06
   7   7  -6   -1.27    5.77
  -7  -7   7   22.41    5.70
   7   7  -7   39.68    7.61
   7   7  -8    5.55    5.54
   7   7  -8   13.31    7.39
  -7  -7   8    8.76    5.58
   7   7  -9    8.84    7.82
   7   7  -9    8.87    5.21
  -7  -7   9   12.44    7.89
   7   7 -10  117.81   10.04
   7   7 -10  115.49   10.11
  -7  -7  10   89.20   10.20
   7   7 -11   16.51    9.21
  -7  -7  11   25.45    9.57
   7   7 -11   18.68    9.61
   7   7 -12    6.38   11.50
   7   7 -12   -3.03   10.96
  -7  -7  12    3.05   11.69
   7   7 -13   22.16   12.12
   7   7 -13   10.33   11.55
  -7  -7  13   19.57   12.30
   7   6  -1   37.22    8.23
  -7  -6   1   32.72    9.59
   7   6  -2  113.38    8.86
  -7  -6   2   95.61    9.28
  -7  -6   3   46.80    6.80
   7   6  -3   74.49    7.16
  -7  -6   4   52.68    6.85
   7   6  -4   67.37    6.88
   7   6  -5  404.66   10.94
  -7  -6   5  265.78    9.27
   7   6  -6   45.06    6.49
  -7  -6   6   51.65    6.66
  -7  -6   7   24.39    6.27
   7   6  -7   23.17    6.05
  -7  -6   8   34.34    7.90
   7   6  -8   30.53    5.45
  -7  -6   9   -1.46    7.62
   7   6  -9    0.82    5.10
  -7  -6  10    6.77    7.77
   7   6 -10    3.83    7.45
   7   6 -11   26.03    6.61
  -7  -6  11   14.11    9.75
   7   6 -12    9.68    9.08
  -7  -6  12    9.67    9.44
   7   6 -13   12.29   11.09
  -7  -6  13    3.46    8.35
   7   5  -1   25.83    6.48
  -7  -5   1   34.21    8.41
   7   5  -2    4.63    5.96
  -7  -5   2    3.80    6.24
   7   5  -3  125.96    8.37
  -7  -5   3  116.43    7.92
   7   5  -4    1.76    5.73
  -7  -5   4    0.61    5.96
   7   5  -5   94.60    7.38
  -7  -5   5   72.45    7.05
   7   5  -6  205.45    8.40
  -7  -5   6  196.42    8.22
   7   5  -7  137.99    6.34
  -7  -5   7  168.21    7.85
   7   5  -8    2.17    5.14
  -7  -5   8   -0.84    7.52
  -7  -5   9   11.81    7.49
   7   5  -9    6.57    7.31
  -7  -5  10   25.40    5.67
   7   5 -10   28.06    7.68
   7   5 -11   94.80    8.33
  -7  -5  11  115.57    9.25
  -7  -5  12   -1.36    6.56
   7   5 -12   -3.74    9.09
  -7  -5  13    5.06    9.51
   7   5 -13   -3.87    9.38
  -7  -5  14    9.96   11.78
   7   5 -14   17.63    8.28
   7   4  -1  252.96   10.36
  -7  -4   1  383.24   13.63
   7   4  -2   30.87    6.33
  -7  -4   2   28.74    6.72
   7   4  -3   17.46    6.30
  -7  -4   3   16.84    6.34
  -7  -4   4  401.01   11.22
   7   4  -4  471.05   12.30
   7   4  -5   19.98    4.52
  -7  -4   5   17.63    6.26
  -7  -4   6   31.60    6.34
   7   4  -6   35.90    6.28
  -7  -4   7   13.23    6.05
   7   4  -7   12.69    4.24
  -7  -4   8   35.17    6.51
   7   4  -8   43.43    6.56
  -7  -4   9  274.82    9.83
   7   4  -9  246.20    9.76
   7   4 -10    4.02    7.45
  -7  -4  10   10.64    7.50
   7   4 -11    3.12    7.47
  -7  -4  11    1.15    7.55
   7   4 -12   32.37    9.33
  -7  -4  12   15.11    9.60
  -7  -4  13    4.30    9.40
   7   4 -13   -4.42    9.46
  -7  -4  14    0.24   11.25
   7   4 -14    4.41    7.75
   7   4 -15    4.13   11.65
  -7  -4  15   10.04    8.20
   7   3  -1    1.78    4.62
  -7  -3   1   -0.70    4.97
   7   3  -2  130.40    7.94
  -7  -3   2  139.99    8.45
   7   3  -3   86.72    7.24
  -7  -3   3   77.08    7.13
  -7  -3   4   21.13    6.17
   7   3  -4   19.87    6.13
   7   3  -5    4.86    5.84
  -7  -3   5    6.51    5.76
   7   3  -6    2.88    5.95
  -7  -3   6    6.02    5.85
   7   3  -7  258.05    9.38
  -7  -3   7  278.09    9.06
  -7  -3   8   14.50    4.41
   7   3  -8   15.08    4.43
  -7  -3   9   15.75    5.48
   7   3  -9   19.83    7.63
   7   3 -10   55.16    8.00
  -7  -3  10   49.05    7.97
   7   3 -11    9.30    7.63
  -7  -3  11   14.62    7.53
   7   3 -12   -1.25    9.23
  -7  -3  12   -1.92    9.06
  -7  -3  13   18.00    6.71
   7   3 -13   26.16    6.89
  -7  -3  14   22.16   10.81
   7   3 -14   15.88   10.93
  -7  -3  15   10.93   11.87
   7   3 -15   24.93   11.91
   7   2  -1   88.87    6.20
  -7  -2   1   73.02    6.82
   7   2  -2  126.22    7.55
  -7  -2   2  108.98    8.05
   7   2  -3   -0.72    5.76
  -7  -2   3   -0.04    4.22
   7   2  -4    1.95    5.75
  -7  -2   4    0.14    5.83
   7   2  -5  289.21    9.45
  -7  -2   5  290.22    9.40
  -7  -2   6   17.47    4.43
   7   2  -6   20.61    4.42
   7   2  -7   80.04    6.95
  -7  -2   7   88.12    6.80
  -7  -2   8  507.04   11.01
   7   2  -8  485.66   11.22
  -7  -2   9   31.56    4.71
   7   2  -9   35.22    6.42
   7   2 -10    7.87    5.38
  -7  -2  10    7.42    7.51
   7   2 -11   20.13    5.46
  -7  -2  11   14.06    7.65
  -7  -2  12    3.96    7.38
   7   2 -12   -1.01    7.60
   7   2 -13   79.66    9.97
  -7  -2  13   63.48    7.56
   7   2 -14   -2.08    9.26
  -7  -2  14    4.04    9.10
   7   2 -15   -2.87   11.57
  -7  -2  15   11.34    7.98
  -7  -1   1   21.87    6.80
   7   1  -1   21.09    4.46
  -7  -1   2   11.26    6.40
   7   1  -2    8.56    5.86
  -7  -1   3  397.91   10.47
   7   1  -3  409.63    9.57
   7   1  -4  171.66    8.04
  -7  -1   4  179.45    8.13
   7   1  -5    2.64    5.84
  -7  -1   5   -0.63    4.17
   7   1  -6  315.21    9.41
  -7  -1   6  265.46    9.47
   7   1  -7   16.22    6.12
  -7  -1   7   13.92    4.35
  -7  -1   8   20.28    6.22
   7   1  -8   26.30    6.22
  -7  -1   9   36.68    6.38
   7   1  -9   38.66    6.55
   7   1 -10   21.16    5.67
  -7  -1  10   28.38    7.58
  -7  -1  11   25.40    7.70
   7   1 -11   24.24    7.96
  -7  -1  12    2.19    5.34
   7   1 -12   -1.56    7.76
  -7  -1  13    5.99    6.52
   7   1 -13   10.00    9.33
  -7  -1  14    0.03    9.38
   7   1 -14    5.64    9.47
   7   1 -15   -0.48    8.21
  -7  -1  15   -5.82   11.37
  -7   0   1  335.37   10.13
   7   0  -1  370.19    9.54
  -7   0   2   28.77    6.59
   7   0  -2   31.98    4.39
  -7   0   3   78.52    5.74
   7   0  -3   92.55    6.84
  -7   0   4  365.11   10.18
   7   0  -4  373.94    9.90
  -7   0   5   16.97    4.45
   7   0  -5   15.08    6.04
   7   0  -6    8.29    5.84
  -7   0   6    6.50    4.25
   7   0  -7    6.97    5.90
  -7   0   7    4.42    5.85
  -7   0   8   17.21    6.21
   7   0  -8   18.27    6.19
  -7   0   9    6.71    5.99
   7   0  -9   11.69    4.40
  -7   0  10   -2.18    7.35
   7   0 -10    4.89    5.31
  -7   0  11   90.45    8.35
   7   0 -11   82.68    6.72
   7   0 -12  177.05    9.76
  -7   0  12  141.89    7.87
  -7   0  13   10.58    6.44
   7   0 -13    2.98    6.56
   7   0 -14    0.32    6.66
  -7   0  14   -3.27    6.57
  -7   0  15    5.68    7.85
   7   0 -15    3.30   11.39
  -7   0  16   14.09    8.66
  -7   1   0   45.26    4.89
   7  -1   0   51.72    6.12
   7  -1  -1   21.49    4.19
  -7   1   1   23.49    4.62
  -7   1   2  529.31   10.68
   7  -1  -2  583.35   10.29
   7  -1  -3  218.53    6.98
  -7   1   3  210.37    8.63
   7  -1  -4   89.19    6.81
  -7   1   4   84.45    5.72
  -7   1   5   48.00    6.61
   7  -1  -5   43.17    4.87
  -7   1   6   32.59    4.78
   7  -1  -6   33.82    4.75
   7  -1  -7  323.06    9.57
  -7   1   7  305.53    9.70
   7  -1  -8    9.85    4.32
  -7   1   8   12.54    6.00
   7  -1  -9  119.43    6.75
  -7   1   9  137.37    8.46
   7  -1 -10   27.04    7.72
  -7   1  10   27.57    7.73
  -7   1  11    9.96    7.46
   7  -1 -11   -0.34    7.56
   7  -1 -12   17.87    5.74
  -7   1  12   13.03    5.58
   7  -1 -13    1.04    6.76
  -7   1  13    0.42    9.21
  -7   1  14    4.98    6.78
   7  -1 -14    3.19    6.87
  -7   1  15   -9.28    8.16
   7  -1 -15   -4.61   11.41
  -7   1  16   -0.58    8.13
   7  -1 -16    3.77    8.19
  -7   2   0  198.11    7.91
   7  -2   0  218.08    7.59
  -7   2   1   51.21    5.10
   7  -2  -1   55.18    4.70
  -7   2   2   31.45    4.95
   7  -2  -2   37.01    5.97
   7  -2  -3   95.53    5.27
  -7   2   3   96.28    7.09
  -7   2   4    8.13    4.44
   7  -2  -4    7.60    5.75
   7  -2  -5  214.75    7.02
  -7   2   5  186.97    8.71
   7  -2  -6   76.16    5.25
  -7   2   6   72.13    6.96
   7  -2  -7   47.77    5.01
  -7   2   7   39.46    5.05
   7  -2  -8  128.94    7.63
  -7   2   8  108.42    6.36
   7  -2  -9    3.01    5.19
  -7   2   9   -1.58    7.45
  -7   2  10   -0.91    5.22
   7  -2 -10    5.00    7.47
  -7   2  11   -4.08    5.52
   7  -2 -11   -0.92    7.49
  -7   2  12   86.67    6.82
   7  -2 -12   97.73    8.82
   7  -2 -13    1.90    6.65
  -7   2  13    4.65    9.38
  -7   2  14    2.15    6.62
   7  -2 -14    7.24    6.54
   7  -2 -15   29.94    8.96
  -7   2  15   38.20    8.73
   7  -3   0   20.17    5.90
  -7   3   0   22.01    6.21
   7  -3  -1   37.47    6.03
  -7   3   1   35.17    6.38
  -7   3   2   48.30    6.59
   7  -3  -2   55.53    6.21
  -7   3   3  113.54    6.16
   7  -3  -3  131.25    5.69
  -7   3   4   11.85    6.22
   7  -3  -4   10.52    5.89
  -7   3   5   25.74    6.51
   7  -3  -5   25.37    6.23
  -7   3   6   42.81    6.74
   7  -3  -6   49.78    5.03
   7  -3  -7  340.85    9.82
  -7   3   7  272.80    8.78
  -7   3   8   28.44    5.88
   7  -3  -8   32.97    5.73
  -7   3   9    5.35    7.52
   7  -3  -9   -0.63    5.25
  -7   3  10   67.46    6.51
   7  -3 -10   80.90    6.34
   7  -3 -11   53.95    8.26
  -7   3  11   31.34    6.27
   7  -3 -12    0.14    6.57
  -7   3  12    4.60    6.49
   7  -3 -13    5.29    9.28
  -7   3  13    7.78    9.26
  -7   3  14    1.81   10.62
   7  -3 -14    3.67    6.61
   7  -3 -15  -12.51    8.22
  -7   3  15  -15.15   11.60
  -7   4   0   48.94    4.79
   7  -4   0   53.24    6.27
  -7   4   1  386.59    8.45
   7  -4  -1  421.68    8.42
   7  -4  -2   87.08    6.64
  -7   4   2   79.90    5.39
  -7   4   3   28.97    6.54
   7  -4  -3   42.13    6.12
   7  -4  -4  313.63    8.93
  -7   4   4  288.45    9.10
   7  -4  -5    2.43    5.84
  -7   4   5    8.91    6.13
  -7   4   6   18.60    7.88
   7  -4  -6   12.78    7.66
  -7   4   7   -3.19    7.78
   7  -4  -7   -3.76    7.50
   7  -4  -8  159.56    8.91
  -7   4   8  157.28    9.24
  -7   4   9   76.78    6.50
   7  -4  -9   87.21    8.55
   7  -4 -10   34.95    8.12
  -7   4  10   25.78    8.33
   7  -4 -11   18.91    5.63
  -7   4  11   18.76    8.69
   7  -4 -12    8.09    6.65
  -7   4  12   10.20    9.48
   7  -4 -13    7.48    9.27
  -7   4  13    8.98    9.40
   7  -4 -14   -0.64    8.06
  -7   4  14    7.99    8.15
  -7   4  15    7.80   11.52
   7  -4 -15    4.48   11.22
  -7   5   0   95.16    8.39
   7  -5   0  109.99    6.06
  -7   5   1   20.41    5.62
   7  -5  -1   23.51    7.54
  -7   5   2  136.52    8.81
   7  -5  -2  171.87    8.43
  -7   5   3    0.35    5.34
   7  -5  -3   -0.91    7.35
  -7   5   4    3.37    5.46
   7  -5  -4   -0.74    5.22
  -7   5   5    3.20    7.64
   7  -5  -5    7.41    7.41
  -7   5   6   44.91    8.49
   7  -5  -6   57.01    8.07
  -7   5   7   11.56    8.04
   7  -5  -7   14.33    7.74
   7  -5  -8   10.60    5.39
  -7   5   8    8.96    7.81
   7  -5  -9    3.61    7.64
  -7   5   9   -2.72    5.62
  -7   5  10   11.77    8.52
   7  -5 -10    6.86    5.38
  -7   5  11   32.75    9.76
   7  -5 -11   29.53    9.61
  -7   5  12   -5.61    9.49
   7  -5 -12    1.74    9.25
   7  -5 -13    9.29    9.69
  -7   5  13   15.48   10.75
  -7   5  14   18.68    8.48
   7  -5 -14   14.85    8.42
  -7   6   0   58.05    6.05
   7  -6   0   62.14    5.90
   7  -6  -1   38.55    7.84
  -7   6   1   41.54    5.90
  -7   6   2  240.83    7.92
   7  -6  -2  277.68    7.86
   7  -6  -3    0.69    7.63
  -7   6   3   -2.87    7.75
   7  -6  -4  295.41    9.73
  -7   6   4  241.04    8.14
  -7   6   5  219.69    9.60
   7  -6  -5  217.94    7.78
  -7   6   6    7.80    5.57
   7  -6  -6    9.60    5.39
  -7   6   7   10.28    7.88
   7  -6  -7    6.23    7.92
  -7   6   8    7.39    7.89
   7  -6  -8    4.73    5.41
   7  -6  -9   -1.33    6.58
  -7   6   9    2.66    6.70
  -7   6  10   19.71    6.93
   7  -6 -10   12.62    6.79
  -7   6  11   -1.31    6.80
   7  -6 -11    0.60    9.29
  -7   6  12   12.48    7.14
   7  -6 -12   18.02    9.74
   7  -6 -13   -1.12   11.31
  -7   6  13   13.47   11.36
   7  -6 -14   -7.13    8.12
  -7   6  14   -1.92   11.53
   7  -7   0    4.30    6.61
  -7   7   0    0.69    6.74
  -7   7   1   29.51    8.89
   7  -7  -1   42.06    5.67
   7  -7  -2   28.35    7.83
  -7   7   2   25.30    7.84
   7  -7  -3    3.04    7.58
  -7   7   3    1.43    5.43
  -7   7   4   35.56    8.04
   7  -7  -4   36.07    8.02
   7  -7  -5    8.35    7.77
  -7   7   5    3.58    7.94
  -7   7   6   44.86    9.16
   7  -7  -6   45.78    7.07
   7  -7  -7    9.41    9.28
  -7   7   7    7.74    6.68
   7  -7  -8   -3.22    6.79
  -7   7   8    0.81    6.84
  -7   7   9   -4.66    6.85
   7  -7  -9    0.06    6.70
   7  -7 -10   51.02    7.43
  -7   7  10   42.41    7.46
   7  -7 -11   15.06    9.64
  -7   7  11    3.49    7.21
  -7   7  12   26.38   11.60
   7  -7 -12    9.61   11.76
   7  -7 -13    5.91   11.64
  -7   7  13    1.25   11.88
   7  -8   0  100.82    7.37
  -7   8   0   93.06    7.35
  -7   8   1   28.98    9.59
   7  -8  -1   23.94    9.61
  -7   8   2   -0.93    9.41
   7  -8  -2    1.58    9.35
  -7   8   3   -0.07    9.41
   7  -8  -3    9.44    9.35
  -7   8   4    6.90    6.89
   7  -8  -4   13.30    9.50
   7  -8  -5   61.07    7.34
  -7   8   5   50.18    7.51
  -7   8   6  191.97    9.08
   7  -8  -6  220.61   11.52
   7  -8  -7    6.38    6.85
  -7   8   7    5.58    6.98
  -7   8   8   25.07   10.02
   7  -8  -8   28.20    9.87
   7  -8  -9   31.35    9.73
  -7   8   9    9.84   10.07
  -7   8  10   -1.79   11.89
   7  -8 -10    8.56    8.21
  -7   8  11    2.49   11.70
   7  -8 -11    1.61   11.54
   7  -8 -12   -4.07   11.65
  -7   8  12  -12.49    8.40
   7  -9   0    7.37   11.47
  -7   9   0    8.78    8.26
  -7   9   1    6.18    8.35
   7  -9  -1   11.89   11.63
  -7   9   2   20.56   11.56
   7  -9  -2   17.33    8.25
  -7   9   3   -1.14   10.58
   7  -9  -3   -4.13    6.91
  -7   9   4    2.03   10.70
   7  -9  -4   19.98   10.61
  -7   9   5    5.28    8.27
   7  -9  -5   -2.68    6.84
   7  -9  -6    8.38   11.55
  -7   9   6   -4.08   11.69
  -7   9   7   13.25    8.64
   7  -9  -7   35.01   11.75
  -7   9   8    0.66    8.52
   7  -9  -8    0.31   11.85
  -7   9   9   11.35   12.20
   7  -9  -9    8.27   11.97
   7  -9 -10   -2.69   11.77
  -7   9  10    3.66   12.01
  -7  10   2   29.43    8.73
   7 -10  -2    8.80   12.36
  -7  10   3    5.35   11.88
   7 -10  -3    2.93    8.16
   7 -10  -4   62.67   12.14
  -7  10   4   36.83   12.30
  -7  10   5    6.67    8.80
   7 -10  -5   19.95    8.51
  -7  10   6    8.16   11.83
   7 -10  -6    5.88    8.35
  -7  10   7    1.91    8.36
   7 -10  -7    4.76   11.86
   6  15  -1    5.51   11.81
   6  15  -1    1.79   11.99
   6  15  -2   36.54   12.24
   6  15  -2   42.89   12.34
   6  14  -1   12.26    9.95
   6  14  -1    9.33    9.62
   6  14  -2    8.71    9.79
   6  14  -2    2.59    9.79
   6  14  -3   19.92   11.86
   6  14  -3   17.48   11.73
   6  14  -4    6.62   11.82
   6  14  -4   13.06   11.81
   6  14  -5   31.59   12.40
   6  14  -5   23.06   12.48
   6  13  -1   75.13   10.05
   6  13  -1   65.78   10.22
   6  13  -2    0.73    9.59
   6  13  -2    1.21    6.74
   6  13  -3   42.51    9.96
   6  13  -3   39.86    9.84
   6  13  -4    0.55    9.59
   6  13  -4   -2.29    6.97
   6  13  -5  -10.23   11.75
   6  13  -5    0.24    8.32
   6  13  -6   55.40   12.35
   6  13  -6   71.86   12.51
   6  13  -7    7.73   12.10
   6  13  -7    0.86    8.46
   6  12  -1  106.73    8.90
   6  12  -1   94.58    8.94
   6  12  -2   22.79    7.90
   6  12  -2   23.39    7.94
   6  12  -3   77.52    8.35
   6  12  -3  120.63    8.81
   6  12  -4   64.23    9.97
   6  12  -4   63.50    9.91
   6  12  -5    1.86    9.44
   6  12  -5    2.58    6.65
   6  12  -6   11.37    9.74
   6  12  -6    9.54    9.79
   6  12  -7   -5.07   11.82
   6  12  -7   -5.87    8.33
   6  12  -8   47.58    8.75
   6  12  -8   29.27   12.28
   6  11  -1   43.88    8.14
   6  11  -1   34.05    8.03
   6  11  -2  274.68   10.57
   6  11  -2  280.42   10.62
   6  11  -3    6.14    7.76
   6  11  -3    9.05    7.75
   6  11  -4   -2.64    7.72
   6  11  -4   -2.80    7.75
   6  11  -5   70.78    8.38
   6  11  -5  112.87    8.62
   6  11  -6   41.43    9.76
   6  11  -6   27.36    6.81
   6  11  -7  106.96    7.60
   6  11  -7   97.70   10.47
   6  11  -8    5.35    9.46
   6  11  -8    0.13   10.75
   6  11  -9    9.10    8.33
   6  11  -9   10.00   11.77
   6  10  -1   -0.31    5.93
   6  10  -1   -1.37    7.31
   6  10  -2   61.61    6.90
   6  10  -2   67.48    6.99
   6  10  -3    8.16    7.62
   6  10  -3    4.69    7.47
   6  10  -4    6.97    7.74
   6  10  -4   11.74    7.50
   6  10  -5   39.53    7.88
   6  10  -5   27.47    8.06
   6  10  -6   38.84    8.19
   6  10  -6   42.38    7.94
   6  10  -7   44.84    6.88
   6  10  -7   61.79    9.80
   6  10  -8   22.58    9.91
   6  10  -8   20.72    9.59
   6  10  -9   27.58   10.03
   6  10  -9   46.97    9.83
   6  10 -10   -3.17   11.62
   6  10 -10    9.89    8.24
   6   9  -1   12.48    6.07
   6   9  -1   13.12    6.08
   6   9  -2   44.58    6.49
   6   9  -2   35.54    7.78
   6   9  -3  256.63    9.42
   6   9  -3  350.78   10.16
   6   9  -4   33.93    6.39
   6   9  -4   28.57    6.49
   6   9  -5   55.69    8.40
   6   9  -5   55.38    8.58
   6   9  -6  539.28   12.24
   6   9  -6  387.77   11.14
   6   9  -7   87.01    6.48
   6   9  -7  142.88    8.65
  -6  -9   8    0.88    5.63
   6   9  -8    8.05    7.58
   6   9  -8    3.58    7.85
   6   9  -9    0.41    9.26
   6   9  -9    2.18    6.79
  -6  -9   9   -2.03    6.95
   6   9 -10  105.71   10.54
  -6  -9  10  103.98   10.66
   6   9 -10  124.29   10.44
  -6  -9  11   81.06   12.40
   6   9 -11   68.39   12.34
   6   9 -11   76.31   11.92
   6   9 -12   12.94    8.11
   6   8  -1  195.38    9.42
   6   8  -1  301.49   11.75
   6   8  -2   47.27    6.53
   6   8  -2   38.42    6.70
   6   8  -3   33.12    6.18
   6   8  -3   27.93    6.48
   6   8  -4  125.33    8.38
   6   8  -4   86.11    7.14
   6   8  -5   35.37    6.30
  -6  -8   5   21.74    6.66
   6   8  -5   26.35    6.45
   6   8  -6    4.91    7.65
   6   8  -6    1.28    7.26
  -6  -8   6    2.16    7.79
   6   8  -7   12.89    5.31
  -6  -8   7   14.24    8.00
   6   8  -7   10.36    7.88
  -6  -8   8   11.12    8.08
   6   8  -8   12.52    7.60
   6   8  -8   12.24    7.90
  -6  -8   9    6.76    5.69
   6   8  -9   12.58    7.51
   6   8  -9    5.60    5.61
   6   8 -10   22.00    6.77
   6   8 -10   20.71    9.33
  -6  -8  10   13.59    7.15
  -6  -8  11   16.58    7.05
   6   8 -11   19.20    6.97
   6   8 -11   16.96    9.50
   6   8 -12   11.61   12.00
  -6  -8  12   -6.34   12.31
   6   8 -12   20.56    8.10
   6   7  -1   28.68    6.67
   6   7  -1   45.88    8.05
   6   7  -2   40.18    6.85
   6   7  -2   57.76    7.90
  -6  -7   3   37.36    6.78
   6   7  -3   46.93    6.42
   6   7  -3   37.79    6.63
   6   7  -4    2.67    6.04
  -6  -7   4    0.73    6.29
   6   7  -4    1.55    5.64
  -6  -7   5   64.73    7.04
   6   7  -5   50.61    4.90
   6   7  -5   67.97    6.90
   6   7  -6  598.32   11.95
   6   7  -6  451.05   10.79
  -6  -7   6  298.96    8.28
  -6  -7   7  298.05   10.23
   6   7  -7  192.08    7.43
   6   7  -7  231.36    7.51
  -6  -7   8    2.65    7.77
   6   7  -8   -0.42    7.70
   6   7  -8    2.91    7.21
   6   7  -9    5.83    7.77
   6   7  -9   -0.23    7.28
  -6  -7   9    1.28    7.86
   6   7 -10   88.84    6.48
  -6  -7  10   76.75    6.55
   6   7 -10  118.49    8.54
   6   7 -11  119.49    7.68
  -6  -7  11  127.53   10.64
   6   7 -11  135.57   10.52
  -6  -7  12    6.00    6.88
   6   7 -12   -0.45    6.97
   6   7 -12    7.31    9.20
   6   7 -13    5.52    8.36
   6   7 -13   -4.25    7.97
  -6  -7  13    1.52    8.33
   6   6  -1   31.16    7.70
  -6  -6   1   19.08    8.53
   6   6  -1   19.80    8.12
  -6  -6   2    1.62    6.41
   6   6  -2    2.10    6.27
   6   6  -2    1.43    5.94
  -6  -6   3    3.59    6.29
   6   6  -3    1.87    5.84
  -6  -6   4   32.82    6.56
   6   6  -4   45.32    6.40
  -6  -6   5  252.33    9.13
   6   6  -5  355.17    9.86
   6   6  -6    9.06    5.74
  -6  -6   6    9.30    6.14
  -6  -6   7   15.21    6.28
   6   6  -7   13.17    5.88
  -6  -6   8   90.26    8.35
   6   6  -8   95.52    8.07
  -6  -6   9   14.44    5.50
   6   6  -9   19.81    7.45
   6   6 -10    4.09    5.28
  -6  -6  10    4.18    7.76
   6   6 -11   45.87    6.80
  -6  -6  11   46.83    9.66
   6   6 -12   22.54    9.26
  -6  -6  12   22.29    9.74
  -6  -6  13   -4.48   11.63
   6   6 -13   -0.40   11.07
   6   6 -13   -3.32   11.52
   6   6 -14   -4.30   11.35
  -6  -6  14   14.41    8.23
   6   6 -14   -4.14   11.67
   6   5  -1   17.92    6.88
  -6  -5   1    9.14    5.63
   6   5  -2  151.15    8.92
  -6  -5   2  144.65    9.24
   6   5  -3  184.37    8.93
  -6  -5   3  147.30    8.70
   6   5  -4    0.64    5.79
  -6  -5   4    2.96    6.06
  -6  -5   5    0.49    6.08
   6   5  -5    2.30    5.71
   6   5  -6    5.47    5.69
  -6  -5   6    0.40    4.36
   6   5  -7  256.27    8.55
  -6  -5   7  144.68    6.42
  -6  -5   8    1.38    4.21
   6   5  -8   -0.23    5.72
   6   5  -9    3.05    7.20
  -6  -5   9    0.47    7.54
  -6  -5  10  284.96    9.71
   6   5 -10  239.99    7.72
   6   5 -11   66.18    7.93
  -6  -5  11   60.50    8.20
  -6  -5  12   -3.29    6.65
   6   5 -12   -0.09    8.89
  -6  -5  13    8.24    9.52
   6   5 -13   11.72    9.07
  -6  -5  14   10.11    8.26
   6   5 -14    9.46   11.27
  -6  -4   1  172.46   10.54
   6   4  -1  139.72    8.90
   6   4  -2    0.71    5.07
  -6  -4   2    0.47    5.31
  -6  -4   3  443.13   11.99
   6   4  -3  535.85   13.76
   6   4  -4  277.12    9.75
  -6  -4   4  256.46    9.64
  -6  -4   5  260.41    9.24
   6   4  -5  282.02    9.40
  -6  -4   6    2.71    4.25
   6   4  -6    5.00    5.76
   6   4  -7    2.97    5.72
  -6  -4   7    4.28    5.92
   6   4  -8  263.74    8.53
  -6  -4   8  278.33    8.86
  -6  -4   9  126.32    6.05
   6   4  -9  150.47    6.41
  -6  -4  10   -1.32    5.32
   6   4 -10    0.87    5.08
   6   4 -11   45.72    7.79
  -6  -4  11   39.41    7.97
   6   4 -12   -4.24    7.41
  -6  -4  12   -4.19    8.43
  -6  -4  13   -6.24    9.38
   6   4 -13   -3.35    9.11
  -6  -4  14    8.21    8.06
   6   4 -14    5.16    6.65
  -6  -4  15    9.08   11.76
   6   4 -15    9.30    8.36
   6   3  -1    7.49    5.32
  -6  -3   1    9.73    5.77
  -6  -3   2  123.86    7.85
   6   3  -2  127.27    7.83
   6   3  -3   71.31    6.58
  -6  -3   3   64.51    6.43
   6   3  -4   24.59    5.52
  -6  -3   4   25.11    5.50
   6   3  -5  124.95    7.63
  -6  -3   5  126.94    7.70
   6   3  -6  225.25    8.54
  -6  -3   6  162.23    6.71
   6   3  -7   23.03    6.13
  -6  -3   7   20.51    6.09
   6   3  -8    1.35    5.74
  -6  -3   8    4.35    5.90
  -6  -3   9   -0.50    4.15
   6   3  -9    0.25    5.76
  -6  -3  10   21.40    7.68
   6   3 -10   27.54    7.55
  -6  -3  11   32.07    7.72
   6   3 -11   31.64    7.73
   6   3 -12   36.94    7.92
  -6  -3  12   30.63    5.68
   6   3 -13    3.10    6.42
  -6  -3  13    3.92    6.46
   6   3 -14   68.32   10.16
  -6  -3  14   83.99    7.65
   6   3 -15   16.75    8.09
  -6  -3  15   15.76    8.09
  -6  -2   1  190.71    9.23
   6   2  -1  149.17    7.81
   6   2  -2  106.00    7.12
  -6  -2   2  104.84    7.43
  -6  -2   3   10.41    5.36
   6   2  -3   11.01    5.34
   6   2  -4  456.53   11.58
  -6  -2   4  479.91   11.45
   6   2  -5   46.47    5.16
  -6  -2   5   50.85    6.67
   6   2  -6   36.19    6.41
  -6  -2   6   40.17    6.35
  -6  -2   7  403.14   10.17
   6   2  -7  433.43   10.35
  -6  -2   8   33.36    6.32
   6   2  -8   40.13    6.28
   6   2  -9  244.35    8.48
  -6  -2   9  218.45    8.50
   6   2 -10   51.52    7.80
  -6  -2  10   46.49    5.76
  -6  -2  11   10.79    7.52
   6   2 -11    6.22    5.36
  -6  -2  12   44.81    5.83
   6   2 -12   64.75    8.09
  -6  -2  13    3.11    9.07
   6   2 -13    3.21    9.21
  -6  -2  14   16.58    6.75
   6   2 -14   11.44    6.82
   6   2 -15   -8.78   11.39
  -6  -2  15   -5.39   11.14
   6   2 -16   -2.63   11.50
  -6  -2  16    4.31   11.38
  -6  -1   1   -1.01    5.71
   6   1  -1    1.16    5.00
   6   1  -2  698.15   13.48
  -6  -1   2  617.51   13.93
   6   1  -3  299.16    9.42
  -6  -1   3  267.86    9.72
  -6  -1   4   72.31    6.50
   6   1  -4   82.30    5.28
   6   1  -5   29.53    6.28
  -6  -1   5   27.18    6.36
   6   1  -6   13.05    4.33
  -6  -1   6   14.12    5.99
   6   1  -7   14.71    4.49
  -6  -1   7   17.69    6.05
   6   1  -8   10.00    5.97
  -6  -1   8    8.42    4.19
  -6  -1   9    1.44    4.22
   6   1  -9    4.22    6.05
  -6  -1  10    6.77    6.15
   6   1 -10   15.95    6.11
   6   1 -11   65.34    7.99
  -6  -1  11   42.21    5.87
  -6  -1  12    0.62    7.56
   6   1 -12    6.50    5.30
  -6  -1  13   11.16    8.65
   6   1 -13   25.06    8.63
  -6  -1  14   13.31    6.60
   6   1 -14    8.74    9.43
  -6  -1  15   13.91    8.02
   6   1 -15   14.02   10.73
  -6  -1  16   -2.83   11.47
   6   1 -16    5.06    7.98
   6   0  -1   15.94    5.13
  -6   0   1   14.52    5.66
  -6   0   2   28.20    5.88
   6   0  -2   31.20    5.38
   6   0  -3  975.22   15.35
  -6   0   3  938.65   15.67
  -6   0   4   14.32    6.42
   6   0  -4   13.91    4.48
   6   0  -5  305.42    8.16
  -6   0   5  319.91    9.53
   6   0  -6  144.60    7.60
  -6   0   6  133.07    7.63
   6   0  -7    0.41    5.76
  -6   0   7    0.20    5.79
   6   0  -8  453.61   10.38
  -6   0   8  462.98   10.43
   6   0  -9   -0.78    4.10
  -6   0   9   -1.26    5.91
  -6   0  10   42.93    6.53
   6   0 -10   44.92    5.08
   6   0 -11  204.16    9.19
  -6   0  11  141.53    6.78
  -6   0  12   39.15    7.85
   6   0 -12   34.37    8.13
  -6   0  13   84.93    8.83
   6   0 -13   88.02    9.00
   6   0 -14    2.41    9.37
  -6   0  14    8.59    9.23
  -6   0  15    9.20    9.30
   6   0 -15    6.83    6.72
  -6   0  16   10.92    8.04
   6   0 -16    3.56   11.66
   6  -1   0  864.22   13.23
  -6   1   0  827.33   13.67
   6  -1  -1   36.01    3.93
  -6   1   1   33.16    5.60
  -6   1   2   -0.22    5.08
   6  -1  -2    0.63    3.34
  -6   1   3   63.54    7.21
   6  -1  -3   63.54    6.66
  -6   1   4  116.61    6.22
   6  -1  -4  125.49    7.40
  -6   1   5    1.50    4.40
   6  -1  -5    2.00    5.82
   6  -1  -6  182.36    6.66
  -6   1   6  193.03    8.01
   6  -1  -7  199.06    6.84
  -6   1   7  169.65    6.93
  -6   1   8    7.44    4.25
   6  -1  -8   10.72    5.96
  -6   1   9    3.85    4.19
   6  -1  -9    5.36    5.88
   6  -1 -10   29.65    7.59
  -6   1  10   24.07    5.31
   6  -1 -11    9.99    7.47
  -6   1  11    8.92    5.48
  -6   1  12    8.29    7.61
   6  -1 -12    8.68    5.45
  -6   1  13   22.09    5.75
   6  -1 -13   20.46    6.14
  -6   1  14   22.97    9.55
   6  -1 -14   27.34    9.51
  -6   1  15   -0.09    6.71
   6  -1 -15   15.03    6.63
  -6   1  16    4.20    8.14
   6  -1 -16    9.39   11.51
  -6   2   0   16.71    4.42
   6  -2   0   14.09    5.95
   6  -2  -1   76.34    6.51
  -6   2   1   68.07    5.44
  -6   2   2   -1.74    4.41
   6  -2  -2    0.78    4.14
  -6   2   3   33.83    6.65
   6  -2  -3   34.83    6.16
  -6   2   4  711.21   12.81
   6  -2  -4  731.89   11.68
  -6   2   5    1.10    6.09
   6  -2  -5    0.48    4.09
   6  -2  -6   12.68    4.32
  -6   2   6   11.52    4.51
   6  -2  -7  270.41    8.56
  -6   2   7  236.45    8.89
   6  -2  -8   86.33    5.43
  -6   2   8   69.53    5.54
   6  -2  -9  130.84    6.22
  -6   2   9  114.18    7.75
   6  -2 -10    1.52    7.38
  -6   2  10    2.94    5.21
  -6   2  11    7.99    7.61
   6  -2 -11   14.30    7.52
   6  -2 -12   21.53    7.91
  -6   2  12   20.47    5.85
   6  -2 -13    3.97    8.49
  -6   2  13    3.57    9.32
   6  -2 -14    2.64    9.43
  -6   2  14    5.98    6.71
  -6   2  15   27.82   11.16
   6  -2 -15   38.26    7.52
   6  -2 -16    7.28   11.46
  -6   2  16   -2.13   11.58
  -6   3   0    9.86    6.08
   6  -3   0    7.77    5.74
  -6   3   1   49.89    6.56
   6  -3  -1   57.49    6.18
  -6   3   2  335.84    8.19
   6  -3  -2  351.23    7.74
  -6   3   3  316.21    9.12
   6  -3  -3  339.78    8.92
   6  -3  -4  253.53    8.29
  -6   3   4  244.16    8.63
   6  -3  -5  159.28    7.72
  -6   3   5  150.74    8.11
  -6   3   6   -3.08    6.20
   6  -3  -6    0.90    5.83
   6  -3  -7  202.57    6.90
  -6   3   7  172.56    6.75
   6  -3  -8    0.65    5.80
  -6   3   8    7.65    5.92
  -6   3   9   -3.94    4.34
   6  -3  -9   -1.32    4.15
   6  -3 -10   57.10    8.08
  -6   3  10   52.42    8.14
   6  -3 -11   42.92    6.08
  -6   3  11   37.45    6.06
   6  -3 -12    2.57    7.65
  -6   3  12    3.46    5.52
   6  -3 -13   -4.34    9.15
  -6   3  13    2.98    9.15
   6  -3 -14    8.83    9.42
  -6   3  14    9.36    6.70
   6  -3 -15   38.06   11.00
  -6   3  15   24.81   12.07
  -6   3  16    0.14   11.75
   6  -3 -16   12.88    8.24
   6  -4   0   83.16    6.47
  -6   4   0   79.88    6.73
   6  -4  -1  176.58    6.09
  -6   4   1  164.07    6.29
   6  -4  -2  135.70    5.56
  -6   4   2  124.58    7.24
  -6   4   3   29.54    4.65
   6  -4  -3   28.10    6.05
  -6   4   4   86.77    5.70
   6  -4  -4   95.34    5.35
  -6   4   5  179.47    8.14
   6  -4  -5  191.85    6.50
  -6   4   6   15.81    6.48
   6  -4  -6   17.72    6.20
  -6   4   7    4.14    6.19
   6  -4  -7    2.73    4.28
   6  -4  -8   35.93    6.32
  -6   4   8   27.35    6.55
   6  -4  -9   18.43    5.47
  -6   4   9   11.83    7.76
   6  -4 -10   -4.57    7.44
  -6   4  10   -3.01    5.41
   6  -4 -11   25.24    5.76
  -6   4  11   24.37    5.72
   6  -4 -12   16.28    5.49
  -6   4  12   10.60    5.56
   6  -4 -13   42.75    6.92
  -6   4  13   37.68    7.04
  -6   4  14    0.09    9.48
   6  -4 -14  -10.62    9.37
  -6   4  15    7.73    8.22
   6  -4 -15   -6.16   11.44
   6  -4 -16   17.59    8.09
  -6   4  16    7.61   11.65
  -6   5   0    0.85    4.31
   6  -5   0    4.40    4.13
   6  -5  -1  204.00    7.54
  -6   5   1  194.08    7.76
   6  -5  -2   -5.19    5.86
  -6   5   2   -2.54    4.23
   6  -5  -3   31.68    4.57
  -6   5   3   28.95    4.80
   6  -5  -4    0.24    4.10
  -6   5   4    3.05    4.25
   6  -5  -5   79.51    6.77
  -6   5   5   64.06    6.90
   6  -5  -6  217.72    7.02
  -6   5   6  203.62    8.55
  -6   5   7   22.45    7.88
   6  -5  -7   17.12    5.48
   6  -5  -8  224.55    7.80
  -6   5   8  218.70    9.57
   6  -5  -9   40.59    5.80
  -6   5   9   34.05    5.97
  -6   5  10   17.92    7.88
   6  -5 -10   15.64    5.66
   6  -5 -11  172.16    9.58
  -6   5  11  138.50    7.85
   6  -5 -12    4.41    9.06
  -6   5  12    3.45    6.47
  -6   5  13    4.89    6.69
   6  -5 -13    7.87    9.28
   6  -5 -14   12.05    6.96
  -6   5  14   11.27    9.64
   6  -5 -15    6.41   11.32
  -6   5  15   -2.87    8.14
  -6   6   0  331.68    9.73
   6  -6   0  343.03    7.96
   6  -6  -1  104.94    6.28
  -6   6   1   94.68    6.40
  -6   6   2  150.00    8.69
   6  -6  -2  145.90    8.47
  -6   6   3   24.20    5.54
   6  -6  -3   25.47    7.64
  -6   6   4   12.35    5.64
   6  -6  -4    9.88    7.65
   6  -6  -5    5.53    7.58
  -6   6   5    4.08    5.53
  -6   6   6  111.82    8.92
   6  -6  -6  130.09    6.85
  -6   6   7    8.86    7.99
   6  -6  -7   11.02    7.70
  -6   6   8    5.94    5.55
   6  -6  -8    4.52    7.58
  -6   6   9   74.80    8.56
   6  -6  -9   87.44    8.66
   6  -6 -10    2.90    7.60
  -6   6  10   -0.27    5.51
   6  -6 -11    1.68    6.59
  -6   6  11   -0.25    6.69
   6  -6 -12   12.38    9.55
  -6   6  12   15.80    6.84
   6  -6 -13    4.68    9.36
  -6   6  13    7.80    6.77
  -6   6  14    6.67   11.38
   6  -6 -14   11.57    7.96
   6  -6 -15   -6.42    8.17
  -6   6  15   -3.34    8.19
   6  -7   0    3.12    5.42
  -6   7   0    4.43    7.69
  -6   7   1  228.09    9.36
   6  -7  -1  253.50    9.31
  -6   7   2   -1.83    7.69
   6  -7  -2    1.05    5.32
  -6   7   3   33.70    5.79
   6  -7  -3   41.78    7.96
  -6   7   4   12.58    7.77
   6  -7  -4   16.99    5.40
  -6   7   5   -2.34    7.85
   6  -7  -5    6.26    5.49
   6  -7  -6   91.80    6.34
  -6   7   6   77.62    8.43
  -6   7   7  111.94    9.05
   6  -7  -7  122.94    9.14
  -6   7   8   -3.32    5.68
   6  -7  -8   -3.15    5.62
  -6   7   9   70.48    9.30
   6  -7  -9   67.72    8.45
  -6   7  10   51.34   10.00
   6  -7 -10   70.58    9.90
   6  -7 -11   10.98    6.78
  -6   7  11   -6.57    9.57
   6  -7 -12   29.40    7.05
  -6   7  12   19.36    9.71
  -6   7  13    6.27   11.24
   6  -7 -13    5.11    7.98
  -6   7  14    2.69    8.12
   6  -7 -14    4.49    8.13
  -6   8   0   34.24    9.83
   6  -8   0   45.21    7.06
  -6   8   1   -2.39    8.71
   6  -8  -1    5.27    5.49
   6  -8  -2    1.77    7.84
  -6   8   2    5.74    5.55
  -6   8   3   10.22    5.46
   6  -8  -3   15.72    7.64
   6  -8  -4   97.77    8.47
  -6   8   4   89.53    6.41
  -6   8   5  109.47    6.94
   6  -8  -5  139.33    9.01
   6  -8  -6   -1.87    5.59
  -6   8   6    1.41    8.76
   6  -8  -7   19.23    9.64
  -6   8   7   18.37    9.67
  -6   8   8    7.44    9.51
   6  -8  -8   -3.32    6.66
  -6   8   9    2.77    6.76
   6  -8  -9    0.65    6.68
   6  -8 -10    5.93    6.72
  -6   8  10   -1.40    6.83
   6  -8 -11    6.02    9.52
  -6   8  11    3.32    9.59
   6  -8 -12   -2.43    8.06
  -6   8  12  -16.31   11.52
   6  -8 -13    6.43    8.42
  -6   8  13   -0.86   11.55
  -6   9   0   37.63    7.20
   6  -9   0   46.02    9.93
  -6   9   1    0.39    9.57
   6  -9  -1    5.76    9.58
  -6   9   2    2.63    9.53
   6  -9  -2    6.59    9.54
   6  -9  -3  113.54   10.42
  -6   9   3   94.91    7.29
  -6   9   4   -1.31    6.84
   6  -9  -4    6.67    9.49
  -6   9   5  130.76    8.10
   6  -9  -5  134.30    8.08
  -6   9   6    3.55    9.59
   6  -9  -6   -4.66    9.68
  -6   9   7   22.38    9.77
   6  -9  -7   18.58    6.97
   6  -9  -8   -6.76    9.63
  -6   9   8   13.65    9.50
  -6   9   9  -11.27    9.79
   6  -9  -9    8.15    9.50
  -6   9  10   22.39   11.57
   6  -9 -10   12.71    8.40
  -6   9  11    1.43    8.35
   6  -9 -11    0.62   11.48
  -6   9  12   12.69    8.21
   6  -9 -12   11.70    8.32
   6 -10   0    3.41   11.73
  -6  10   0  -11.30   11.93
   6 -10  -1   96.17   12.19
  -6  10   1   88.00   12.10
  -6  10   2   20.46   11.39
   6 -10  -2    7.60    8.12
  -6  10   3    6.07    8.26
   6 -10  -3   -1.80   11.82
  -6  10   4   54.63   11.92
   6 -10  -4   52.26   11.12
   6 -10  -5   14.71    8.16
  -6  10   5   17.23    7.99
  -6  10   6    5.56   11.33
   6 -10  -6    3.31    8.16
  -6  10   7   -5.32   11.59
   6 -10  -7    3.64   11.51
  -6  10   8   14.48    8.38
   6 -10  -8   35.69   11.62
   6 -10  -9   28.30   11.86
  -6  10   9   24.79   12.01
  -6  10  10  -11.52   11.75
   6 -10 -10    8.01   11.62
  -6  11   3    4.13   11.87
   6 -11  -3    9.71    8.33
  -6  11   4   15.94    8.70
   6 -11  -4   28.89   11.92
  -6  11   5   10.58    8.32
   6 -11  -5    3.95   11.88
  -6  11   6   12.64   12.01
   6 -11  -6   17.47    8.43
  -6  11   7    1.78    8.54
   6 -11  -7   -1.45    8.54
   5  15  -1    0.47    8.33
   5  15  -1    3.74    8.48
   5  15  -2    8.88   12.06
   5  15  -2   -3.73   11.99
   5  14  -1   97.81   10.32
   5  14  -1   76.23   10.54
   5  14  -2    2.74    9.72
   5  14  -2   -2.45    9.68
   5  14  -3    1.78    8.28
   5  14  -3   -0.04   11.61
   5  14  -4   61.35   12.48
   5  14  -4   54.47   12.42
   5  14  -5    8.66   12.20
   5  14  -5   13.55   12.26
   5  13  -1    1.49    9.83
   5  13  -1    4.93    9.27
   5  13  -2   54.61    7.42
   5  13  -2   80.65   10.11
   5  13  -3  104.46   10.53
   5  13  -3   49.67    7.30
   5  13  -4    9.48    9.63
   5  13  -4    0.78    9.78
   5  13  -5   -2.18   11.80
   5  13  -5   -6.27   11.80
   5  13  -6    0.72    8.39
   5  13  -6    2.71   11.91
   5  13  -7   34.64   12.35
   5  12  -1   37.78    8.31
   5  12  -1   26.53    7.80
   5  12  -2    1.00    7.65
   5  12  -2    5.85    7.89
   5  12  -3   63.97    8.32
   5  12  -3   36.61    5.92
   5  12  -4   13.04    9.64
   5  12  -4    9.69    6.86
   5  12  -5   93.87   10.26
   5  12  -5   68.34   10.08
   5  12  -6    1.42    9.63
   5  12  -6    6.77    9.59
   5  12  -7    2.59    8.24
   5  12  -7    7.71   11.77
   5  12  -8   81.00   12.43
   5  12  -8   86.71   12.51
   5  11  -1    2.02    7.47
   5  11  -1    1.35    7.78
   5  11  -2  129.47    8.81
   5  11  -2  111.41    8.83
   5  11  -3  311.77   10.53
   5  11  -3  301.89   10.65
   5  11  -4   28.33    7.99
   5  11  -4   36.78    8.01
   5  11  -5   -1.47    7.87
   5  11  -5    2.83    7.74
   5  11  -6  161.29   10.60
   5  11  -6  137.19   10.46
   5  11  -7   -3.70    9.66
   5  11  -7    1.12    9.50
   5  11  -8   -2.33    9.82
   5  11  -8   -0.06    9.83
   5  11  -9    8.72   11.69
   5  11  -9    6.53   11.83
   5  10  -1   78.54    7.26
   5  10  -1   62.34    6.73
   5  10  -2   28.50    6.42
   5  10  -2   15.91    6.17
   5  10  -3   17.47    7.74
   5  10  -3   21.75    7.72
   5  10  -4  194.20    9.29
   5  10  -4  113.41    6.78
   5  10  -5   59.55    8.17
   5  10  -5   60.16    8.12
   5  10  -6    0.50    5.55
   5  10  -6    0.73    7.73
   5  10  -7   46.54    7.22
   5  10  -7   49.84    7.18
   5  10  -8   48.06    9.94
   5  10  -8   41.60    9.97
   5  10  -9   71.27   10.00
   5  10  -9   65.43   10.31
   5  10 -10   10.79   11.63
   5  10 -10   -1.66   12.01
   5  10 -11   14.95    8.63
   5   9  -1    0.75    5.81
   5   9  -1   -1.86    5.97
   5   9  -2 1018.10   16.87
   5   9  -2  866.94   15.52
   5   9  -3   22.63    6.33
   5   9  -3   33.35    6.43
   5   9  -4   28.09    6.43
   5   9  -4   20.75    4.68
   5   9  -5   10.71    7.58
   5   9  -5    5.95    7.82
   5   9  -6    4.66    5.45
   5   9  -6    1.69    7.58
   5   9  -7  185.46    9.28
   5   9  -7  129.78    6.79
   5   9  -8   28.08    7.87
   5   9  -8   16.17    7.94
   5   9  -9   10.33    9.31
   5   9  -9    1.70    6.94
   5   9 -10   66.97   10.12
   5   9 -10   63.50   10.03
   5   9 -11    0.65    8.32
   5   9 -11   10.21   11.46
   5   9 -12  -12.00   11.89
   5   9 -12    2.18    8.54
   5   8  -1  103.80    8.80
   5   8  -1   80.46    7.11
   5   8  -2   34.03    6.43
   5   8  -2   48.01    6.58
   5   8  -3  212.71    8.36
   5   8  -3  155.95    8.04
   5   8  -4    2.56    6.16
   5   8  -4    0.40    4.19
   5   8  -5  107.39    7.26
   5   8  -5  147.46    7.46
  -5  -8   6   36.12    7.55
   5   8  -6   34.16    7.33
   5   8  -6   41.50    6.41
   5   8  -7   14.44    5.40
  -5  -8   7   18.99    8.12
   5   8  -7    7.48    5.73
  -5  -8   8   25.36    5.96
   5   8  -8   41.25    7.88
   5   8  -8   35.84    5.79
   5   8  -9   77.30    8.42
   5   8  -9   74.43    8.12
  -5  -8   9   79.78    8.59
   5   8 -10   23.70    9.41
  -5  -8  10   19.51    6.97
   5   8 -10   26.42    6.93
  -5  -8  11   22.04    7.05
   5   8 -11   41.51    9.51
   5   8 -11   12.40    7.20
  -5  -8  12  113.71   12.71
   5   8 -12   89.18   12.27
   5   8 -12   65.11    8.95
   5   7  -1    2.55    5.99
   5   7  -1    4.77    6.06
   5   7  -2    4.62    5.86
   5   7  -2    5.23    6.16
   5   7  -3  394.07   10.68
   5   7  -3  368.39   10.72
  -5  -7   4   47.46    6.92
   5   7  -4   31.86    4.94
   5   7  -4   53.77    6.35
   5   7  -5   17.12    6.01
  -5  -7   5   22.18    6.40
   5   7  -5   18.74    6.23
   5   7  -6  604.16   11.59
  -5  -7   6  571.95   11.61
   5   7  -6  560.89   11.43
   5   7  -7   48.42    6.31
  -5  -7   7   46.32    6.69
   5   7  -7   48.55    6.51
   5   7  -8   25.34    7.63
   5   7  -8   23.24    7.81
  -5  -7   8   22.00    8.01
  -5  -7   9   70.46    8.26
   5   7  -9   61.91    7.91
   5   7  -9   65.87    8.27
   5   7 -10   -0.14    5.28
  -5  -7  10   -3.89    8.01
   5   7 -10    0.51    7.81
   5   7 -11  119.64   10.38
   5   7 -11  140.68   10.19
  -5  -7  11  118.63   10.54
  -5  -7  12   -0.77    6.89
   5   7 -12   -1.97    9.25
   5   7 -12    1.15    6.76
   5   7 -13   16.97   11.61
   5   7 -13   26.40   12.01
  -5  -7  13   28.78   12.05
   5   6  -1   75.57    8.21
   5   6  -1   99.35    8.37
  -5  -6   2    2.75    5.32
   5   6  -2    3.18    5.98
   5   6  -2   -0.72    5.07
   5   6  -3   99.51    7.45
   5   6  -3   88.05    7.48
  -5  -6   3   75.13    7.65
  -5  -6   4  463.75   11.48
   5   6  -4  565.66   12.13
   5   6  -4  499.03   11.73
   5   6  -5    9.03    4.11
  -5  -6   5    9.79    6.26
   5   6  -5    6.88    6.13
   5   6  -6   75.30    6.60
  -5  -6   6   83.15    7.04
   5   6  -6   74.14    6.76
  -5  -6   7    9.88    4.42
   5   6  -7   12.30    5.81
   5   6  -7    6.74    6.19
  -5  -6   8   94.46    7.16
   5   6  -8   88.62    5.25
   5   6  -8  105.56    6.96
  -5  -6   9  111.65    6.55
   5   6  -9  176.61    8.55
   5   6  -9  126.83    6.55
   5   6 -10    0.66    5.22
   5   6 -10    1.71    7.65
  -5  -6  10   -1.45    7.81
  -5  -6  11   31.78    5.92
   5   6 -11   52.16    8.02
   5   6 -11   49.09    5.93
  -5  -6  12   -0.64    9.46
   5   6 -12    6.48    9.48
   5   6 -12   -3.28    6.49
  -5  -6  13   42.13   10.21
   5   6 -13   47.05    9.87
   5   6 -13   55.06   10.06
   5   6 -14    2.72   11.72
  -5  -6  14   -2.99   11.97
   5   6 -14   -2.42   11.48
   5   5  -1    0.66    5.39
  -5  -5   1   -1.50    7.01
   5   5  -1   -0.43    6.76
  -5  -5   2  210.13    9.60
   5   5  -2  313.60   10.92
  -5  -5   3  124.80    7.60
   5   5  -3  179.40    8.02
   5   5  -4   43.61    6.64
  -5  -5   4   38.04    6.94
   5   5  -5   17.24    6.06
  -5  -5   5   16.79    6.36
  -5  -5   6  196.81    8.16
   5   5  -6  163.44    6.36
  -5  -5   7   80.41    5.34
   5   5  -7  131.29    7.01
   5   5  -8   18.61    5.86
  -5  -5   8   16.27    6.28
  -5  -5   9   35.83    7.87
   5   5  -9   37.06    6.94
   5   5 -10  317.44    9.75
  -5  -5  10  345.55   10.28
   5   5 -11   29.10    5.58
  -5  -5  11   24.63    8.01
  -5  -5  12    0.85    9.38
   5   5 -12   -1.89    6.45
   5   5 -13   15.78    9.32
  -5  -5  13   15.20    9.65
   5   5 -14    1.33   11.13
  -5  -5  14   13.49   11.48
   5   5 -15   49.57    8.90
  -5  -5  15   54.61    8.71
   5   5 -15   52.85    8.74
   5   4  -1    0.04    6.76
  -5  -4   1    0.95    5.69
  -5  -4   2   15.92    6.11
   5   4  -2   23.16    7.20
  -5  -4   3  918.07   17.33
   5   4  -3 1417.26   22.35
   5   4  -4  357.09   10.00
  -5  -4   4  344.83   10.04
  -5  -4   5  336.28   10.07
   5   4  -5  379.05   10.15
  -5  -4   6  100.21    5.83
   5   4  -6  138.72    6.03
   5   4  -7   52.78    6.22
  -5  -4   7   57.26    6.50
  -5  -4   8    7.79    4.27
   5   4  -8    9.19    5.70
  -5  -4   9   72.17    6.73
   5   4  -9   73.53    6.43
  -5  -4  10  120.28    8.45
   5   4 -10   98.01    6.08
  -5  -4  11    1.39    7.48
   5   4 -11    0.82    7.29
   5   4 -12   13.79    7.55
  -5  -4  12   18.19    5.53
  -5  -4  13    7.27    9.23
   5   4 -13    4.89    8.96
   5   4 -14    9.30    8.98
  -5  -4  14    0.46    6.56
  -5  -4  15   15.77   11.98
   5   4 -15   31.38   11.56
  -5  -3   1    1.78    6.65
   5   3  -1    1.56    5.17
   5   3  -2  261.63   10.68
  -5  -3   2  261.96   10.43
  -5  -3   3  180.67    8.60
   5   3  -3  199.84    8.92
  -5  -3   4   56.57    6.35
   5   3  -4   58.86    6.20
  -5  -3   5  138.96    6.28
   5   3  -5  205.33    7.90
  -5  -3   6    9.19    4.42
   5   3  -6   12.14    5.98
   5   3  -7   85.05    6.73
  -5  -3   7   83.30    6.81
  -5  -3   8   13.10    4.27
   5   3  -8   13.60    5.71
  -5  -3   9   89.01    6.80
   5   3  -9   74.66    6.62
   5   3 -10  165.48    7.47
  -5  -3  10  174.39    7.58
  -5  -3  11  149.34    8.53
   5   3 -11  139.55    8.29
  -5  -3  12   -2.03    7.53
   5   3 -12    3.37    7.27
   5   3 -13   74.95    7.06
  -5  -3  13   64.32    7.00
   5   3 -14   72.81    9.74
  -5  -3  14   50.24    7.35
  -5  -3  15   -1.50   11.15
   5   3 -15   -6.38   11.09
   5   3 -16    8.69   11.77
  -5  -3  16   14.91   11.77
  -5  -2   1  580.29   15.36
   5   2  -1  605.79   14.75
   5   2  -2   14.75    5.64
  -5  -2   2   13.88    5.84
   5   2  -3  223.14    9.19
  -5  -2   3  222.24    9.02
  -5  -2   4   34.73    6.03
   5   2  -4   39.63    6.14
  -5  -2   5    1.01    5.15
   5   2  -5    1.60    5.06
  -5  -2   6  175.03    8.04
   5   2  -6  201.76    8.20
  -5  -2   7  542.42   11.23
   5   2  -7  554.21   10.29
   5   2  -8   50.09    6.40
  -5  -2   8   44.49    4.80
  -5  -2   9   87.36    5.50
   5   2  -9  107.55    6.92
  -5  -2  10   13.98    5.98
   5   2 -10   11.95    6.00
   5   2 -11   12.41    5.31
  -5  -2  11   12.15    7.50
   5   2 -12    0.70    7.41
  -5  -2  12    4.80    7.49
   5   2 -13   14.32    7.74
  -5  -2  13   17.29    5.55
   5   2 -14    0.81    6.45
  -5  -2  14   -2.36    6.59
  -5  -2  15   -1.90    6.76
   5   2 -15    2.10    9.42
  -5  -2  16   -0.24    8.02
   5   2 -16  -10.88   11.23
  -5  -1   1  364.84   10.82
   5   1  -1  398.92   11.01
  -5  -1   2   30.25    6.27
   5   1  -2   28.70    5.85
   5   1  -3   38.06    4.70
  -5  -1   3   35.02    6.27
   5   1  -4   90.43    6.81
  -5  -1   4   89.17    6.86
   5   1  -5   57.34    4.84
  -5  -1   5   57.25    6.29
  -5  -1   6  240.99    8.57
   5   1  -6  242.41    8.62
   5   1  -7  200.55    7.91
  -5  -1   7  144.63    6.18
  -5  -1   8  158.61    7.31
   5   1  -8  141.57    6.15
  -5  -1   9  569.52   10.84
   5   1  -9  702.67   12.07
  -5  -1  10   11.38    5.99
   5   1 -10   13.55    6.00
   5   1 -11  267.96    7.99
  -5  -1  11  326.32    9.73
  -5  -1  12    1.75    5.28
   5   1 -12    7.60    7.37
  -5  -1  13    5.08    7.50
   5   1 -13    5.39    7.54
   5   1 -14  111.69    9.90
  -5  -1  14   83.90    7.23
  -5  -1  15   10.21    9.50
   5   1 -15   16.78    6.87
  -5  -1  16   10.61    7.90
   5   1 -16    5.19   11.34
  -5   0   1  246.89    8.29
   5   0  -1  262.58    8.93
   5   0  -2    1.44    5.28
  -5   0   2    1.61    4.15
   5   0  -3   82.50    6.55
  -5   0   3   73.42    5.62
   5   0  -4   79.95    6.50
  -5   0   4   70.49    6.65
   5   0  -5  523.65   11.37
  -5   0   5  544.28   11.38
  -5   0   6  142.83    7.74
   5   0  -6  143.59    7.71
   5   0  -7   39.71    6.29
  -5   0   7   41.48    6.28
  -5   0   8   46.69    4.99
   5   0  -8   55.36    6.46
   5   0  -9   93.42    6.83
  -5   0   9   55.78    5.03
  -5   0  10   -1.14    4.19
   5   0 -10    2.38    4.08
  -5   0  11  104.71    8.20
   5   0 -11   87.38    6.35
   5   0 -12    5.97    5.35
  -5   0  12    4.11    7.57
  -5   0  13   -0.91    7.55
   5   0 -13    6.33    5.30
  -5   0  14   -0.47    9.14
   5   0 -14    5.23    9.04
  -5   0  15   -5.04    6.58
   5   0 -15   -0.02    6.59
  -5   0  16    6.08   11.06
   5   0 -16    6.38    7.77
   5  -1   0  259.04    8.38
  -5   1   0  244.26    7.51
  -5   1   1    1.18    5.74
   5  -1  -1   -1.98    3.75
  -5   1   2  106.94    7.19
   5  -1  -2  113.84    6.77
  -5   1   3  922.74   14.98
   5  -1  -3 1042.32   15.56
  -5   1   4    4.83    3.88
   5  -1  -4    6.99    5.17
   5  -1  -5   89.76    5.20
  -5   1   5   86.83    6.57
   5  -1  -6    2.91    6.09
  -5   1   6    8.33    6.04
   5  -1  -7  105.61    6.92
  -5   1   7   83.31    5.28
  -5   1   8    1.69    5.89
   5  -1  -8    4.63    4.21
  -5   1   9  143.62    6.35
   5  -1  -9  178.42    7.77
  -5   1  10   81.72    5.55
   5  -1 -10  122.26    7.20
  -5   1  11    5.50    5.28
   5  -1 -11    1.43    5.26
   5  -1 -12   54.66    5.98
  -5   1  12   52.87    8.14
   5  -1 -13   13.89    5.68
  -5   1  13   17.64    7.74
  -5   1  14    0.47    6.62
   5  -1 -14    3.06    9.24
   5  -1 -15  238.68   11.59
  -5   1  15  185.34   11.86
   5  -1 -16   -0.10   11.27
  -5   1  16   -8.65   11.37
  -5   1  17    2.01    8.23
   5  -1 -17   -1.08    8.24
   5  -2   0  194.51    6.29
  -5   2   0  197.49    7.56
  -5   2   1  495.82   10.59
   5  -2  -1  499.24   10.23
  -5   2   2  196.78    7.93
   5  -2  -2  201.12    7.48
   5  -2  -3    8.79    3.66
  -5   2   3   12.77    5.51
   5  -2  -4  350.91    8.24
  -5   2   4  356.40    9.45
   5  -2  -5  344.86    9.30
  -5   2   5  347.15    9.55
   5  -2  -6    0.90    5.90
  -5   2   6    1.55    4.22
   5  -2  -7   69.90    5.09
  -5   2   7   57.09    5.23
   5  -2  -8   70.32    6.66
  -5   2   8   73.97    6.72
   5  -2  -9   24.39    6.14
  -5   2   9   32.51    6.21
  -5   2  10   28.98    4.73
   5  -2 -10   32.05    4.76
  -5   2  11    3.21    5.29
   5  -2 -11    1.84    5.25
   5  -2 -12   78.92    6.34
  -5   2  12   71.92    8.57
  -5   2  13   43.72    8.31
   5  -2 -13   59.80    8.19
   5  -2 -14    3.72    6.56
  -5   2  14    3.69    9.26
  -5   2  15    3.48    9.40
   5  -2 -15    4.46    9.33
   5  -2 -16   30.72   11.90
  -5   2  16   33.86   11.97
   5  -2 -17  -13.45   11.74
  -5   3   0   26.23    4.58
   5  -3   0   31.18    6.03
   5  -3  -1  479.27    9.04
  -5   3   1  484.04   10.33
   5  -3  -2  677.76   10.77
  -5   3   2  647.55   10.81
  -5   3   3  159.00    6.71
   5  -3  -3  182.67    6.40
   5  -3  -4  625.23   11.31
  -5   3   4  558.71   10.43
   5  -3  -5  129.54    7.21
  -5   3   5  115.27    7.46
   5  -3  -6  191.61    7.73
  -5   3   6  161.69    6.50
  -5   3   7   66.60    5.25
   5  -3  -7   80.19    5.19
   5  -3  -8    8.71    6.00
  -5   3   8    7.09    5.97
   5  -3  -9    1.30    4.11
  -5   3   9   -1.41    5.97
   5  -3 -10    1.05    5.90
  -5   3  10    1.85    4.24
   5  -3 -11   74.67    8.12
  -5   3  11   73.50    8.22
   5  -3 -12    1.65    7.60
  -5   3  12   -1.67    7.53
   5  -3 -13   28.43    7.99
  -5   3  13   22.32    5.93
   5  -3 -14   68.94    9.90
  -5   3  14   48.56   10.05
   5  -3 -15    8.88    9.40
  -5   3  15   -7.44    9.67
   5  -3 -16   25.74   11.38
  -5   3  16   13.55    8.37
   5  -3 -17   -3.53    8.37
   5  -4   0    5.30    5.84
  -5   4   0    5.11    4.32
   5  -4  -1  145.72    5.87
  -5   4   1  139.42    5.97
  -5   4   2  292.37    8.72
   5  -4  -2  292.37    8.51
  -5   4   3    0.63    6.15
   5  -4  -3    1.24    5.89
  -5   4   4  211.63    7.19
   5  -4  -4  244.37    8.19
  -5   4   5  133.09    6.24
   5  -4  -5  159.38    6.20
   5  -4  -6   15.38    4.46
  -5   4   6   10.53    4.60
   5  -4  -7   81.25    6.83
  -5   4   7   72.23    5.58
   5  -4  -8   35.93    4.71
  -5   4   8   32.32    4.83
   5  -4  -9  172.49    7.70
  -5   4   9  139.03    6.31
   5  -4 -10   -2.65    7.49
  -5   4  10   -1.61    5.30
  -5   4  11    6.53    7.62
   5  -4 -11   10.12    7.41
   5  -4 -12  130.44    8.84
  -5   4  12  110.87    8.94
   5  -4 -13    3.94    5.26
  -5   4  13   -0.21    5.40
   5  -4 -14   -4.24    9.24
  -5   4  14    1.04    9.33
   5  -4 -15   -2.21    9.50
  -5   4  15    2.04    6.59
   5  -4 -16   -5.19    8.18
  -5   4  16    5.99   11.54
  -5   5   0   87.96    6.83
   5  -5   0   90.21    5.29
   5  -5  -1   11.77    4.18
  -5   5   1    8.03    6.15
  -5   5   2  229.79    8.01
   5  -5  -2  230.76    7.96
  -5   5   3  351.26    8.15
   5  -5  -3  381.34    9.16
  -5   5   4   50.05    6.69
   5  -5  -4   56.85    4.85
   5  -5  -5   12.53    4.35
  -5   5   5   11.24    6.27
  -5   5   6   64.95    5.40
   5  -5  -6   72.80    5.22
   5  -5  -7  302.76    7.67
  -5   5   7  289.85    9.22
  -5   5   8   37.45    6.58
   5  -5  -8   42.33    5.01
   5  -5  -9    6.67    7.35
  -5   5   9   -0.58    7.62
  -5   5  10   43.16    5.76
   5  -5 -10   43.48    5.74
   5  -5 -11    2.64    7.54
  -5   5  11    8.58    7.44
   5  -5 -12   -2.19    7.53
  -5   5  12   -0.30    7.59
  -5   5  13    1.80    9.34
   5  -5 -13    2.05    9.22
   5  -5 -14    3.75    6.58
  -5   5  14   -3.78    9.25
   5  -5 -15    6.42    7.92
  -5   5  15    0.73    8.04
   5  -5 -16    6.14    8.04
  -5   5  16   -3.75    8.27
  -5   6   0   91.38    6.69
   5  -6   0   86.50    5.23
  -5   6   1  208.34    6.80
   5  -6  -1  248.03    8.01
   5  -6  -2   40.90    6.30
  -5   6   2   36.09    4.68
  -5   6   3    9.81    4.50
   5  -6  -3   14.34    6.15
   5  -6  -4   67.08    6.68
  -5   6   4   60.77    6.74
   5  -6  -5   78.87    6.85
  -5   6   5   65.57    6.89
  -5   6   6   96.02    5.89
   5  -6  -6  103.32    5.71
   5  -6  -7    5.78    4.29
  -5   6   7    3.48    5.55
   5  -6  -8  135.37    6.93
  -5   6   8  125.64    7.06
   5  -6  -9    6.78    7.48
  -5   6   9    4.87    7.63
   5  -6 -10    2.01    7.57
  -5   6  10    3.93    5.35
  -5   6  11   -0.17    7.64
   5  -6 -11   -2.09    5.37
   5  -6 -12   -3.02    6.51
  -5   6  12   16.08    9.03
   5  -6 -13   55.32    7.33
  -5   6  13   44.09    9.78
   5  -6 -14    3.32    9.40
  -5   6  14    1.14    9.41
   5  -6 -15   -1.48    8.25
  -5   6  15    4.22    8.06
  -5   6  16   11.01    8.26
   5  -6 -16   12.84    8.50
  -5   7   0    9.37    7.64
   5  -7   0   10.76    5.42
   5  -7  -1   48.80    7.91
  -5   7   1   41.89    7.99
  -5   7   2   13.95    5.54
   5  -7  -2   10.71    7.69
  -5   7   3  399.21   10.55
   5  -7  -3  461.58   10.68
   5  -7  -4   25.19    5.66
  -5   7   4   21.35    7.90
   5  -7  -5   28.46    7.77
  -5   7   5   17.74    7.89
  -5   7   6   99.37    6.47
   5  -7  -6  102.92    8.68
  -5   7   7    6.90    5.56
   5  -7  -7    8.96    7.77
   5  -7  -8   20.09    7.86
  -5   7   8   15.47    7.95
   5  -7  -9    6.80    7.72
  -5   7   9   -2.66    5.45
  -5   7  10   23.81    8.01
   5  -7 -10   30.79    8.14
   5  -7 -11   97.88   10.08
  -5   7  11   82.97    7.60
   5  -7 -12   14.55    9.24
  -5   7  12    5.96    6.53
   5  -7 -13   -0.78    9.40
  -5   7  13    0.80    6.55
  -5   7  14   14.94   11.41
   5  -7 -14    8.52   11.48
   5  -7 -15   -9.27   11.54
  -5   7  15   -5.52    8.15
  -5   8   0   76.01    8.12
   5  -8   0   71.88    8.34
  -5   8   1   32.94    7.97
   5  -8  -1   29.62    5.76
  -5   8   2   24.14    7.75
   5  -8  -2   12.30    7.93
  -5   8   3    0.17    7.61
   5  -8  -3    2.81    5.38
   5  -8  -4  163.50    8.82
  -5   8   4  128.86    6.87
  -5   8   5   -4.75    7.82
   5  -8  -5    2.04    7.84
  -5   8   6    7.92    5.51
   5  -8  -6    3.27    7.77
   5  -8  -7   -1.22    7.73
  -5   8   7   -1.75    7.76
  -5   8   8   -0.65    5.44
   5  -8  -8    2.63    5.45
   5  -8  -9   22.74    7.95
  -5   8   9   15.97    7.92
   5  -8 -10    2.84    6.47
  -5   8  10    0.30    9.26
   5  -8 -11    5.67    6.58
  -5   8  11   -5.99    9.35
   5  -8 -12   63.74    7.41
  -5   8  12   51.77   10.15
   5  -8 -13   13.74   11.16
  -5   8  13    5.11   10.98
   5  -8 -14   10.42    7.93
  -5   8  14   17.16   11.14
  -5   9   0   -1.76    6.73
   5  -9   0   -4.64    9.65
   5  -9  -1   19.23    9.56
  -5   9   1    0.65    9.37
  -5   9   2  173.84    7.10
   5  -9  -2  207.26    7.50
   5  -9  -3   43.73    5.94
  -5   9   3   37.00    5.83
  -5   9   4    4.94    5.59
   5  -9  -4    5.56    5.71
  -5   9   5    8.53    5.56
   5  -9  -5   12.14    5.52
  -5   9   6   19.43    8.77
   5  -9  -6   19.65    5.67
  -5   9   7   37.09    9.96
   5  -9  -7   46.27    9.81
   5  -9  -8    2.80    6.75
  -5   9   8   -3.25    9.62
  -5   9   9    3.33    6.87
   5  -9  -9    9.93    6.78
   5  -9 -10   52.11    7.42
  -5   9  10   40.86    7.41
  -5   9  11    3.26    6.56
   5  -9 -11   10.71    9.24
   5  -9 -12    3.92    7.89
  -5   9  12   -4.54   11.32
  -5   9  13   -0.59   11.54
   5  -9 -13   18.58    8.18
   5 -10   0  209.31   11.03
  -5  10   0  162.55   10.96
   5 -10  -1    3.25    9.70
  -5  10   1    4.33    9.61
  -5  10   2    0.46    6.71
   5 -10  -2    3.22    6.65
  -5  10   3    0.32    9.43
   5 -10  -3    5.18    6.68
  -5  10   4   23.57    9.47
   5 -10  -4   10.42    6.94
   5 -10  -5   38.62    9.92
  -5  10   5   31.70    7.06
   5 -10  -6   23.23    9.68
  -5  10   6   19.13    6.88
   5 -10  -7   -8.59    9.67
  -5  10   7    4.41    6.78
  -5  10   8   28.16    7.03
   5 -10  -8   12.25    7.16
  -5  10   9   -2.90    6.85
   5 -10  -9   -1.17    6.67
  -5  10  10    3.88   11.45
   5 -10 -10   14.04    8.19
  -5  10  11   13.69   11.23
   5 -10 -11   13.82   11.31
   5 -10 -12   19.84   11.64
  -5  10  12    2.38   11.48
  -5  11   0    2.44    8.40
   5 -11   0    0.91    8.52
  -5  11   1   -3.66    8.38
   5 -11  -1    6.72    8.38
  -5  11   2    3.46    8.09
   5 -11  -2    4.53   11.76
  -5  11   3   32.63   11.61
   5 -11  -3   24.23    8.34
  -5  11   4   -8.88   11.56
   5 -11  -4   -3.31   11.59
  -5  11   5   -1.09   11.69
   5 -11  -5    2.19   11.53
  -5  11   6   75.79    8.80
   5 -11  -6   83.96   12.39
  -5  11   7    4.14   11.59
   5 -11  -7    6.90    8.22
  -5  11   8    1.48   11.47
   5 -11  -8    7.21    8.16
  -5  11   9   22.72    8.79
   5 -11  -9   37.84    8.47
   5 -11 -10    3.67    8.33
  -5  11  10    6.97    8.20
   4  15  -1    4.32   11.58
   4  15  -1    2.53    8.48
  -4 -15   1   -1.69   12.02
   4  15  -2   44.93   12.40
   4  15  -2   48.32   12.80
  -4 -14   1   30.89    7.32
   4  14  -1   50.39   10.28
   4  14  -1   44.33    9.81
   4  14  -2    0.80   10.52
   4  14  -2   -2.19    7.03
   4  14  -3   32.10   11.89
   4  14  -3   46.65   12.04
   4  14  -4   61.87   12.46
   4  14  -4   74.10   12.38
   4  13  -1    0.03    9.87
  -4 -13   1    1.12    6.94
   4  13  -1   10.66    9.30
   4  13  -2    1.47    9.86
   4  13  -2    3.67    9.35
   4  13  -3    8.51    9.77
   4  13  -3    9.30    6.71
   4  13  -4   10.94    6.96
   4  13  -4    3.82    9.72
   4  13  -5   -4.48    8.26
   4  13  -5   -9.09   11.73
   4  13  -6   65.87    8.97
   4  13  -6   93.65   12.49
   4  12  -1   53.55    8.14
   4  12  -1   42.71    8.27
  -4 -12   1   49.78    8.25
   4  12  -2   34.74    8.18
   4  12  -2   27.29    7.82
   4  12  -3   18.60    7.86
   4  12  -3   20.35    7.84
   4  12  -4  188.10    8.33
   4  12  -4  234.75   11.09
   4  12  -5  111.56   10.33
   4  12  -5  141.82   10.69
   4  12  -6    4.02    6.80
   4  12  -6    6.07    9.64
   4  12  -7  112.43   12.47
   4  12  -7  123.40   12.61
   4  12  -8   15.59   12.21
   4  12  -8   22.41    8.59
   4  11  -1   27.02    8.03
  -4 -11   1   14.35    5.55
   4  11  -1   11.28    5.33
   4  11  -2   28.71    7.75
   4  11  -2   41.13    8.08
   4  11  -3  135.29    8.80
   4  11  -3  122.90    8.80
   4  11  -4   36.91    8.00
   4  11  -4   39.23    8.00
   4  11  -5  139.18    8.99
   4  11  -5  138.17    8.78
   4  11  -6    7.21    9.41
   4  11  -6   -1.83    9.44
   4  11  -7    8.98    6.70
   4  11  -7    6.65    9.67
   4  11  -8    7.26    6.65
   4  11  -8   -4.52    8.21
   4  11  -9    0.42   11.70
   4  11  -9   -1.91   11.72
   4  10  -1   21.99    6.43
  -4 -10   1   23.56    6.35
   4  10  -1   28.49    6.22
   4  10  -2   45.81    6.58
   4  10  -2   39.16    6.34
   4  10  -3    5.09    7.69
   4  10  -3    5.78    7.56
   4  10  -4    6.50    7.70
   4  10  -4    6.51    7.71
   4  10  -5  138.73    8.73
   4  10  -5  146.91    8.84
   4  10  -6   84.79    8.45
   4  10  -6  113.47    8.56
   4  10  -7   -0.59    6.61
   4  10  -7    0.32    9.51
   4  10  -8  125.63   10.47
   4  10  -8   89.88    7.49
   4  10  -9    9.03    7.14
   4  10  -9   18.54    9.79
   4  10 -10    2.23   11.77
   4  10 -10    2.11   11.91
   4  10 -11   42.75    8.79
  -4  -9   1   64.70    6.89
   4   9  -1   59.84    6.81
   4   9  -1   62.89    6.64
   4   9  -2  272.31    9.04
   4   9  -2  175.70    8.12
   4   9  -3  237.56    7.36
   4   9  -3  328.08    9.52
   4   9  -4    6.23    6.15
   4   9  -4    5.29    6.12
   4   9  -5    0.54    5.50
   4   9  -5    1.71    5.37
   4   9  -6    2.26    7.96
   4   9  -6   12.65    7.67
   4   9  -7  109.14    8.48
   4   9  -7   98.25    8.58
   4   9  -8    7.25    7.84
   4   9  -8    5.30    5.69
   4   9  -9   76.78    7.36
   4   9  -9   92.97    7.36
   4   9 -10    6.84    9.92
   4   9 -10   13.72    9.59
   4   9 -11   24.98   11.86
   4   9 -11   23.71    8.47
   4   9 -12    5.53   11.74
   4   9 -12    0.44   11.93
   4   8  -1  219.42    9.03
  -4  -8   1  241.31    9.28
   4   8  -1  197.03    8.58
   4   8  -2    2.39    6.00
   4   8  -2    3.90    6.01
   4   8  -3  155.58    7.83
   4   8  -3  187.35    8.07
   4   8  -4  307.97    9.02
   4   8  -4  278.25    8.95
   4   8  -5    7.59    5.98
   4   8  -5    8.41    6.06
   4   8  -6   76.23    6.71
   4   8  -6   72.89    6.79
   4   8  -7   29.31    7.87
   4   8  -7   27.60    7.95
   4   8  -8   25.46    8.01
   4   8  -8   31.63    7.83
  -4  -8   9  101.98    8.74
   4   8  -9   97.74    6.42
   4   8  -9  107.40    8.59
   4   8 -10    4.26    9.49
   4   8 -10   11.45    6.75
  -4  -8  10    7.18    9.92
   4   8 -11    8.33    6.93
  -4  -8  11    6.12    7.04
   4   8 -11   11.43    6.71
   4   8 -12   49.32    8.61
   4   8 -12   47.93    8.52
  -4  -8  12   39.72    8.72
   4   7  -1   45.78    6.39
   4   7  -1   42.66    5.88
   4   7  -2  160.90    8.22
   4   7  -2  144.34    8.06
   4   7  -3  317.58    9.64
   4   7  -3  305.28    9.74
   4   7  -4  132.89    7.42
   4   7  -4   91.35    5.68
  -4  -7   5  231.88    7.45
   4   7  -5  258.26    7.62
   4   7  -5  405.73    9.84
  -4  -7   6   31.92    4.91
   4   7  -6   39.41    4.79
   4   7  -6   35.89    4.69
   4   7  -7   24.53    6.15
  -4  -7   7   24.81    6.44
   4   7  -7   19.53    6.38
   4   7  -8    2.23    5.23
   4   7  -8   -0.94    7.70
  -4  -7   8    4.22    7.80
  -4  -7   9   66.67    6.19
   4   7  -9  100.29    8.30
   4   7  -9   76.68    6.02
  -4  -7  10   12.98    5.63
   4   7 -10    6.03    5.40
   4   7 -10    4.46    5.57
   4   7 -11   14.56    6.56
   4   7 -11   16.51    6.68
  -4  -7  11   10.26    6.78
  -4  -7  12    3.97    7.14
   4   7 -12    7.56    6.83
   4   7 -12   11.20    6.81
   4   7 -13   22.95    8.25
  -4  -7  13   18.83   12.07
   4   7 -13   18.58   11.95
   4   6  -1  169.66    8.62
   4   6  -1  179.43    8.84
   4   6  -2   49.42    6.33
   4   6  -2   66.06    6.36
   4   6  -3   80.91    6.18
  -4  -6   3   76.05    6.64
   4   6  -3   82.14    6.51
  -4  -6   4  104.17    7.65
   4   6  -4  106.77    7.51
   4   6  -4  138.51    7.72
  -4  -6   5  698.92   12.75
   4   6  -5  692.42   12.60
   4   6  -5  684.51   12.28
   4   6  -6    5.71    6.10
  -4  -6   6    7.09    6.23
   4   6  -6    4.87    4.18
  -4  -6   7  219.19    8.14
   4   6  -7  222.40    8.13
   4   6  -7  233.37    8.08
  -4  -6   8   27.77    6.44
   4   6  -8   18.29    4.45
   4   6  -8   29.45    6.16
  -4  -6   9   61.91    6.13
   4   6  -9   88.82    8.00
   4   6  -9   67.16    6.07
  -4  -6  10   -4.72    7.88
   4   6 -10    8.75    7.46
   4   6 -10   -0.08    5.49
   4   6 -11   43.86    7.90
   4   6 -11   37.57    8.15
  -4  -6  11   38.02    8.34
   4   6 -12   14.17    6.89
  -4  -6  12    8.91    6.90
   4   6 -12   13.89    9.44
   4   6 -13   19.61    9.53
  -4  -6  13   21.42    9.96
   4   6 -13   20.30    9.74
   4   6 -14    2.08   11.75
   4   6 -14    5.61    8.03
  -4  -6  14    8.33   11.78
   4   5  -1  512.34   15.58
   4   5  -1  468.53   14.03
   4   5  -2   94.13    7.18
   4   5  -2   73.33    7.20
  -4  -5   2   67.01    7.13
  -4  -5   3  614.15   13.31
   4   5  -3  671.04   13.84
   4   5  -3  715.84   14.04
   4   5  -4    8.74    5.04
  -4  -5   4    9.51    5.32
   4   5  -4   10.10    5.15
   4   5  -5   24.42    6.18
  -4  -5   5   27.98    6.62
   4   5  -6  377.93    9.40
  -4  -5   6  393.01    9.90
   4   5  -7   47.07    4.67
  -4  -5   7   30.44    4.77
   4   5  -8   38.03    6.20
  -4  -5   8   43.68    6.55
   4   5  -9   45.88    6.22
  -4  -5   9   43.85    6.57
  -4  -5  10   -0.21    7.81
   4   5 -10    4.20    5.26
   4   5 -11    7.61    7.37
   4   5 -11    2.45    5.47
  -4  -5  11    3.91    5.57
  -4  -5  12    1.77    9.28
   4   5 -12    2.61    6.39
   4   5 -12    2.51    9.27
   4   5 -13   78.11    7.08
   4   5 -13   78.81   10.02
  -4  -5  13   66.59   10.24
   4   5 -14   18.24   11.57
  -4  -5  14    7.08   11.80
   4   5 -14    1.90   11.38
  -4  -5  15   10.46    8.28
   4   5 -15   -1.35    8.06
   4   5 -15   -5.57    8.28
   4   4  -1    3.09    5.38
  -4  -4   1    2.60    5.59
   4   4  -2    2.62    6.73
  -4  -4   2    0.95    5.69
  -4  -4   3  131.18    7.81
   4   4  -3  152.20    8.00
  -4  -4   4   32.07    4.59
   4   4  -4   42.17    4.65
  -4  -4   5   31.84    4.27
   4   4  -5   48.84    5.71
  -4  -4   6  259.18    8.79
   4   4  -6  269.63    8.64
  -4  -4   7   27.10    4.63
   4   4  -7   34.08    6.15
  -4  -4   8    1.72    4.11
   4   4  -8   -3.00    5.78
   4   4  -9  240.43    7.96
  -4  -4   9  192.89    6.59
  -4  -4  10   53.77    5.90
   4   4 -10   69.84    7.71
   4   4 -11  105.53    6.10
  -4  -4  11   82.80    6.00
   4   4 -12   36.20    7.80
  -4  -4  12   23.90    8.06
   4   4 -13   43.49    9.50
  -4  -4  13   52.49    9.53
  -4  -4  14    3.23    6.73
   4   4 -14   10.00    9.07
   4   4 -15    7.74   11.32
  -4  -4  15   15.10   11.55
  -4  -3   1   15.31    7.29
   4   3  -1   17.26    7.18
  -4  -3   2  383.15   12.35
   4   3  -2  512.57   14.00
  -4  -3   3  227.51    9.24
   4   3  -3  247.82    9.37
   4   3  -4  260.83    8.96
  -4  -3   4  245.00    9.01
   4   3  -5  175.05    7.58
  -4  -3   5  179.21    7.75
  -4  -3   6  173.34    7.26
   4   3  -6  184.87    7.20
  -4  -3   7 1632.72   19.05
   4   3  -7 1595.37   18.63
   4   3  -8   -1.14    5.74
  -4  -3   8    0.70    4.07
  -4  -3   9   26.14    4.66
   4   3  -9   31.55    6.17
  -4  -3  10  227.66    8.02
   4   3 -10  205.53    6.67
   4   3 -11   66.30    5.63
  -4  -3  11   86.68    7.79
  -4  -3  12    3.14    5.41
   4   3 -12    6.80    5.28
  -4  -3  13    0.96    7.50
   4   3 -13   -0.27    5.26
  -4  -3  14   20.65    6.78
   4   3 -14   28.98    6.72
   4   3 -15    4.03   11.04
  -4  -3  15   10.89   11.20
  -4  -3  16  -13.29   11.60
   4   3 -16    1.35   11.27
  -4  -2   1  116.67    8.72
   4   2  -1  115.24    8.48
   4   2  -2    2.68    5.54
  -4  -2   2    2.93    5.56
   4   2  -3   64.07    6.53
  -4  -2   3   66.01    6.57
   4   2  -4    8.67    5.62
  -4  -2   4    8.38    5.65
  -4  -2   5  514.44   11.41
   4   2  -5  474.72   10.16
  -4  -2   6   -1.18    5.22
   4   2  -6   -0.19    5.04
  -4  -2   7    1.80    6.02
   4   2  -7    3.71    5.91
  -4  -2   8   90.09    5.28
   4   2  -8  114.20    5.61
   4   2  -9   -0.02    5.74
  -4  -2   9    1.64    5.99
   4   2 -10   32.35    4.47
  -4  -2  10   29.38    4.60
   4   2 -11    0.38    7.19
  -4  -2  11    0.61    5.21
   4   2 -12    8.10    5.23
  -4  -2  12    5.62    7.57
  -4  -2  13   38.01    8.00
   4   2 -13   44.97    7.84
   4   2 -14    2.35    8.91
  -4  -2  14   -5.03    9.03
  -4  -2  15   34.99    7.03
   4   2 -15   32.56    9.64
  -4  -2  16   15.61    7.85
   4   2 -16    1.05   11.18
  -4  -1   1   71.74    7.40
   4   1  -1   70.10    6.97
  -4  -1   2  201.89    9.43
   4   1  -2  200.10    8.17
   4   1  -3  412.31   11.30
  -4  -1   3  402.10   11.18
  -4  -1   4    9.94    5.75
   4   1  -4   12.87    4.10
  -4  -1   5  191.06    6.98
   4   1  -5  229.01    7.32
  -4  -1   6  203.29    7.66
   4   1  -6  208.77    7.71
  -4  -1   7  149.86    7.68
   4   1  -7  136.05    6.15
  -4  -1   8  174.41    7.54
   4   1  -8  166.24    7.35
   4   1  -9    9.36    5.92
  -4  -1   9   13.41    6.06
  -4  -1  10  267.36    8.35
   4   1 -10  239.23    8.30
   4   1 -11  225.27    6.95
  -4  -1  11  188.84    6.61
   4   1 -12   10.03    7.17
  -4  -1  12   -0.81    7.26
   4   1 -13   15.25    7.49
  -4  -1  13   19.13    5.45
   4   1 -14   28.98    6.76
  -4  -1  14   27.50    9.27
  -4  -1  15   33.94    9.63
   4   1 -15   35.16    9.73
  -4  -1  16    4.40   11.15
   4   1 -16    2.72   11.25
   4   0  -1  222.06    8.77
  -4   0   1  215.20    9.24
  -4   0   2  236.56    8.39
   4   0  -2  249.83    8.17
   4   0  -3  190.51    7.21
  -4   0   3  184.51    8.32
   4   0  -4  151.25    7.64
  -4   0   4  140.88    6.69
  -4   0   5   42.95    6.20
   4   0  -5   44.57    6.18
  -4   0   6   -2.33    3.78
   4   0  -6   -0.58    3.65
   4   0  -7   -1.10    6.14
  -4   0   7    0.72    4.33
   4   0  -8   -1.36    5.80
  -4   0   8    6.01    5.81
   4   0  -9  155.80    6.13
  -4   0   9  178.49    7.57
  -4   0  10  142.39    6.28
   4   0 -10  146.96    6.09
  -4   0  11   84.76    6.90
   4   0 -11   81.41    5.50
  -4   0  12  155.98    8.94
   4   0 -12  154.13    6.91
   4   0 -13    7.78    5.39
  -4   0  13   14.82    5.39
  -4   0  14   -3.58    8.31
   4   0 -14    0.37    5.31
   4   0 -15   12.19    9.22
  -4   0  15   12.18    6.64
   4   0 -16   81.95    8.68
  -4   0  16   61.74   11.87
  -4   0  17   -5.05   11.52
   4   0 -17   12.19   11.20
   4  -1   0  387.64    9.31
  -4   1   0  378.13    9.43
  -4   1   1  212.33    8.50
   4  -1  -1  217.37    8.25
  -4   1   2  473.35   11.53
   4  -1  -2  471.62   11.01
  -4   1   3  356.18    9.59
   4  -1  -3  419.03   10.44
   4  -1  -4    7.89    4.12
  -4   1   4    5.47    5.91
   4  -1  -5   30.09    5.94
  -4   1   5   28.93    5.93
   4  -1  -6  121.32    6.69
  -4   1   6  117.51    6.80
   4  -1  -7    1.34    6.06
  -4   1   7    6.85    6.21
  -4   1   8  103.25    7.01
   4  -1  -8  106.13    6.82
   4  -1  -9   32.50    4.62
  -4   1   9   32.57    4.69
  -4   1  10   81.53    5.65
   4  -1 -10  116.07    6.85
   4  -1 -11   83.63    6.62
  -4   1  11   83.14    6.76
   4  -1 -12   23.40    7.71
  -4   1  12   28.54    5.56
  -4   1  13   15.90    5.65
   4  -1 -13   25.86    7.65
   4  -1 -14  114.31    8.93
  -4   1  14   85.59    7.19
   4  -1 -15   17.97    9.56
  -4   1  15   24.59    9.51
   4  -1 -16    5.14   10.26
  -4   1  16   -8.61   10.28
   4  -1 -17   -3.61    8.04
  -4   1  17    4.73   11.27
  -4   2   0 1424.20   18.25
   4  -2   0 1478.74   18.23
  -4   2   1    3.30    4.14
   4  -2  -1    6.26    3.87
  -4   2   2   46.98    6.42
   4  -2  -2   52.77    6.13
  -4   2   3   87.09    6.93
   4  -2  -3   93.94    5.45
   4  -2  -4  167.17    6.35
  -4   2   4  168.39    7.61
   4  -2  -5  619.64   11.61
  -4   2   5  585.28   11.69
  -4   2   6  246.96    8.29
   4  -2  -6  243.61    7.25
  -4   2   7  174.87    7.82
   4  -2  -7  176.69    7.67
   4  -2  -8  147.98    7.43
  -4   2   8  123.79    6.33
   4  -2  -9    2.17    5.77
  -4   2   9   -4.01    4.28
   4  -2 -10    9.54    5.98
  -4   2  10    8.56    4.21
   4  -2 -11    4.11    4.28
  -4   2  11    6.68    4.30
  -4   2  12   84.23    6.51
   4  -2 -12  105.45    8.32
  -4   2  13   57.59    5.90
   4  -2 -13   56.00    6.11
  -4   2  14   18.24    7.95
   4  -2 -14   20.56    7.86
   4  -2 -15   15.83    9.51
  -4   2  15   20.05    9.45
   4  -2 -16   -0.36    9.46
  -4   2  16    6.16    6.51
   4  -2 -17    8.28   11.56
  -4   2  17    9.73    8.39
  -4   3   0    4.55    5.46
   4  -3   0    6.87    5.30
  -4   3   1   40.77    4.60
   4  -3  -1   38.08    4.38
   4  -3  -2  228.79    6.90
  -4   3   2  204.43    6.93
  -4   3   3   36.53    5.95
   4  -3  -3   43.06    4.35
  -4   3   4   -3.23    5.37
   4  -3  -4   -0.23    3.65
   4  -3  -5   44.01    5.66
  -4   3   5   43.83    5.78
  -4   3   6   46.83    6.82
   4  -3  -6   47.12    4.92
   4  -3  -7   66.88    6.64
  -4   3   7   58.79    6.79
   4  -3  -8   73.03    6.53
  -4   3   8   72.95    6.71
   4  -3  -9    9.40    5.79
  -4   3   9    9.68    5.99
   4  -3 -10   76.85    6.65
  -4   3  10   62.92    5.39
   4  -3 -11   46.21    6.48
  -4   3  11   41.56    7.35
   4  -3 -12   35.07    5.68
  -4   3  12   34.08    5.71
   4  -3 -13   39.03    8.14
  -4   3  13   49.33    8.08
   4  -3 -14    3.62    5.56
  -4   3  14    3.34    5.54
   4  -3 -15   -8.94    9.54
  -4   3  15   -1.91    9.41
  -4   3  16   -4.46   10.52
   4  -3 -16   -3.13   10.42
  -4   3  17   -3.07   11.44
   4  -3 -17    4.98   11.47
  -4   4   0   97.17    7.32
   4  -4   0  100.11    7.18
  -4   4   1   82.83    5.46
   4  -4  -1   94.02    6.98
  -4   4   2   19.44    4.90
   4  -4  -2   29.78    5.74
  -4   4   3   52.35    7.01
   4  -4  -3   55.63    6.66
  -4   4   4  643.39   11.77
   4  -4  -4  623.34   10.35
  -4   4   5  118.61    7.46
   4  -4  -5  111.97    5.77
   4  -4  -6  186.38    7.80
  -4   4   6  145.60    6.60
   4  -4  -7   19.84    4.39
  -4   4   7   20.62    4.66
   4  -4  -8  146.97    6.12
  -4   4   8  152.56    7.66
   4  -4  -9   84.44    6.76
  -4   4   9   75.34    6.97
  -4   4  10    4.47    5.82
   4  -4 -10    0.24    4.21
  -4   4  11    6.07    5.19
   4  -4 -11   -0.34    7.42
   4  -4 -12    3.90    5.32
  -4   4  12    2.07    5.34
   4  -4 -13    8.62    7.66
  -4   4  13    7.28    7.73
   4  -4 -14   34.54    9.67
  -4   4  14   37.43    6.96
  -4   4  15    3.92    9.45
   4  -4 -15    4.41    6.53
  -4   4  16   19.71   11.64
   4  -4 -16    1.32   11.74
  -4   4  17   -2.33    8.35
   4  -4 -17   -5.72    8.23
   4  -5   0   20.11    4.46
  -4   5   0   14.39    4.56
  -4   5   1   -0.20    4.39
   4  -5  -1   -0.84    6.07
   4  -5  -2  304.14    8.62
  -4   5   2  270.32    7.31
  -4   5   3   18.54    6.20
   4  -5  -3   22.16    4.45
  -4   5   4    4.24    4.33
   4  -5  -4    3.37    4.28
   4  -5  -5   54.22    6.47
  -4   5   5   38.13    4.89
   4  -5  -6    6.48    5.83
  -4   5   6    6.61    4.44
   4  -5  -7   -1.50    5.84
  -4   5   7   -0.12    4.33
  -4   5   8    1.88    5.98
   4  -5  -8    2.32    4.18
   4  -5  -9   11.39    5.99
  -4   5   9   14.09    6.00
   4  -5 -10   -1.15    6.68
  -4   5  10   -2.96    7.47
   4  -5 -11    0.00    5.30
  -4   5  11    0.68    5.23
   4  -5 -12    2.47    5.35
  -4   5  12   -0.33    5.18
   4  -5 -13    0.76    7.72
  -4   5  13   -1.45    5.38
   4  -5 -14   97.86    8.07
  -4   5  14  103.04   10.36
  -4   5  15    1.01    6.66
   4  -5 -15    7.57    6.55
   4  -5 -16    0.00   11.42
  -4   5  16   14.61   11.21
  -4   5  17   11.25   11.94
   4  -5 -17   23.57    8.62
  -4   6   0  248.33    6.86
   4  -6   0  285.41    8.26
  -4   6   1    2.16    4.26
   4  -6  -1    1.80    6.01
   4  -6  -2   54.80    4.89
  -4   6   2   59.59    6.68
  -4   6   3    2.44    6.05
   4  -6  -3    2.42    4.15
   4  -6  -4  606.11   10.86
  -4   6   4  509.92    9.60
   4  -6  -5   22.43    6.34
  -4   6   5   19.87    6.42
  -4   6   6   46.26    6.60
   4  -6  -6   51.37    6.52
  -4   6   7   60.02    5.16
   4  -6  -7   68.76    5.09
  -4   6   8    8.01    4.42
   4  -6  -8    9.12    6.07
  -4   6   9  108.57    6.51
   4  -6  -9  137.68    8.40
   4  -6 -10   22.75    7.55
  -4   6  10   19.38    5.54
   4  -6 -11   14.56    5.52
  -4   6  11   11.63    7.57
   4  -6 -12  118.28    7.00
  -4   6  12  111.78    8.94
   4  -6 -13   23.08    6.86
  -4   6  13   27.92    9.19
   4  -6 -14   19.57    9.58
  -4   6  14   11.13    9.42
   4  -6 -15   -4.52    9.51
  -4   6  15    1.14    6.53
   4  -6 -16    7.87   11.47
  -4   6  16    6.24   11.40
  -4   7   0   20.50    6.35
   4  -7   0   23.11    6.22
  -4   7   1  283.31    8.54
   4  -7  -1  328.45    8.54
  -4   7   2  231.49    8.09
   4  -7  -2  228.19    6.74
  -4   7   3  129.14    7.35
   4  -7  -3  120.55    5.70
  -4   7   4    7.27    4.37
   4  -7  -4    3.50    4.28
  -4   7   5    0.80    4.25
   4  -7  -5    4.37    4.32
  -4   7   6   26.04    6.26
   4  -7  -6   26.37    6.28
  -4   7   7    8.65    6.81
   4  -7  -7    3.44    4.19
  -4   7   8    2.19    7.60
   4  -7  -8    5.17    7.55
   4  -7  -9   -1.00    5.27
  -4   7   9    3.44    7.42
  -4   7  10   15.66    5.42
   4  -7 -10   14.82    7.72
   4  -7 -11   28.22    5.87
  -4   7  11   32.93    7.73
   4  -7 -12    5.84    6.40
  -4   7  12    3.38    8.40
   4  -7 -13   19.16    6.66
  -4   7  13    9.53    9.38
   4  -7 -14   19.32    9.74
  -4   7  14   17.80    9.53
   4  -7 -15    2.55    7.89
  -4   7  15   -1.29    7.81
   4  -7 -16    2.73   11.45
  -4   7  16  -12.09   11.44
   4  -8   0  300.67    9.70
  -4   8   0  278.07    9.49
  -4   8   1   29.25    7.86
   4  -8  -1   26.78    5.66
  -4   8   2   19.41    5.50
   4  -8  -2   19.10    5.53
  -4   8   3   -0.45    7.59
   4  -8  -3   -4.20    7.69
  -4   8   4    9.38    7.86
   4  -8  -4   19.54    7.78
  -4   8   5   39.98    7.94
   4  -8  -5   34.14    5.79
  -4   8   6   32.98    5.76
   4  -8  -6   24.88    7.89
   4  -8  -7    2.71    5.38
  -4   8   7    0.56    5.43
   4  -8  -8   98.06    6.58
  -4   8   8   84.91    8.49
   4  -8  -9    3.71    7.68
  -4   8   9    5.74    5.31
   4  -8 -10   50.27    8.27
  -4   8  10   37.94    8.17
   4  -8 -11   80.33    7.21
  -4   8  11   65.37    7.43
   4  -8 -12    4.50    9.27
  -4   8  12    1.40    6.42
   4  -8 -13   24.94    9.83
  -4   8  13   23.40    6.98
   4  -8 -14    0.57   11.18
  -4   8  14    6.92    7.67
   4  -8 -15    5.56    8.01
  -4   8  15    9.34   11.17
   4  -9   0    3.63    5.63
  -4   9   0    1.53    5.55
  -4   9   1  179.58    9.02
   4  -9  -1  201.85    9.12
  -4   9   2   76.56    8.22
   4  -9  -2   81.34    6.28
  -4   9   3   11.95    5.59
   4  -9  -3   18.23    7.87
  -4   9   4   28.97    5.75
   4  -9  -4   46.53    8.17
  -4   9   5   88.36    8.42
   4  -9  -5   88.01    6.33
   4  -9  -6   31.09    5.72
  -4   9   6   32.17    7.86
  -4   9   7   99.82    8.71
   4  -9  -7  119.86    6.81
   4  -9  -8   20.86    7.99
  -4   9   8   16.40    5.84
  -4   9   9   11.79    8.64
   4  -9  -9   10.11    8.76
  -4   9  10    2.73    9.05
   4  -9 -10    2.05    6.52
  -4   9  11   19.70    6.79
   4  -9 -11   18.49    9.48
  -4   9  12   -0.48    6.51
   4  -9 -12    1.92    6.55
   4  -9 -13   18.04    8.11
  -4   9  13   18.66    7.75
   4  -9 -14    2.80    7.99
  -4   9  14   -8.01   10.99
   4 -10   0    1.74    6.79
  -4  10   0    3.89    9.43
   4 -10  -1    4.89    6.71
  -4  10   1    3.05    6.56
  -4  10   2   -1.62    9.37
   4 -10  -2    5.71    6.69
  -4  10   3   -5.77    9.34
   4 -10  -3    1.38    8.66
  -4  10   4   56.77    9.64
   4 -10  -4   63.31    9.13
  -4  10   5    1.16    9.22
   4 -10  -5   -3.51    8.67
   4 -10  -6   28.26    9.59
  -4  10   6   24.14    9.42
  -4  10   7   -0.40    6.61
   4 -10  -7    4.10    9.39
  -4  10   8   12.40    6.78
   4 -10  -8   16.53    9.60
   4 -10  -9   26.23    9.79
  -4  10   9   30.38    9.60
  -4  10  10   -4.05    9.20
   4 -10 -10   -9.41    9.49
  -4  10  11   -4.81    9.37
   4 -10 -11    0.44    6.69
   4 -10 -12    6.01   11.60
  -4  10  12   11.49   11.26
   4 -10 -13   -3.86   11.67
  -4  10  13   -2.55    7.88
  -4  11   0   14.92    6.96
   4 -11   0   15.03   10.81
  -4  11   1    4.71    9.54
   4 -11  -1    4.91    9.67
  -4  11   2  152.45   10.63
   4 -11  -2  177.80   10.97
   4 -11  -3    8.81    9.52
  -4  11   3   -3.46    6.69
  -4  11   4   16.08    9.42
   4 -11  -4    9.61    6.80
  -4  11   5  100.65   10.26
   4 -11  -5   96.74    7.89
  -4  11   6    3.31    9.45
   4 -11  -6    0.33    9.58
  -4  11   7   30.97    9.82
   4 -11  -7   53.00    7.22
  -4  11   8    0.00    9.77
   4 -11  -8   14.23    9.86
  -4  11   9   -3.98   11.50
   4 -11  -9    6.54   10.48
  -4  11  10   16.50   11.38
   4 -11 -10    7.99   11.62
   4 -11 -11   19.30    8.36
  -4  11  11    7.58    8.23
   4 -11 -12   15.75   11.84
  -4  11  12    6.88    8.19
   4 -12   0   29.39   12.24
  -4  12   0   34.50   12.02
   4 -12  -1   38.17    8.71
  -4  12   1   32.49   12.06
  -4  12   2   21.81    8.38
   4 -12  -2   11.30   12.05
  -4  12   3   11.04    7.97
   4 -12  -3    4.16   11.66
   4 -12  -4   16.61    8.26
  -4  12   4   -1.50   11.68
  -4  12   5    1.04    8.08
   4 -12  -5   13.49   11.59
  -4  12   6   -6.81   11.66
   4 -12  -6    7.32    8.15
  -4  12   7   16.75   11.51
   4 -12  -7    0.48   11.64
   4 -12  -8   34.24   11.70
  -4  12   8   27.67    8.37
   4 -12  -9    1.85   11.58
  -4  12   9   -2.48    8.13
   3  15  -1    7.94    8.45
  -3 -15   1    4.62   12.16
   3  15  -1   -3.31   11.75
   3  14  -1   -7.22   10.07
   3  14  -1    5.92    9.51
  -3 -14   1    5.92    9.87
  -3 -14   2   -1.63   11.73
   3  14  -2    0.46   11.81
   3  14  -2   -0.79    8.05
   3  14  -3   44.51   12.09
   3  14  -3   43.08   12.17
   3  14  -4   -9.71   12.06
   3  14  -4    5.31    8.37
  -3 -13   1  121.13   10.36
   3  13  -1  124.35   10.14
   3  13  -1   75.13    7.53
   3  13  -2   51.92    9.98
   3  13  -2   38.84    9.74
  -3 -13   2   55.32    9.98
   3  13  -3   48.54    9.99
   3  13  -3   63.65   10.07
   3  13  -4   12.94    9.56
   3  13  -4    5.07   10.58
   3  13  -5   10.46    8.26
   3  13  -5   20.57   11.78
   3  13  -6   85.50   12.28
   3  13  -6   81.10   12.51
  -3 -12   1  126.06    8.73
   3  12  -1  122.30    8.54
   3  12  -1   95.45    6.49
  -3 -12   2   -3.88    7.83
   3  12  -2    1.60    7.89
   3  12  -2    0.04    7.63
   3  12  -3   17.09    6.85
   3  12  -3   14.46    9.49
   3  12  -4   52.61    9.84
   3  12  -4   34.44    7.06
   3  12  -5    6.26    9.56
   3  12  -5   -0.93    9.71
   3  12  -6    3.54    9.55
   3  12  -6    7.04    9.78
   3  12  -7   17.85   11.87
   3  12  -7   15.06   11.67
   3  12  -8    3.13   11.71
   3  12  -8   -3.75   12.07
  -3 -11   1   42.32    7.96
   3  11  -1   43.10    7.91
   3  11  -1   41.46    8.00
   3  11  -2    0.69    5.47
  -3 -11   2    4.89    7.65
   3  11  -2    1.91    5.38
   3  11  -3   50.95    8.15
   3  11  -3   30.47    5.64
   3  11  -4    4.53    5.42
   3  11  -4    5.87    7.83
   3  11  -5    6.59    6.64
   3  11  -5   10.64    8.67
   3  11  -6  286.54   11.14
   3  11  -6  167.54    8.08
   3  11  -7   79.93    7.37
   3  11  -7   76.20    7.47
   3  11  -8    6.67    8.16
   3  11  -8   12.65   11.83
   3  11  -9   17.07    8.21
   3  11  -9   13.82   12.05
   3  10  -1  105.72    7.12
  -3 -10   1  119.56    7.27
   3  10  -1  121.23    7.31
   3  10  -2   34.33    4.77
  -3 -10   2   39.33    6.47
   3  10  -2   52.81    6.36
   3  10  -3   32.88    5.76
   3  10  -3   33.62    7.86
   3  10  -4   18.37    5.59
   3  10  -4   27.67    7.82
   3  10  -5  195.03    9.17
   3  10  -5  130.40    6.70
   3  10  -6    2.70    7.68
   3  10  -6    2.92    7.93
   3  10  -7   47.55    9.64
   3  10  -7   50.35    9.53
   3  10  -8   31.56    7.08
   3  10  -8   34.75    7.21
   3  10  -9    9.06    9.48
   3  10  -9    7.44    7.03
   3  10 -10    0.25   11.56
   3  10 -10    8.53    8.25
   3   9  -1    4.21    5.80
   3   9  -1    3.88    6.00
  -3  -9   1    3.38    5.91
   3   9  -2   19.47    6.24
  -3  -9   2   17.52    6.26
   3   9  -2   18.36    6.18
   3   9  -3   31.25    6.24
   3   9  -3   40.31    6.45
   3   9  -4   57.01    6.55
   3   9  -4   66.10    6.66
   3   9  -5  204.34    9.07
   3   9  -5  128.12    6.70
   3   9  -6    5.56    7.78
   3   9  -6    5.39    7.66
   3   9  -7   69.35    8.33
   3   9  -7   83.04    8.19
   3   9  -8    7.42    5.54
   3   9  -8   21.06    8.88
   3   9  -9    4.81    6.84
   3   9  -9    2.05    6.63
   3   9 -10  260.50   11.25
   3   9 -10  259.62   11.16
   3   9 -11   17.12    8.50
   3   9 -11   26.00   11.72
  -3  -8   1  187.36    8.27
   3   8  -1  237.49    8.63
   3   8  -1  137.51    6.41
  -3  -8   2   26.83    6.24
   3   8  -2   29.68    6.29
   3   8  -2   21.77    6.14
   3   8  -3  270.97    8.72
   3   8  -3  220.38    7.07
   3   8  -4   50.06    4.91
   3   8  -4   49.83    4.88
   3   8  -5  293.98    8.72
   3   8  -5  255.73    8.54
   3   8  -6    4.83    4.25
   3   8  -6    4.61    6.95
   3   8  -7   72.87    7.98
   3   8  -7   66.17    8.24
   3   8  -8   45.66    8.00
   3   8  -8   27.02    5.79
   3   8  -9   21.53    5.62
   3   8  -9   27.82    7.88
   3   8 -10    5.23    9.39
   3   8 -10    0.94    9.56
   3   8 -11    9.78    6.94
   3   8 -11   13.43    6.90
   3   8 -12   19.00   11.84
   3   8 -12   22.41    8.58
  -3  -7   1  112.01    6.86
   3   7  -1   91.40    6.43
   3   7  -1  107.25    6.88
   3   7  -2  357.45   10.18
  -3  -7   2  239.80    7.70
   3   7  -2  235.86    8.91
   3   7  -3   42.29    5.09
   3   7  -3   70.33    6.85
   3   7  -4   16.41    6.03
   3   7  -4   12.88    6.28
   3   7  -5  159.27    7.46
   3   7  -5  135.07    7.29
   3   7  -6  230.29    8.34
   3   7  -6  253.53    8.24
  -3  -7   7   60.18    6.83
   3   7  -7   60.50    6.57
   3   7  -7   51.51    6.60
  -3  -7   8   39.59    8.04
   3   7  -8   31.59    7.91
   3   7  -8   36.29    7.74
   3   7  -9   12.37    7.82
   3   7  -9    6.05    7.68
  -3  -7   9   13.63    7.94
   3   7 -10    2.56    7.74
  -3  -7  10    1.78    7.99
   3   7 -10    1.94    5.38
   3   7 -11   75.16    9.84
   3   7 -11   70.01   10.25
  -3  -7  11   88.01   10.21
  -3  -7  12   12.55    9.80
   3   7 -12    7.19    6.53
   3   7 -12    6.62    9.61
   3   7 -13    1.53   11.59
   3   7 -13   13.07   11.85
  -3  -7  13   -5.10   12.16
   3   6  -1  495.17   12.11
   3   6  -1  363.69   10.72
  -3  -6   1  388.81   10.98
   3   6  -2   26.85    4.43
   3   6  -2   42.18    6.09
   3   6  -3    6.15    5.03
   3   6  -3    3.38    5.07
  -3  -6   4  128.32    7.83
   3   6  -4  124.31    7.66
   3   6  -4  131.44    7.50
  -3  -6   5    0.17    6.27
   3   6  -5    0.50    6.08
   3   6  -5   -0.53    5.84
  -3  -6   6   16.17    6.33
   3   6  -6   20.56    6.03
   3   6  -6   19.18    6.18
   3   6  -7  176.55    7.53
   3   6  -7  178.42    7.56
  -3  -6   7  171.35    7.71
   3   6  -8    1.86    6.13
   3   6  -8    5.29    5.88
  -3  -6   8    3.48    6.27
   3   6  -9  165.67    6.72
  -3  -6   9  119.71    6.61
   3   6  -9  132.05    6.59
   3   6 -10    8.64    5.50
   3   6 -10    8.30    7.61
  -3  -6  10   11.64    5.48
   3   6 -11   26.57    5.81
   3   6 -11   32.48    5.72
  -3  -6  11   27.49    5.80
   3   6 -12  188.47   10.44
   3   6 -12  158.54    7.73
  -3  -6  12  193.44   10.64
   3   6 -13    5.92    6.85
  -3  -6  13    1.69    6.97
   3   6 -13    3.89    9.58
  -3  -6  14   -3.86   11.92
   3   6 -14   10.11   11.31
   3   6 -14   -8.85   11.87
   3   5  -1   20.86    6.12
   3   5  -1   23.50    6.21
   3   5  -2 1381.47   20.49
   3   5  -2  993.43   17.21
  -3  -5   3  831.17   14.74
   3   5  -3 1033.25   16.20
   3   5  -3  889.31   15.15
   3   5  -4   83.02    5.28
  -3  -5   4   74.48    5.24
   3   5  -4  129.60    6.82
   3   5  -5    9.98    6.33
  -3  -5   5   11.23    6.56
   3   5  -5    8.08    4.51
  -3  -5   6   23.80    6.52
   3   5  -6   19.94    4.39
   3   5  -6   31.17    6.29
   3   5  -7  427.88    9.50
   3   5  -7  434.02    9.67
  -3  -5   7  421.97    9.82
   3   5  -8    1.18    4.23
   3   5  -8   -0.14    4.20
  -3  -5   8    2.45    4.32
   3   5  -9   53.12    4.82
   3   5  -9   67.74    6.46
  -3  -5   9   50.72    4.96
   3   5 -10  441.74   10.30
  -3  -5  10  460.07   10.85
   3   5 -10  437.89   10.48
  -3  -5  11   26.68    7.96
   3   5 -11   30.89    7.74
   3   5 -11   20.08    7.99
   3   5 -12   21.57    8.69
  -3  -5  12   22.04    8.87
   3   5 -12   27.43    8.51
   3   5 -13   11.23    6.67
  -3  -5  13    8.59    6.87
   3   5 -13    1.17    9.42
  -3  -5  14   36.06    8.34
   3   5 -14   25.45   11.51
   3   5 -14   36.99    8.36
   3   5 -15    5.51    8.55
   3   5 -15   19.10   11.51
  -3  -5  15   13.57    8.56
   3   4  -1  302.35   11.58
  -3  -4   1  297.01   11.85
   3   4  -1  304.67   12.03
  -3  -4   2    2.21    4.11
   3   4  -2    2.84    5.62
   3   4  -2    3.38    3.83
   3   4  -3  283.78    9.42
   3   4  -3  180.70    7.24
  -3  -4   3  275.70    9.60
   3   4  -4   63.88    6.45
  -3  -4   4   50.46    6.51
  -3  -4   5  564.37   11.31
   3   4  -5  560.85   11.00
  -3  -4   6  101.42    5.77
   3   4  -6  138.81    7.44
   3   4  -7   40.43    6.17
  -3  -4   7   30.85    4.75
   3   4  -8  528.12   10.12
  -3  -4   8  334.59    7.89
   3   4  -9   30.24    6.03
  -3  -4   9   25.85    6.25
   3   4 -10    0.44    4.11
  -3  -4  10    3.98    6.73
   3   4 -11  168.07    6.72
  -3  -4  11  125.03    6.71
   3   4 -12   74.67    8.02
  -3  -4  12   59.62    5.94
   3   4 -13   77.63    9.70
  -3  -4  13   60.83    7.02
   3   4 -13   59.71    7.05
   3   4 -14    8.38    6.72
   3   4 -14   14.37    6.71
  -3  -4  14   18.63    9.53
   3   4 -15   31.30   11.64
   3   4 -15   31.43   11.48
  -3  -4  15    8.40   11.88
  -3  -3   1   10.87    6.32
   3   3  -1   12.03    6.25
   3   3  -2  416.31   12.58
  -3  -3   2  371.64   12.13
   3   3  -3 1516.15   22.15
  -3  -3   3 1455.02   21.51
   3   3  -4  219.65    8.44
  -3  -3   4  232.56    8.67
   3   3  -5   67.99    5.05
  -3  -3   5   59.49    5.02
   3   3  -6 1031.40   14.01
  -3  -3   6 1099.56   15.37
   3   3  -7  109.14    7.11
  -3  -3   7  117.99    7.27
  -3  -3   8  227.68    8.11
   3   3  -8  240.37    7.90
   3   3  -9   -2.28    5.73
  -3  -3   9   -0.40    4.18
   3   3 -10    0.06    4.05
  -3  -3  10   -3.96    4.22
  -3  -3  11   38.99    7.66
   3   3 -11   31.26    7.49
  -3  -3  12   14.95    7.63
   3   3 -12   11.98    5.27
  -3  -3  13   50.88    6.17
   3   3 -13   71.42    8.25
   3   3 -14  165.75    7.82
  -3  -3  14  184.72   10.39
  -3  -3  15    4.67    7.87
   3   3 -15   -2.41   10.20
   3   3 -16   20.59    8.18
  -3  -3  16   11.08   11.76
  -3  -2   1   76.37   10.02
   3   2  -1   77.69    8.84
  -3  -2   2   64.35    7.51
   3   2  -2   64.92    7.39
   3   2  -3  285.80    9.89
  -3  -2   3  258.59    9.77
  -3  -2   4  101.78    7.10
   3   2  -4  101.27    6.87
   3   2  -5  238.83    8.29
  -3  -2   5  225.99    8.39
  -3  -2   6  270.64    8.59
   3   2  -6  261.69    7.28
   3   2  -7   64.26    4.58
  -3  -2   7   68.06    5.34
  -3  -2   8    0.55    4.40
   3   2  -8    1.51    5.75
  -3  -2   9  522.41    9.63
   3   2  -9  577.52    9.66
   3   2 -10    8.10    4.21
  -3  -2  10    8.16    5.95
  -3  -2  11   25.49    6.23
   3   2 -11   25.40    6.09
  -3  -2  12  336.37    9.78
   3   2 -12  266.23    7.49
  -3  -2  13    1.50    5.35
   3   2 -13    9.91    5.17
  -3  -2  14   18.95    9.18
   3   2 -14   13.71    6.54
   3   2 -15   42.18    9.67
  -3  -2  15   29.85    9.95
   3   2 -16   50.61   11.68
  -3  -2  16   58.53    8.47
   3   1  -1  374.14   13.76
  -3  -1   1  369.59   14.31
  -3  -1   2 2037.23   30.27
   3   1  -2 2022.34   29.75
   3   1  -3  925.80   17.25
  -3  -1   3  924.08   17.20
  -3  -1   4   85.83    6.82
   3   1  -4   86.84    6.67
  -3  -1   5    6.73    4.02
   3   1  -5    8.42    3.93
  -3  -1   6   43.95    6.04
   3   1  -6   49.38    5.93
  -3  -1   7  151.73    5.99
   3   1  -7  176.07    7.03
  -3  -1   8    1.33    4.15
   3   1  -8   -2.43    4.10
   3   1  -9   27.26    4.49
  -3  -1   9   27.35    6.15
   3   1 -10  371.90    8.11
  -3  -1  10  311.53    7.69
  -3  -1  11  122.66    7.03
   3   1 -11  132.70    6.95
  -3  -1  12    6.99    7.29
   3   1 -12    0.16    5.14
   3   1 -13   43.07    7.64
  -3  -1  13   41.12    7.74
  -3  -1  14   -0.19    6.45
   3   1 -14   -1.39    8.15
   3   1 -15   15.19    9.12
  -3  -1  15    5.71    6.70
  -3  -1  16    1.81   11.02
   3   1 -16   -3.74   11.00
   3   1 -17   22.06    8.54
  -3  -1  17   27.95   11.73
  -3   0   1  733.21   16.24
   3   0  -1  760.80   16.65
  -3   0   2 1217.29   20.98
   3   0  -2 1186.08   20.45
  -3   0   3    7.57    6.01
   3   0  -3   10.58    5.82
  -3   0   4  169.75    6.94
   3   0  -4  182.66    6.98
  -3   0   5  241.87    8.57
   3   0  -5  247.38    8.46
  -3   0   6  182.82    6.65
   3   0  -6  220.39    6.95
  -3   0   7   54.64    4.85
   3   0  -7   64.11    6.05
  -3   0   8  182.89    6.55
   3   0  -8  186.61    6.44
  -3   0   9    0.13    5.91
   3   0  -9    5.19    4.08
   3   0 -10    2.41    5.71
  -3   0  10   -2.62    5.79
  -3   0  11   79.04    6.61
   3   0 -11   82.52    6.47
  -3   0  12  174.56    7.00
   3   0 -12  215.79    8.83
  -3   0  13  244.97    9.65
   3   0 -13  240.26    7.84
   3   0 -14    5.82    7.52
  -3   0  14   12.66    5.32
  -3   0  15    0.54    9.04
   3   0 -15   -0.22    6.39
  -3   0  16   -0.78    9.48
   3   0 -16   10.31    6.67
   3   0 -17   -0.63    8.17
  -3   0  17   -2.55   11.33
  -3   1   0  236.89    9.48
   3  -1   0  238.80    9.26
  -3   1   1 1241.14   19.48
   3  -1  -1 1278.21   19.54
  -3   1   2  107.39    6.51
   3  -1  -2  113.21    7.33
   3  -1  -3  218.68    8.56
  -3   1   3  206.60    8.72
  -3   1   4   34.80    6.16
   3  -1  -4   37.21    5.95
  -3   1   5   32.66    4.68
   3  -1  -5   36.52    4.60
   3  -1  -6  736.67   12.81
  -3   1   6  652.07   12.91
  -3   1   7    6.07    5.26
   3  -1  -7    5.62    3.60
  -3   1   8   14.03    6.23
   3  -1  -8   12.41    6.08
   3  -1  -9  302.98    8.59
  -3   1   9  313.32    8.78
   3  -1 -10   -0.55    5.78
  -3   1  10   -3.09    5.94
  -3   1  11    9.16    6.03
   3  -1 -11    6.18    4.26
   3  -1 -12    2.08    7.41
  -3   1  12    4.09    7.33
  -3   1  13   39.94    7.75
   3  -1 -13   36.61    7.86
  -3   1  14   41.28    5.82
   3  -1 -14   40.60    7.92
   3  -1 -15    4.20    6.57
  -3   1  15   -0.39    6.65
  -3   1  16    0.61    9.17
   3  -1 -16   -1.38    9.26
  -3   1  17   -6.02   11.29
   3  -1 -17    2.78   11.23
  -3   2   0   12.64    5.76
   3  -2   0   11.34    4.09
   3  -2  -1   26.64    5.85
  -3   2   1   23.87    6.13
   3  -2  -2  574.83   11.98
  -3   2   2  508.12   10.95
  -3   2   3   20.03    4.45
   3  -2  -3   21.25    4.26
  -3   2   4   41.07    4.83
   3  -2  -4   42.36    6.14
   3  -2  -5    0.98    5.51
  -3   2   5    2.43    5.67
   3  -2  -6   58.64    4.84
  -3   2   6   56.90    6.16
   3  -2  -7    3.36    3.54
  -3   2   7    1.62    3.67
   3  -2  -8  131.93    7.23
  -3   2   8  126.63    7.32
  -3   2   9   46.50    5.04
   3  -2  -9   62.38    6.31
  -3   2  10    6.15    4.17
   3  -2 -10    0.35    5.87
   3  -2 -11   48.20    6.36
  -3   2  11   39.21    4.85
  -3   2  12    8.04    7.43
   3  -2 -12    4.04    7.42
  -3   2  13    6.98    7.70
   3  -2 -13   15.74    7.54
   3  -2 -14   -0.85    5.39
  -3   2  14    4.98    7.51
   3  -2 -15   16.43    6.79
  -3   2  15   -0.92    9.49
   3  -2 -16   26.51    9.83
  -3   2  16   22.51    7.09
   3  -2 -17   32.80    8.38
  -3   2  17   24.46   11.64
  -3   3   0  290.45    8.93
   3  -3   0  302.56    8.93
   3  -3  -1    8.58    4.10
  -3   3   1    8.69    5.81
  -3   3   2  585.24   11.08
   3  -3  -2  614.16   11.90
  -3   3   3    3.14    5.68
   3  -3  -3   -1.16    5.59
  -3   3   4  100.01    7.12
   3  -3  -4  100.04    5.48
   3  -3  -5  473.51    9.61
  -3   3   5  481.48   10.65
  -3   3   6  101.91    6.88
   3  -3  -6  101.96    6.56
   3  -3  -7  369.12    9.40
  -3   3   7  307.73    7.98
   3  -3  -8   39.79    4.73
  -3   3   8   36.97    4.96
   3  -3  -9  212.17    6.79
  -3   3   9  194.03    6.89
  -3   3  10  152.18    7.65
   3  -3 -10  151.45    6.06
   3  -3 -11    3.04    4.27
  -3   3  11    5.18    5.93
   3  -3 -12    9.74    5.36
  -3   3  12    9.80    7.51
  -3   3  13    6.86    5.39
   3  -3 -13    7.01    5.45
  -3   3  14   14.55    8.00
   3  -3 -14   30.78    7.92
  -3   3  15   45.24    9.78
   3  -3 -15   56.04    9.82
   3  -3 -16   14.79    9.25
  -3   3  16   -8.77    9.41
   3  -3 -17   15.68   11.51
  -3   3  17    3.99    8.18
  -3   4   0  360.83    8.31
   3  -4   0  402.24    9.32
   3  -4  -1   56.32    4.72
  -3   4   1   49.28    6.18
  -3   4   2  137.44    7.14
   3  -4  -2  136.92    5.80
   3  -4  -3   39.19    4.44
  -3   4   3   39.02    5.95
  -3   4   4   -2.01    5.33
   3  -4  -4    0.55    5.26
   3  -4  -5   76.40    6.01
  -3   4   5   61.85    4.68
   3  -4  -6   53.09    6.63
  -3   4   6   51.43    6.84
   3  -4  -7   -1.56    4.27
  -3   4   7   -0.08    6.02
   3  -4  -8   41.67    4.81
  -3   4   8   50.81    6.49
   3  -4  -9   -1.68    5.89
  -3   4   9   -0.35    5.82
   3  -4 -10   37.35    4.67
  -3   4  10   33.50    6.35
  -3   4  11    1.59    4.22
   3  -4 -11    5.44    4.18
   3  -4 -12   21.04    7.50
  -3   4  12    4.80    5.48
  -3   4  13   16.34    7.97
   3  -4 -13   29.79    5.81
   3  -4 -14    6.21    7.77
  -3   4  14    8.12    5.54
   3  -4 -15    8.86    9.65
  -3   4  15    6.35    9.52
  -3   4  16    7.74    9.39
   3  -4 -16   -1.24    9.43
   3  -4 -17   11.89   11.35
  -3   4  17    1.07   11.52
  -3   5   0   71.64    6.99
   3  -5   0   65.81    6.90
   3  -5  -1  138.16    7.50
  -3   5   1  109.53    5.74
  -3   5   2  219.67    7.10
   3  -5  -2  258.03    8.17
  -3   5   3  162.21    6.41
   3  -5  -3  228.77    8.37
   3  -5  -4   26.52    6.43
  -3   5   4   28.16    6.49
  -3   5   5  239.22    8.49
   3  -5  -5  271.28    8.64
   3  -5  -6  205.84    6.75
  -3   5   6  194.55    6.81
   3  -5  -7   39.66    6.28
  -3   5   7   32.99    4.80
   3  -5  -8    8.57    5.92
  -3   5   8    8.03    4.35
   3  -5  -9   20.33    4.34
  -3   5   9   12.29    4.45
   3  -5 -10  163.82    6.51
  -3   5  10  147.08    6.62
   3  -5 -11   63.49    7.80
  -3   5  11   52.15    8.00
   3  -5 -12   -3.49    7.50
  -3   5  12    0.78    7.56
   3  -5 -13   62.26    8.36
  -3   5  13   52.58    8.37
   3  -5 -14    7.85    6.67
  -3   5  14    8.02    9.36
   3  -5 -15   25.29    9.77
  -3   5  15   20.73    9.53
  -3   5  16    1.07    6.69
   3  -5 -16   -6.09    9.49
  -3   5  17    1.39    8.06
   3  -5 -17   -1.28   11.52
  -3   6   0  174.45    7.56
   3  -6   0  165.40    6.05
   3  -6  -1  510.99   10.13
  -3   6   1  483.65   10.04
   3  -6  -2   12.27    6.14
  -3   6   2    8.95    6.08
  -3   6   3   -0.97    4.26
   3  -6  -3    0.94    4.18
  -3   6   4   66.91    5.12
   3  -6  -4   71.49    5.15
  -3   6   5   10.46    6.02
   3  -6  -5    9.83    6.03
   3  -6  -6   60.09    4.96
  -3   6   6   55.70    6.64
   3  -6  -7  173.17    7.56
  -3   6   7  157.67    7.60
   3  -6  -8    1.89    5.91
  -3   6   8    2.93    4.10
   3  -6  -9   98.64    6.88
  -3   6   9   80.23    6.80
   3  -6 -10   32.22    6.48
  -3   6  10   28.98    7.19
   3  -6 -11    0.94    5.14
  -3   6  11   -4.14    7.35
   3  -6 -12    2.23    5.38
  -3   6  12   -2.41    5.32
   3  -6 -13   30.07    7.97
  -3   6  13   24.33    5.77
   3  -6 -14    9.53    6.79
  -3   6  14   19.79    9.21
   3  -6 -15   17.93    9.69
  -3   6  15   21.39    9.49
   3  -6 -16    6.80    8.01
  -3   6  16    5.65   11.18
  -3   6  17    9.11    7.95
   3  -6 -17   -3.62   11.62
  -3   7   0   15.67    4.44
   3  -7   0   14.10    6.21
  -3   7   1  116.17    5.61
   3  -7  -1  139.30    7.29
  -3   7   2    2.88    6.02
   3  -7  -2    4.52    4.26
   3  -7  -3   50.79    4.86
  -3   7   3   43.10    4.78
  -3   7   4  184.34    7.91
   3  -7  -4  217.95    7.88
  -3   7   5    8.62    6.09
   3  -7  -5   11.77    6.09
  -3   7   6  119.60    7.17
   3  -7  -6  139.04    7.22
   3  -7  -7   56.69    4.91
  -3   7   7   48.26    5.14
   3  -7  -8    6.76    4.16
  -3   7   8    4.24    4.14
   3  -7  -9   45.99    7.85
  -3   7   9   40.08    5.63
   3  -7 -10   -0.39    5.25
  -3   7  10   -2.10    5.18
   3  -7 -11   33.35    7.87
  -3   7  11   22.43    7.76
   3  -7 -12    3.00    5.39
  -3   7  12    8.19    7.27
   3  -7 -13   14.99    9.32
  -3   7  13   15.86    6.50
  -3   7  14   99.85   10.10
   3  -7 -14  103.07   10.25
   3  -7 -15    4.68    9.47
  -3   7  15    1.61    9.31
   3  -7 -16   10.59   11.40
  -3   7  16   -8.09   11.40
   3  -8   0  168.35    7.48
  -3   8   0  154.46    7.40
  -3   8   1    1.00    4.29
   3  -8  -1   -1.40    6.12
  -3   8   2   92.80    6.75
   3  -8  -2   84.45    5.21
  -3   8   3   13.78    4.56
   3  -8  -3   16.09    4.49
  -3   8   4   61.48    5.07
   3  -8  -4   62.53    5.00
  -3   8   5  223.88    8.22
   3  -8  -5  205.89    6.68
  -3   8   6  233.94    8.33
   3  -8  -6  261.89    8.61
  -3   8   7   10.91    7.62
   3  -8  -7   10.10    5.56
   3  -8  -8   65.42    6.09
  -3   8   8   73.72    8.09
   3  -8  -9   49.05    8.03
  -3   8   9   37.91    7.77
   3  -8 -10    1.09    7.47
  -3   8  10    0.88    7.38
   3  -8 -11    9.80    7.51
  -3   8  11    6.77    7.19
  -3   8  12   20.55    6.59
   3  -8 -12   27.97    6.69
   3  -8 -13   78.66    7.69
  -3   8  13   61.68    7.52
   3  -8 -14    0.32    9.28
  -3   8  14    0.78    6.37
   3  -8 -15   -1.06    8.09
  -3   8  15    1.48   10.92
  -3   8  16   -3.16    7.99
   3  -8 -16   -5.09   11.75
  -3   9   0    4.93    5.51
   3  -9   0    7.03    7.77
  -3   9   1   59.99    5.89
   3  -9  -1   54.33    5.92
  -3   9   2   61.32    7.98
   3  -9  -2   61.40    6.07
  -3   9   3  640.69   10.76
   3  -9  -3  784.52   13.16
  -3   9   4   -1.89    7.58
   3  -9  -4   -1.13    7.65
  -3   9   5   17.29    7.76
   3  -9  -5   16.65    5.68
  -3   9   6    2.68    7.47
   3  -9  -6   -1.81    5.44
  -3   9   7   18.12    5.51
   3  -9  -7   23.88    7.94
  -3   9   8   89.76    6.67
   3  -9  -8  109.64    6.55
   3  -9  -9   90.18    8.46
  -3   9   9   77.10    8.16
   3  -9 -10   64.31    8.41
  -3   9  10   49.60    6.05
   3  -9 -11   20.41    9.38
  -3   9  11   20.31    9.01
   3  -9 -12    3.82    6.60
  -3   9  12   -4.29    8.96
   3  -9 -13    3.88    9.26
  -3   9  13    5.41    8.97
   3  -9 -14   -5.57    8.09
[truncated: 336,431 more chars]
