# Supplementary material for: Syntheses and crystal structures of a new pyrazine dicarboxamide ligand, N 2,N 3-bis­(quinolin-8-yl)pyrazine-2,3-dicarboxamide, and of a copper perchlorate binuclear complex
Source: Acta Crystallogr E Crystallogr Commun. 2020 Feb 14;76(Pt 3):332–8. doi: 10.1107/S2056989020001838 (PMC7057382; doi:10.1107/S2056989020001838)
Supplement: Supplementary file 2 [file e-76-00332-H2L1sup2.hkl]

data_H2L1                                                                     
_shelx_title '   H2L12   DCII8AQ   STADI4  -50DEGC'                             
_shelx_refln_list_code          4                                               
_shelx_F_calc_maximum      172.45                                               
_exptl_crystal_F_000       436.00                                               
_reflns_d_resolution_high  0.8934                                               
                                                                                
loop_                                                                           
 _space_group_symop_operation_xyz                                               
 'x, y, z'                                                                      
 '-x, -y, -z'                                                                   
                                                                                
_cell_length_a     7.9633                                                       
_cell_length_b     8.0043                                                       
_cell_length_c    15.6153                                                       
_cell_angle_alpha  97.629                                                       
_cell_angle_beta   98.349                                                       
_cell_angle_gamma 100.407                                                       
                                                                                
_shelx_F_squared_multiplier     1.000                                           
                                                                                
loop_                                                                           
 _refln_index_h                                                                 
 _refln_index_k                                                                 
 _refln_index_l                                                                 
 _refln_F_squared_calc                                                          
 _refln_F_squared_meas                                                          
 _refln_F_squared_sigma                                                         
 _refln_observed_status                                                         
   1   0   0         99.06         78.60         0.62 o                         
   2   0   0       1270.68       1259.41        28.23 o                         
   3   0   0         11.45         10.86         0.45 o                         
   4   0   0        789.24        824.33        21.26 o                         
   5   0   0        182.55        179.89         5.14 o                         
   6   0   0          0.10          0.76         0.75 o                         
   7   0   0         75.01         81.54         1.85 o                         
   8   0   0         76.56         72.38         1.82 o                         
  -8   1   0          7.47          7.35         1.29 o                         
  -7   1   0        114.02        115.90         6.94 o                         
  -6   1   0          2.65          2.80         0.87 o                         
  -5   1   0         19.40         21.93         0.80 o                         
  -4   1   0        668.50        677.25        12.44 o                         
  -3   1   0        372.56        340.05         6.38 o                         
  -2   1   0       1333.21       1191.14        19.18 o                         
  -1   1   0         58.44         50.67         1.76 o                         
   0   1   0        666.79        599.14         5.59 o                         
   1   1   0       1673.54       1574.10         5.85 o                         
   2   1   0        888.53        831.24         7.42 o                         
   3   1   0         66.28         59.94         1.63 o                         
   4   1   0        208.39        216.81         2.72 o                         
   5   1   0        276.62        291.29         3.45 o                         
   6   1   0         26.14         24.80         1.14 o                         
   7   1   0        205.94        194.23         4.43 o                         
   8   1   0          0.39          1.03         0.61 o                         
  -8   2   0         29.17         27.27         1.09 o                         
  -7   2   0         22.18         21.50         1.00 o                         
  -6   2   0         59.41         53.44         2.70 o                         
  -5   2   0        408.52        404.03        12.20 o                         
  -4   2   0        151.35        140.96         4.39 o                         
  -3   2   0         95.16         94.42         3.53 o                         
  -2   2   0        968.90        906.45        15.59 o                         
  -1   2   0       1376.07       1232.45        22.64 o                         
   0   2   0       1104.71       1024.81        18.98 o                         
   1   2   0        350.52        343.75         2.00 o                         
   2   2   0        481.20        478.42         3.41 o                         
   3   2   0         12.13         11.01         0.53 o                         
   4   2   0       1309.51       1354.46        17.65 o                         
   5   2   0         37.30         42.15         1.22 o                         
   6   2   0         47.33         51.17         1.45 o                         
   7   2   0         61.32         52.54         3.08 o                         
   8   2   0          0.29          0.73         0.28 o                         
  -8   3   0         67.42         79.93         1.74 o                         
  -7   3   0         40.29         41.06         5.02 o                         
  -6   3   0         33.30         32.21         3.81 o                         
  -5   3   0        878.80        868.33        50.88 o                         
  -4   3   0       1295.40       1243.33        55.55 o                         
  -3   3   0        253.83        242.89         2.14 o                         
  -2   3   0        120.21        105.00         1.24 o                         
  -1   3   0        331.75        330.39         2.15 o                         
   0   3   0        273.69        270.65         1.94 o                         
   1   3   0        798.87        780.56         3.86 o                         
   2   3   0         12.15         11.40         1.77 o                         
   3   3   0         12.92         13.65         0.64 o                         
   4   3   0         48.64         45.02         1.61 o                         
   5   3   0         17.69         17.33         0.88 o                         
   6   3   0          4.64          6.24         0.62 o                         
   7   3   0         68.89         72.22         1.60 o                         
  -8   4   0        192.39        204.45         8.02 o                         
  -7   4   0         56.43         50.98         5.82 o                         
  -6   4   0         21.63         21.45         2.77 o                         
  -5   4   0         12.70         14.37         1.53 o                         
  -4   4   0        113.52        120.47         1.83 o                         
  -3   4   0        232.45        245.49         2.52 o                         
  -2   4   0         11.72          9.58         0.54 o                         
  -1   4   0        412.80        429.09        10.86 o                         
   0   4   0         43.11         58.91         1.08 o                         
   1   4   0         33.27         34.43         0.89 o                         
   2   4   0         68.01         61.59         3.85 o                         
   3   4   0          6.71          8.36         0.57 o                         
   4   4   0        143.48        145.43         2.32 o                         
   5   4   0          1.97          2.78         0.67 o                         
   6   4   0        205.11        202.58         2.82 o                         
  -8   5   0         41.33         45.64         1.86 o                         
  -7   5   0         87.89        105.43         2.93 o                         
  -6   5   0         98.58        104.21         4.32 o                         
  -5   5   0         72.65         72.70         2.34 o                         
  -4   5   0         17.55         17.65         0.83 o                         
  -3   5   0          1.97          1.91         0.39 o                         
  -2   5   0        182.59        180.65         2.22 o                         
  -1   5   0         35.61         33.14         1.76 o                         
   0   5   0          5.46          6.61         0.53 o                         
   1   5   0         31.26         34.12         1.13 o                         
   2   5   0         59.87         59.68         2.10 o                         
   3   5   0       1271.95       1311.56        12.48 o                         
   4   5   0        739.09        782.42         5.90 o                         
   5   5   0        183.66        196.33         2.80 o                         
   6   5   0         27.64         28.23         0.95 o                         
  -7   6   0         17.72         20.02         1.68 o                         
  -6   6   0          1.28          0.67         0.42 o                         
  -5   6   0         30.99         31.99         1.39 o                         
  -4   6   0        236.93        255.78         9.51 o                         
  -3   6   0         30.66         31.90         1.75 o                         
  -2   6   0          4.12          2.70         0.48 o                         
  -1   6   0          3.26          4.56         0.54 o                         
   0   6   0         18.19         22.71         0.95 o                         
   1   6   0         21.26         23.22         1.67 o                         
   2   6   0         56.88         56.96         1.53 o                         
   3   6   0         65.27         67.91         2.16 o                         
   4   6   0         78.71         77.54         1.73 o                         
   5   6   0         44.08         44.27         1.16 o                         
  -6   7   0         84.02         76.37         1.66 o                         
  -5   7   0          1.86          2.29         0.65 o                         
  -4   7   0          2.08          2.72         0.50 o                         
  -3   7   0         36.57         38.01         1.29 o                         
  -2   7   0          8.67         10.76         0.74 o                         
  -1   7   0          5.78          4.73         0.56 o                         
   0   7   0         21.97         19.68         1.54 o                         
   1   7   0        125.63        123.27         2.90 o                         
   2   7   0        115.85        111.17         2.11 o                         
   3   7   0         45.84         47.95         1.82 o                         
  -5   8   0         11.31          9.08         0.99 o                         
  -4   8   0         31.63         31.54         1.90 o                         
  -3   8   0          0.01          0.08         0.48 o                         
  -2   8   0          6.43          7.70         2.50 o                         
  -1   8   0          3.33          1.98         0.79 o                         
   0   8   0          5.13          4.67         1.43 o                         
   1   8   0         16.20         14.23         0.79 o                         
   2   8   0          1.09          1.98         0.39 o                         
  -2  -8   1          3.93          4.50         1.41 o                         
  -1  -8   1          0.28          0.41         0.42 o                         
   0  -8   1         80.53         68.94         1.63 o                         
   1  -8   1        167.86        150.03         3.59 o                         
   2  -8   1         20.74         26.81         1.07 o                         
   3  -8   1          7.36          8.21         0.63 o                         
   4  -8   1          6.70          6.70         1.55 o                         
   5  -8   1          7.05          5.91         0.54 o                         
  -4  -7   1        128.19        120.52         1.90 o                         
  -3  -7   1          6.74          5.12         0.99 o                         
  -2  -7   1         22.68         19.96         2.68 o                         
  -1  -7   1          4.72          3.71         0.49 o                         
   0  -7   1         39.14         33.35         1.20 o                         
   1  -7   1        228.35        224.89         3.05 o                         
   2  -7   1        247.52        255.06         3.77 o                         
   3  -7   1        179.80        188.41         3.53 o                         
   4  -7   1         83.60         89.21         1.92 o                         
   5  -7   1         44.47         46.43         3.44 o                         
   6  -7   1         35.46         37.14         1.22 o                         
  -5  -6   1          8.80          9.70         0.62 o                         
  -4  -6   1        202.82        200.55        10.65 o                         
  -3  -6   1        455.10        466.95         4.49 o                         
  -2  -6   1         33.59         32.11         1.16 o                         
  -1  -6   1         71.42         72.56         3.01 o                         
   0  -6   1          6.62          8.48         2.53 o                         
   1  -6   1         65.86         74.74         1.60 o                         
   2  -6   1        108.03        118.66         2.03 o                         
   3  -6   1        298.26        310.45         6.08 o                         
   4  -6   1        229.12        253.84         7.24 o                         
   5  -6   1        192.77        209.13         2.98 o                         
   6  -6   1         20.26         22.49         3.64 o                         
   7  -6   1         16.06         18.26         0.84 o                         
  -6  -5   1         26.57         23.14         0.98 o                         
  -5  -5   1        326.75        331.50        10.97 o                         
  -4  -5   1         19.65         19.52         0.96 o                         
  -3  -5   1        515.51        523.21        11.81 o                         
  -2  -5   1         71.90         77.51         2.74 o                         
  -1  -5   1          5.10          5.60         0.49 o                         
   0  -5   1        501.89        492.88         3.75 o                         
   1  -5   1        337.74        354.94         4.03 o                         
   2  -5   1          0.08          0.35         0.87 o                         
   3  -5   1         60.66         62.48         1.37 o                         
   4  -5   1        123.05        127.90         2.43 o                         
   5  -5   1         53.90         53.79         1.45 o                         
   6  -5   1          0.67          1.01         0.39 o                         
   7  -5   1         11.98         14.97         1.20 o                         
   8  -5   1         81.58         82.97         1.62 o                         
  -7  -4   1         32.02         30.82         0.94 o                         
  -6  -4   1         12.26         13.75         1.41 o                         
  -5  -4   1         21.68         20.12         1.04 o                         
  -4  -4   1        152.85        152.13         3.07 o                         
  -3  -4   1        148.23        154.28         3.29 o                         
  -2  -4   1        315.87        328.14         8.17 o                         
  -1  -4   1        240.45        267.54         2.43 o                         
   0  -4   1        211.58        245.39         2.19 o                         
   1  -4   1        733.38        754.77         4.11 o                         
   2  -4   1        437.73        421.92         5.91 o                         
   3  -4   1         39.03         41.05         0.99 o                         
   4  -4   1        464.05        472.89         3.79 o                         
   5  -4   1          0.62         -0.30         0.75 o                         
   6  -4   1         19.13         23.91         2.46 o                         
   7  -4   1         99.57         87.95         9.17 o                         
   8  -4   1        339.31        349.06         3.69 o                         
  -7  -3   1          3.63          3.35         0.57 o                         
  -6  -3   1          4.54          5.81         1.09 o                         
  -5  -3   1         23.83         22.56         0.98 o                         
  -4  -3   1         64.57         62.51         1.39 o                         
  -3  -3   1         31.55         28.48         1.23 o                         
  -2  -3   1        169.76        138.87         1.61 o                         
  -1  -3   1        386.42        415.94         2.62 o                         
   0  -3   1        307.23        289.93         2.00 o                         
   1  -3   1        142.98        129.30         4.18 o                         
   2  -3   1         33.17         29.67         0.98 o                         
   3  -3   1        125.48        127.76         3.09 o                         
   4  -3   1         18.37         18.03         1.69 o                         
   5  -3   1         41.29         41.38         4.84 o                         
   6  -3   1         20.19         21.74         0.95 o                         
   7  -3   1         54.43         53.70         1.51 o                         
   8  -3   1         22.08         20.43         0.91 o                         
  -8  -2   1          2.07          1.59         0.47 o                         
  -7  -2   1         30.69         23.59         1.34 o                         
  -6  -2   1          6.45          7.62         0.64 o                         
  -5  -2   1         38.47         37.29         1.13 o                         
  -4  -2   1         33.88         39.32         1.02 o                         
  -3  -2   1        626.33        634.50         3.71 o                         
  -2  -2   1        461.77        443.56         3.29 o                         
  -1  -2   1        383.07        370.85         4.54 o                         
   0  -2   1        925.64        808.89         3.29 o                         
   1  -2   1       1547.98       1504.38        13.99 o                         
   2  -2   1        436.35        396.00        10.72 o                         
   3  -2   1        106.61        107.31         3.94 o                         
   4  -2   1        545.64        506.91        16.88 o                         
   5  -2   1        238.45        237.11         7.75 o                         
   6  -2   1        116.55        120.23         3.28 o                         
   7  -2   1         64.52         61.62         4.40 o                         
   8  -2   1          1.92          3.04         0.59 o                         
  -8  -1   1         43.48         37.66         2.11 o                         
  -7  -1   1        128.48        121.03         2.25 o                         
  -6  -1   1         21.86         22.80         1.43 o                         
  -5  -1   1         31.47         31.32         0.98 o                         
  -4  -1   1         78.00         86.32         1.36 o                         
  -3  -1   1        749.23        787.59         5.21 o                         
  -2  -1   1       1798.98       1754.40        18.91 o                         
  -1  -1   1       3219.10       3329.65        13.94 o                         
   0  -1   1       4472.51       4594.01        20.85 o                         
   1  -1   1       1516.28       1344.00        16.22 o                         
   2  -1   1        175.63        135.44         3.37 o                         
   3  -1   1        340.34        325.49        10.54 o                         
   4  -1   1        383.84        370.97         9.14 o                         
   5  -1   1         13.88          9.43         0.58 o                         
   6  -1   1         10.78         10.78         0.83 o                         
   7  -1   1         35.32         31.33         1.17 o                         
   8  -1   1          6.59          8.31         1.97 o                         
  -8   0   1         83.95         74.65         4.40 o                         
  -7   0   1         69.51         73.39         2.72 o                         
  -6   0   1        159.41        173.91         2.49 o                         
  -5   0   1         33.72         35.26         0.98 o                         
  -4   0   1         13.35         11.46         1.30 o                         
  -3   0   1        231.27        229.52         1.76 o                         
  -2   0   1       2024.02       1989.02         7.03 o                         
  -1   0   1       1354.20       1310.33        18.14 o                         
   0   0   1         12.48         20.19         0.61 o                         
   1   0   1         40.51         36.50         0.68 o                         
   2   0   1        141.00        125.72         1.08 o                         
   3   0   1        747.64        740.93        20.12 o                         
   4   0   1        143.47        150.87         1.87 o                         
   5   0   1        676.75        672.51         4.58 o                         
   6   0   1        296.27        300.14         3.72 o                         
   7   0   1          7.14          8.89         1.63 o                         
   8   0   1        132.21        123.09         5.91 o                         
  -8   1   1         11.27         11.42         0.75 o                         
  -7   1   1          0.42          0.47         0.96 o                         
  -6   1   1         20.56         22.34         0.92 o                         
  -5   1   1         18.76         27.57         1.43 o                         
  -4   1   1         18.08         15.00         0.70 o                         
  -3   1   1         40.82         36.90         0.72 o                         
  -2   1   1          0.47          1.58         0.28 o                         
  -1   1   1       4717.34       4168.76        91.54 o                         
   0   1   1       2840.59       2596.32        20.35 o                         
   1   1   1        235.05        167.76         1.16 o                         
   2   1   1        275.58        250.42         5.83 o                         
   3   1   1        561.39        552.68         6.55 o                         
   4   1   1          3.04          2.76         0.37 o                         
   5   1   1        496.56        534.27         4.19 o                         
   6   1   1          0.05          0.05         0.39 o                         
   7   1   1          8.76          7.61         0.66 o                         
   8   1   1          8.13          6.18         0.54 o                         
  -8   2   1          8.65          9.53         0.74 o                         
  -7   2   1        397.92        426.63         4.34 o                         
  -6   2   1        207.22        218.18         3.69 o                         
  -5   2   1         34.30         37.24         1.02 o                         
  -4   2   1        121.65        127.30         1.60 o                         
  -3   2   1        375.64        378.34         2.48 o                         
  -2   2   1        256.69        204.03         3.75 o                         
  -1   2   1        565.12        551.20        17.53 o                         
   0   2   1        124.48        118.19         1.81 o                         
   1   2   1        415.83        380.25         2.17 o                         
   2   2   1          1.00          0.94         0.29 o                         
   3   2   1        168.12        175.24         2.82 o                         
   4   2   1         95.64        103.39         1.96 o                         
   5   2   1         79.03         89.41         1.78 o                         
   6   2   1          4.32          6.95         0.64 o                         
   7   2   1         39.23         37.30         1.53 o                         
  -8   3   1         60.73         67.64         1.63 o                         
  -7   3   1         61.54         62.02         5.79 o                         
  -6   3   1         38.56         40.46         1.25 o                         
  -5   3   1        117.61        128.85         3.33 o                         
  -4   3   1          0.51          0.10         0.26 o                         
  -3   3   1        138.06        139.94         6.96 o                         
  -2   3   1        291.20        275.38         6.64 o                         
  -1   3   1        227.60        219.81         3.58 o                         
   0   3   1        252.15        215.91         3.30 o                         
   1   3   1        335.72        357.42         3.98 o                         
   2   3   1          1.03          2.13         0.42 o                         
   3   3   1         50.83         45.56         1.10 o                         
   4   3   1        167.06        151.66         3.63 o                         
   5   3   1          1.38          0.99         0.47 o                         
   6   3   1          2.72          2.32         0.52 o                         
   7   3   1         16.30         17.00         0.85 o                         
  -8   4   1         15.83         15.39         0.81 o                         
  -7   4   1         85.74         93.71         9.66 o                         
  -6   4   1          0.71          0.73         0.38 o                         
  -5   4   1         97.67        111.42         1.94 o                         
  -4   4   1        425.49        450.40        12.00 o                         
  -3   4   1        313.88        331.26         8.74 o                         
  -2   4   1          7.58          8.05         0.50 o                         
  -1   4   1         48.43         48.35         1.26 o                         
   0   4   1       3802.00       4181.00        35.76 o                         
   1   4   1        599.94        588.65         9.69 o                         
   2   4   1        228.42        239.77         2.87 o                         
   3   4   1         86.90         89.66         1.72 o                         
   4   4   1        149.54        156.72         2.44 o                         
   5   4   1         36.32         40.93         1.34 o                         
   6   4   1         20.94         20.01         0.92 o                         
  -6   5   1         24.47         27.84         1.13 o                         
  -5   5   1        108.09        120.14         2.17 o                         
  -4   5   1         47.29         51.64         1.35 o                         
  -3   5   1          2.61          2.29         0.86 o                         
  -2   5   1         13.17         15.00         0.69 o                         
  -1   5   1         16.61         17.24         0.73 o                         
   0   5   1          9.28          8.32         1.44 o                         
   1   5   1        190.14        192.99         2.44 o                         
   2   5   1        181.03        198.19         2.62 o                         
   3   5   1        271.92        286.22         3.54 o                         
   4   5   1          4.38          4.66         0.59 o                         
   5   5   1         82.68         74.51         1.71 o                         
  -6   6   1        124.93        138.66         2.40 o                         
  -5   6   1         52.63         54.81         3.15 o                         
  -4   6   1        159.95        164.40         2.57 o                         
  -3   6   1        182.24        183.84         2.64 o                         
  -2   6   1         13.46         15.57         1.18 o                         
  -1   6   1          1.09          1.31         0.43 o                         
   0   6   1        138.30        148.86         2.32 o                         
   1   6   1        138.45        141.39         2.39 o                         
   2   6   1         87.43         91.74         1.95 o                         
   3   6   1        112.06        114.32         2.67 o                         
   4   6   1        381.51        377.90         5.78 o                         
  -6   7   1         34.94         34.59         1.12 o                         
  -5   7   1        129.54        135.88         7.68 o                         
  -4   7   1        904.32        964.54         6.95 o                         
  -3   7   1         75.04         66.49         1.69 o                         
  -2   7   1          0.00          1.05         1.21 o                         
  -1   7   1        160.02        153.12         2.52 o                         
   0   7   1         10.94         12.02         0.78 o                         
   1   7   1          1.00          1.14         0.47 o                         
   2   7   1         36.35         37.63         1.26 o                         
   3   7   1          4.64          4.49         0.53 o                         
  -5   8   1          0.36          1.12         0.31 o                         
  -4   8   1        109.26        117.37         6.37 o                         
  -3   8   1        258.12        254.52        10.25 o                         
  -2   8   1          9.12         10.48         0.72 o                         
  -1   8   1          9.30          8.48         0.72 o                         
   0   8   1          4.69          4.81         0.54 o                         
   1   8   1          3.49          4.70         0.49 o                         
  -2  -8   2         18.10         17.66         1.34 o                         
  -1  -8   2          4.76          4.58         0.58 o                         
   0  -8   2          0.31          1.41         0.40 o                         
   1  -8   2        103.04        100.01         1.98 o                         
   2  -8   2          0.23          1.70         0.43 o                         
   3  -8   2         29.13         28.73         1.51 o                         
   4  -8   2          2.49          3.16         0.64 o                         
   5  -8   2         25.47         24.93         1.05 o                         
  -4  -7   2          1.41          2.31         0.38 o                         
  -3  -7   2         87.35         85.82         3.75 o                         
  -2  -7   2         24.86         25.19         1.08 o                         
  -1  -7   2        169.73        162.64         2.66 o                         
   0  -7   2         61.66         72.07         1.73 o                         
   1  -7   2        427.49        417.74         4.21 o                         
   2  -7   2        436.28        459.44         4.46 o                         
   3  -7   2        187.12        186.44         2.80 o                         
   4  -7   2          0.08          2.09         0.50 o                         
   5  -7   2         32.14         33.94         1.79 o                         
   6  -7   2         31.13         27.75         1.03 o                         
  -5  -6   2          3.24          3.49         1.32 o                         
  -4  -6   2          0.48          0.72         0.41 o                         
  -3  -6   2          5.92          7.30         1.37 o                         
  -2  -6   2          1.02          1.43         0.41 o                         
  -1  -6   2         22.68         24.65         1.00 o                         
   0  -6   2         32.73         37.39         1.18 o                         
   1  -6   2        790.87        835.55         6.10 o                         
   2  -6   2        155.52        148.31         3.69 o                         
   3  -6   2         20.47         21.53         1.03 o                         
   4  -6   2        725.92        777.66         5.94 o                         
   5  -6   2        678.35        687.57         5.74 o                         
   6  -6   2        121.18        118.94         2.20 o                         
   7  -6   2          1.46         -0.07         1.00 o                         
  -6  -5   2         65.07         58.33         2.08 o                         
  -5  -5   2          3.91          3.15         1.00 o                         
  -4  -5   2        255.79        264.49         3.33 o                         
  -3  -5   2         31.65         30.62         1.12 o                         
  -2  -5   2          0.32          0.33         0.35 o                         
  -1  -5   2         67.39         67.31         1.43 o                         
   0  -5   2        138.96        155.60         2.04 o                         
   1  -5   2        399.24        382.70         9.30 o                         
   2  -5   2          1.96          2.57         0.41 o                         
   3  -5   2         85.39         82.24         1.56 o                         
   4  -5   2         31.67         35.09         1.13 o                         
   5  -5   2          0.71          4.33         2.18 o                         
   6  -5   2          8.66          7.37         0.81 o                         
   7  -5   2          0.03          0.34         0.36 o                         
  -7  -4   2         33.22         34.27         1.39 o                         
  -6  -4   2         23.78         25.78         1.56 o                         
  -5  -4   2         23.19         20.97         2.37 o                         
  -4  -4   2          4.29          5.12         0.99 o                         
  -3  -4   2        207.52        213.62         4.63 o                         
  -2  -4   2        276.65        312.76         4.98 o                         
  -1  -4   2         10.24          9.63         0.52 o                         
   0  -4   2        348.75        339.89         4.03 o                         
   1  -4   2         40.22         35.17         0.84 o                         
   2  -4   2        185.75        186.76         1.98 o                         
   3  -4   2         13.00          8.99         0.60 o                         
   4  -4   2        163.21        162.59         3.35 o                         
   5  -4   2         47.55         45.42         1.28 o                         
   6  -4   2          0.50          0.33         0.40 o                         
   7  -4   2         45.21         45.78         3.47 o                         
   8  -4   2        272.05        290.67         4.88 o                         
  -7  -3   2          0.33          0.64         0.37 o                         
  -6  -3   2         59.48         58.46         1.57 o                         
  -5  -3   2         23.23         25.95         1.04 o                         
  -4  -3   2          3.17          4.00         0.67 o                         
  -3  -3   2          7.64          5.90         0.53 o                         
  -2  -3   2        428.14        434.02         7.05 o                         
  -1  -3   2        306.19        296.78         4.47 o                         
   0  -3   2          1.36          1.16         0.93 o                         
   1  -3   2        202.20        198.19         6.71 o                         
   2  -3   2         63.92         65.85         2.61 o                         
   3  -3   2        136.39        158.49         2.58 o                         
   4  -3   2         87.12         84.25         1.43 o                         
   5  -3   2          0.70          1.56         0.93 o                         
   6  -3   2         99.70         99.38         3.87 o                         
   7  -3   2         20.27         20.09         1.94 o                         
   8  -3   2         51.97         50.13         1.59 o                         
  -8  -2   2          3.73          4.26         1.09 o                         
  -7  -2   2        113.98        115.15         6.48 o                         
  -6  -2   2         71.75         72.71         1.71 o                         
  -5  -2   2         41.57         47.24         1.26 o                         
  -4  -2   2         21.03         22.67         1.09 o                         
  -3  -2   2        769.32        821.33         7.64 o                         
  -2  -2   2         52.31         59.13         0.92 o                         
  -1  -2   2        273.48        276.35         2.18 o                         
   0  -2   2        210.91        217.27         2.17 o                         
   1  -2   2       3732.11       3608.44        25.51 o                         
   2  -2   2         27.88         28.94         0.62 o                         
   3  -2   2        308.95        274.41         7.81 o                         
   4  -2   2        636.53        614.68        15.81 o                         
   5  -2   2         14.26         15.26         0.75 o                         
   6  -2   2          5.83          6.52         0.60 o                         
   7  -2   2         12.51         11.98         0.78 o                         
   8  -2   2         39.37         36.29         2.78 o                         
  -8  -1   2        103.26         94.28         1.83 o                         
  -7  -1   2        125.75        150.94         3.53 o                         
  -6  -1   2         79.41         75.18         1.69 o                         
  -5  -1   2         29.94         34.10         1.01 o                         
  -4  -1   2        243.87        273.55         7.79 o                         
  -3  -1   2       2450.32       2553.82        33.29 o                         
  -2  -1   2       1830.16       1788.01        20.32 o                         
  -1  -1   2         81.85         66.55         0.70 o                         
   0  -1   2        805.31        744.59         3.04 o                         
   1  -1   2       1029.63        938.01        23.01 o                         
   2  -1   2          0.05          0.29         0.82 o                         
   3  -1   2        233.77        215.42         7.21 o                         
   4  -1   2        307.30        291.83         6.62 o                         
   5  -1   2         39.26         45.04         1.14 o                         
   6  -1   2         56.10         56.90         4.22 o                         
   7  -1   2          0.32          0.46         0.42 o                         
   8  -1   2        115.19        113.17         2.85 o                         
  -8   0   2          0.57          1.05         0.52 o                         
  -7   0   2         87.10         86.34         2.72 o                         
  -6   0   2          0.07          0.09         0.70 o                         
  -5   0   2          3.29          4.80         0.46 o                         
  -4   0   2         45.04         54.20         1.88 o                         
  -3   0   2        199.04        202.51         9.26 o                         
  -2   0   2      13268.34      15136.67       517.10 o                         
  -1   0   2       1499.57       1434.92        14.20 o                         
   0   0   2          2.00          1.41         0.26 o                         
   1   0   2       2265.79       2042.22        10.36 o                         
   2   0   2         37.59         34.05         1.03 o                         
   3   0   2        218.76        197.54         6.32 o                         
   4   0   2       1248.35       1286.93        27.48 o                         
   5   0   2         19.39         19.44         0.80 o                         
   6   0   2          0.06          0.37         0.39 o                         
   7   0   2         15.09         16.23         0.88 o                         
   8   0   2          8.61          7.39         1.80 o                         
  -8   1   2         21.29         24.00         1.28 o                         
  -7   1   2         31.13         33.06         1.66 o                         
  -6   1   2          8.03          7.55         0.64 o                         
  -5   1   2         77.10         78.26         1.45 o                         
  -4   1   2        172.63        161.29         2.68 o                         
  -3   1   2       1180.60       1181.59        18.22 o                         
  -2   1   2         46.51         43.89         0.66 o                         
  -1   1   2        726.81        631.02         8.23 o                         
   0   1   2       1010.13        874.07        12.30 o                         
   1   1   2        595.83        518.57         4.53 o                         
   2   1   2        304.67        306.15         2.00 o                         
   3   1   2        140.21        122.77         1.47 o                         
   4   1   2        119.48        112.68         1.65 o                         
   5   1   2         42.96         49.34         1.28 o                         
   6   1   2         21.42         18.80         1.53 o                         
   7   1   2          2.89          3.30         0.52 o                         
   8   1   2          1.28          0.85         0.56 o                         
  -8   2   2         63.92         64.59         1.61 o                         
  -7   2   2       1152.31       1208.60        40.55 o                         
  -6   2   2        198.73        199.84         3.84 o                         
  -5   2   2          5.56          7.87         0.62 o                         
  -4   2   2        111.60        114.45         1.55 o                         
  -3   2   2         32.99         35.08         0.79 o                         
  -2   2   2          1.20          1.77         0.34 o                         
  -1   2   2       1360.79       1200.11        21.49 o                         
   0   2   2        196.08        176.52         1.36 o                         
   1   2   2         43.51         42.64         0.73 o                         
   2   2   2       1210.70       1197.15         5.19 o                         
   3   2   2        102.64        100.35         2.37 o                         
   4   2   2          0.23          0.27         0.44 o                         
   5   2   2          0.94          0.37         0.40 o                         
   6   2   2         20.68         18.93         0.94 o                         
   7   2   2         44.45         44.62         1.31 o                         
  -8   3   2         72.63         70.23         4.89 o                         
  -7   3   2         13.25         13.89         1.39 o                         
  -6   3   2         43.48         44.05         1.47 o                         
  -5   3   2        237.75        262.44         5.93 o                         
  -4   3   2         14.49         16.81         0.67 o                         
  -3   3   2         28.03         26.51         0.97 o                         
  -2   3   2         18.77         21.36         0.63 o                         
  -1   3   2       2074.23       2066.14        30.76 o                         
   0   3   2       1583.71       1589.19        12.86 o                         
   1   3   2         63.89         69.54         1.11 o                         
   2   3   2          1.14          2.02         0.37 o                         
   3   3   2         17.12         19.17         0.78 o                         
   4   3   2        700.05        677.65         4.99 o                         
   5   3   2          3.40          4.68         1.36 o                         
   6   3   2          0.07         -0.36         0.36 o                         
   7   3   2         28.67         27.19         0.95 o                         
  -8   4   2         34.63         34.24         1.16 o                         
  -7   4   2         62.30         62.61         3.34 o                         
  -6   4   2          3.81          4.29         0.53 o                         
  -5   4   2          0.61          1.21         0.32 o                         
  -4   4   2          3.42          3.22         1.19 o                         
  -3   4   2          0.98          2.29         1.15 o                         
  -2   4   2         30.99         34.89         1.03 o                         
  -1   4   2        560.03        613.56         5.78 o                         
   0   4   2         51.12         51.39         1.60 o                         
   1   4   2        512.49        541.47         6.85 o                         
   2   4   2         32.70         36.17         1.01 o                         
   3   4   2         13.96         13.21         0.76 o                         
   4   4   2         15.62         15.66         0.84 o                         
   5   4   2        362.52        368.15         3.93 o                         
   6   4   2        323.18        320.34         3.48 o                         
  -6   5   2        144.27        149.49         8.63 o                         
  -5   5   2          0.70          0.32         0.59 o                         
  -4   5   2         98.91        100.72         1.87 o                         
  -3   5   2          7.97          9.14         0.88 o                         
  -2   5   2        431.19        404.22         3.83 o                         
  -1   5   2         79.97         84.54         2.66 o                         
   0   5   2         19.00         23.29         0.87 o                         
   1   5   2         74.86         66.19         1.48 o                         
   2   5   2         12.36         14.25         0.80 o                         
   3   5   2        572.82        595.60        12.57 o                         
   4   5   2          1.41          0.80         0.45 o                         
   5   5   2         59.55         57.10         1.47 o                         
  -6   6   2        404.30        424.32         4.44 o                         
  -5   6   2        154.58        164.98         2.67 o                         
  -4   6   2        146.00        152.98         3.78 o                         
  -3   6   2          4.63          5.65         0.58 o                         
  -2   6   2         16.34         18.87         1.59 o                         
  -1   6   2         59.37         60.43         1.50 o                         
   0   6   2        103.13         96.08         1.91 o                         
   1   6   2         37.27         39.69         1.29 o                         
   2   6   2        277.39        277.76         6.77 o                         
   3   6   2         44.14         42.75         1.35 o                         
   4   6   2          5.10          7.57         0.98 o                         
  -6   7   2         55.08         52.95         1.38 o                         
  -5   7   2        122.72        123.96         2.23 o                         
  -4   7   2         12.32         13.90         0.83 o                         
  -3   7   2        531.81        533.97        14.92 o                         
  -2   7   2          1.68         -0.17         0.56 o                         
  -1   7   2         58.80         47.89         1.44 o                         
   0   7   2         16.22         14.86         0.86 o                         
   1   7   2        239.25        220.98         3.01 o                         
   2   7   2        322.53        305.79        10.91 o                         
   3   7   2          0.61          0.83         0.67 o                         
  -5   8   2         20.60         22.24         0.83 o                         
  -4   8   2        227.09        232.70         4.11 o                         
  -3   8   2          2.15          4.81         0.82 o                         
  -2   8   2        119.83        111.44         2.06 o                         
  -1   8   2          0.66          2.18         0.74 o                         
   0   8   2         20.58         16.64         0.78 o                         
   1   8   2          0.16          1.43         0.38 o                         
  -2  -8   3          1.83          4.43         0.90 o                         
  -1  -8   3          1.00          0.32         0.50 o                         
   0  -8   3         51.57         49.39         1.40 o                         
   1  -8   3         34.56         34.89         1.53 o                         
   2  -8   3          1.31          1.96         0.70 o                         
   3  -8   3         46.49         47.20         1.36 o                         
   4  -8   3          0.24          1.19         0.73 o                         
   5  -8   3         32.23         34.74         1.07 o                         
  -4  -7   3         11.10          9.23         0.60 o                         
  -3  -7   3        317.22        322.74         3.56 o                         
  -2  -7   3        507.03        534.61         4.82 o                         
  -1  -7   3         67.26         74.26         1.88 o                         
   0  -7   3          1.82          3.81         0.56 o                         
   1  -7   3          2.87          3.12         0.71 o                         
   2  -7   3         59.19         61.98         1.61 o                         
   3  -7   3          8.07          6.81         0.63 o                         
   4  -7   3         41.71         42.65         1.34 o                         
   5  -7   3          8.41          8.28         0.64 o                         
   6  -7   3         85.06         79.16         1.66 o                         
  -5  -6   3          5.93          6.11         0.60 o                         
  -4  -6   3        152.57        157.83         4.25 o                         
  -3  -6   3         11.24         12.79         0.79 o                         
  -2  -6   3         38.49         40.88         1.29 o                         
  -1  -6   3          8.58          9.13         1.18 o                         
   0  -6   3          1.40          2.88         0.45 o                         
   1  -6   3        116.16        121.11         2.04 o                         
   2  -6   3        182.06        190.30         5.11 o                         
   3  -6   3         48.55         47.77         2.86 o                         
   4  -6   3         15.19         15.54         0.86 o                         
   5  -6   3         47.65         51.52         1.48 o                         
   6  -6   3         27.03         26.89         1.61 o                         
   7  -6   3         27.98         26.18         0.95 o                         
  -6  -5   3         44.56         44.18         1.43 o                         
  -5  -5   3         40.34         40.28         1.31 o                         
  -4  -5   3          4.64          5.42         1.21 o                         
  -3  -5   3         30.46         33.72         3.30 o                         
  -2  -5   3         10.43         10.15         0.65 o                         
  -1  -5   3         76.21         80.51         3.31 o                         
   0  -5   3         18.26         16.11         0.72 o                         
   1  -5   3         37.21         42.68         1.08 o                         
   2  -5   3        143.90        153.56         2.07 o                         
   3  -5   3         21.93         22.13         1.32 o                         
   4  -5   3        209.85        225.47         7.00 o                         
   5  -5   3         18.49         18.21         0.92 o                         
   6  -5   3         13.82         16.61         0.91 o                         
   7  -5   3          1.22          2.12         0.39 o                         
  -7  -4   3          8.26          9.43         1.13 o                         
  -6  -4   3         84.73         75.83         4.67 o                         
  -5  -4   3         90.33         98.79         2.15 o                         
  -4  -4   3          6.91          7.95         0.97 o                         
  -3  -4   3         11.17         12.17         0.66 o                         
  -2  -4   3        411.83        433.75        10.90 o                         
  -1  -4   3        131.19        145.81         1.77 o                         
   0  -4   3        316.28        316.51         7.17 o                         
   1  -4   3          1.58          1.23         0.31 o                         
   2  -4   3          7.81         11.38         0.57 o                         
   3  -4   3          2.43          4.69         0.47 o                         
   4  -4   3         19.25         18.74         0.80 o                         
   5  -4   3         76.66         74.55         1.66 o                         
   6  -4   3          2.60          2.57         0.50 o                         
   7  -4   3         48.07         45.34         5.12 o                         
   8  -4   3          7.62          7.18         0.66 o                         
  -7  -3   3         21.28         16.13         1.02 o                         
  -6  -3   3          1.84          1.38         0.45 o                         
  -5  -3   3          7.95          8.73         0.69 o                         
  -4  -3   3         41.60         47.20         1.22 o                         
  -3  -3   3        152.44        153.43         1.91 o                         
  -2  -3   3         95.38        103.21         1.40 o                         
  -1  -3   3          3.36          4.63         0.48 o                         
   0  -3   3          4.58          3.74         0.36 o                         
   1  -3   3          0.56          3.28         0.73 o                         
   2  -3   3       1911.17       1953.90        42.98 o                         
   3  -3   3       2037.55       2099.21        61.52 o                         
   4  -3   3          4.33          3.77         0.43 o                         
   5  -3   3          3.20          4.06         0.71 o                         
   6  -3   3          0.00          0.27         0.42 o                         
   7  -3   3         22.50         20.77         2.20 o                         
   8  -3   3          8.66          8.66         0.64 o                         
  -8  -2   3          0.01          0.72         0.31 o                         
  -7  -2   3         47.17         45.07         1.82 o                         
  -6  -2   3         84.50         89.96         1.91 o                         
  -5  -2   3         11.13         11.90         0.82 o                         
  -4  -2   3          1.13          0.98         0.36 o                         
  -3  -2   3        953.97       1014.72         7.91 o                         
  -2  -2   3         30.00         33.89         4.43 o                         
  -1  -2   3        372.45        302.48         2.02 o                         
   0  -2   3       4157.79       4077.26        37.20 o                         
   1  -2   3      14729.01      15710.83       198.02 o                         
   2  -2   3        186.97        175.61         5.05 o                         
   3  -2   3        617.47        586.54        15.28 o                         
   4  -2   3          2.70          2.02         0.35 o                         
   5  -2   3         82.47         81.89         1.59 o                         
   6  -2   3         27.65         29.15         1.09 o                         
   7  -2   3          6.74          7.44         0.67 o                         
   8  -2   3        209.84        200.84        15.88 o                         
  -8  -1   3          9.37          7.38         0.60 o                         
  -7  -1   3         88.63         90.23         7.65 o                         
  -6  -1   3        380.94        399.74         3.95 o                         
  -5  -1   3         10.36         12.56         2.08 o                         
  -4  -1   3        952.78       1014.99        27.72 o                         
  -3  -1   3        275.57        241.55         2.72 o                         
  -2  -1   3       3243.55       3410.99        11.98 o                         
  -1  -1   3         79.58         87.42         0.87 o                         
   0  -1   3       5698.49       5869.46        58.59 o                         
   1  -1   3       5413.55       5362.51        37.54 o                         
   2  -1   3        615.41        534.40         9.43 o                         
   3  -1   3        159.09        135.65         5.32 o                         
   4  -1   3          3.69          3.53         0.41 o                         
   5  -1   3          5.91          4.68         0.50 o                         
   6  -1   3          6.80          7.24         0.63 o                         
   7  -1   3         62.17         66.25         2.11 o                         
   8  -1   3        219.65        212.71        15.64 o                         
  -8   0   3          3.04          2.52         0.49 o                         
  -7   0   3          7.82          9.91         0.74 o                         
  -6   0   3          0.04          0.49         0.35 o                         
  -5   0   3         17.37         17.27         0.74 o                         
  -4   0   3        513.26        512.99         9.72 o                         
  -3   0   3         19.93         21.26         0.60 o                         
  -2   0   3      29737.92      36635.09       148.36 o                         
  -1   0   3         98.29         93.69         1.38 o                         
   0   0   3        487.62        407.94         1.95 o                         
   1   0   3        618.31        504.28        10.68 o                         
   2   0   3          1.07          2.09         0.81 o                         
   3   0   3         72.65         69.76         1.10 o                         
   4   0   3        267.74        261.56         4.77 o                         
   5   0   3          1.92          2.48         0.83 o                         
   6   0   3        100.50        108.85         4.04 o                         
   7   0   3         54.26         59.47         4.23 o                         
   8   0   3         71.70         58.64         5.31 o                         
  -8   1   3          6.67          6.19         0.61 o                         
  -7   1   3        139.16        140.45         3.36 o                         
  -6   1   3          0.01         -0.09         1.35 o                         
  -5   1   3         21.13         19.57         0.78 o                         
  -4   1   3        198.71        210.45         6.88 o                         
  -3   1   3         33.55         26.17         0.68 o                         
  -2   1   3       2816.32       2849.40        36.77 o                         
  -1   1   3        110.26         95.18         0.91 o                         
   0   1   3        817.55        701.16         5.97 o                         
   1   1   3        247.44        244.36         1.65 o                         
   2   1   3        356.99        382.08         2.41 o                         
   3   1   3       1625.14       1631.31        17.88 o                         
   4   1   3         21.65         20.62         0.77 o                         
   5   1   3         89.41        100.89         1.86 o                         
   6   1   3         11.01         11.96         0.75 o                         
   7   1   3         17.62         17.54         1.57 o                         
  -8   2   3        138.42        135.48         3.64 o                         
  -7   2   3         28.05         31.12         2.20 o                         
  -6   2   3         35.85         39.18         3.00 o                         
  -5   2   3        161.69        185.18         2.29 o                         
  -4   2   3         21.41         16.03         0.65 o                         
  -3   2   3       1296.62       1280.41        22.89 o                         
  -2   2   3          0.82          0.99         0.36 o                         
  -1   2   3        300.46        241.68         4.66 o                         
   0   2   3        228.55        231.89         3.29 o                         
   1   2   3        173.37        178.02         1.77 o                         
   2   2   3        746.70        810.20         4.19 o                         
   3   2   3        210.72        233.94         5.11 o                         
   4   2   3          0.15          0.34         0.44 o                         
   5   2   3         29.97         27.20         1.06 o                         
   6   2   3          5.71          5.10         0.61 o                         
   7   2   3          4.71          3.04         0.48 o                         
  -8   3   3         92.31         94.88         1.93 o                         
  -7   3   3        588.83        620.60        31.54 o                         
  -6   3   3          3.18          3.91         0.76 o                         
  -5   3   3          2.02          2.88         1.14 o                         
  -4   3   3        213.75        217.35         2.33 o                         
  -3   3   3         57.59         57.30         2.66 o                         
  -2   3   3         12.14         14.75         1.64 o                         
  -1   3   3         35.21         35.56         1.39 o                         
   0   3   3        600.40        589.54         9.73 o                         
   1   3   3         41.44         39.71         0.88 o                         
   2   3   3         16.28         17.32         0.68 o                         
   3   3   3          7.92          6.09         1.38 o                         
   4   3   3        497.89        481.12         4.33 o                         
   5   3   3        671.84        688.47         5.54 o                         
   6   3   3          9.78          8.54         1.15 o                         
   7   3   3         23.67         26.65         1.28 o                         
  -8   4   3         20.18         23.39         1.95 o                         
  -7   4   3          1.14          1.75         1.02 o                         
  -6   4   3         20.32         18.17         0.94 o                         
  -5   4   3          5.32          5.29         0.56 o                         
  -4   4   3         53.46         56.11         1.31 o                         
  -3   4   3        610.64        626.02        14.01 o                         
  -2   4   3       1038.47       1092.17        23.22 o                         
  -1   4   3         67.42         70.90         1.25 o                         
   0   4   3         99.78         97.74         1.50 o                         
   1   4   3        318.20        337.22         4.36 o                         
   2   4   3        364.49        347.67         4.21 o                         
   3   4   3        141.77        137.38         2.23 o                         
   4   4   3       1325.66       1340.19        12.65 o                         
   5   4   3         41.89         43.15         1.34 o                         
   6   4   3          4.40          3.50         0.77 o                         
  -6   5   3          0.06          0.13         0.36 o                         
  -5   5   3         12.97         12.95         0.80 o                         
  -4   5   3         10.00         10.86         0.74 o                         
  -3   5   3         40.29         41.32         2.89 o                         
  -2   5   3          0.52          1.01         0.43 o                         
  -1   5   3         13.75         13.22         0.69 o                         
   0   5   3          8.98         10.56         0.63 o                         
   1   5   3        116.20        118.69         2.00 o                         
   2   5   3        633.44        658.14         5.43 o                         
   3   5   3        163.69        168.32         2.62 o                         
   4   5   3         89.44         93.43         1.96 o                         
   5   5   3         32.98         38.52         1.85 o                         
  -6   6   3         52.89         52.64         4.06 o                         
  -5   6   3         35.10         36.23         2.39 o                         
  -4   6   3         15.43         14.66         1.56 o                         
  -3   6   3         65.00         67.46         1.65 o                         
  -2   6   3         41.20         40.98         1.51 o                         
  -1   6   3         61.11         56.15         1.80 o                         
   0   6   3        194.43        185.37         2.68 o                         
   1   6   3         11.25         13.37         0.83 o                         
   2   6   3        517.24        527.10         7.71 o                         
   3   6   3         18.22         16.80         0.89 o                         
   4   6   3          0.51          1.71         0.42 o                         
  -6   7   3         51.66         53.67         1.36 o                         
  -5   7   3         55.23         52.39         1.43 o                         
  -4   7   3         42.49         44.18         1.36 o                         
  -3   7   3        126.31        138.82         6.40 o                         
  -2   7   3         27.49         25.77         1.41 o                         
  -1   7   3         40.17         34.26         2.24 o                         
   0   7   3        157.50        135.64         3.85 o                         
   1   7   3          3.94          5.15         0.79 o                         
   2   7   3          0.01          1.43         0.41 o                         
   3   7   3         11.98         10.92         1.09 o                         
  -4   8   3        208.47        198.26         6.09 o                         
  -3   8   3        204.14        199.67         2.69 o                         
  -2   8   3          6.85          5.58         1.82 o                         
  -1   8   3         25.55         25.59         0.98 o                         
   0   8   3         77.17         77.14         4.33 o                         
   1   8   3          7.37          5.77         1.06 o                         
  -2  -8   4        183.80        176.82         4.80 o                         
  -1  -8   4        114.00        100.06         1.91 o                         
   0  -8   4         55.47         55.72         1.49 o                         
   1  -8   4         72.56         68.61         1.65 o                         
   2  -8   4         35.23         36.17         1.20 o                         
   3  -8   4          6.29          7.01         0.60 o                         
   4  -8   4          0.08          0.74         0.69 o                         
   5  -8   4         16.91         15.63         1.40 o                         
  -4  -7   4         16.62         15.63         0.75 o                         
  -3  -7   4         80.57         85.15         2.22 o                         
  -2  -7   4        208.66        226.75         4.26 o                         
  -1  -7   4        420.96        408.99         4.22 o                         
   0  -7   4        446.63        468.91         4.52 o                         
   1  -7   4         65.05         68.70         3.03 o                         
   2  -7   4        231.98        240.59         3.17 o                         
   3  -7   4         28.48         31.05         1.15 o                         
   4  -7   4         21.42         19.18         0.98 o                         
   5  -7   4         41.62         45.44         1.88 o                         
   6  -7   4          3.37          3.30         0.42 o                         
  -5  -6   4         74.23         72.90         1.94 o                         
  -4  -6   4          0.09         -0.77         1.25 o                         
  -3  -6   4        254.45        268.80         6.35 o                         
  -2  -6   4         17.61         16.90         0.92 o                         
  -1  -6   4         24.20         25.21         1.03 o                         
   0  -6   4         74.03         82.35         1.72 o                         
   1  -6   4        119.38        118.38         4.38 o                         
   2  -6   4        799.02        815.57         8.75 o                         
   3  -6   4        738.91        757.24        22.57 o                         
   4  -6   4         16.75         19.14         2.39 o                         
   5  -6   4         51.97         54.23         1.53 o                         
   6  -6   4         24.98         26.72         1.54 o                         
   7  -6   4          1.19          2.01         0.55 o                         
  -6  -5   4         27.67         27.73         0.98 o                         
  -5  -5   4          2.53          3.79         0.95 o                         
  -4  -5   4         48.91         49.01         1.45 o                         
  -3  -5   4          4.65          4.17         1.49 o                         
  -2  -5   4        241.89        242.34         2.86 o                         
  -1  -5   4         79.59         74.91         2.45 o                         
   0  -5   4        221.82        232.49         2.57 o                         
   1  -5   4         75.10         70.68         1.40 o                         
   2  -5   4          4.37          4.55         0.64 o                         
   3  -5   4         78.10         76.35         1.58 o                         
   4  -5   4         13.80         13.91         0.93 o                         
   5  -5   4        253.80        255.39         4.47 o                         
   6  -5   4         19.31         22.53         1.04 o                         
   7  -5   4         10.26         10.23         0.66 o                         
  -7  -4   4          4.90          3.77         0.47 o                         
  -6  -4   4         85.50         75.42         1.74 o                         
  -5  -4   4        197.78        206.39         2.94 o                         
  -4  -4   4         51.60         57.14         1.46 o                         
  -3  -4   4        336.67        357.96         6.49 o                         
  -2  -4   4        598.81        630.86         6.93 o                         
  -1  -4   4        633.17        655.07         5.42 o                         
   0  -4   4         94.94         88.63         1.35 o                         
   1  -4   4        686.04        686.51         4.07 o                         
   2  -4   4         38.21         37.39         0.94 o                         
   3  -4   4         85.39         83.04         1.49 o                         
   4  -4   4         36.69         42.87         3.43 o                         
   5  -4   4          9.53          9.02         1.19 o                         
   6  -4   4          3.15          2.92         0.66 o                         
   7  -4   4         28.20         25.10         2.52 o                         
   8  -4   4          4.35          4.54         0.45 o                         
  -7  -3   4         88.27         76.07         1.69 o                         
  -6  -3   4         62.74         59.90         1.60 o                         
  -5  -3   4          4.00          6.12         1.36 o                         
  -4  -3   4         43.83         46.81         1.96 o                         
  -3  -3   4         63.91         66.72         1.45 o                         
  -2  -3   4        129.97        130.59         1.61 o                         
  -1  -3   4         52.94         52.65         0.95 o                         
   0  -3   4        280.42        281.02         4.46 o                         
   1  -3   4       1220.61       1188.23        20.60 o                         
   2  -3   4         73.74         82.57         1.22 o                         
   3  -3   4        213.68        247.36         5.69 o                         
   4  -3   4         51.68         64.18         2.06 o                         
   5  -3   4        345.50        349.98        10.97 o                         
   6  -3   4        110.28        113.42         2.14 o                         
   7  -3   4        229.87        222.70         5.88 o                         
   8  -3   4        276.84        246.14        36.50 o                         
  -8  -2   4          8.66         11.54         0.96 o                         
  -7  -2   4        108.61        103.97         6.49 o                         
  -6  -2   4        125.63        136.10         3.18 o                         
  -5  -2   4          3.74          3.35         0.48 o                         
  -4  -2   4         12.94         14.41         1.57 o                         
  -3  -2   4        451.16        425.47        14.18 o                         
  -2  -2   4         99.58        109.79         3.19 o                         
  -1  -2   4        169.20        175.89         1.48 o                         
   0  -2   4         46.15         41.71         0.70 o                         
   1  -2   4       5635.67       5602.76        40.66 o                         
   2  -2   4       1024.97       1020.06        21.33 o                         
   3  -2   4        654.71        657.62        16.53 o                         
   4  -2   4         13.54         13.28         0.63 o                         
   5  -2   4        460.61        444.03         8.19 o                         
   6  -2   4         32.64         31.92         3.42 o                         
   7  -2   4        277.61        276.01         7.95 o                         
   8  -2   4        161.11        152.11        13.72 o                         
  -8  -1   4         37.52         34.38         3.22 o                         
  -7  -1   4          1.61          3.67         0.54 o                         
  -6  -1   4         29.87         32.30         1.93 o                         
  -5  -1   4         18.02         20.26         0.82 o                         
  -4  -1   4        322.58        318.56         5.40 o                         
  -3  -1   4        444.88        462.55         2.94 o                         
  -2  -1   4        259.90        253.36         1.80 o                         
  -1  -1   4       3644.21       3608.10        24.44 o                         
   0  -1   4       5265.46       5339.14        21.76 o                         
   1  -1   4       2623.85       2594.88        27.45 o                         
   2  -1   4         13.37         14.17         0.50 o                         
   3  -1   4         42.59         37.17         3.11 o                         
   4  -1   4        219.43        201.31         3.31 o                         
   5  -1   4         11.90          9.47         1.30 o                         
   6  -1   4         26.74         25.28         1.94 o                         
   7  -1   4        343.93        356.80         3.88 o                         
   8  -1   4         68.69         70.39         6.08 o                         
  -8   0   4          0.91          1.37         0.52 o                         
  -7   0   4          2.20          2.98         0.49 o                         
  -6   0   4        431.66        440.26        18.62 o                         
  -5   0   4        192.54        208.20         6.48 o                         
  -4   0   4        207.12        236.96         2.25 o                         
  -3   0   4        108.93        113.99         2.72 o                         
  -2   0   4       6487.42       6782.31       306.56 o                         
  -1   0   4        492.53        451.63         4.11 o                         
   0   0   4        850.86        796.50         5.35 o                         
   1   0   4       1881.87       1760.55        22.00 o                         
   2   0   4       1841.37       1747.62        14.19 o                         
   3   0   4       1433.12       1401.31        33.53 o                         
   4   0   4        361.45        367.57         7.50 o                         
   5   0   4          3.30          2.82         0.64 o                         
   6   0   4         88.16         93.57         4.00 o                         
   7   0   4        189.04        184.02         5.50 o                         
   8   0   4         65.34         60.87         2.89 o                         
  -8   1   4         12.71         13.30         1.43 o                         
  -7   1   4          1.17          2.10         0.69 o                         
  -6   1   4        151.60        153.76         3.93 o                         
  -5   1   4          2.52          1.51         0.42 o                         
  -4   1   4        101.17        115.64         2.94 o                         
  -3   1   4        845.45        907.34         4.78 o                         
  -2   1   4        162.86        159.92         3.55 o                         
  -1   1   4       1743.26       1488.73         5.45 o                         
   0   1   4          6.82          5.01         0.33 o                         
   1   1   4        493.76        438.58         2.48 o                         
   2   1   4         49.88         58.24         1.42 o                         
   3   1   4       1135.96       1179.67         8.73 o                         
   4   1   4         11.96         11.30         1.12 o                         
   5   1   4        141.37        147.87         2.31 o                         
   6   1   4         58.32         64.00         1.63 o                         
   7   1   4         13.10         13.70         1.06 o                         
  -8   2   4          1.83          1.20         0.53 o                         
  -7   2   4         43.94         48.46         1.50 o                         
  -6   2   4        113.60        119.04         2.75 o                         
  -5   2   4          6.57          7.46         0.85 o                         
  -4   2   4        607.11        676.91         5.81 o                         
  -3   2   4        606.42        610.64         8.89 o                         
  -2   2   4        651.13        629.38        18.90 o                         
  -1   2   4        167.57        144.41         1.91 o                         
   0   2   4          0.98          1.10         0.30 o                         
   1   2   4        726.61        706.30         4.41 o                         
   2   2   4        673.61        674.38         3.94 o                         
   3   2   4          0.04          0.78         0.47 o                         
   4   2   4          1.68          1.53         0.39 o                         
   5   2   4          0.69          1.02         0.72 o                         
   6   2   4          0.51          2.15         1.26 o                         
   7   2   4          1.56          2.66         0.52 o                         
  -8   3   4         69.26         63.82         2.74 o                         
  -7   3   4         23.32         24.52         1.09 o                         
  -6   3   4        137.93        132.97         2.28 o                         
  -5   3   4         72.99         78.44         6.88 o                         
  -4   3   4        340.12        333.20         8.97 o                         
  -3   3   4        470.96        485.92        18.44 o                         
  -2   3   4        256.84        276.43         6.76 o                         
  -1   3   4        311.88        335.35         5.61 o                         
   0   3   4         68.31         69.39         1.15 o                         
   1   3   4          2.62          6.46         0.46 o                         
   2   3   4         18.05         18.47         0.72 o                         
   3   3   4         50.71         58.31         1.68 o                         
   4   3   4        153.68        162.59         2.49 o                         
   5   3   4         79.68         82.74         1.87 o                         
   6   3   4         99.64         94.38         1.90 o                         
  -8   4   4          3.40          3.25         0.73 o                         
  -7   4   4         11.18          7.88         1.03 o                         
  -6   4   4         38.70         41.62         1.33 o                         
  -5   4   4          8.85          8.47         0.65 o                         
  -4   4   4         28.19         28.70         0.97 o                         
  -3   4   4         46.99         48.93         1.47 o                         
  -2   4   4        463.48        505.80        12.92 o                         
  -1   4   4        275.77        266.10         4.45 o                         
   0   4   4         23.12         36.93         0.98 o                         
   1   4   4          4.14          5.75         0.93 o                         
   2   4   4         39.08         41.61         1.73 o                         
   3   4   4         44.85         48.58         1.42 o                         
   4   4   4        537.25        531.15        14.75 o                         
   5   4   4          1.11          3.41         1.67 o                         
   6   4   4         61.86         60.76         2.05 o                         
  -7   5   4         38.77         38.67         1.77 o                         
  -6   5   4          3.08          3.43         0.52 o                         
  -5   5   4         64.45         65.40         1.73 o                         
  -4   5   4          3.01          1.94         0.72 o                         
  -3   5   4         78.01         74.33         2.26 o                         
  -2   5   4         61.02         60.59         1.40 o                         
  -1   5   4          2.11          3.18         0.46 o                         
   0   5   4         98.37         99.18         1.81 o                         
   1   5   4         63.77         69.44         1.60 o                         
   2   5   4         95.88         99.15         1.97 o                         
   3   5   4        227.48        219.67         6.52 o                         
   4   5   4          1.54          2.15         0.48 o                         
   5   5   4         14.75         13.53         0.72 o                         
  -6   6   4        300.88        284.97         5.00 o                         
  -5   6   4        155.81        151.32         5.26 o                         
  -4   6   4         22.36         24.95         1.37 o                         
  -3   6   4        210.33        215.50         4.49 o                         
  -2   6   4          0.48          0.74         0.60 o                         
  -1   6   4          9.55         11.58         0.72 o                         
   0   6   4          1.94          3.29         0.78 o                         
   1   6   4         52.40         52.12         1.49 o                         
   2   6   4         98.27         97.32         2.00 o                         
   3   6   4          2.12          3.75         1.20 o                         
   4   6   4          3.05          5.02         0.61 o                         
  -6   7   4         63.90         63.20         1.43 o                         
  -5   7   4         30.98         31.93         2.02 o                         
  -4   7   4          1.05          0.49         0.45 o                         
  -3   7   4         17.32         17.51         0.91 o                         
  -2   7   4          3.08          4.75         0.57 o                         
  -1   7   4          0.00          0.25         0.50 o                         
   0   7   4        174.67        162.33         2.55 o                         
   1   7   4         13.50         15.17         0.83 o                         
   2   7   4         12.27         12.62         0.72 o                         
  -4   8   4         79.90         70.38         1.50 o                         
  -3   8   4         22.78         23.64         0.92 o                         
  -2   8   4          0.00          0.03         0.60 o                         
  -1   8   4          2.16          1.24         0.55 o                         
   0   8   4          9.01         13.41         0.97 o                         
  -2  -8   5         61.03         62.58         1.41 o                         
  -1  -8   5        275.35        261.46         3.75 o                         
   0  -8   5         12.71         12.94         0.75 o                         
   1  -8   5         86.22         89.42         1.84 o                         
   2  -8   5         19.85         18.54         1.24 o                         
   3  -8   5         18.39         17.77         1.77 o                         
   4  -8   5         18.18         19.74         0.84 o                         
  -4  -7   5         22.79         23.75         0.89 o                         
  -3  -7   5        434.28        432.08        27.61 o                         
  -2  -7   5         16.84         17.85         1.36 o                         
  -1  -7   5        277.99        284.61         3.80 o                         
   0  -7   5        250.99        254.13         3.28 o                         
   1  -7   5        458.20        471.94         4.50 o                         
   2  -7   5         60.87         61.20         1.62 o                         
   3  -7   5         54.50         53.50         2.63 o                         
   4  -7   5        228.21        233.00         3.10 o                         
   5  -7   5          0.28         -0.40         0.50 o                         
   6  -7   5         49.77         43.14         1.59 o                         
  -5  -6   5          0.62          0.42         0.38 o                         
  -4  -6   5          5.15          6.43         1.44 o                         
  -3  -6   5         43.01         42.97         1.38 o                         
  -2  -6   5          7.37          6.99         0.89 o                         
  -1  -6   5         18.67         22.89         0.98 o                         
   0  -6   5         51.30         50.69         1.50 o                         
   1  -6   5          9.78         10.31         1.13 o                         
   2  -6   5        221.38        234.77         8.01 o                         
   3  -6   5        483.19        492.91         4.53 o                         
   4  -6   5        200.39        200.04         4.13 o                         
   5  -6   5          2.35          3.17         0.58 o                         
   6  -6   5          2.84          1.73         0.41 o                         
  -6  -5   5         39.42         37.75         2.36 o                         
  -5  -5   5         69.04         64.16         1.62 o                         
  -4  -5   5          1.66          1.73         0.46 o                         
  -3  -5   5         27.28         30.13         1.12 o                         
  -2  -5   5          2.53          2.51         0.44 o                         
  -1  -5   5          9.11          9.17         0.86 o                         
   0  -5   5          5.02          4.48         0.49 o                         
   1  -5   5         99.92         91.46         1.64 o                         
   2  -5   5        130.01        132.43         2.60 o                         
   3  -5   5         65.82         66.94         4.10 o                         
   4  -5   5         35.73         39.45         1.25 o                         
   5  -5   5          0.07          0.40         0.40 o                         
   6  -5   5          3.82          3.69         0.53 o                         
   7  -5   5          4.05          3.07         0.45 o                         
  -7  -4   5         29.08         24.13         0.89 o                         
  -6  -4   5          2.77          2.02         0.62 o                         
  -5  -4   5         63.68         65.16         2.87 o                         
  -4  -4   5        168.63        167.30         2.53 o                         
  -3  -4   5          5.11          5.73         0.53 o                         
  -2  -4   5        340.40        345.15         3.10 o                         
  -1  -4   5          2.48          3.75         0.40 o                         
   0  -4   5         36.43         36.93         0.94 o                         
   1  -4   5        308.98        342.80         5.44 o                         
   2  -4   5        204.51        202.15         2.25 o                         
   3  -4   5         11.99          8.27         0.59 o                         
   4  -4   5          8.08          8.33         0.61 o                         
   5  -4   5         11.38         11.60         0.75 o                         
   6  -4   5          1.09          3.79         2.00 o                         
   7  -4   5         72.91         69.34         2.34 o                         
  -7  -3   5         42.53         33.90         1.93 o                         
  -6  -3   5         22.10         18.91         1.68 o                         
  -5  -3   5         67.09         71.83         1.66 o                         
  -4  -3   5          3.25          5.59         0.63 o                         
  -3  -3   5        383.83        412.26         8.26 o                         
  -2  -3   5        755.53        751.58        18.05 o                         
  -1  -3   5        255.89        243.79         2.12 o                         
   0  -3   5        804.46        833.68        12.58 o                         
   1  -3   5        227.68        248.00         2.12 o                         
   2  -3   5       1058.84       1036.34        21.83 o                         
   3  -3   5          0.37         -0.33         0.33 o                         
   4  -3   5          7.42          8.88         0.59 o                         
   5  -3   5         11.26         11.54         0.72 o                         
   6  -3   5         81.15         85.80         2.07 o                         
   7  -3   5         47.20         44.16         1.35 o                         
  -8  -2   5         25.93         24.41         2.77 o                         
  -7  -2   5         20.41         17.15         2.37 o                         
  -6  -2   5          1.21          0.76         0.91 o                         
  -5  -2   5          0.02         -0.09         0.37 o                         
  -4  -2   5         22.95         23.72         0.84 o                         
  -3  -2   5        427.00        448.10         6.43 o                         
  -2  -2   5         44.22         38.67         0.89 o                         
  -1  -2   5        461.24        446.25         2.64 o                         
   0  -2   5        828.29        795.49         7.64 o                         
   1  -2   5        181.60        172.22         1.57 o                         
   2  -2   5       1838.06       1875.40        54.52 o                         
   3  -2   5          3.29          0.06         0.47 o                         
   4  -2   5        258.87        239.11         4.86 o                         
   5  -2   5        142.54        150.09         4.90 o                         
   6  -2   5         10.39         12.09         1.36 o                         
   7  -2   5         21.96         21.95         1.80 o                         
   8  -2   5         10.23         10.39         0.63 o                         
  -8  -1   5         27.18         27.82         1.43 o                         
  -7  -1   5         36.41         41.69         2.61 o                         
  -6  -1   5         67.67         72.40         2.73 o                         
  -5  -1   5         70.81         74.61         2.35 o                         
  -4  -1   5        619.60        653.31         5.40 o                         
  -3  -1   5         48.20         53.73         0.99 o                         
  -2  -1   5        260.76        260.02         3.61 o                         
  -1  -1   5        964.90        912.74         3.86 o                         
   0  -1   5       1996.04       1923.19         6.86 o                         
   1  -1   5        205.10        183.85         3.69 o                         
   2  -1   5         85.41         83.21         1.53 o                         
   3  -1   5         22.64         24.34         0.74 o                         
   4  -1   5        560.75        529.87         3.93 o                         
   5  -1   5          8.58          8.70         0.90 o                         
   6  -1   5         31.18         29.64         1.14 o                         
   7  -1   5        190.88        183.92         4.09 o                         
  -8   0   5          1.18          2.03         0.41 o                         
  -7   0   5         13.22         13.63         0.83 o                         
  -6   0   5        666.14        687.94         5.27 o                         
  -5   0   5          8.98         10.80         0.65 o                         
  -4   0   5       2122.82       2187.58        60.08 o                         
  -3   0   5         63.30         64.64         1.07 o                         
  -2   0   5        828.53        812.83         3.72 o                         
  -1   0   5          1.11          1.59         0.31 o                         
   0   0   5        459.67        416.56         2.29 o                         
   1   0   5          4.63          4.83         0.46 o                         
   2   0   5        187.34        176.64         1.69 o                         
   3   0   5        104.11         97.26         2.66 o                         
   4   0   5         18.31         18.76         0.76 o                         
   5   0   5         11.60         12.51         1.62 o                         
   6   0   5         83.15         87.57         1.92 o                         
   7   0   5         64.96         61.55         1.54 o                         
  -8   1   5          9.65         11.29         1.19 o                         
  -7   1   5        498.04        527.99        20.96 o                         
  -6   1   5        191.82        191.96         8.19 o                         
  -5   1   5         54.83         54.87         1.29 o                         
  -4   1   5        625.94        684.70         9.01 o                         
  -3   1   5        601.61        600.07         3.50 o                         
  -2   1   5        363.19        349.87         4.95 o                         
  -1   1   5         45.11         39.10         0.73 o                         
   0   1   5          0.65          0.81         0.28 o                         
   1   1   5       2144.99       2080.91        12.80 o                         
   2   1   5         98.80         97.53         1.34 o                         
   3   1   5         28.64         21.71         1.58 o                         
   4   1   5          2.58          6.28         0.96 o                         
   5   1   5        263.33        256.80         7.77 o                         
   6   1   5          0.05          1.33         0.78 o                         
   7   1   5          7.02          6.87         0.72 o                         
  -8   2   5         30.75         29.32         1.56 o                         
  -7   2   5          2.89          2.61         0.48 o                         
  -6   2   5        152.27        160.37         4.00 o                         
  -5   2   5         95.11        100.80         1.78 o                         
  -4   2   5         84.81        102.27         2.82 o                         
  -3   2   5         25.98         32.96         0.83 o                         
  -2   2   5        137.16        128.14         4.18 o                         
  -1   2   5          0.71          0.66         0.44 o                         
   0   2   5        263.68        252.11         4.75 o                         
   1   2   5       1742.38       1770.81         7.30 o                         
   2   2   5         94.10        112.49         1.59 o                         
   3   2   5          0.43          0.22         0.45 o                         
   4   2   5         79.27         72.83         3.06 o                         
   5   2   5        406.07        415.51         5.82 o                         
   6   2   5          0.15         -0.07         0.38 o                         
   7   2   5         18.01         17.75         0.99 o                         
  -8   3   5         13.47         14.37         0.97 o                         
  -7   3   5          8.91          9.40         0.72 o                         
  -6   3   5          0.33          0.75         0.41 o                         
  -5   3   5         16.84         15.14         0.77 o                         
  -4   3   5          8.94          9.41         0.61 o                         
  -3   3   5         96.18         93.36         1.49 o                         
  -2   3   5         66.09         68.19         1.38 o                         
  -1   3   5        317.33        312.93        12.41 o                         
   0   3   5        565.58        581.79         4.13 o                         
   1   3   5         63.00         66.70         1.56 o                         
   2   3   5          2.70          1.39         0.75 o                         
   3   3   5         86.88         86.43         1.71 o                         
   4   3   5         36.37         40.24         1.28 o                         
   5   3   5          2.54          2.77         0.67 o                         
   6   3   5          2.41          2.66         1.09 o                         
  -8   4   5         67.52         67.68         1.54 o                         
  -7   4   5         35.40         38.10         5.35 o                         
  -6   4   5          2.49          1.95         0.73 o                         
  -5   4   5        181.08        178.38        19.30 o                         
  -4   4   5         25.64         28.93         1.77 o                         
  -3   4   5        302.35        322.09         7.34 o                         
  -2   4   5        126.37        131.68         3.28 o                         
  -1   4   5        166.84        163.28         2.08 o                         
   0   4   5         13.28         13.08         0.66 o                         
   1   4   5          3.69          4.71         0.79 o                         
   2   4   5        546.33        537.02        16.94 o                         
   3   4   5        823.36        843.29         6.00 o                         
   4   4   5        227.63        235.33         3.13 o                         
   5   4   5        248.87        251.67         3.12 o                         
  -7   5   5          1.76          0.93         0.72 o                         
  -6   5   5          0.03          0.85         0.41 o                         
  -5   5   5          1.29          0.86         0.42 o                         
  -4   5   5         44.28         41.92         5.06 o                         
  -3   5   5        347.88        343.30         9.55 o                         
  -2   5   5        174.18        172.63         2.42 o                         
  -1   5   5         21.48         22.47         1.10 o                         
   0   5   5        234.23        226.80         2.84 o                         
   1   5   5        655.57        627.16         6.91 o                         
   2   5   5        101.98        103.08         2.05 o                         
   3   5   5        201.83        204.44         5.03 o                         
   4   5   5         74.97         74.05         1.66 o                         
  -7   6   5        103.53         97.48         2.46 o                         
  -6   6   5          2.47          3.60         0.47 o                         
  -5   6   5         34.03         35.87         1.23 o                         
  -4   6   5        254.98        248.68         3.93 o                         
  -3   6   5        703.77        716.62         6.21 o                         
  -2   6   5          1.55          1.93         0.46 o                         
  -1   6   5        140.46        154.57         2.51 o                         
   0   6   5        167.92        164.91         2.60 o                         
   1   6   5          3.18          5.23         0.65 o                         
   2   6   5        112.57        114.80         2.40 o                         
   3   6   5        108.93        113.84         5.82 o                         
  -6   7   5         20.98         23.53         0.86 o                         
  -5   7   5        122.53        125.11         2.13 o                         
  -4   7   5          4.75          7.00         0.62 o                         
  -3   7   5         14.75         15.09         0.86 o                         
  -2   7   5         40.79         34.57         2.18 o                         
  -1   7   5        113.84         98.90         2.14 o                         
   0   7   5         96.41         90.67         3.49 o                         
   1   7   5          2.12          1.04         0.41 o                         
   2   7   5          4.58          3.15         0.89 o                         
  -3   8   5          7.84          8.81         0.82 o                         
  -2   8   5          2.25          1.93         0.38 o                         
  -1   8   5          0.28          0.85         1.13 o                         
  -2  -8   6         49.33         48.49         1.23 o                         
  -1  -8   6          9.48         11.62         1.69 o                         
   0  -8   6         10.83         13.66         0.80 o                         
   1  -8   6         23.54         24.08         1.11 o                         
   2  -8   6          4.61          4.02         0.54 o                         
   3  -8   6          7.58          8.18         0.63 o                         
   4  -8   6         11.41         10.55         0.63 o                         
  -4  -7   6         13.44         13.52         0.70 o                         
  -3  -7   6          0.12          1.05         0.40 o                         
  -2  -7   6          2.88          3.34         0.51 o                         
  -1  -7   6         10.67         11.49         0.80 o                         
   0  -7   6          5.11          4.12         0.69 o                         
   1  -7   6         35.33         35.88         1.27 o                         
   2  -7   6          5.98          6.39         0.63 o                         
   3  -7   6         15.23         12.01         0.77 o                         
   4  -7   6         58.71         55.37         2.19 o                         
   5  -7   6        123.05        112.33         2.01 o                         
  -5  -6   6          1.54          2.03         0.53 o                         
  -4  -6   6          1.52          0.97         0.47 o                         
  -3  -6   6          1.06          1.81         0.76 o                         
  -2  -6   6          0.66          0.88         1.01 o                         
  -1  -6   6          3.48          4.20         0.55 o                         
   0  -6   6        145.74        151.15         2.65 o                         
   1  -6   6        315.80        335.23         3.59 o                         
   2  -6   6         79.75         82.85         1.80 o                         
   3  -6   6          0.65          1.42         0.48 o                         
   4  -6   6         12.95         10.65         0.72 o                         
   5  -6   6          4.34          2.13         1.10 o                         
   6  -6   6         11.29         11.13         0.68 o                         
  -6  -5   6         13.95         11.67         1.91 o                         
  -5  -5   6          9.18          5.96         1.27 o                         
  -4  -5   6          1.46          0.15         0.56 o                         
  -3  -5   6          0.01         -1.02         1.02 o                         
  -2  -5   6         20.52         21.92         0.94 o                         
  -1  -5   6          3.96          3.78         0.55 o                         
   0  -5   6         15.82         16.52         0.80 o                         
   1  -5   6          8.80          8.99         0.83 o                         
   2  -5   6        332.38        353.55         3.43 o                         
   3  -5   6         20.78         24.21         0.97 o                         
   4  -5   6         19.54         20.63         0.97 o                         
   5  -5   6          2.68          1.62         0.44 o                         
   6  -5   6         11.93          9.24         0.68 o                         
   7  -5   6         22.92         21.08         1.85 o                         
  -7  -4   6          1.66          2.48         0.36 o                         
  -6  -4   6         18.52         16.89         2.49 o                         
  -5  -4   6         24.37         24.12         1.36 o                         
  -4  -4   6        167.46        181.55         4.30 o                         
  -3  -4   6         69.58         70.62         2.35 o                         
  -2  -4   6        223.05        241.11         5.97 o                         
  -1  -4   6        277.97        294.76         2.77 o                         
   0  -4   6        318.34        341.71         4.55 o                         
   1  -4   6        423.60        393.18         4.77 o                         
   2  -4   6       1882.72       1842.98        14.67 o                         
   3  -4   6         23.12         22.31         0.87 o                         
   4  -4   6         24.39         25.41         1.01 o                         
   5  -4   6          2.93          2.51         0.52 o                         
   6  -4   6        109.50        107.99         2.12 o                         
   7  -4   6          0.96          1.46         1.18 o                         
  -7  -3   6         10.34         10.43         0.69 o                         
  -6  -3   6          0.95          0.27         0.42 o                         
  -5  -3   6         11.14         11.77         0.85 o                         
  -4  -3   6         12.29         15.11         0.75 o                         
  -3  -3   6        262.27        284.49         3.38 o                         
  -2  -3   6        163.38        167.53         2.82 o                         
  -1  -3   6        172.67        182.98         1.91 o                         
   0  -3   6        934.07        950.20         4.77 o                         
   1  -3   6       5836.61       6178.25        44.04 o                         
   2  -3   6        575.97        606.81         9.10 o                         
   3  -3   6          0.12         -0.09         0.60 o                         
   4  -3   6         87.45         82.03         1.63 o                         
   5  -3   6        251.01        253.85         3.14 o                         
   6  -3   6        181.19        191.17         8.44 o                         
   7  -3   6        200.56        197.18         2.77 o                         
  -8  -2   6         38.56         31.71         1.11 o                         
  -7  -2   6          5.81          7.26         0.63 o                         
  -6  -2   6          0.14          0.03         0.42 o                         
  -5  -2   6         71.44         75.05         1.64 o                         
  -4  -2   6          5.24          5.52         0.50 o                         
  -3  -2   6        379.64        388.83         9.10 o                         
  -2  -2   6        604.91        563.84         3.44 o                         
  -1  -2   6         28.09         30.40         0.72 o                         
   0  -2   6        694.80        692.79         5.51 o                         
   1  -2   6        349.30        337.74         3.62 o                         
   2  -2   6         54.01         47.07         1.68 o                         
   3  -2   6         92.31         94.36         3.21 o                         
   4  -2   6        428.33        412.12         6.75 o                         
   5  -2   6        294.51        290.32        16.59 o                         
   6  -2   6        155.55        166.37         2.63 o                         
   7  -2   6         66.61         67.85         1.63 o                         
  -8  -1   6          2.85          2.23         0.48 o                         
  -7  -1   6         59.34         61.18         1.62 o                         
  -6  -1   6        532.28        538.48        11.31 o                         
  -5  -1   6        636.74        647.32         9.25 o                         
  -4  -1   6       1176.11       1277.33        28.98 o                         
  -3  -1   6        153.99        152.30         1.74 o                         
  -2  -1   6        191.45        211.79         1.86 o                         
  -1  -1   6         54.96         65.27        12.07 o                         
   0  -1   6        395.68        346.39         3.14 o                         
   1  -1   6        172.61        156.62         1.55 o                         
   2  -1   6          0.00          0.78         0.57 o                         
   3  -1   6         32.79         23.66         0.78 o                         
   4  -1   6         11.65         13.13         0.80 o                         
   5  -1   6        341.68        341.73         6.73 o                         
   6  -1   6        103.51        109.74         3.92 o                         
   7  -1   6          9.26          9.33         0.70 o                         
  -8   0   6         28.37         28.07         1.46 o                         
  -7   0   6        221.22        226.80         3.10 o                         
  -6   0   6          8.86          8.20         0.70 o                         
  -5   0   6         81.12         87.61         5.09 o                         
  -4   0   6       7234.63       7634.21       326.30 o                         
  -3   0   6         99.09        106.41         3.62 o                         
  -2   0   6          5.46          3.10         0.64 o                         
  -1   0   6         37.33         37.98         0.94 o                         
   0   0   6       1778.15       1638.94        13.18 o                         
   1   0   6        993.06        935.69         4.36 o                         
   2   0   6        736.01        749.62        17.28 o                         
   3   0   6        331.76        321.81         4.27 o                         
   4   0   6        286.26        285.93         7.36 o                         
   5   0   6         43.37         44.53         1.32 o                         
   6   0   6         11.42         10.00         0.75 o                         
   7   0   6         38.97         39.96         1.22 o                         
  -8   1   6         51.97         51.10         1.98 o                         
  -7   1   6        516.28        564.04        27.33 o                         
  -6   1   6        311.90        324.78         3.57 o                         
  -5   1   6        335.14        349.97         3.37 o                         
  -4   1   6        134.79        158.39         1.98 o                         
  -3   1   6        171.26        195.93         1.97 o                         
  -2   1   6        105.80         99.24         1.53 o                         
  -1   1   6         19.85         18.95         0.58 o                         
   0   1   6        842.14        826.71         7.01 o                         
   1   1   6        379.04        406.90         2.97 o                         
   2   1   6          3.92          4.08         0.40 o                         
   3   1   6         85.19         92.57         2.88 o                         
   4   1   6         22.29         22.87         0.92 o                         
   5   1   6        566.67        575.09         5.05 o                         
   6   1   6        232.97        236.55         3.51 o                         
   7   1   6         29.26         27.60         1.28 o                         
  -8   2   6         16.41         18.42         1.18 o                         
  -7   2   6         85.08         85.43         1.91 o                         
  -6   2   6         28.39         30.86         3.34 o                         
  -5   2   6         45.52         53.03         1.78 o                         
  -4   2   6         32.49         34.76         0.98 o                         
  -3   2   6        179.16        175.07         1.97 o                         
  -2   2   6          2.40          2.72         0.48 o                         
  -1   2   6        536.23        487.26         5.40 o                         
   0   2   6       2463.40       2545.10        25.52 o                         
   1   2   6        508.98        587.68         5.62 o                         
   2   2   6        147.48        143.57         1.92 o                         
   3   2   6        212.86        190.02         2.45 o                         
   4   2   6        450.86        467.97         4.26 o                         
   5   2   6        248.73        253.04         6.43 o                         
   6   2   6         54.78         54.90         1.46 o                         
  -8   3   6        116.65        108.57         2.00 o                         
  -7   3   6         99.03         97.63         2.04 o                         
  -6   3   6         23.53         23.89         1.33 o                         
  -5   3   6          9.06          9.33         1.40 o                         
  -4   3   6          1.97          3.05         0.74 o                         
  -3   3   6        216.68        213.24         2.37 o                         
  -2   3   6         74.04         91.41         3.34 o                         
  -1   3   6         23.52         17.08         1.13 o                         
   0   3   6         83.88         91.16         1.69 o                         
   1   3   6         39.99         33.67         0.99 o                         
   2   3   6         59.21         56.77         1.33 o                         
   3   3   6        665.97        677.99         5.15 o                         
   4   3   6         36.61         39.89         1.31 o                         
   5   3   6         17.94         15.71         0.85 o                         
   6   3   6         29.35         29.40         0.99 o                         
  -8   4   6          0.46          0.15         0.65 o                         
  -7   4   6          7.01          5.44         0.60 o                         
  -6   4   6        109.03         97.79         9.05 o                         
  -5   4   6        116.22        112.54         6.35 o                         
  -4   4   6        290.14        300.35        11.51 o                         
  -3   4   6          6.07          8.44         0.58 o                         
  -2   4   6         16.72         16.66         0.77 o                         
  -1   4   6          6.86          6.00         0.53 o                         
   0   4   6          3.56          4.83         1.88 o                         
   1   4   6         20.60         19.58         0.86 o                         
   2   4   6        556.38        571.20         7.85 o                         
   3   4   6        275.03        276.85         8.20 o                         
   4   4   6          8.71         10.47         0.75 o                         
   5   4   6         38.07         41.06         2.19 o                         
  -7   5   6         45.33         41.65         1.30 o                         
  -6   5   6         40.40         40.90         5.17 o                         
  -5   5   6         16.89         15.69         2.07 o                         
  -4   5   6         71.74         74.77         1.73 o                         
  -3   5   6         46.39         47.86         2.78 o                         
  -2   5   6         98.90         95.69         1.88 o                         
  -1   5   6        249.81        254.50         3.89 o                         
   0   5   6        216.36        224.33         2.92 o                         
   1   5   6        298.58        325.24         4.17 o                         
   2   5   6          3.75          7.71         1.58 o                         
   3   5   6         17.01         17.32         0.91 o                         
   4   5   6          6.34          9.05         1.24 o                         
  -6   6   6          1.17          2.33         0.42 o                         
  -5   6   6         24.98         28.14         1.23 o                         
  -4   6   6        240.83        254.19         7.46 o                         
  -3   6   6        208.48        218.56         5.17 o                         
  -2   6   6        479.96        476.49         7.32 o                         
  -1   6   6         24.43         30.65         1.98 o                         
   0   6   6        541.09        542.47         9.63 o                         
   1   6   6        233.08        213.56         2.97 o                         
   2   6   6          0.89          2.09         0.44 o                         
   3   6   6          1.95          0.85         0.56 o                         
  -5   7   6          0.66          1.09         1.03 o                         
  -4   7   6         27.31         27.47         1.06 o                         
  -3   7   6        199.39        184.21         9.26 o                         
  -2   7   6         36.94         33.45         1.17 o                         
  -1   7   6         14.04         14.92         1.44 o                         
   0   7   6         11.69         12.42         1.55 o                         
   1   7   6         10.18          8.63         0.61 o                         
  -2  -8   7        269.48        266.75         5.70 o                         
  -1  -8   7          5.59          4.57         1.30 o                         
   0  -8   7          5.13          3.57         0.50 o                         
   1  -8   7         15.28         16.20         0.81 o                         
   2  -8   7         13.75         16.11         1.37 o                         
   3  -8   7          2.85          4.26         1.22 o                         
   4  -8   7          6.48          5.91         0.51 o                         
  -3  -7   7        226.93        218.21         6.28 o                         
  -2  -7   7        189.55        186.15         4.13 o                         
  -1  -7   7         79.07         84.14         4.11 o                         
   0  -7   7          1.11          0.52         0.93 o                         
   1  -7   7        243.96        250.96         3.24 o                         
   2  -7   7        109.93        110.43         2.76 o                         
   3  -7   7        144.61        144.48         2.42 o                         
   4  -7   7         21.10         18.39         0.89 o                         
   5  -7   7         54.03         48.83         1.81 o                         
  -5  -6   7         38.17         36.24         1.77 o                         
  -4  -6   7          7.92          8.85         0.68 o                         
  -3  -6   7          1.00          1.39         0.43 o                         
  -2  -6   7         69.89         69.61         2.27 o                         
  -1  -6   7          0.15         11.75         2.31 o                         
   0  -6   7        452.93        469.72         4.36 o                         
   1  -6   7        620.71        624.88         5.09 o                         
   2  -6   7        192.76        182.38         3.06 o                         
   3  -6   7          3.65          4.57         0.96 o                         
   4  -6   7          5.44          5.08         0.57 o                         
   5  -6   7          7.62          7.07         0.65 o                         
   6  -6   7          1.71          1.45         0.41 o                         
  -6  -5   7        109.84         96.82         2.02 o                         
  -5  -5   7          8.23          9.16         0.80 o                         
  -4  -5   7         52.55         55.95         2.56 o                         
  -3  -5   7         49.98         52.58         1.48 o                         
  -2  -5   7         94.18         97.71         2.03 o                         
  -1  -5   7          5.46          6.81         0.59 o                         
   0  -5   7         64.03         71.46         1.63 o                         
   1  -5   7         31.86         29.41         1.02 o                         
   2  -5   7          7.04          7.15         0.57 o                         
   3  -5   7         82.46         80.65         1.75 o                         
   4  -5   7          1.59          2.68         0.57 o                         
   5  -5   7         16.22         12.57         1.11 o                         
   6  -5   7         26.68         24.56         2.35 o                         
  -6  -4   7          6.89          7.36         0.61 o                         
  -5  -4   7         12.11         10.39         0.90 o                         
  -4  -4   7         48.59         47.84         1.40 o                         
  -3  -4   7        199.03        214.44         6.14 o                         
  -2  -4   7         87.95         92.35         1.67 o                         
  -1  -4   7         17.46         18.26         0.75 o                         
   0  -4   7         50.36         50.84         1.17 o                         
   1  -4   7        238.25        230.32         2.50 o                         
   2  -4   7       1387.27       1422.00         7.24 o                         
   3  -4   7          3.29          4.20         0.48 o                         
   4  -4   7         71.14         76.38         1.69 o                         
   5  -4   7        544.27        533.15        10.66 o                         
   6  -4   7         30.43         28.97         1.11 o                         
   7  -4   7          0.01          0.53         0.46 o                         
  -7  -3   7          0.06         -0.13         0.51 o                         
  -6  -3   7          3.06          4.05         0.55 o                         
  -5  -3   7        131.60        135.90         3.68 o                         
  -4  -3   7         62.67         63.37         1.50 o                         
  -3  -3   7         55.17         58.70         1.34 o                         
  -2  -3   7         11.01         16.02         1.15 o                         
  -1  -3   7        196.04        184.77         2.04 o                         
   0  -3   7         62.34         54.58         1.47 o                         
   1  -3   7        914.70        848.26         5.42 o                         
   2  -3   7        132.99        110.28         1.64 o                         
   3  -3   7        232.78        245.17         2.69 o                         
   4  -3   7        299.78        293.16         3.22 o                         
   5  -3   7        194.89        201.00         2.87 o                         
   6  -3   7        270.07        293.99         3.53 o                         
   7  -3   7         68.76         66.05         2.73 o                         
  -7  -2   7         30.65         26.96         2.34 o                         
  -6  -2   7         29.19         30.16         1.88 o                         
  -5  -2   7          5.09          8.31         0.64 o                         
  -4  -2   7          1.16          2.53         0.44 o                         
  -3  -2   7        155.32        150.46         6.14 o                         
  -2  -2   7        133.51        133.12         1.67 o                         
  -1  -2   7          3.20          4.13         0.39 o                         
   0  -2   7        959.30        984.21        20.20 o                         
   1  -2   7       1189.59       1248.54        22.81 o                         
   2  -2   7          2.24          2.91         0.91 o                         
   3  -2   7          5.83          4.31         0.45 o                         
   4  -2   7         45.45         42.60         1.21 o                         
   5  -2   7         98.14         98.10         1.97 o                         
   6  -2   7        346.46        366.24         5.58 o                         
   7  -2   7          7.07          6.45         0.82 o                         
  -8  -1   7         21.07         19.50         0.86 o                         
  -7  -1   7         19.17         20.19         3.28 o                         
  -6  -1   7        191.72        205.40         2.91 o                         
  -5  -1   7         11.15         10.57         1.08 o                         
  -4  -1   7         53.87         56.89         4.59 o                         
  -3  -1   7        157.58        167.00         2.56 o                         
  -2  -1   7          7.87          7.73         0.52 o                         
  -1  -1   7        406.56        419.48         3.44 o                         
   0  -1   7        578.94        531.50         3.14 o                         
   1  -1   7        317.62        307.83         2.42 o                         
   2  -1   7        171.73        175.73         2.73 o                         
   3  -1   7         30.26         25.38         1.84 o                         
   4  -1   7         39.58         34.92         1.10 o                         
   5  -1   7        709.67        748.85        10.39 o                         
   6  -1   7        393.36        415.92         6.83 o                         
   7  -1   7          0.41          0.30         0.84 o                         
  -8   0   7          0.24          0.76         0.38 o                         
  -7   0   7         22.46         24.75         1.11 o                         
  -6   0   7         83.35         96.47         1.95 o                         
  -5   0   7         92.09         92.63         1.75 o                         
  -4   0   7        545.82        564.02         4.03 o                         
  -3   0   7        818.36        894.38        26.60 o                         
  -2   0   7        960.84        977.99         8.06 o                         
  -1   0   7        351.52        335.98         2.43 o                         
   0   0   7        129.88        135.59         1.50 o                         
   1   0   7       1479.22       1459.21        12.96 o                         
   2   0   7         19.78         16.55         0.99 o                         
   3   0   7         73.51         67.51         3.10 o                         
   4   0   7         91.92         91.87         1.87 o                         
   5   0   7        179.70        171.35         2.63 o                         
   6   0   7         16.05         19.43         0.95 o                         
   7   0   7         14.25         13.64         1.01 o                         
  -8   1   7          2.51          2.52         0.69 o                         
  -7   1   7        126.89        132.06         2.37 o                         
  -6   1   7        137.27        141.80         5.55 o                         
  -5   1   7         52.01         58.02         1.40 o                         
  -4   1   7         37.15         36.34         2.62 o                         
  -3   1   7        829.68        829.44         4.70 o                         
  -2   1   7        198.68        203.22         1.98 o                         
  -1   1   7         71.91         65.27         2.84 o                         
   0   1   7        167.00        171.21         3.31 o                         
   1   1   7        300.96        318.96         2.62 o                         
   2   1   7          5.75          5.24         0.58 o                         
   3   1   7          2.91          1.12         0.54 o                         
   4   1   7          4.36          4.31         0.52 o                         
   5   1   7         47.50         53.87         1.51 o                         
   6   1   7         74.25         78.84         2.05 o                         
  -8   2   7          3.30          3.26         1.48 o                         
  -7   2   7          0.72          0.66         0.45 o                         
  -6   2   7          3.17          3.01         0.57 o                         
  -5   2   7          6.79          7.21         0.63 o                         
  -4   2   7          3.54          4.17         0.48 o                         
  -3   2   7          0.30          0.87         0.31 o                         
  -2   2   7         21.53         20.66         1.48 o                         
  -1   2   7        252.62        246.69         4.04 o                         
   0   2   7         78.33         81.58         2.14 o                         
   1   2   7         33.24         28.42         0.88 o                         
   2   2   7          2.28          1.04         0.54 o                         
   3   2   7        168.95        162.20         2.38 o                         
   4   2   7        294.66        288.56         3.40 o                         
   5   2   7        381.92        401.05         4.12 o                         
   6   2   7          8.57          7.19         0.81 o                         
  -8   3   7          0.15          0.42         0.54 o                         
  -7   3   7          1.00          0.96         0.60 o                         
  -6   3   7         26.50         26.44         1.87 o                         
  -5   3   7         41.84         42.42         2.08 o                         
  -4   3   7        356.57        374.69         3.62 o                         
  -3   3   7        120.80        113.73         2.04 o                         
  -2   3   7         74.94         68.70         4.04 o                         
  -1   3   7         10.08         12.88         0.82 o                         
   0   3   7         45.48         37.48         1.87 o                         
   1   3   7          5.51          6.00         0.53 o                         
   2   3   7          2.60          1.93         1.13 o                         
   3   3   7          9.85         10.89         1.09 o                         
   4   3   7        252.34        250.07         4.56 o                         
   5   3   7        166.24        146.78         2.38 o                         
  -8   4   7          0.31          0.00         0.31 o                         
  -7   4   7         73.45         70.78         1.68 o                         
  -6   4   7         77.60         61.28         7.41 o                         
  -5   4   7        132.55        127.54        10.81 o                         
  -4   4   7        276.16        277.57        12.78 o                         
  -3   4   7        553.05        535.44         6.00 o                         
  -2   4   7        143.83        133.51         2.09 o                         
  -1   4   7         41.10         42.28         1.19 o                         
   0   4   7        203.54        207.29        12.72 o                         
   1   4   7        123.36        121.29         3.75 o                         
   2   4   7        350.26        344.20         5.62 o                         
   3   4   7        183.81        198.98         3.31 o                         
   4   4   7        268.14        267.01         3.26 o                         
   5   4   7          0.25          1.39         0.56 o                         
  -7   5   7         12.07         11.92         0.69 o                         
  -6   5   7          5.62          4.69         0.52 o                         
  -5   5   7         54.82         58.97         3.79 o                         
  -4   5   7         92.31         86.73         4.23 o                         
  -3   5   7          2.58          4.21         0.53 o                         
  -2   5   7         30.96         32.64         1.16 o                         
  -1   5   7         57.79         55.71         1.50 o                         
   0   5   7        198.10        196.39         2.95 o                         
   1   5   7        426.89        389.03         5.20 o                         
   2   5   7          0.30         -0.29         0.80 o                         
   3   5   7          3.80          1.67         2.85 o                         
   4   5   7         47.40         48.26         1.23 o                         
  -6   6   7         15.26         14.50         0.81 o                         
  -5   6   7          1.69          3.45         0.48 o                         
  -4   6   7          1.07          0.40         1.05 o                         
  -3   6   7        200.62        203.13         6.42 o                         
  -2   6   7         55.17         53.49         1.52 o                         
  -1   6   7         14.72         17.11         0.88 o                         
   0   6   7         94.42        108.39         3.66 o                         
   1   6   7        254.66        246.38         3.20 o                         
   2   6   7          0.07          1.32         0.36 o                         
  -5   7   7         20.78         24.35         0.89 o                         
  -4   7   7         10.15         11.55         0.69 o                         
  -3   7   7         79.71         78.61         2.36 o                         
  -2   7   7         56.14         52.92         4.60 o                         
  -1   7   7          1.88          1.84         0.41 o                         
   0   7   7          2.16          2.47         0.45 o                         
   1   7   7          5.56          5.85         0.52 o                         
  -1  -8   8         22.03         19.82         0.84 o                         
   0  -8   8          9.87         10.91         1.01 o                         
   1  -8   8          6.56          8.49         0.60 o                         
   2  -8   8         17.61         18.66         1.18 o                         
   3  -8   8          9.32          8.88         0.58 o                         
  -3  -7   8         85.59         83.16         1.93 o                         
  -2  -7   8        128.44        123.24         2.20 o                         
  -1  -7   8         63.12         64.52         1.61 o                         
   0  -7   8         21.95         23.64         1.76 o                         
   1  -7   8          9.66         13.32         0.80 o                         
   2  -7   8        211.34        206.30         2.89 o                         
   3  -7   8         40.95         37.00         1.55 o                         
   4  -7   8         12.62          8.58         0.91 o                         
   5  -7   8          0.97          1.32         0.37 o                         
  -5  -6   8          0.05          0.68         0.34 o                         
  -4  -6   8         16.70         14.26         0.81 o                         
  -3  -6   8         22.91         24.35         3.74 o                         
  -2  -6   8          0.08          0.29         0.39 o                         
  -1  -6   8        170.35        179.38         2.74 o                         
   0  -6   8        269.87        286.27        10.04 o                         
   1  -6   8        228.04        226.62         3.03 o                         
   2  -6   8         15.22         14.65         0.84 o                         
   3  -6   8         54.84         49.79         3.21 o                         
   4  -6   8         38.87         35.04         1.57 o                         
   5  -6   8         22.39         22.32         0.95 o                         
   6  -6   8          3.54          2.76         0.70 o                         
  -6  -5   8         69.93         62.16         1.37 o                         
  -5  -5   8          0.01          0.62         0.36 o                         
  -4  -5   8         29.09         30.28         1.16 o                         
  -3  -5   8         47.15         46.67         1.76 o                         
  -2  -5   8         30.46         31.05         1.47 o                         
  -1  -5   8        524.11        555.27         7.21 o                         
   0  -5   8         19.15         21.15         0.93 o                         
   1  -5   8        237.62        233.32         5.33 o                         
   2  -5   8          1.03          1.32         0.48 o                         
   3  -5   8        107.69        105.37         2.03 o                         
   4  -5   8          2.30          4.31         0.57 o                         
   5  -5   8         27.71         23.62         1.01 o                         
   6  -5   8        174.48        156.54         2.39 o                         
  -6  -4   8        145.57        130.93        10.02 o                         
  -5  -4   8          0.64          1.17         0.44 o                         
  -4  -4   8          1.09          0.88         0.47 o                         
  -3  -4   8          0.11          0.24         0.33 o                         
  -2  -4   8        323.42        334.29         3.34 o                         
  -1  -4   8          8.06          9.79         1.53 o                         
   0  -4   8        170.57        177.29         2.27 o                         
   1  -4   8        188.25        195.03         2.42 o                         
   2  -4   8        434.02        426.73         3.77 o                         
   3  -4   8         17.28         15.27         2.08 o                         
   4  -4   8         19.74         15.68         0.83 o                         
   5  -4   8         19.39         26.09         1.09 o                         
   6  -4   8          8.39          8.11         1.45 o                         
   7  -4   8          5.47          5.82         0.49 o                         
  -7  -3   8          8.30          7.66         0.62 o                         
  -6  -3   8         25.23         25.35         1.25 o                         
  -5  -3   8         19.67         19.11         2.24 o                         
  -4  -3   8          0.10         -0.14         1.31 o                         
  -3  -3   8         22.32         21.88         0.86 o                         
  -2  -3   8        120.53        109.33         3.22 o                         
  -1  -3   8        416.44        446.50         4.41 o                         
   0  -3   8          1.69          1.41         0.69 o                         
   1  -3   8       1222.15       1247.36        12.29 o                         
   2  -3   8         93.64         99.91         2.72 o                         
   3  -3   8         48.51         48.04         1.26 o                         
   4  -3   8         30.28         33.19         1.16 o                         
   5  -3   8        159.88        158.19         2.57 o                         
   6  -3   8         23.89         22.94         1.88 o                         
   7  -3   8          0.08          0.25         0.47 o                         
  -7  -2   8         37.18         34.36         1.65 o                         
  -6  -2   8          1.26          1.22         0.65 o                         
  -5  -2   8        510.68        549.78        15.46 o                         
  -4  -2   8          4.76          7.30         0.57 o                         
  -3  -2   8          0.06          0.36         0.54 o                         
  -2  -2   8          7.96          9.09         0.53 o                         
  -1  -2   8         61.15         54.24         2.77 o                         
   0  -2   8        448.11        459.77         3.25 o                         
   1  -2   8         48.78         57.86         2.00 o                         
   2  -2   8          0.00          0.00         0.42 o                         
   3  -2   8         33.98         32.81         1.03 o                         
   4  -2   8          0.88          2.25         0.53 o                         
   5  -2   8          4.86          5.29         0.59 o                         
   6  -2   8          1.89          0.67         0.70 o                         
   7  -2   8          1.58          1.14         0.50 o                         
  -8  -1   8          5.21          3.54         0.49 o                         
  -7  -1   8        103.21        100.67         7.89 o                         
  -6  -1   8       1258.40       1292.72        39.75 o                         
  -5  -1   8         99.58        101.73         1.93 o                         
  -4  -1   8         69.38         68.68         2.68 o                         
  -3  -1   8          0.04          0.02         0.47 o                         
  -2  -1   8         24.46         23.32         1.12 o                         
  -1  -1   8        205.06        205.61         4.11 o                         
   0  -1   8         97.70         91.68         1.34 o                         
   1  -1   8         80.13         78.48         2.20 o                         
   2  -1   8        117.33        120.37         1.72 o                         
   3  -1   8         36.80         31.02         0.99 o                         
   4  -1   8          0.20          0.42         0.37 o                         
   5  -1   8        214.56        211.00         2.95 o                         
   6  -1   8         14.58         17.69         1.03 o                         
   7  -1   8          6.13          7.17         1.48 o                         
  -8   0   8         10.10          7.06         1.38 o                         
  -7   0   8          8.09          8.62         0.71 o                         
  -6   0   8        321.18        332.49        20.59 o                         
  -5   0   8          8.62          6.37         0.60 o                         
  -4   0   8          3.72          4.91         0.49 o                         
  -3   0   8        252.12        270.34         3.33 o                         
  -2   0   8         46.78         48.33         1.30 o                         
  -1   0   8         74.54         73.46         1.20 o                         
   0   0   8         40.61         38.88         0.89 o                         
   1   0   8        176.28        174.51         1.97 o                         
   2   0   8        662.88        679.73         4.43 o                         
   3   0   8         29.47         25.27         0.94 o                         
   4   0   8        212.38        218.86         2.85 o                         
   5   0   8        686.35        686.71         6.26 o                         
   6   0   8         29.60         32.02         1.17 o                         
  -8   1   8          2.05          1.74         0.45 o                         
  -7   1   8         45.13         43.92         1.46 o                         
  -6   1   8          3.21          2.81         0.50 o                         
  -5   1   8         33.41         29.73         1.53 o                         
  -4   1   8         16.05         12.66         1.04 o                         
  -3   1   8          1.29          2.59         0.78 o                         
  -2   1   8        584.18        610.11        10.43 o                         
  -1   1   8        188.13        191.73         6.33 o                         
   0   1   8        325.28        312.44         5.47 o                         
   1   1   8        394.33        409.65         9.40 o                         
   2   1   8         41.93         47.52         1.16 o                         
   3   1   8         58.37         56.76         1.40 o                         
   4   1   8          1.33          2.83         0.83 o                         
   5   1   8         50.18         46.52         1.40 o                         
   6   1   8         73.49         65.95         2.08 o                         
  -8   2   8          6.53          7.62         0.60 o                         
  -7   2   8          7.00          6.56         1.28 o                         
  -6   2   8         60.33         60.22         2.85 o                         
  -5   2   8         32.81         31.77         2.11 o                         
  -4   2   8         59.84         63.72         1.44 o                         
  -3   2   8         16.15         14.31         0.70 o                         
  -2   2   8        273.90        262.12         6.47 o                         
  -1   2   8         42.10         38.88         1.00 o                         
   0   2   8        141.94        146.48         3.68 o                         
   1   2   8         14.05         15.95         0.73 o                         
   2   2   8          0.05          1.12         0.92 o                         
   3   2   8          7.65          6.87         0.62 o                         
   4   2   8         39.37         49.38         1.86 o                         
   5   2   8         61.46         63.84         1.79 o                         
   6   2   8         51.43         49.33         2.36 o                         
  -8   3   8          6.43          6.06         1.04 o                         
  -7   3   8         15.61         14.69         2.27 o                         
  -6   3   8          3.38          1.32         0.63 o                         
  -5   3   8        211.51        216.88         9.72 o                         
  -4   3   8          2.95          3.58         0.48 o                         
  -3   3   8          1.61          2.90         0.43 o                         
  -2   3   8        356.00        323.89         8.94 o                         
  -1   3   8        236.16        228.43         5.74 o                         
   0   3   8        439.37        421.25         7.51 o                         
   1   3   8        838.55        841.28         5.59 o                         
   2   3   8        163.85        178.03         5.71 o                         
   3   3   8        100.56         98.57         4.80 o                         
   4   3   8          0.10         -0.47         0.60 o                         
   5   3   8         34.65         30.97         1.05 o                         
  -7   4   8          5.17          5.09         0.59 o                         
  -6   4   8          0.70          2.26         1.79 o                         
  -5   4   8          0.32          0.42         0.40 o                         
  -4   4   8          5.23          4.58         0.99 o                         
  -3   4   8        184.34        180.42         7.11 o                         
  -2   4   8        596.87        572.26        15.86 o                         
  -1   4   8         19.85         18.21         0.86 o                         
   0   4   8        169.06        173.00         2.54 o                         
   1   4   8        406.06        423.83         4.11 o                         
   2   4   8        549.64        536.63         4.80 o                         
   3   4   8         73.90         74.01         1.80 o                         
   4   4   8          7.99          7.57         0.59 o                         
  -7   5   8         21.99         19.53         0.89 o                         
  -6   5   8        142.00        137.04         2.30 o                         
  -5   5   8          4.93          6.16         0.61 o                         
  -4   5   8         38.71         37.22         1.27 o                         
  -3   5   8         63.29         61.51         3.01 o                         
  -2   5   8         16.69         16.49         1.36 o                         
  -1   5   8        557.52        598.20        26.81 o                         
   0   5   8         32.87         29.63         2.02 o                         
   1   5   8          8.47          9.75         0.72 o                         
   2   5   8         26.95         25.59         1.06 o                         
   3   5   8         11.93          9.24         0.66 o                         
  -6   6   8          1.08          1.77         0.34 o                         
  -5   6   8         76.88         73.60         1.63 o                         
  -4   6   8         92.42         97.18         1.96 o                         
  -3   6   8          6.26          3.43         0.55 o                         
  -2   6   8         97.43         93.84         2.76 o                         
  -1   6   8         11.70         11.74         1.85 o                         
   0   6   8         91.06         86.57         2.96 o                         
   1   6   8          1.88          0.81         0.47 o                         
   2   6   8          7.71          6.96         0.63 o                         
  -4   7   8          1.55          1.04         0.31 o                         
  -3   7   8          9.64          8.35         0.62 o                         
  -2   7   8         66.80         58.15         1.40 o                         
  -1   7   8          1.35          2.55         0.55 o                         
   0   7   8         67.79         72.25         2.07 o                         
   0  -8   9          9.35         10.04         1.43 o                         
   1  -8   9          7.80         10.80         0.63 o                         
   2  -8   9         48.15         41.09         1.13 o                         
  -3  -7   9          3.04          4.33         0.50 o                         
  -2  -7   9         29.36         29.83         1.08 o                         
  -1  -7   9         30.18         26.74         2.86 o                         
   0  -7   9          0.36          1.05         0.80 o                         
   1  -7   9         65.30         66.46         3.55 o                         
   2  -7   9         72.71         71.56         1.68 o                         
   3  -7   9         38.66         35.47         1.65 o                         
   4  -7   9          4.57          6.10         1.00 o                         
  -4  -6   9          7.55          6.24         0.61 o                         
  -3  -6   9          2.68          2.72         0.71 o                         
  -2  -6   9         33.63         33.29         1.61 o                         
  -1  -6   9          3.29          4.92         0.58 o                         
   0  -6   9          7.73          6.99         1.36 o                         
   1  -6   9         80.51         85.50         1.88 o                         
   2  -6   9        251.30        241.62         3.17 o                         
   3  -6   9        131.85        136.76         3.03 o                         
   4  -6   9          0.58          0.35         0.43 o                         
   5  -6   9          0.12          1.41         0.34 o                         
  -5  -5   9         46.40         43.52         1.27 o                         
  -4  -5   9         42.50         45.18         1.39 o                         
  -3  -5   9         11.47         10.50         0.76 o                         
  -2  -5   9        380.70        376.41         3.93 o                         
  -1  -5   9         66.50         66.18         3.62 o                         
   0  -5   9        172.67        182.73         3.26 o                         
   1  -5   9        124.09        131.33         5.49 o                         
   2  -5   9        702.52        694.76         8.07 o                         
   3  -5   9         42.83         40.59         1.32 o                         
   4  -5   9          9.89          7.53         0.94 o                         
   5  -5   9          2.79          2.60         0.74 o                         
   6  -5   9         12.56          9.69         0.62 o                         
  -6  -4   9         19.75         18.91         1.72 o                         
  -5  -4   9         13.50         10.97         0.76 o                         
  -4  -4   9         16.91         18.80         1.37 o                         
  -3  -4   9        105.34        115.90         2.11 o                         
  -2  -4   9          3.08          1.76         0.85 o                         
  -1  -4   9          0.86          1.41         1.10 o                         
   0  -4   9          0.11         -0.40         0.74 o                         
   1  -4   9        183.79        182.85         2.46 o                         
   2  -4   9         21.20         19.99         0.90 o                         
   3  -4   9         62.54         62.86         1.55 o                         
   4  -4   9        114.33        115.33         2.18 o                         
   5  -4   9         80.85         73.89         2.20 o                         
   6  -4   9         51.93         47.71         1.86 o                         
  -7  -3   9         38.92         36.69         1.08 o                         
  -6  -3   9          0.04         -0.44         0.44 o                         
  -5  -3   9         29.40         27.32         2.39 o                         
  -4  -3   9         11.26         11.40         1.35 o                         
  -3  -3   9         75.48         79.25         2.66 o                         
  -2  -3   9        215.30        218.12         6.90 o                         
  -1  -3   9        505.41        537.67         4.03 o                         
   0  -3   9          1.55          0.20         0.47 o                         
   1  -3   9         64.69         70.97         1.45 o                         
   2  -3   9         47.17         44.31         1.19 o                         
   3  -3   9        409.08        404.97         3.84 o                         
   4  -3   9        204.83        214.25         5.56 o                         
   5  -3   9        540.62        544.26        11.33 o                         
   6  -3   9          1.04          1.36         0.42 o                         
  -7  -2   9         84.58         80.75         1.72 o                         
  -6  -2   9        189.22        199.75         6.63 o                         
  -5  -2   9        365.42        394.60         4.04 o                         
  -4  -2   9        100.39        112.95         3.54 o                         
  -3  -2   9         99.50        101.04         1.75 o                         
  -2  -2   9          3.58          2.21         0.42 o                         
  -1  -2   9        232.21        226.72         3.66 o                         
   0  -2   9         12.60         13.19         0.88 o                         
   1  -2   9        112.74        110.41         1.69 o                         
   2  -2   9         58.39         59.77         1.62 o                         
   3  -2   9        293.90        299.50         3.20 o                         
   4  -2   9        610.65        626.24         9.16 o                         
   5  -2   9         77.10         82.18         1.86 o                         
   6  -2   9         21.81         23.50         0.98 o                         
  -7  -1   9         50.69         42.51         1.31 o                         
  -6  -1   9         42.58         43.79         2.04 o                         
  -5  -1   9          6.83          7.46         0.66 o                         
  -4  -1   9          1.92          2.20         0.48 o                         
  -3  -1   9         93.07         89.52         1.94 o                         
  -2  -1   9        410.77        404.52        10.75 o                         
  -1  -1   9        270.51        266.44         3.88 o                         
   0  -1   9         39.58         38.31         0.98 o                         
   1  -1   9        107.10         93.23         1.53 o                         
   2  -1   9        179.81        179.14         2.27 o                         
   3  -1   9        471.02        451.81         3.99 o                         
   4  -1   9         99.10         96.18         1.93 o                         
   5  -1   9         25.77         30.80         1.22 o                         
   6  -1   9        258.99        264.05         3.20 o                         
  -8   0   9          8.49          4.87         0.72 o                         
  -7   0   9         18.08         17.05         0.92 o                         
  -6   0   9       1650.64       1615.87        62.51 o                         
  -5   0   9         29.44         31.37         1.13 o                         
  -4   0   9         42.83         43.00         1.20 o                         
  -3   0   9         12.46         15.74         0.79 o                         
  -2   0   9          8.15          7.96         1.01 o                         
  -1   0   9        859.09        845.21         5.22 o                         
   0   0   9         10.65          8.80         0.51 o                         
   1   0   9        131.39        135.28         1.88 o                         
   2   0   9        496.46        509.35         4.56 o                         
   3   0   9        143.22        151.46         3.51 o                         
   4   0   9         24.33         27.73         1.46 o                         
   5   0   9        143.53        161.38         2.57 o                         
   6   0   9        353.45        360.82         3.69 o                         
  -8   1   9          3.81          2.98         0.43 o                         
  -7   1   9          0.00         -0.38         0.38 o                         
  -6   1   9        274.04        278.66         5.97 o                         
  -5   1   9         21.34         17.77         1.07 o                         
  -4   1   9          7.24          7.92         0.58 o                         
  -3   1   9         15.56         20.97         0.82 o                         
  -2   1   9          0.34         -0.10         0.47 o                         
  -1   1   9        353.43        364.42         3.08 o                         
   0   1   9         28.67         26.05         1.43 o                         
   1   1   9        447.93        483.39         3.80 o                         
   2   1   9          6.06          6.59         0.55 o                         
   3   1   9         24.12         24.60         1.01 o                         
   4   1   9        219.23        223.94         6.25 o                         
   5   1   9         75.12         77.86         1.76 o                         
   6   1   9          1.24          1.93         0.38 o                         
  -8   2   9          7.42          5.29         0.80 o                         
  -7   2   9         49.67         49.37         1.83 o                         
  -6   2   9         13.06         12.73         0.79 o                         
  -5   2   9        131.65        118.15         5.03 o                         
  -4   2   9         34.65         33.45         2.47 o                         
  -3   2   9         20.11         15.59         0.77 o                         
  -2   2   9        318.55        337.04         9.79 o                         
  -1   2   9        132.28        144.49         2.03 o                         
   0   2   9          0.04          1.24         0.61 o                         
   1   2   9          0.86          1.37         1.16 o                         
   2   2   9          3.43          4.62         1.01 o                         
   3   2   9          1.99          1.46         1.13 o                         
   4   2   9         36.07         35.80         1.24 o                         
   5   2   9          7.59          8.16         0.63 o                         
  -7   3   9          1.65          2.41         0.62 o                         
  -6   3   9        141.05        128.29         8.94 o                         
  -5   3   9          1.54          2.26         0.50 o                         
  -4   3   9        157.29        164.58        15.67 o                         
  -3   3   9         62.68         60.87         4.03 o                         
  -2   3   9        144.39        139.29         7.21 o                         
  -1   3   9         12.60         13.91         0.73 o                         
   0   3   9          0.87          1.99         0.70 o                         
   1   3   9        102.17        108.61         2.02 o                         
   2   3   9         14.36         15.35         0.87 o                         
   3   3   9          1.95          0.84         0.41 o                         
   4   3   9        156.16        156.52         2.50 o                         
   5   3   9          3.66          7.17         0.78 o                         
  -7   4   9         52.85         48.75         2.02 o                         
  -6   4   9        122.79        107.55        11.45 o                         
  -5   4   9          0.13         -0.11         0.40 o                         
  -4   4   9         36.88         39.55         1.29 o                         
  -3   4   9        287.08        277.87        18.33 o                         
  -2   4   9        461.87        462.59         7.86 o                         
  -1   4   9         51.90         53.68         1.47 o                         
   0   4   9        321.80        326.72         3.65 o                         
   1   4   9        244.70        220.68         3.89 o                         
   2   4   9        125.22        113.55         2.29 o                         
   3   4   9         28.14         26.41         1.34 o                         
   4   4   9         30.21         32.47         1.16 o                         
  -6   5   9         41.18         34.85         1.14 o                         
  -5   5   9         30.64         30.08         2.92 o                         
  -4   5   9          0.40         -0.18         0.40 o                         
  -3   5   9        273.00        277.95         3.44 o                         
  -2   5   9        724.60        742.68         9.28 o                         
  -1   5   9        267.79        266.14         8.49 o                         
   0   5   9         49.03         57.16         2.51 o                         
   1   5   9          0.05          1.47         0.47 o                         
   2   5   9          7.07          6.24         0.71 o                         
   3   5   9         46.26         47.28         1.20 o                         
  -5   6   9          0.56          1.09         0.36 o                         
  -4   6   9         12.84         12.99         1.08 o                         
  -3   6   9         83.94         89.34         1.87 o                         
  -2   6   9        243.39        256.58         7.38 o                         
  -1   6   9         34.44         32.41         1.48 o                         
   0   6   9          2.61          3.05         0.45 o                         
   1   6   9         23.22         23.07         0.96 o                         
  -2  -7  10         40.56         39.18         1.18 o                         
  -1  -7  10        138.17        129.59         2.20 o                         
   0  -7  10        140.17        137.66         2.45 o                         
   1  -7  10         17.79         16.19         0.86 o                         
   2  -7  10         60.52         53.06         2.00 o                         
   3  -7  10          8.30          9.91         0.91 o                         
   4  -7  10          2.48          2.87         0.86 o                         
  -4  -6  10          3.74          2.92         0.45 o                         
  -3  -6  10         10.87         11.49         1.17 o                         
  -2  -6  10        218.39        231.96         3.10 o                         
  -1  -6  10        462.71        485.97        14.09 o                         
   0  -6  10         27.90         27.17         1.11 o                         
   1  -6  10          0.00          1.12         0.69 o                         
   2  -6  10        292.86        284.44         7.77 o                         
   3  -6  10        214.41        201.72         2.87 o                         
   4  -6  10         20.27         18.04         0.99 o                         
   5  -6  10         24.43         28.27         1.83 o                         
  -5  -5  10          0.02         -0.14         0.35 o                         
  -4  -5  10          3.24          3.32         0.54 o                         
  -3  -5  10         31.08         29.98         1.18 o                         
  -2  -5  10         28.61         32.09         4.12 o                         
  -1  -5  10         73.14         73.71         1.72 o                         
   0  -5  10          3.78          4.67         0.70 o                         
   1  -5  10         27.02         28.06         2.99 o                         
   2  -5  10        673.30        681.56        14.02 o                         
   3  -5  10        257.97        230.32         4.82 o                         
   4  -5  10         71.88         69.97         2.23 o                         
   5  -5  10          0.12         -0.27         0.32 o                         
  -6  -4  10          3.53          2.46         0.43 o                         
  -5  -4  10         97.55         92.45         1.94 o                         
  -4  -4  10          3.02          4.09         0.52 o                         
  -3  -4  10         13.03         14.12         0.81 o                         
  -2  -4  10         26.70         27.00         1.06 o                         
  -1  -4  10          5.32          5.93         0.57 o                         
   0  -4  10         11.25         13.72         0.89 o                         
   1  -4  10          5.14          5.97         0.58 o                         
   2  -4  10        371.60        389.86         3.90 o                         
   3  -4  10        363.21        340.04         3.76 o                         
   4  -4  10          4.88          6.33         0.60 o                         
   5  -4  10          0.15         -0.23         0.64 o                         
   6  -4  10         41.28         37.65         1.10 o                         
  -6  -3  10         30.63         27.77         1.35 o                         
  -5  -3  10         11.29         12.86         0.79 o                         
  -4  -3  10         43.13         41.17         1.33 o                         
  -3  -3  10         23.17         20.45         0.94 o                         
  -2  -3  10          1.81          0.11         0.37 o                         
  -1  -3  10        152.99        154.81         2.23 o                         
   0  -3  10          5.08          5.99         0.54 o                         
   1  -3  10        631.08        644.21         5.81 o                         
   2  -3  10        549.42        533.42         6.14 o                         
   3  -3  10        801.73        832.55         9.24 o                         
   4  -3  10        266.48        285.13         4.09 o                         
   5  -3  10         45.89         47.99         1.40 o                         
   6  -3  10         16.93         21.65         0.90 o                         
  -7  -2  10         37.05         34.53         1.10 o                         
  -6  -2  10        166.84        168.24         7.52 o                         
  -5  -2  10         20.42         20.25         2.47 o                         
  -4  -2  10         63.38         63.98         2.73 o                         
  -3  -2  10          1.45          2.02         1.86 o                         
  -2  -2  10        924.12        945.97         5.75 o                         
  -1  -2  10        517.94        554.31         4.12 o                         
   0  -2  10         16.98         16.98         0.75 o                         
   1  -2  10        328.16        323.61         3.16 o                         
   2  -2  10         32.32         30.89         1.04 o                         
   3  -2  10          2.67          4.35         0.54 o                         
   4  -2  10        143.09        143.19         2.98 o                         
   5  -2  10         40.42         40.28         1.33 o                         
   6  -2  10         17.19         16.52         1.43 o                         
  -7  -1  10          0.91          0.01         0.55 o                         
  -6  -1  10        413.15        423.25         6.06 o                         
  -5  -1  10        384.33        406.44         8.33 o                         
  -4  -1  10         19.14         19.01         0.89 o                         
  -3  -1  10        155.50        162.84         3.13 o                         
  -2  -1  10        475.18        488.63         4.37 o                         
  -1  -1  10          0.99          0.88         0.37 o                         
   0  -1  10         58.45         58.06         1.26 o                         
   1  -1  10         68.50         66.78         1.39 o                         
   2  -1  10          4.19          6.59         0.58 o                         
   3  -1  10        911.31        952.65         7.73 o                         
   4  -1  10        239.77        254.85         3.24 o                         
   5  -1  10        108.81        118.08         2.19 o                         
   6  -1  10         46.99         43.63         1.23 o                         
  -7   0  10          6.78          6.59         0.62 o                         
  -6   0  10         87.93         76.77         2.87 o                         
  -5   0  10          8.84         11.51         1.88 o                         
  -4   0  10        178.11        176.15         2.50 o                         
  -3   0  10        401.94        420.94         3.70 o                         
  -2   0  10        256.98        250.58         5.86 o                         
  -1   0  10        241.52        244.82         2.61 o                         
   0   0  10        363.04        369.84         4.22 o                         
   1   0  10         73.38         78.32         1.65 o                         
   2   0  10        276.08        254.75         5.37 o                         
   3   0  10        280.97        269.93         3.23 o                         
   4   0  10         90.61        102.60         4.94 o                         
   5   0  10        168.88        192.04         2.76 o                         
   6   0  10        217.05        221.30         2.99 o                         
  -7   1  10        112.68        106.26         7.44 o                         
  -6   1  10          2.68          2.89         0.82 o                         
  -5   1  10          2.03          3.01         1.49 o                         
  -4   1  10          3.04          3.48         0.63 o                         
  -3   1  10         25.31         24.85         1.24 o                         
  -2   1  10        101.75         96.54         4.11 o                         
  -1   1  10        255.68        279.31         4.30 o                         
   0   1  10         26.91         23.69         2.54 o                         
   1   1  10          3.98          5.27         0.50 o                         
   2   1  10         48.77         55.58         1.55 o                         
   3   1  10          0.28         -0.11         0.39 o                         
   4   1  10         17.14         13.52         0.88 o                         
   5   1  10        389.80        369.40         8.62 o                         
  -7   2  10         23.32         21.72         1.35 o                         
  -6   2  10        204.84        208.32        24.86 o                         
  -5   2  10         16.58         13.67         1.31 o                         
  -4   2  10         73.20         76.61         4.25 o                         
  -3   2  10         15.60         18.55         0.86 o                         
  -2   2  10        571.01        557.49         7.03 o                         
  -1   2  10         90.98         99.75         4.51 o                         
   0   2  10        136.63        127.88         2.07 o                         
   1   2  10         61.44         62.68         1.51 o                         
   2   2  10         21.17         24.79         1.04 o                         
   3   2  10         99.24        104.91         3.61 o                         
   4   2  10        148.26        146.25         3.52 o                         
   5   2  10          8.91          7.67         0.58 o                         
  -7   3  10         11.84         11.68         0.99 o                         
  -6   3  10          1.13          1.34         0.48 o                         
  -5   3  10         40.70         33.41         3.69 o                         
  -4   3  10         32.03         33.00         2.79 o                         
  -3   3  10         77.60         69.48         3.81 o                         
  -2   3  10          6.13          7.12         0.62 o                         
  -1   3  10         87.45         92.52         2.90 o                         
   0   3  10         67.29         66.51         1.60 o                         
   1   3  10          0.13          0.01         0.37 o                         
   2   3  10        245.17        214.09         2.97 o                         
   3   3  10        184.33        159.72         5.50 o                         
   4   3  10          4.04          8.90         0.64 o                         
  -7   4  10          0.26          0.39         0.27 o                         
  -6   4  10         20.40         18.58         1.29 o                         
  -5   4  10          1.19          6.44         1.55 o                         
  -4   4  10          0.01          1.15         1.48 o                         
  -3   4  10         80.33         77.47         1.82 o                         
  -2   4  10        147.58        144.83         2.67 o                         
  -1   4  10        167.34        174.92         4.08 o                         
   0   4  10        136.50        128.59         4.28 o                         
   1   4  10        148.63        139.66         2.41 o                         
   2   4  10          0.87          0.40         0.45 o                         
   3   4  10         34.65         35.51         1.13 o                         
  -6   5  10          5.07          5.29         0.70 o                         
  -5   5  10         47.34         45.06         1.31 o                         
  -4   5  10         27.10         27.80         1.07 o                         
  -3   5  10         56.62         59.79         1.57 o                         
  -2   5  10          7.01          4.44         0.85 o                         
  -1   5  10        169.70        162.58         2.61 o                         
   0   5  10         11.58         13.62         0.84 o                         
   1   5  10          1.06          0.44         0.38 o                         
   2   5  10         18.30         13.41         1.59 o                         
  -4   6  10          3.10          2.92         0.44 o                         
  -3   6  10          4.19          2.38         0.67 o                         
  -2   6  10         84.21         86.08         3.95 o                         
  -1   6  10          5.83          5.57         0.54 o                         
   0   6  10          0.05         -0.28         0.56 o                         
  -2  -7  11          0.26         -0.30         0.30 o                         
  -1  -7  11         20.54         19.96         0.91 o                         
   0  -7  11         61.83         59.31         1.46 o                         
   1  -7  11          6.82          6.34         0.58 o                         
   2  -7  11         10.26         11.04         0.73 o                         
   3  -7  11         67.39         58.46         1.44 o                         
  -4  -6  11          0.12          0.43         0.35 o                         
  -3  -6  11          3.73          4.34         0.53 o                         
  -2  -6  11        135.40        128.19         8.74 o                         
  -1  -6  11        355.78        377.82        12.62 o                         
   0  -6  11        114.10        116.52         2.60 o                         
   1  -6  11          1.81          3.05         0.49 o                         
   2  -6  11         42.03         42.48         1.34 o                         
   3  -6  11         93.42         86.76         1.81 o                         
   4  -6  11          0.03         -0.10         0.53 o                         
  -5  -5  11          0.64          0.18         0.35 o                         
  -4  -5  11         36.62         31.81         1.26 o                         
  -3  -5  11         62.18         63.32         1.63 o                         
  -2  -5  11         57.80         60.66         1.60 o                         
  -1  -5  11         15.68         14.76         0.86 o                         
   0  -5  11         54.04         56.56         1.55 o                         
   1  -5  11         13.08         14.33         0.86 o                         
   2  -5  11        357.02        321.05         8.90 o                         
   3  -5  11         17.92         21.58         1.00 o                         
   4  -5  11        195.77        175.58         2.59 o                         
   5  -5  11          1.37          2.02         0.43 o                         
  -6  -4  11         11.57         10.64         0.63 o                         
  -5  -4  11          0.20         -0.14         0.37 o                         
  -4  -4  11        213.57        221.06         3.03 o                         
  -3  -4  11         42.77         44.98         2.45 o                         
  -2  -4  11          6.49          8.27         0.67 o                         
  -1  -4  11         50.45         49.93         2.23 o                         
   0  -4  11        148.95        150.22         5.04 o                         
   1  -4  11         95.18         94.20         1.93 o                         
   2  -4  11         69.76         62.01         1.61 o                         
   3  -4  11         17.72         18.54         0.92 o                         
   4  -4  11         42.42         39.80         2.42 o                         
   5  -4  11          0.36          0.81         0.39 o                         
  -6  -3  11          2.76          2.70         0.44 o                         
  -5  -3  11        334.02        346.13         9.90 o                         
  -4  -3  11          0.05          0.85         0.43 o                         
  -3  -3  11         74.19         73.89         1.69 o                         
  -2  -3  11         60.72         55.99         1.46 o                         
  -1  -3  11         11.92         13.21         1.64 o                         
   0  -3  11          0.48          0.51         0.43 o                         
   1  -3  11          8.11          7.87         0.64 o                         
   2  -3  11          1.30          1.81         0.45 o                         
   3  -3  11         65.59         67.00         1.65 o                         
   4  -3  11          1.76          2.87         1.55 o                         
   5  -3  11          1.90          2.58         0.47 o                         
  -7  -2  11         18.49         13.66         0.70 o                         
  -6  -2  11          2.08          3.46         0.49 o                         
  -5  -2  11         22.42         24.29         1.08 o                         
  -4  -2  11         12.62         12.26         0.83 o                         
  -3  -2  11         12.69         15.00         1.56 o                         
  -2  -2  11         21.08         18.41         1.66 o                         
  -1  -2  11         33.18         31.85         1.55 o                         
   0  -2  11          1.81          2.31         0.42 o                         
   1  -2  11         33.40         32.62         1.08 o                         
   2  -2  11        277.60        301.06         8.48 o                         
   3  -2  11         44.15         46.38         2.07 o                         
   4  -2  11          2.32          2.56         0.44 o                         
   5  -2  11          6.42          9.85         1.36 o                         
   6  -2  11         96.21        100.78         2.94 o                         
  -7  -1  11          0.82         -0.34         0.53 o                         
  -6  -1  11         25.08         21.05         1.24 o                         
  -5  -1  11        207.11        212.44         4.79 o                         
  -4  -1  11         63.88         66.52         1.80 o                         
  -3  -1  11        109.07        109.39         7.74 o                         
  -2  -1  11        222.67        229.41         4.87 o                         
  -1  -1  11        107.79        110.10         1.87 o                         
   0  -1  11         24.76         24.47         1.17 o                         
   1  -1  11        115.74        107.08         2.08 o                         
   2  -1  11        285.22        287.90         3.29 o                         
   3  -1  11        487.80        504.76         4.93 o                         
   4  -1  11        270.06        278.24         3.43 o                         
   5  -1  11          0.00         -0.34         0.34 o                         
  -7   0  11          0.11         -0.46         0.46 o                         
  -6   0  11          3.84          3.85         0.54 o                         
  -5   0  11         10.00         10.81         1.03 o                         
  -4   0  11          7.16          7.75         1.21 o                         
  -3   0  11         39.51         43.82         2.71 o                         
  -2   0  11         35.07         39.71         1.16 o                         
  -1   0  11          4.52          2.76         0.52 o                         
   0   0  11         52.22         52.63         1.34 o                         
   1   0  11         34.86         35.60         1.13 o                         
   2   0  11         98.39        110.17         2.08 o                         
   3   0  11        258.05        242.71         5.91 o                         
   4   0  11         43.52         38.37         1.28 o                         
   5   0  11        132.95        141.66         2.31 o                         
  -7   1  11         24.19         21.49         1.62 o                         
  -6   1  11          7.01          6.20         0.62 o                         
  -5   1  11         27.34         25.48         1.08 o                         
  -4   1  11          1.25          1.92         0.45 o                         
  -3   1  11         49.41         45.82         1.33 o                         
  -2   1  11          0.95          1.16         0.38 o                         
  -1   1  11         34.40         36.19         1.13 o                         
   0   1  11         57.69         60.22         1.45 o                         
   1   1  11         25.67         22.62         1.90 o                         
   2   1  11        141.53        138.26         2.65 o                         
   3   1  11        188.00        178.44         2.72 o                         
   4   1  11        217.93        212.85         3.59 o                         
   5   1  11          8.20          6.69         0.57 o                         
  -7   2  11          5.90          5.57         0.54 o                         
  -6   2  11         72.54         58.63         5.21 o                         
  -5   2  11          0.70          0.41         0.42 o                         
  -4   2  11        255.32        267.11        13.86 o                         
  -3   2  11          7.52          6.80         0.71 o                         
  -2   2  11         97.47         96.82         1.90 o                         
  -1   2  11        505.96        507.77        10.98 o                         
   0   2  11          0.94          1.07         0.53 o                         
   1   2  11        131.18        134.28         2.32 o                         
   2   2  11         47.97         41.01         1.32 o                         
   3   2  11          0.03          0.09         0.53 o                         
   4   2  11          6.19          5.16         0.55 o                         
  -7   3  11         18.75         16.60         1.77 o                         
  -6   3  11         41.68         31.41         1.14 o                         
  -5   3  11         61.86         49.59         5.37 o                         
  -4   3  11         19.23         20.02         1.17 o                         
  -3   3  11         90.09         89.33         1.92 o                         
  -2   3  11        645.87        659.64        25.33 o                         
  -1   3  11        135.51        145.03         5.43 o                         
   0   3  11         16.97         15.03         0.84 o                         
   1   3  11         30.25         24.27         1.52 o                         
   2   3  11         65.07         66.40         4.26 o                         
   3   3  11        135.80        126.18         5.31 o                         
   4   3  11          0.01          0.13         0.34 o                         
  -6   4  11          2.58          3.50         0.70 o                         
  -5   4  11         59.33         57.47         1.88 o                         
  -4   4  11         54.12         47.81         2.51 o                         
  -3   4  11          2.58          3.22         0.94 o                         
  -2   4  11        528.22        528.01         9.38 o                         
  -1   4  11        235.53        230.67         8.58 o                         
   0   4  11        309.06        329.28         9.04 o                         
   1   4  11         15.28         18.12         0.92 o                         
   2   4  11        224.00        203.43        11.18 o                         
   3   4  11          3.03          4.41         0.53 o                         
  -5   5  11          0.04          0.96         1.28 o                         
  -4   5  11         92.37         97.04         4.92 o                         
  -3   5  11        268.47        293.95        11.46 o                         
  -2   5  11          6.30          4.27         0.53 o                         
  -1   5  11         11.08         13.07         0.99 o                         
   0   5  11         11.70         14.10         0.78 o                         
   1   5  11         83.61         77.21         1.60 o                         
  -3   6  11         12.14         12.61         0.71 o                         
  -2   6  11         57.62         57.20         3.95 o                         
  -1   6  11         29.09         25.71         0.90 o                         
  -1  -7  12         21.08         18.62         0.97 o                         
   0  -7  12         73.63         69.81         1.50 o                         
   1  -7  12         18.67         16.58         0.77 o                         
   2  -7  12         30.85         21.32         1.66 o                         
  -3  -6  12         27.37         26.98         2.31 o                         
  -2  -6  12          1.71          1.63         0.70 o                         
  -1  -6  12          8.85         10.60         0.71 o                         
   0  -6  12          6.34          5.43         1.44 o                         
   1  -6  12          2.69          2.11         0.46 o                         
   2  -6  12         13.42         13.50         0.77 o                         
   3  -6  12          4.08          0.88         0.41 o                         
  -4  -5  12         49.03         48.71         1.34 o                         
  -3  -5  12          0.35         -0.58         0.58 o                         
  -2  -5  12         73.59         73.88         1.76 o                         
  -1  -5  12         12.86         12.41         0.80 o                         
   0  -5  12          6.69          8.45         0.71 o                         
   1  -5  12         28.68         28.10         1.12 o                         
   2  -5  12         69.94         69.87         1.70 o                         
   3  -5  12         22.08         18.85         2.71 o                         
   4  -5  12          6.28          4.12         0.47 o                         
  -5  -4  12        163.25        161.03         2.37 o                         
  -4  -4  12          0.85          2.60         0.74 o                         
  -3  -4  12          3.24          2.97         0.54 o                         
  -2  -4  12          6.56          9.24         0.77 o                         
  -1  -4  12          6.45          6.59         0.62 o                         
   0  -4  12         31.27         32.90         1.92 o                         
   1  -4  12        224.54        228.27         3.32 o                         
   2  -4  12        297.56        297.94         8.94 o                         
   3  -4  12          2.96          2.80         0.47 o                         
   4  -4  12          3.86          3.96         1.27 o                         
   5  -4  12          1.64          4.17         0.91 o                         
  -6  -3  12          0.03          0.37         0.35 o                         
  -5  -3  12        263.19        272.47         6.38 o                         
  -4  -3  12        163.89        168.62         5.35 o                         
  -3  -3  12        189.31        196.44         2.86 o                         
  -2  -3  12          2.29          3.23         0.49 o                         
  -1  -3  12         17.90         16.83         0.86 o                         
   0  -3  12        188.00        194.36         2.93 o                         
   1  -3  12        476.90        475.75         4.41 o                         
   2  -3  12        146.13        155.56         2.53 o                         
   3  -3  12        106.83        106.83         2.45 o                         
   4  -3  12          1.10          2.45         0.78 o                         
   5  -3  12          5.04          4.94         0.52 o                         
  -6  -2  12        107.54         93.33         4.39 o                         
  -5  -2  12        111.94        119.13         4.17 o                         
  -4  -2  12         27.94         24.96         1.40 o                         
  -3  -2  12         86.99         88.21         1.93 o                         
  -2  -2  12          9.36         10.45         1.20 o                         
  -1  -2  12         38.67         33.90         1.16 o                         
   0  -2  12         15.81         15.66         0.80 o                         
   1  -2  12         10.30         10.80         1.82 o                         
   2  -2  12         12.05         15.62         0.85 o                         
   3  -2  12        100.93        111.61         2.16 o                         
   4  -2  12          4.10          4.63         0.54 o                         
   5  -2  12          1.66          2.35         0.42 o                         
  -7  -1  12         26.89         23.99         0.90 o                         
  -6  -1  12         56.56         55.38         1.47 o                         
  -5  -1  12         44.38         41.52         2.76 o                         
  -4  -1  12          6.64          7.53         2.65 o                         
  -3  -1  12        103.23        109.53         2.05 o                         
  -2  -1  12          8.89         10.14         1.37 o                         
  -1  -1  12         34.43         37.43         2.00 o                         
   0  -1  12         86.91         85.42         1.77 o                         
   1  -1  12        250.80        268.15         3.19 o                         
   2  -1  12        550.40        567.04         6.40 o                         
   3  -1  12          5.88          6.75         0.63 o                         
   4  -1  12         64.83         66.12         1.63 o                         
   5  -1  12         17.99         18.69         0.83 o                         
  -7   0  12          3.67          3.75         0.50 o                         
  -6   0  12          7.19          5.62         0.60 o                         
  -5   0  12          2.70          1.42         0.46 o                         
  -4   0  12          0.10         -0.54         1.19 o                         
  -3   0  12        154.05        156.71         2.47 o                         
  -2   0  12         12.86         13.36         0.77 o                         
  -1   0  12         21.65         20.11         0.92 o                         
   0   0  12        235.81        234.07         3.14 o                         
   1   0  12         15.19         18.92         2.58 o                         
   2   0  12          0.66          0.84         0.41 o                         
   3   0  12         67.73         69.44         1.69 o                         
   4   0  12         60.72         64.62         2.35 o                         
   5   0  12         47.54         46.00         1.19 o                         
  -7   1  12         40.83         40.45         4.78 o                         
  -6   1  12          4.18          6.05         0.59 o                         
  -5   1  12         48.11         47.70         1.57 o                         
  -4   1  12         64.00         70.17         4.28 o                         
  -3   1  12         84.19         88.34         1.87 o                         
  -2   1  12         68.29         65.62         3.31 o                         
  -1   1  12         95.67        103.91         1.98 o                         
   0   1  12          3.39          3.61         0.50 o                         
   1   1  12         97.10        104.38         2.05 o                         
   2   1  12         16.31         15.71         0.90 o                         
   3   1  12          8.07         11.82         1.37 o                         
   4   1  12          0.08          0.23         1.34 o                         
  -7   2  12          3.27          2.97         0.81 o                         
  -6   2  12          0.03          0.41         0.36 o                         
  -5   2  12          5.00          5.00         1.92 o                         
  -4   2  12         57.10         60.26         6.03 o                         
  -3   2  12        133.18        142.20         4.38 o                         
  -2   2  12        348.66        369.54        10.53 o                         
  -1   2  12        555.41        562.50        10.76 o                         
   0   2  12         40.89         47.11         1.39 o                         
   1   2  12         21.56         25.17         1.06 o                         
   2   2  12          9.00          8.73         0.68 o                         
   3   2  12         65.01         64.73         4.25 o                         
   4   2  12          7.71          9.20         0.60 o                         
  -6   3  12         34.32         26.35         3.61 o                         
  -5   3  12        100.64         86.83         5.22 o                         
  -4   3  12        133.39        147.36         9.70 o                         
  -3   3  12         94.19         98.17         2.26 o                         
  -2   3  12        129.49        127.42         3.47 o                         
  -1   3  12        464.64        472.33         8.50 o                         
   0   3  12          5.48          4.89         0.54 o                         
   1   3  12         55.97         52.82         2.13 o                         
   2   3  12         34.11         26.42         1.80 o                         
   3   3  12         43.08         52.13         1.57 o                         
  -6   4  12          1.09          1.83         0.36 o                         
  -5   4  12          2.39          3.76         0.89 o                         
  -4   4  12          3.47          2.84         0.48 o                         
  -3   4  12         20.69         21.76         0.98 o                         
  -2   4  12         59.38         66.20         4.11 o                         
  -1   4  12         57.94         61.79         3.02 o                         
   0   4  12          7.09          7.22         1.04 o                         
   1   4  12         86.57         82.73         1.75 o                         
   2   4  12          1.08          2.55         0.71 o                         
  -4   5  12         29.84         31.72         1.04 o                         
  -3   5  12        137.26        139.52         3.11 o                         
  -2   5  12         11.07         10.57         0.67 o                         
  -1   5  12          0.97          3.57         1.41 o                         
   0   5  12         10.72         12.55         0.69 o                         
  -2  -6  13         10.97         12.19         1.51 o                         
  -1  -6  13         20.51         20.84         0.89 o                         
   0  -6  13         14.79         13.15         1.67 o                         
   1  -6  13          9.58          8.54         0.62 o                         
   2  -6  13         38.12         33.78         3.38 o                         
   3  -6  13        128.52        117.63         1.87 o                         
  -4  -5  13         18.62         20.38         1.20 o                         
  -3  -5  13         77.69         76.77         1.67 o                         
  -2  -5  13          0.00          0.32         0.61 o                         
  -1  -5  13          1.34          2.81         0.55 o                         
   0  -5  13         24.57         20.22         1.00 o                         
   1  -5  13         46.87         41.43         1.30 o                         
   2  -5  13         67.91         61.15         2.05 o                         
   3  -5  13          0.00          0.98         0.76 o                         
   4  -5  13          6.20          6.92         0.99 o                         
  -5  -4  13         42.75         40.56         1.14 o                         
  -4  -4  13          5.07          5.47         0.75 o                         
  -3  -4  13          2.61          1.99         0.50 o                         
  -2  -4  13          4.05          4.51         0.67 o                         
  -1  -4  13          0.39          1.29         0.91 o                         
   0  -4  13        148.39        150.65         2.50 o                         
   1  -4  13        304.80        299.55         3.56 o                         
   2  -4  13         33.14         35.57         1.25 o                         
   3  -4  13          1.23          2.51         0.69 o                         
   4  -4  13         85.52         74.84         1.60 o                         
  -5  -3  13        306.58        310.94        11.32 o                         
  -4  -3  13         93.60         93.79         3.24 o                         
  -3  -3  13         39.54         37.72         1.30 o                         
  -2  -3  13         11.92         11.12         0.75 o                         
  -1  -3  13        575.76        606.57         9.96 o                         
   0  -3  13         62.21         64.48         1.64 o                         
   1  -3  13        129.21        130.01         2.32 o                         
   2  -3  13        147.56        161.77         3.43 o                         
   3  -3  13         18.27         18.67         0.92 o                         
   4  -3  13         10.72         11.30         0.71 o                         
  -6  -2  13         40.70         37.14         2.57 o                         
  -5  -2  13         16.10         16.18         0.86 o                         
  -4  -2  13         14.59         10.96         0.79 o                         
  -3  -2  13        132.17        142.50         3.27 o                         
  -2  -2  13          0.22          0.43         0.39 o                         
  -1  -2  13         30.67         32.09         1.16 o                         
   0  -2  13         14.23         15.73         0.98 o                         
   1  -2  13         46.87         52.12         1.46 o                         
   2  -2  13        408.54        423.72         4.26 o                         
   3  -2  13         25.97         26.38         2.21 o                         
   4  -2  13          1.14          0.09         0.36 o                         
  -6  -1  13          0.03         -0.22         0.71 o                         
  -5  -1  13         27.22         26.44         1.07 o                         
  -4  -1  13          1.35          1.33         0.44 o                         
  -3  -1  13         28.02         30.62         1.19 o                         
  -2  -1  13          0.95          0.93         0.89 o                         
  -1  -1  13         69.88         71.34         1.67 o                         
   0  -1  13         75.83         77.93         1.77 o                         
   1  -1  13        693.95        710.03         5.54 o                         
   2  -1  13        121.05        128.47         2.30 o                         
   3  -1  13         23.19         24.27         1.04 o                         
   4  -1  13          7.56          7.15         0.62 o                         
  -6   0  13         15.62         15.72         0.79 o                         
  -5   0  13          0.25         -0.53         0.53 o                         
  -4   0  13        104.59        103.70         2.08 o                         
  -3   0  13         15.84         15.66         2.21 o                         
  -2   0  13         36.66         37.89         1.59 o                         
  -1   0  13         68.86         75.82         1.75 o                         
   0   0  13        244.08        253.34         4.12 o                         
   1   0  13        384.89        388.14         4.05 o                         
   2   0  13          2.44          1.50         0.42 o                         
   3   0  13         55.94         55.69         1.81 o                         
   4   0  13         28.30         25.83         0.98 o                         
  -6   1  13          1.11          0.13         0.75 o                         
  -5   1  13         88.01         79.78         7.87 o                         
  -4   1  13         31.66         27.94         2.53 o                         
  -3   1  13        145.01        150.71         2.50 o                         
  -2   1  13          0.52          1.10         0.63 o                         
  -1   1  13          8.04         10.76         0.75 o                         
   0   1  13          2.10          2.29         0.54 o                         
   1   1  13         44.02         43.00         2.63 o                         
   2   1  13          5.81          3.90         1.72 o                         
   3   1  13        215.73        199.87         2.74 o                         
   4   1  13         11.15         13.58         1.32 o                         
  -6   2  13          1.48          0.95         0.42 o                         
  -5   2  13         18.59         17.59         0.89 o                         
  -4   2  13          9.63          7.34         0.66 o                         
  -3   2  13          0.11          0.23         0.56 o                         
  -2   2  13        424.82        441.27        15.82 o                         
  -1   2  13        158.23        165.12         2.62 o                         
   0   2  13          0.67          0.37         0.45 o                         
   1   2  13          0.42          0.87         0.39 o                         
   2   2  13        141.35        132.30         4.24 o                         
   3   2  13        103.67        108.51         1.87 o                         
  -6   3  13          0.02          1.15         1.58 o                         
  -5   3  13         10.63          9.70         0.97 o                         
  -4   3  13        118.85        116.87         2.38 o                         
  -3   3  13        120.98        123.33         3.44 o                         
  -2   3  13          1.95          2.10         0.81 o                         
  -1   3  13        185.52        201.02         3.87 o                         
   0   3  13         74.15         68.11         1.67 o                         
   1   3  13        122.92        113.42         2.11 o                         
   2   3  13         26.77         33.93         1.49 o                         
  -4   4  13         10.71         13.22         1.03 o                         
  -3   4  13         53.67         57.44         1.45 o                         
  -2   4  13         83.25         82.93         3.54 o                         
  -1   4  13         24.92         24.35         2.27 o                         
   0   4  13         69.94         71.77         1.60 o                         
   1   4  13         19.21         15.96         0.76 o                         
  -2   5  13          2.46          3.12         0.42 o                         
  -1  -6  14          2.26          2.07         0.40 o                         
   0  -6  14          3.10          2.06         0.41 o                         
   1  -6  14         30.33         28.67         1.01 o                         
  -3  -5  14          2.96          2.71         0.46 o                         
  -2  -5  14          0.00         -0.46         1.00 o                         
  -1  -5  14          5.49          6.65         0.61 o                         
   0  -5  14         17.49         20.22         0.91 o                         
   1  -5  14          0.32         -0.54         0.54 o                         
   2  -5  14        263.40        248.80         2.96 o                         
   3  -5  14          0.71          1.39         0.51 o                         
  -4  -4  14         15.91         16.37         0.79 o                         
  -3  -4  14         17.68         20.06         0.93 o                         
  -2  -4  14         13.25         12.82         0.79 o                         
  -1  -4  14         54.78         61.11         1.60 o                         
   0  -4  14        106.23        103.31         2.49 o                         
   1  -4  14          1.00          1.87         0.48 o                         
   2  -4  14         13.27         11.73         0.74 o                         
   3  -4  14         37.69         32.22         1.42 o                         
  -5  -3  14         99.53         91.80         3.49 o                         
  -4  -3  14         20.01         21.73         1.11 o                         
  -3  -3  14         38.21         36.39         1.23 o                         
  -2  -3  14         13.22         12.32         0.82 o                         
  -1  -3  14        111.67        114.65         2.17 o                         
   0  -3  14         39.18         41.35         1.50 o                         
   1  -3  14          0.38          0.77         0.48 o                         
   2  -3  14          0.45          1.30         0.91 o                         
   3  -3  14        192.93        196.30         3.47 o                         
   4  -3  14          0.00          0.14         0.32 o                         
  -5  -2  14          0.64          0.46         0.45 o                         
  -4  -2  14        133.08        125.58         4.76 o                         
  -3  -2  14          6.69          8.22         0.71 o                         
  -2  -2  14         37.13         38.74         1.31 o                         
  -1  -2  14          6.06          7.00         0.90 o                         
   0  -2  14         13.78         15.01         0.87 o                         
   1  -2  14          1.66          2.23         0.47 o                         
   2  -2  14          0.48          0.32         1.98 o                         
   3  -2  14          0.98          1.27         0.65 o                         
   4  -2  14          0.12         -0.30         0.30 o                         
  -6  -1  14          1.54          1.38         0.96 o                         
  -5  -1  14          2.28          2.82         0.72 o                         
  -4  -1  14          6.19          7.35         0.65 o                         
  -3  -1  14         12.59         11.22         0.78 o                         
  -2  -1  14          9.31         10.70         0.73 o                         
  -1  -1  14          5.21          5.10         0.60 o                         
   0  -1  14          0.02         -0.05         0.37 o                         
   1  -1  14        484.03        492.34         5.05 o                         
   2  -1  14         94.52        100.01         2.00 o                         
   3  -1  14         36.02         37.97         1.20 o                         
   4  -1  14         25.59         29.60         0.95 o                         
  -6   0  14         11.06          9.91         0.65 o                         
  -5   0  14         52.72         45.08         2.82 o                         
  -4   0  14          0.01          0.35         0.64 o                         
  -3   0  14         37.87         37.17         1.77 o                         
  -2   0  14          5.44          4.88         1.60 o                         
  -1   0  14        103.83        110.49         2.16 o                         
   0   0  14         12.24         13.40         0.80 o                         
   1   0  14        338.91        342.77         5.55 o                         
   2   0  14          7.95          6.51         0.92 o                         
   3   0  14          3.22          3.28         0.48 o                         
  -6   1  14         21.42         19.73         0.82 o                         
  -5   1  14        145.55        126.69         2.18 o                         
  -4   1  14         31.96         30.13         1.75 o                         
  -3   1  14          2.55          2.59         0.64 o                         
  -2   1  14          0.21         -0.01         1.23 o                         
  -1   1  14        125.24        119.75         6.15 o                         
   0   1  14          9.09          9.35         0.71 o                         
   1   1  14          4.18          3.58         1.14 o                         
   2   1  14         94.82         84.22         5.08 o                         
   3   1  14          0.84          0.83         0.34 o                         
  -5   2  14         11.87         14.00         0.77 o                         
  -4   2  14        188.95        185.12         4.64 o                         
  -3   2  14        107.16        105.88         2.08 o                         
  -2   2  14          0.03         -0.24         0.38 o                         
  -1   2  14          1.35          1.24         0.44 o                         
   0   2  14         22.31         24.43         1.04 o                         
   1   2  14          0.81          1.48         1.10 o                         
   2   2  14          2.84          2.42         0.45 o                         
  -5   3  14         33.64         33.60         2.19 o                         
  -4   3  14         72.10         75.21         3.90 o                         
  -3   3  14        180.40        186.17         4.93 o                         
  -2   3  14         62.89         60.18         3.67 o                         
  -1   3  14          9.96          9.30         1.71 o                         
   0   3  14          8.49          8.09         0.62 o                         
   1   3  14         58.30         53.50         1.96 o                         
  -3   4  14         30.65         28.72         1.30 o                         
  -2   4  14         65.86         68.01         1.49 o                         
  -1   4  14          7.55          7.47         0.54 o                         
  -2  -5  15         60.84         61.46         1.40 o                         
  -1  -5  15         77.58         72.20         1.61 o                         
   0  -5  15          2.21          2.39         0.86 o                         
   1  -5  15          0.92          0.69         0.42 o                         
  -3  -4  15          0.00          0.64         0.32 o                         
  -2  -4  15         20.60         19.70         0.91 o                         
  -1  -4  15        174.50        170.03         3.58 o                         
   0  -4  15         73.36         74.25         1.69 o                         
   1  -4  15         10.50         10.63         0.71 o                         
   2  -4  15          8.76          8.98         0.73 o                         
  -4  -3  15         19.17         19.97         1.21 o                         
  -3  -3  15         26.51         25.65         2.34 o                         
  -2  -3  15         96.38         98.47         2.01 o                         
  -1  -3  15         47.60         52.77         1.47 o                         
   0  -3  15        239.22        245.72         3.17 o                         
   1  -3  15         24.81         27.16         1.06 o                         
   2  -3  15          4.22          3.59         0.49 o                         
   3  -3  15         62.13         58.67         1.34 o                         
  -5  -2  15         56.58         51.85         1.49 o                         
  -4  -2  15          0.08          0.87         0.66 o                         
  -3  -2  15         15.43         14.12         1.00 o                         
  -2  -2  15         22.26         23.18         2.39 o                         
  -1  -2  15         40.35         39.77         1.32 o                         
   0  -2  15        138.55        148.69         2.44 o                         
   1  -2  15         38.78         38.58         1.27 o                         
   2  -2  15         14.96         13.19         0.79 o                         
   3  -2  15          9.24         10.69         0.93 o                         
  -5  -1  15          8.20          8.33         0.60 o                         
  -4  -1  15         12.40         10.98         0.74 o                         
  -3  -1  15          5.53          7.04         1.35 o                         
  -2  -1  15          6.46          7.13         1.00 o                         
  -1  -1  15        193.56        206.88         4.45 o                         
   0  -1  15        140.21        150.44         4.50 o                         
   1  -1  15          1.59          1.51         0.51 o                         
   2  -1  15         94.85         99.59         1.91 o                         
   3  -1  15         58.13         58.48         1.46 o                         
  -5   0  15        102.79         99.09         2.68 o                         
  -4   0  15          2.71          2.42         0.48 o                         
  -3   0  15          6.05          6.78         0.59 o                         
  -2   0  15         52.81         54.95         1.52 o                         
  -1   0  15        112.10        119.65         2.43 o                         
   0   0  15        174.94        184.54         3.46 o                         
   1   0  15          0.81          1.24         0.44 o                         
   2   0  15          6.07          6.53         0.60 o                         
   3   0  15          3.17          2.51         0.37 o                         
  -5   1  15         14.74         16.24         2.51 o                         
  -4   1  15         20.36         20.55         0.92 o                         
  -3   1  15         71.51         73.63         1.99 o                         
  -2   1  15         35.89         34.78         1.69 o                         
  -1   1  15        433.27        461.01        25.10 o                         
   0   1  15        179.06        184.63         7.49 o                         
   1   1  15          0.56          0.31         0.62 o                         
   2   1  15         15.23         12.68         0.81 o                         
  -5   2  15         67.94         57.13         1.32 o                         
  -4   2  15          8.00          7.39         0.62 o                         
  -3   2  15         61.65         59.00         1.99 o                         
  -2   2  15         68.74         73.75         1.67 o                         
  -1   2  15          9.72         12.24         0.74 o                         
   0   2  15         15.03         13.44         0.85 o                         
   1   2  15          0.22          0.02         1.08 o                         
  -4   3  15          4.38          4.41         0.47 o                         
  -3   3  15          0.00          1.83         0.48 o                         
  -2   3  15         21.97         21.77         0.89 o                         
  -1   3  15         52.92         48.80         1.25 o                         
   0   3  15          3.35          2.57         0.58 o                         
  -2  -4  16         59.30         57.77         2.56 o                         
  -1  -4  16        162.08        167.17         2.33 o                         
   0  -4  16         10.07         10.76         0.64 o                         
   1  -4  16         18.60         17.77         0.78 o                         
  -3  -3  16         33.43         32.37         1.22 o                         
  -2  -3  16         42.00         42.66         1.25 o                         
  -1  -3  16        136.81        133.16         2.33 o                         
   0  -3  16         17.57         22.19         0.92 o                         
   1  -3  16        120.11        119.76         1.99 o                         
   2  -3  16          1.21          1.06         0.37 o                         
  -4  -2  16         38.62         37.70         2.83 o                         
  -3  -2  16          0.00          0.83         0.57 o                         
  -2  -2  16         12.24         11.08         0.76 o                         
  -1  -2  16          0.03          2.02         1.96 o                         
   0  -2  16         36.28         35.97         1.18 o                         
   1  -2  16         24.88         24.60         0.97 o                         
   2  -2  16          1.64          2.41         0.42 o                         
  -4  -1  16         43.50         45.27         1.29 o                         
  -3  -1  16         15.84         16.63         0.82 o                         
  -2  -1  16         21.81         23.19         3.69 o                         
  -1  -1  16        422.79        429.42         5.07 o                         
   0  -1  16        112.88        121.72         2.12 o                         
   1  -1  16        110.56        106.57         1.92 o                         
   2  -1  16          5.65          6.04         0.52 o                         
  -4   0  16         10.10         11.09         0.70 o                         
  -3   0  16          6.20          6.27         0.58 o                         
  -2   0  16        113.68        112.14         2.08 o                         
  -1   0  16        705.30        734.75         5.59 o                         
   0   0  16         80.11         92.69         3.40 o                         
   1   0  16          4.30          3.80         0.48 o                         
  -4   1  16         40.89         36.39         1.54 o                         
  -3   1  16         71.63         74.37         2.89 o                         
  -2   1  16         21.86         23.22         0.98 o                         
  -1   1  16         74.35         79.14         1.83 o                         
   0   1  16        126.39        125.71         4.20 o                         
   1   1  16         84.22         76.43         1.52 o                         
  -3   2  16          0.01         -0.16         0.80 o                         
  -2   2  16          2.81          3.45         0.45 o                         
  -1   2  16          5.43          5.55         0.52 o                         
  -1  -3  17          0.12          1.21         1.80 o                         
   0  -3  17          8.24          9.40         1.19 o                         
  -2  -2  17          1.03          0.91         1.13 o                         
  -1  -2  17         26.45         26.54         0.95 o                         
   0  -2  17         80.55         85.76         1.63 o                         
  -3  -1  17         14.12         13.90         0.95 o                         
  -2  -1  17          1.63          1.96         0.97 o                         
  -1  -1  17        124.27        115.84         5.76 o                         
   0  -1  17          0.19         -0.09         0.36 o                         
  -3   0  17         43.40         43.63         4.18 o                         
  -2   0  17          1.74          0.94         0.65 o                         
  -1   0  17         81.45         75.75         1.73 o                         
   0   0  17         29.95         30.87         1.10 o                         
                                                                                
