# Supplementary material for: Syntheses and crystal structures of a new pyrazine dicarboxamide ligand, N 2,N 3-bis­(quinolin-8-yl)pyrazine-2,3-dicarboxamide, and of a copper perchlorate binuclear complex
Source: Acta Crystallogr E Crystallogr Commun. 2020 Feb 14;76(Pt 3):332–8. doi: 10.1107/S2056989020001838 (PMC7057382; doi:10.1107/S2056989020001838)
Supplement: Supplementary file 3 [file e-76-00332-Isup3.hkl]

data_I                                                                          
_shelx_title '  DCII8AQCU  IPDS -120DEGC'                                       
_shelx_refln_list_code          4                                               
_shelx_F_calc_maximum      338.38                                               
_exptl_crystal_F_000      1108.00                                               
_reflns_d_resolution_high  0.8133                                               
                                                                                
loop_                                                                           
 _space_group_symop_operation_xyz                                               
 'x, y, z'                                                                      
 '-x, -y, -z'                                                                   
                                                                                
_cell_length_a    12.6281                                                       
_cell_length_b    13.4938                                                       
_cell_length_c    14.7884                                                       
_cell_angle_alpha  74.678                                                       
_cell_angle_beta   89.115                                                       
_cell_angle_gamma  65.170                                                       
                                                                                
_shelx_F_squared_multiplier     1.000                                           
                                                                                
loop_                                                                           
 _refln_index_h                                                                 
 _refln_index_k                                                                 
 _refln_index_l                                                                 
 _refln_F_squared_calc                                                          
 _refln_F_squared_meas                                                          
 _refln_F_squared_sigma                                                         
 _refln_observed_status                                                         
   2   0   0      16226.85      15289.26      1643.11 o                         
   3   0   0      27202.31      30867.17       816.52 o                         
   4   0   0        441.08        375.10        52.34 o                         
   5   0   0       3328.49       3619.32       168.97 o                         
   6   0   0      15494.40      16029.72       958.20 o                         
   7   0   0         30.52         -0.32        51.10 o                         
   8   0   0        781.47        703.51        48.11 o                         
   9   0   0       3232.28       3438.59       388.58 o                         
  10   0   0        831.24        922.18        71.05 o                         
  11   0   0        811.16        899.27        91.10 o                         
  12   0   0        154.38        184.26        81.76 o                         
  13   0   0        253.71        276.46        92.18 o                         
 -13   1   0        456.24        465.09        96.72 o                         
 -12   1   0        146.67        141.49        81.45 o                         
 -11   1   0        239.21        267.85        55.82 o                         
 -10   1   0          3.91          4.93        51.80 o                         
  -9   1   0        947.91        896.76        50.51 o                         
  -8   1   0         34.20         10.49        49.99 o                         
  -7   1   0        598.36        588.00        46.81 o                         
  -6   1   0       9434.44      10464.74       227.95 o                         
  -5   1   0       2766.44       3084.45        90.79 o                         
  -4   1   0       4721.89       4721.11        81.67 o                         
  -3   1   0       2689.38       2926.96        81.51 o                         
  -2   1   0       1890.18       2270.84        77.12 o                         
  -1   1   0        832.58        829.35        83.71 o                         
   2   1   0        110.42         92.23        71.68 o                         
   3   1   0       1612.91       1342.60       184.99 o                         
   4   1   0          3.57         -1.95        48.44 o                         
   5   1   0       6374.98       4807.45       400.22 o                         
   6   1   0      10337.36       8420.74      1492.98 o                         
   7   1   0        452.21        472.87        49.08 o                         
   8   1   0        533.43        574.77        55.13 o                         
   9   1   0       1749.68       1875.67       137.17 o                         
  10   1   0         15.04        -26.67        54.19 o                         
  11   1   0        497.26        465.34        70.31 o                         
  12   1   0       1497.80       1541.09       121.11 o                         
  13   1   0          1.06         54.51        83.37 o                         
  14   1   0        143.83        102.67       105.08 o                         
 -13   2   0        334.98        284.44        99.71 o                         
 -12   2   0        231.19        184.30        90.10 o                         
 -11   2   0         32.04         23.45        65.52 o                         
 -10   2   0        408.84        463.75        66.80 o                         
  -9   2   0        242.26        241.98        54.06 o                         
  -8   2   0        895.67        941.00        70.53 o                         
  -7   2   0       2512.40       2564.61       122.53 o                         
  -6   2   0        171.68        192.79        43.46 o                         
  -5   2   0       2380.24       2403.16        59.36 o                         
  -4   2   0      17214.26      18147.92       340.83 o                         
  -3   2   0         94.16        145.52        40.85 o                         
  -2   2   0       2432.51       3093.16        83.55 o                         
  -1   2   0      11409.62      13189.97       339.73 o                         
   0   2   0      11305.45      11223.34      1965.98 o                         
   1   2   0       2410.25       1540.70       105.41 o                         
   2   2   0      12721.40       7428.10       386.75 o                         
   3   2   0      16143.69      13030.07      3436.42 o                         
   4   2   0        161.71        196.59        57.83 o                         
   5   2   0       3029.07       2617.76        86.28 o                         
   6   2   0       4230.55       4163.56       325.19 o                         
   7   2   0        948.89        965.63        62.77 o                         
   8   2   0        235.54        263.22        54.56 o                         
   9   2   0       6296.03       6851.65       348.32 o                         
  10   2   0        258.08        232.24        45.70 o                         
  11   2   0        790.94        809.69        72.21 o                         
  12   2   0       1953.19       1880.28        84.12 o                         
  13   2   0        196.21        161.96        84.91 o                         
  14   2   0         27.42        113.70       102.19 o                         
 -12   3   0        697.43        608.11       103.59 o                         
 -11   3   0          2.13        -24.28        79.49 o                         
 -10   3   0        385.21        374.27        64.75 o                         
  -9   3   0        192.86        263.46        53.56 o                         
  -8   3   0          1.09        -16.43        52.13 o                         
  -7   3   0        254.47        258.27        52.40 o                         
  -6   3   0         86.13        107.60        51.12 o                         
  -5   3   0        303.22        346.01        44.68 o                         
  -4   3   0        107.99         70.15        46.58 o                         
  -3   3   0       3314.87       3647.85        77.65 o                         
  -2   3   0        365.83        510.79        53.45 o                         
  -1   3   0        667.74        622.98        59.04 o                         
   0   3   0       1545.03       1461.62       182.10 o                         
   1   3   0       5695.10       4629.77       657.09 o                         
   2   3   0       8691.86       6222.02       268.40 o                         
   3   3   0       1242.77       1012.92        91.77 o                         
   4   3   0         28.17         12.91        58.73 o                         
   5   3   0       3527.58       2593.44       538.25 o                         
   6   3   0        185.75         98.10        53.16 o                         
   7   3   0       4372.63       3853.77       373.19 o                         
   8   3   0       4468.66       4278.50       216.39 o                         
   9   3   0        408.31        337.17        54.97 o                         
  10   3   0        704.99        571.05        58.66 o                         
  11   3   0        533.38        525.76        70.45 o                         
  12   3   0          0.38         15.46        67.05 o                         
  13   3   0        260.09        303.99        85.78 o                         
  14   3   0        545.39        578.55       107.63 o                         
 -11   4   0        147.76         95.71        97.54 o                         
 -10   4   0        147.95        141.72        65.64 o                         
  -9   4   0        810.12        825.38        69.29 o                         
  -8   4   0          3.88         28.98        52.08 o                         
  -7   4   0        573.90        620.09        46.64 o                         
  -6   4   0        887.59       1000.29        57.16 o                         
  -5   4   0         66.40         63.58        42.54 o                         
  -4   4   0       1190.48       1210.07        62.85 o                         
  -3   4   0       4840.20       4681.50       254.89 o                         
  -2   4   0       1089.79       1158.07        90.69 o                         
  -1   4   0       1076.98        919.09        96.41 o                         
   0   4   0       5106.59       4779.35       588.30 o                         
   1   4   0          0.47          4.31        40.52 o                         
   2   4   0       9534.38       7537.00       470.85 o                         
   3   4   0        684.52        418.59        69.79 o                         
   4   4   0        240.21        194.73        73.85 o                         
   5   4   0       1062.22        647.29        86.53 o                         
   6   4   0        828.73        491.68       118.11 o                         
   7   4   0          6.44         25.60        51.68 o                         
   8   4   0        942.93        936.68        70.36 o                         
   9   4   0         15.27         16.32        55.93 o                         
  10   4   0         36.20         53.19        52.30 o                         
  11   4   0       1096.05       1082.25        77.19 o                         
  12   4   0        366.39        323.26        76.94 o                         
  13   4   0         16.42         -4.06        83.74 o                         
  14   4   0        494.25        449.00        90.41 o                         
  15   4   0         31.98         -4.91       104.09 o                         
 -11   5   0        187.57        158.97        81.25 o                         
 -10   5   0          6.98        -58.37        58.37 o                         
  -9   5   0       1146.80       1247.42        84.53 o                         
  -8   5   0       3470.60       3270.47       187.40 o                         
  -7   5   0       1098.61       1291.53        90.88 o                         
  -6   5   0          8.49         32.61        36.52 o                         
  -5   5   0       1084.00       1095.59        51.26 o                         
  -4   5   0        243.98        217.88        39.06 o                         
  -3   5   0        788.18        843.39        60.19 o                         
  -2   5   0       4305.85       4559.19       598.38 o                         
  -1   5   0      11962.56      14958.18       511.03 o                         
   0   5   0       1768.19       1860.73       221.75 o                         
   1   5   0        682.00        462.31        92.62 o                         
   2   5   0        271.38        208.34        50.16 o                         
   3   5   0      10586.85       8719.62       351.80 o                         
   4   5   0       3938.92       2839.58       172.40 o                         
   5   5   0       4076.68       3871.18       992.32 o                         
   6   5   0       1976.93       1120.23       110.99 o                         
   7   5   0        157.18        125.55        81.03 o                         
   8   5   0        656.46        590.56        85.17 o                         
   9   5   0        723.07        652.21        95.89 o                         
  10   5   0        279.82        281.36        67.83 o                         
  11   5   0       1414.66       1539.36        91.78 o                         
  12   5   0        253.80        218.66        69.94 o                         
  13   5   0          9.08         -2.87        83.29 o                         
  14   5   0        822.30        786.71       101.80 o                         
  15   5   0        633.94        654.13       120.71 o                         
 -10   6   0        425.43        461.33       100.22 o                         
  -9   6   0         37.43         33.05        75.57 o                         
  -8   6   0         41.21         64.93        79.75 o                         
  -7   6   0        679.54        737.80        51.75 o                         
  -6   6   0       3745.14       4156.65        75.64 o                         
  -5   6   0        943.06       1083.58        50.50 o                         
  -4   6   0       3116.50       3249.90       227.61 o                         
  -3   6   0       1889.26       2073.67        57.94 o                         
  -2   6   0       2154.79       2089.09        60.78 o                         
  -1   6   0       3041.82       2459.76        60.07 o                         
   0   6   0       8090.51       7965.05       501.28 o                         
   1   6   0       2497.38       2307.86        69.17 o                         
   2   6   0       7292.76       5668.34       965.67 o                         
   3   6   0       3407.84       2890.43       254.00 o                         
   4   6   0       1018.02        676.00        60.69 o                         
   5   6   0         15.24          6.65        59.08 o                         
   6   6   0       1947.91       1385.39       229.23 o                         
   8   6   0         62.30         74.39        96.33 o                         
   9   6   0       1844.75       1581.90       108.49 o                         
  10   6   0       3199.68       2796.24       175.41 o                         
  11   6   0        616.30        575.21        88.01 o                         
  12   6   0        393.30        344.87        91.45 o                         
  13   6   0       1516.53       1464.77       107.69 o                         
  14   6   0         90.37        145.22        92.71 o                         
  15   6   0        204.74        208.32       105.64 o                         
  -9   7   0         15.20        -27.55        79.83 o                         
  -8   7   0        313.07        212.58        83.09 o                         
  -7   7   0         50.87         30.77        57.80 o                         
  -6   7   0          2.08         44.85        54.26 o                         
  -5   7   0        111.20        124.73        54.15 o                         
  -4   7   0        281.26        268.40        54.43 o                         
  -3   7   0        228.74        184.68        44.24 o                         
  -2   7   0         81.50         87.76        42.79 o                         
  -1   7   0          3.35         29.01        41.91 o                         
   0   7   0        180.99        166.08        54.35 o                         
   1   7   0        343.16        331.01        39.19 o                         
   2   7   0         82.85        101.90        36.48 o                         
   3   7   0         39.32         10.96        38.13 o                         
   4   7   0        198.63        170.20        40.84 o                         
   5   7   0       2251.64       1792.70        85.92 o                         
   6   7   0        138.46        104.77        74.53 o                         
  11   7   0        322.31        246.34       143.45 o                         
  12   7   0       2666.41       2266.69       203.49 o                         
  13   7   0        530.41        498.60       100.96 o                         
  14   7   0         16.70          2.07        97.65 o                         
  15   7   0        275.82        218.39       117.08 o                         
  -8   8   0        124.84        109.14        82.50 o                         
  -7   8   0       1099.51       1189.75        63.78 o                         
  -6   8   0        483.40        516.11        70.25 o                         
  -5   8   0        813.05        907.47        71.29 o                         
  -4   8   0       3106.99       3553.45       138.67 o                         
  -3   8   0       1830.20       1982.02        85.16 o                         
  -2   8   0       1097.37       1259.11        60.22 o                         
  -1   8   0       7737.12       8169.83       229.52 o                         
   0   8   0        535.25        587.93        55.45 o                         
   1   8   0        176.95        179.21        56.53 o                         
   2   8   0       5068.11       4377.78       214.61 o                         
   3   8   0        702.52        598.33        47.45 o                         
   4   8   0        694.44        616.97        48.95 o                         
   5   8   0       5546.70       4413.84       253.70 o                         
   6   8   0        125.41        137.90        63.17 o                         
   7   8   0       1398.94       1324.31       400.82 o                         
  -7   9   0          6.67        100.30        82.09 o                         
  -6   9   0        566.41        501.24        71.41 o                         
  -5   9   0          1.62        -36.05        67.61 o                         
  -4   9   0         90.20         31.51        48.41 o                         
  -3   9   0         94.35         71.06        55.05 o                         
  -2   9   0        123.79         52.13        54.67 o                         
  -1   9   0         71.43        100.74        52.40 o                         
   0   9   0        145.06        189.44        52.83 o                         
   1   9   0         42.76         40.33        51.66 o                         
   2   9   0         41.74         26.06        41.73 o                         
   3   9   0        178.88        207.62        43.17 o                         
   4   9   0       2172.45       1647.71        55.34 o                         
   5   9   0        212.04        170.58        58.97 o                         
   6   9   0         68.39         51.10        62.51 o                         
   7   9   0         25.22         30.64        66.47 o                         
  -6  10   0          6.14        -47.56       102.44 o                         
  -5  10   0       2279.77       2314.17       286.69 o                         
  -4  10   0          2.32         32.33        67.49 o                         
  -3  10   0        163.18        156.65        56.35 o                         
  -2  10   0       2863.59       2982.58        65.28 o                         
  -1  10   0         29.47         67.84        65.44 o                         
   0  10   0         84.35         74.16        53.60 o                         
   1  10   0       2432.96       2563.49        68.78 o                         
   2  10   0         16.79         -7.32        42.62 o                         
   3  10   0         13.48         -1.06        42.55 o                         
   4  10   0       3676.48       2897.39       310.87 o                         
   5  10   0        225.88        224.16        50.07 o                         
   6  10   0        566.13        567.16        69.87 o                         
   7  10   0       2041.39       1694.93       162.69 o                         
   8  10   0        100.43        158.02        99.79 o                         
  -5  11   0         54.14         20.58        73.26 o                         
  -4  11   0        110.92        183.27        71.68 o                         
  -3  11   0        545.38        476.20        71.43 o                         
  -2  11   0          8.10         40.29        81.19 o                         
  -1  11   0        229.02        247.73        68.19 o                         
   0  11   0          9.80        -34.06        54.15 o                         
   1  11   0        613.28        611.47        69.12 o                         
   2  11   0        235.97        203.37        54.25 o                         
   3  11   0         40.36         28.94        54.05 o                         
   4  11   0        477.82        461.70        56.74 o                         
   5  11   0          8.33         18.12        54.52 o                         
   6  11   0        839.13        804.94       102.63 o                         
   7  11   0          2.35          1.47        71.24 o                         
   8  11   0       1483.58       1485.97       228.08 o                         
  -4  12   0        473.52        391.62       105.06 o                         
  -3  12   0        782.56        703.81        86.11 o                         
  -2  12   0        189.11        121.22        85.28 o                         
  -1  12   0       1423.90       1376.24       155.67 o                         
   0  12   0       1761.76       1962.00       257.70 o                         
   1  12   0        550.73        535.64        57.67 o                         
   2  12   0        291.62        313.56        55.74 o                         
   3  12   0       1168.52       1108.84       128.55 o                         
   4  12   0        243.77        239.06        55.48 o                         
   5  12   0         26.49         54.00        55.69 o                         
   6  12   0        360.78        355.32        70.86 o                         
   7  12   0       5329.93       5529.61       743.31 o                         
   8  12   0       1327.96       1135.83        94.49 o                         
   9  12   0        165.45        162.42       146.61 o                         
  -2  13   0         13.39         67.12       101.58 o                         
  -1  13   0          0.29         17.13        82.54 o                         
   0  13   0         12.87         42.83        57.73 o                         
   1  13   0        102.78         75.68        51.95 o                         
   2  13   0        251.92        245.11        54.10 o                         
   3  13   0         79.42         63.21        58.03 o                         
   4  13   0         68.57         45.62        48.09 o                         
   5  13   0         11.10         39.83        56.38 o                         
   6  13   0        264.31        269.30        70.79 o                         
   7  13   0         44.44         56.53        67.58 o                         
   8  13   0        131.87         91.29        89.36 o                         
   9  13   0        382.00        375.79       133.87 o                         
   0  14   0       1211.48       1211.40        74.41 o                         
   1  14   0        537.78        488.02        74.92 o                         
   2  14   0         29.10         63.81        53.04 o                         
   3  14   0       1316.86       1549.76        76.19 o                         
   4  14   0        502.73        476.79        71.84 o                         
   5  14   0         22.85         46.63        68.59 o                         
   6  14   0       1616.40       1845.75        97.73 o                         
   7  14   0        174.49        171.71        84.75 o                         
   8  14   0        536.49        592.18       139.85 o                         
   9  14   0       2269.62       2970.83       151.09 o                         
   2  15   0        157.25        136.85        59.98 o                         
   3  15   0         91.75         20.15        74.40 o                         
   4  15   0         36.04         34.37        73.38 o                         
   5  15   0          0.45        -17.19        83.83 o                         
   6  15   0        196.73         92.77       104.42 o                         
   7  15   0        183.33        149.16       112.97 o                         
   8  15   0          8.63        -10.03       111.08 o                         
   9  15   0        259.12        301.23       147.50 o                         
 -10 -15   1          1.76          4.44       156.44 o                         
  -9 -15   1         47.27         35.90       126.30 o                         
  -8 -15   1        143.64        171.03       113.95 o                         
  -7 -15   1         24.43         18.94       112.27 o                         
  -6 -15   1         15.67         44.88       103.05 o                         
  -5 -15   1         15.90         25.60        72.78 o                         
  -4 -15   1          4.54         22.61        72.82 o                         
  -3 -15   1          8.07         44.49        73.18 o                         
 -10 -14   1        226.67        231.91       184.57 o                         
  -9 -14   1        587.78        714.69       110.84 o                         
  -8 -14   1        969.86        912.45        92.52 o                         
  -7 -14   1       1034.40        955.69        92.02 o                         
  -6 -14   1        113.58        131.92        84.71 o                         
  -5 -14   1        953.98       1085.46       132.22 o                         
  -4 -14   1        449.98        503.75        65.57 o                         
  -3 -14   1         56.45         20.24        69.36 o                         
  -2 -14   1        153.62        136.97        58.17 o                         
  -1 -14   1         80.18         94.18        64.10 o                         
   0 -14   1          0.22        -38.19        65.24 o                         
  -9 -13   1         68.74         79.78       108.03 o                         
  -8 -13   1         81.85         91.49        82.09 o                         
  -7 -13   1        259.71        273.77        91.12 o                         
  -6 -13   1        865.20        868.08        87.81 o                         
  -5 -13   1         33.07         39.93        82.60 o                         
  -4 -13   1         67.22         45.48        59.35 o                         
  -3 -13   1       1416.88       1293.79       187.20 o                         
  -2 -13   1        212.16        267.17        68.03 o                         
  -1 -13   1        529.55        500.44        69.91 o                         
   0 -13   1        873.47        784.89        58.16 o                         
   1 -13   1       1135.98        990.66        63.68 o                         
   2 -13   1        385.80        269.26        86.47 o                         
  -9 -12   1        861.85        964.20       243.11 o                         
  -8 -12   1        276.24        304.72        80.17 o                         
  -7 -12   1          1.81        -13.84        67.05 o                         
  -6 -12   1       1228.15       1238.52        77.31 o                         
  -5 -12   1        480.60        401.72        69.67 o                         
  -4 -12   1        547.93        602.14        58.14 o                         
  -3 -12   1       1433.05       1379.52       116.64 o                         
  -2 -12   1        187.37        151.52        43.66 o                         
  -1 -12   1          3.26         -5.15        47.39 o                         
   0 -12   1        632.02        623.61        55.70 o                         
   1 -12   1         31.54         26.16        48.02 o                         
   2 -12   1          1.02        -34.37        68.58 o                         
   3 -12   1        218.27        146.92        65.97 o                         
  -9 -11   1        127.48        132.80       102.54 o                         
  -8 -11   1          7.96          1.09        79.03 o                         
  -7 -11   1         88.80         58.60        64.85 o                         
  -6 -11   1        547.58        484.19        70.04 o                         
  -5 -11   1          9.31         20.72        65.99 o                         
  -4 -11   1        221.68        204.59        52.24 o                         
  -3 -11   1        579.66        518.39        56.28 o                         
  -2 -11   1        159.17        146.71        47.04 o                         
  -1 -11   1         65.26         20.96        42.62 o                         
   0 -11   1       3452.80       3591.84       253.81 o                         
   1 -11   1          5.72         -0.58        55.43 o                         
   2 -11   1        740.62        726.08        84.82 o                         
   3 -11   1       3538.24       3556.30        92.21 o                         
   4 -11   1        328.23        270.15        73.26 o                         
   5 -11   1          3.41        -16.64        84.47 o                         
  -9 -10   1         60.84         47.27       125.10 o                         
  -8 -10   1        958.25        937.76       163.30 o                         
  -7 -10   1       2386.51       2648.28       426.05 o                         
  -6 -10   1          0.34         -9.61        56.40 o                         
  -5 -10   1        818.22        867.16        99.26 o                         
  -4 -10   1        313.57        307.10        44.78 o                         
  -3 -10   1       1324.66       1419.23        55.77 o                         
  -2 -10   1       2218.47       2101.53       280.28 o                         
  -1 -10   1       1464.17       1759.80        75.75 o                         
   0 -10   1         35.57         28.83        66.37 o                         
   1 -10   1         24.45         43.33        66.11 o                         
   2 -10   1         47.78        -11.10        68.33 o                         
   3 -10   1         21.22        100.28        81.61 o                         
   4 -10   1         26.38         58.70        82.88 o                         
   5 -10   1          9.22         12.16        88.80 o                         
   6 -10   1        170.27        165.50        85.29 o                         
  -8  -9   1        540.16        493.57        83.65 o                         
  -7  -9   1         46.88          7.58        54.82 o                         
  -6  -9   1        169.32        156.79        52.62 o                         
  -5  -9   1          1.55         -6.58        51.00 o                         
  -4  -9   1        893.52        766.38        47.96 o                         
  -3  -9   1         25.66         46.85        41.73 o                         
  -2  -9   1        709.84        600.34       112.39 o                         
  -1  -9   1       5740.11       5952.73       475.73 o                         
   0  -9   1        889.45        878.40        72.92 o                         
   1  -9   1          9.94         28.33        42.81 o                         
   2  -9   1        880.92        954.78       128.92 o                         
   3  -9   1         48.86          0.87        67.67 o                         
   4  -9   1          6.51        -42.35        68.33 o                         
   5  -9   1        797.40        865.49        86.28 o                         
   6  -9   1        116.20        110.63        59.76 o                         
   7  -9   1        851.28        730.41       186.43 o                         
  -8  -8   1        493.94        444.51        86.47 o                         
  -7  -8   1       2715.85       2586.08       433.93 o                         
  -6  -8   1       3408.34       3048.51       651.60 o                         
  -5  -8   1       1117.32       1117.18       143.06 o                         
  -4  -8   1       3348.20       2697.23       128.70 o                         
  -3  -8   1       2884.57       2291.17       291.52 o                         
  -2  -8   1        448.22        442.58        44.88 o                         
  -1  -8   1        396.21        356.85        44.99 o                         
   0  -8   1       2134.11       2022.90       486.37 o                         
   1  -8   1       1025.46       1044.96        51.16 o                         
   2  -8   1       3586.09       3507.17        79.63 o                         
   3  -8   1       1190.62       1371.39        73.32 o                         
   4  -8   1         15.19        -26.47        67.42 o                         
   5  -8   1         87.74         84.64        55.50 o                         
   6  -8   1          2.12         76.79        81.57 o                         
   7  -8   1         54.30         39.62        59.35 o                         
   8  -8   1         27.11         85.01        81.39 o                         
 -15  -7   1         68.25         58.86       149.04 o                         
 -14  -7   1         69.75         70.43       103.58 o                         
 -13  -7   1         35.98         60.37       117.79 o                         
 -12  -7   1         36.59         26.60        87.49 o                         
 -11  -7   1        176.19        154.84        99.95 o                         
 -10  -7   1          2.02         -1.00        77.70 o                         
  -9  -7   1        241.62        204.56        71.35 o                         
  -8  -7   1          9.45         23.74        75.30 o                         
  -7  -7   1          3.82          1.90        67.19 o                         
  -6  -7   1        459.51        461.71       105.37 o                         
  -5  -7   1         51.00         44.75        52.18 o                         
  -4  -7   1        710.51        541.05        53.03 o                         
  -3  -7   1       1470.16       1273.03        69.58 o                         
  -2  -7   1         74.57         76.90        37.35 o                         
  -1  -7   1        826.65        666.40        95.42 o                         
   0  -7   1       2952.53       3006.19       108.12 o                         
   1  -7   1        487.41        457.71        81.42 o                         
   2  -7   1       1286.90       1414.06        64.43 o                         
   3  -7   1       5539.80       6489.29       200.37 o                         
   4  -7   1        133.52        196.84        44.85 o                         
   5  -7   1         12.14         55.67        54.08 o                         
   6  -7   1        508.19        462.36        57.60 o                         
   7  -7   1          1.80         80.02        80.54 o                         
   8  -7   1        756.37        797.12        71.36 o                         
   9  -7   1        741.75        693.57       102.97 o                         
 -15  -6   1         30.90         52.05       112.90 o                         
 -14  -6   1        108.01         60.89        93.52 o                         
 -13  -6   1       1447.07       1361.50       205.07 o                         
 -12  -6   1        196.18        151.79        83.36 o                         
 -11  -6   1         19.34          5.71        80.10 o                         
 -10  -6   1       1020.51        979.51        82.91 o                         
  -9  -6   1        598.46        456.30        74.63 o                         
  -8  -6   1       3414.55       2751.19       113.97 o                         
  -7  -6   1        572.06        434.42        76.53 o                         
  -6  -6   1        346.26        298.77        57.26 o                         
  -5  -6   1       1310.92       1089.68       145.82 o                         
  -4  -6   1       3252.73       2145.49        75.85 o                         
  -3  -6   1       6316.04       5148.71       465.47 o                         
  -2  -6   1      10689.50       9771.79      1401.49 o                         
  -1  -6   1       9280.11       8377.81      1354.74 o                         
   0  -6   1       1192.99       1151.79        55.79 o                         
   1  -6   1        646.05        605.38        58.35 o                         
   2  -6   1        279.37        255.28        45.08 o                         
   3  -6   1        705.77        690.23        47.85 o                         
   4  -6   1         18.32        -19.32        43.45 o                         
   5  -6   1        199.45        194.17        38.06 o                         
   6  -6   1        111.33        103.82        54.02 o                         
   7  -6   1         18.70         26.09        66.12 o                         
   8  -6   1         49.72         17.80        66.64 o                         
   9  -6   1          2.27         76.69        65.13 o                         
  10  -6   1         96.25         55.39        99.76 o                         
 -15  -5   1        105.10         73.17       103.65 o                         
 -14  -5   1        141.03        105.37        86.05 o                         
 -13  -5   1        416.23        362.77        85.93 o                         
 -12  -5   1        120.44        168.19        69.32 o                         
 -11  -5   1          1.72          1.03        70.95 o                         
 -10  -5   1       1761.44       1879.85        86.94 o                         
  -9  -5   1        110.39        102.62        56.06 o                         
  -8  -5   1          8.19         10.55        60.73 o                         
  -7  -5   1        434.22        361.68        62.89 o                         
  -6  -5   1        177.62        160.37        53.78 o                         
  -5  -5   1          1.43         -3.99        44.24 o                         
  -4  -5   1       8344.42       6052.06       271.04 o                         
  -3  -5   1        325.76        272.50        53.41 o                         
  -2  -5   1      13398.23      12004.10       793.97 o                         
  -1  -5   1       6681.36       6085.41       273.67 o                         
   0  -5   1       1001.82        915.03        87.68 o                         
   1  -5   1       5363.83       5210.08        77.53 o                         
   2  -5   1       8017.77       8859.66       235.97 o                         
   3  -5   1        483.58        628.27        57.70 o                         
   4  -5   1       2173.77       2428.22       144.53 o                         
   5  -5   1       4248.67       4524.09       142.33 o                         
   6  -5   1        282.10        271.17        43.99 o                         
   7  -5   1         85.30         87.91        53.43 o                         
   8  -5   1         77.62         66.21        47.30 o                         
   9  -5   1       1377.21       1347.05        73.89 o                         
  10  -5   1        710.43        747.83        82.64 o                         
 -15  -4   1        570.46        599.10       126.68 o                         
 -14  -4   1        716.58        759.32        97.53 o                         
 -13  -4   1        244.14        276.99        85.14 o                         
 -12  -4   1        253.43        326.29        69.38 o                         
 -11  -4   1        150.87        109.32        66.69 o                         
 -10  -4   1       5177.70       5229.86       613.19 o                         
  -9  -4   1       6696.52       5864.13       605.81 o                         
  -8  -4   1        286.90        234.40        57.13 o                         
  -7  -4   1       4694.88       3860.25       801.41 o                         
  -6  -4   1       2141.94       1903.38       200.96 o                         
  -5  -4   1         15.25          6.54        53.32 o                         
  -4  -4   1        154.23         34.91        47.49 o                         
  -3  -4   1       4958.30       3719.05        84.19 o                         
  -2  -4   1       1778.94       1643.99       200.41 o                         
  -1  -4   1      12150.56      10155.45       266.42 o                         
   0  -4   1        438.34        307.18        43.25 o                         
   1  -4   1        114.71        151.02        41.72 o                         
   2  -4   1        827.82        720.31        77.23 o                         
   3  -4   1        519.67        425.36        37.52 o                         
   4  -4   1        325.15        334.92        54.26 o                         
   5  -4   1        581.78        555.48        46.21 o                         
   6  -4   1        466.83        481.19        54.81 o                         
   7  -4   1        223.95        243.34        58.83 o                         
   8  -4   1          2.65        -33.49        65.32 o                         
   9  -4   1          0.36         28.99        53.26 o                         
  10  -4   1          5.86         53.41        79.23 o                         
  11  -4   1          2.97         -5.29        79.90 o                         
 -14  -3   1         53.39         90.82       101.93 o                         
 -13  -3   1          0.96         15.55        82.11 o                         
 -12  -3   1        510.04        470.51        72.73 o                         
 -11  -3   1        233.56        276.20        67.65 o                         
 -10  -3   1        217.92        203.88        54.26 o                         
  -9  -3   1        366.85        347.87        54.64 o                         
  -8  -3   1         93.26         28.06        52.79 o                         
  -7  -3   1          3.55          7.17        41.44 o                         
  -6  -3   1        146.22        104.91        47.91 o                         
  -5  -3   1         39.24         20.29        49.99 o                         
  -4  -3   1        238.61        199.62        62.68 o                         
  -3  -3   1        145.75        140.31        54.44 o                         
  -2  -3   1      38009.91      33176.89       903.86 o                         
  -1  -3   1      48669.16      41929.83      4287.93 o                         
   0  -3   1        255.17        280.68        57.79 o                         
   1  -3   1       3678.73       4092.77        82.67 o                         
   2  -3   1        991.07        774.47        48.44 o                         
   3  -3   1       1354.57       1488.90        60.50 o                         
   4  -3   1        530.34        606.17        55.14 o                         
   5  -3   1       5803.39       5940.68        86.35 o                         
   6  -3   1        614.60        688.69        41.61 o                         
   7  -3   1          7.44          4.75        41.42 o                         
   8  -3   1       4003.07       4229.31       236.69 o                         
   9  -3   1        561.66        450.65        56.26 o                         
  10  -3   1         89.47         27.57        65.54 o                         
  11  -3   1       1532.44       1381.30        92.73 o                         
  12  -3   1        345.42        357.69        82.26 o                         
 -14  -2   1       1175.15       1393.57       237.13 o                         
 -13  -2   1        554.44        480.30        70.54 o                         
 -12  -2   1         34.85         54.50        67.31 o                         
 -11  -2   1        833.26        983.86        75.42 o                         
 -10  -2   1         10.61         20.87        51.16 o                         
  -9  -2   1       1171.81       1173.93        62.66 o                         
  -8  -2   1       7591.36       8111.98       372.01 o                         
  -7  -2   1        816.70       1010.74        97.14 o                         
  -6  -2   1       2600.28       2076.18       255.13 o                         
  -5  -2   1       8433.25       7354.97       157.92 o                         
  -4  -2   1       1365.15       1423.17        74.62 o                         
  -3  -2   1        747.99        945.97        81.31 o                         
  -2  -2   1       5296.86       4275.49       949.69 o                         
  -1  -2   1       1613.21       1293.04        63.38 o                         
   0  -2   1       7757.60       7522.46      1554.58 o                         
   1  -2   1      15899.78      17266.95       276.21 o                         
   2  -2   1       1663.59       1831.58        69.04 o                         
   3  -2   1       7536.55       8219.56       109.20 o                         
   4  -2   1       1272.16       1668.19        56.13 o                         
   5  -2   1        336.79        342.56        34.72 o                         
   6  -2   1       2778.98       3095.06        71.54 o                         
   7  -2   1        124.10        149.83        42.68 o                         
   8  -2   1         53.34         14.02        36.42 o                         
   9  -2   1        270.39        311.80        65.17 o                         
  10  -2   1         55.18         81.84        64.40 o                         
  11  -2   1         29.59         67.96        55.82 o                         
  12  -2   1          0.41         56.36        67.23 o                         
 -14  -1   1          2.16        -23.74       103.23 o                         
 -13  -1   1          1.92         -3.06        82.61 o                         
 -12  -1   1        377.06        358.52        83.40 o                         
 -11  -1   1        116.55         89.40        66.22 o                         
 -10  -1   1       1621.49       1792.58       190.96 o                         
  -9  -1   1        201.47        196.95        44.69 o                         
  -8  -1   1        252.73        216.94        39.02 o                         
  -7  -1   1        270.88        261.32        45.69 o                         
  -6  -1   1          3.25          1.80        46.07 o                         
  -5  -1   1       5117.93       4714.24       210.10 o                         
  -4  -1   1        781.93        869.23        62.22 o                         
  -3  -1   1       4815.14       4603.01       122.74 o                         
  -2  -1   1       7034.42       6511.45       163.21 o                         
  -1  -1   1       1571.54       1417.71        98.89 o                         
   0  -1   1        375.96        360.74        54.06 o                         
   1  -1   1      23807.00      29070.20       296.65 o                         
   2  -1   1       2025.43       2235.31        83.11 o                         
   3  -1   1       4848.17       5591.72       104.87 o                         
   4  -1   1      11281.90      11144.28       416.20 o                         
   5  -1   1        284.66        335.93        36.89 o                         
   6  -1   1        568.35        615.63        48.88 o                         
   7  -1   1      10073.36      10488.04       207.34 o                         
   8  -1   1        384.08        413.18        44.28 o                         
   9  -1   1        215.25        317.58        64.51 o                         
  10  -1   1       3043.54       3565.70       223.38 o                         
  11  -1   1         16.27         82.35        78.95 o                         
  12  -1   1        378.02        347.86        88.26 o                         
  13  -1   1        768.48        856.04       105.73 o                         
 -14   0   1         23.06         29.26       103.19 o                         
 -13   0   1        953.84        897.16       196.12 o                         
 -12   0   1       3152.98       3336.44       298.32 o                         
 -11   0   1        615.72        565.14        59.17 o                         
 -10   0   1       1056.18       1049.42        62.57 o                         
  -9   0   1       1452.27       1422.87       116.60 o                         
  -8   0   1        456.49        484.47        54.02 o                         
  -7   0   1       4359.38       4360.93       214.06 o                         
  -6   0   1        227.32        187.15        46.56 o                         
  -5   0   1       3243.24       3128.23        96.47 o                         
  -4   0   1       2906.41       2692.52        78.26 o                         
  -3   0   1       9285.87       9318.77       172.11 o                         
  -2   0   1       2371.24       2079.97        98.83 o                         
  -1   0   1      17164.67      16163.27       284.98 o                         
   1   0   1       2463.22       2289.00        87.37 o                         
   2   0   1        121.46        109.66        55.55 o                         
   3   0   1      19531.39      23340.52       232.89 o                         
   4   0   1         13.09         -5.73        38.51 o                         
   5   0   1       1429.72       1140.92        59.89 o                         
   6   0   1       4244.47       3948.72       328.29 o                         
   7   0   1        146.39        106.64        41.62 o                         
   8   0   1         29.50         33.71        50.27 o                         
   9   0   1       1238.74       1350.02        54.29 o                         
  10   0   1       1596.29       1443.08        63.71 o                         
  11   0   1        169.76        180.04        55.73 o                         
  12   0   1          6.73          3.56        81.94 o                         
  13   0   1        284.82        300.82       101.14 o                         
 -13   1   1          9.54         12.39        99.47 o                         
 -12   1   1        328.10        229.60        59.48 o                         
 -11   1   1        126.86         97.33        65.35 o                         
 -10   1   1          6.03         47.63        63.71 o                         
  -9   1   1          6.05         16.58        49.97 o                         
  -8   1   1        116.76        137.13        41.45 o                         
  -7   1   1        297.95        274.87        38.02 o                         
  -6   1   1        479.29        430.35        39.42 o                         
  -5   1   1         25.58         -8.96        38.45 o                         
  -4   1   1       2306.41       2641.08        72.74 o                         
  -3   1   1      14794.99      15827.97       232.85 o                         
  -2   1   1        842.66        833.48        65.11 o                         
  -1   1   1       3069.32       2860.50       110.96 o                         
   0   1   1      21882.71      19236.44       465.81 o                         
   1   1   1        886.33        690.42        99.00 o                         
   2   1   1       4591.30       3737.44       202.98 o                         
   3   1   1       9526.50       7982.74       392.92 o                         
   4   1   1       2643.14       2637.36        83.95 o                         
   5   1   1      12841.05      11659.78      2630.99 o                         
   6   1   1      11722.99      11373.11       866.35 o                         
   7   1   1        163.16        174.03        53.37 o                         
   8   1   1       3127.13       3076.27       324.34 o                         
   9   1   1         77.95         64.02        42.63 o                         
  10   1   1       6078.05       6970.41       785.75 o                         
  11   1   1       2881.79       3492.25       281.63 o                         
  12   1   1        274.17        265.45        84.21 o                         
  13   1   1       1386.65       1461.29       103.14 o                         
  14   1   1        321.17        180.96       107.43 o                         
 -13   2   1          8.14         30.92        70.67 o                         
 -12   2   1        331.85        241.52        82.28 o                         
 -11   2   1        791.74        885.95        69.83 o                         
 -10   2   1          3.83        -32.34        53.07 o                         
  -9   2   1       3223.08       3270.67       129.60 o                         
  -8   2   1       3098.77       3306.55       295.27 o                         
  -7   2   1        674.00        654.74        42.35 o                         
  -6   2   1        832.67        878.84        51.16 o                         
  -5   2   1       6459.32       6134.97        90.71 o                         
  -4   2   1         16.96         59.16        34.63 o                         
  -3   2   1        343.57        311.19        51.86 o                         
  -2   2   1       6416.13       7016.07       152.52 o                         
  -1   2   1       1528.24       1459.57        68.19 o                         
   0   2   1      10692.37       9362.40      1680.25 o                         
   1   2   1       9682.99       7389.36      1425.28 o                         
   3   2   1          5.28          9.63        72.03 o                         
   4   2   1        857.81        715.61        69.34 o                         
   5   2   1       4567.01       3201.23        91.44 o                         
   6   2   1       1722.93       1853.66       105.10 o                         
   7   2   1       1633.06       1733.59       307.65 o                         
   8   2   1        157.24        144.12        42.19 o                         
   9   2   1        248.94        221.84        54.41 o                         
  10   2   1       1385.16       1474.87        66.15 o                         
  11   2   1        684.24        661.33        71.25 o                         
  12   2   1        260.29        239.42        70.41 o                         
  13   2   1          6.05         -4.67        83.35 o                         
  14   2   1         62.47         77.61       103.80 o                         
 -12   3   1          4.48        -23.98        78.29 o                         
 -11   3   1        107.64         92.37        79.43 o                         
 -10   3   1          7.14          9.68        52.95 o                         
  -9   3   1        477.22        452.27        48.47 o                         
  -8   3   1       1709.59       1716.50       108.76 o                         
  -7   3   1        424.01        446.21        53.69 o                         
  -6   3   1        582.03        663.94        55.12 o                         
  -5   3   1       5447.03       5925.37        83.74 o                         
  -4   3   1        394.11        482.82        38.87 o                         
  -3   3   1        125.41        105.66        41.03 o                         
  -2   3   1       9202.67       8848.73      1123.15 o                         
  -1   3   1       4648.40       4485.87       576.22 o                         
   0   3   1       8001.46       8829.98       539.62 o                         
   1   3   1        156.64        181.86        66.37 o                         
   2   3   1       1675.75       1353.57       132.84 o                         
   4   3   1        142.85         51.72        60.38 o                         
   5   3   1       1566.27       1062.53        77.12 o                         
   6   3   1       7689.64       6751.44      1458.02 o                         
   7   3   1       4992.27       4364.07       727.61 o                         
   8   3   1         43.67         37.21        51.59 o                         
   9   3   1       2934.66       2787.85       412.94 o                         
  10   3   1        109.83        133.92        53.85 o                         
  11   3   1          9.85         13.86        67.39 o                         
  12   3   1       1467.51       1515.03        81.59 o                         
  13   3   1        348.27        398.77        86.27 o                         
  14   3   1        192.59        258.89       104.11 o                         
 -11   4   1        265.55        200.44        96.72 o                         
 -10   4   1        862.95        955.25        68.71 o                         
  -9   4   1         48.56         19.96        52.54 o                         
  -8   4   1       4758.08       5065.18       284.39 o                         
  -7   4   1       5064.23       4977.10       215.63 o                         
  -6   4   1       1978.77       2094.51        76.72 o                         
  -5   4   1       1632.80       1750.06        51.33 o                         
  -4   4   1       1146.47       1071.82        68.60 o                         
  -3   4   1        722.42        661.17        45.98 o                         
  -2   4   1       3403.14       3417.07        68.00 o                         
  -1   4   1        581.24        486.25        52.95 o                         
   0   4   1        895.99        791.32        52.45 o                         
   1   4   1       7878.80       7632.40       131.15 o                         
   2   4   1       3999.53       2565.86        95.27 o                         
   3   4   1        121.49         90.49        66.91 o                         
   6   4   1        446.73        486.87        79.75 o                         
   7   4   1        301.17        262.63        57.92 o                         
   8   4   1        119.06         51.29        56.38 o                         
   9   4   1         15.15          6.96        56.52 o                         
  10   4   1          9.76          2.93        56.91 o                         
  11   4   1        476.39        468.58        71.53 o                         
  12   4   1         28.35         29.25        74.45 o                         
  13   4   1        394.12        386.98        86.62 o                         
  14   4   1          7.64          6.87        84.78 o                         
  15   4   1        128.22        100.99        86.13 o                         
 -11   5   1        181.93        126.68        93.95 o                         
 -10   5   1        549.90        566.11        68.37 o                         
  -9   5   1         51.42         79.25        55.63 o                         
  -8   5   1         28.02         27.96        46.55 o                         
  -7   5   1        289.18        264.84        55.20 o                         
  -6   5   1       2268.86       2444.91        66.34 o                         
  -5   5   1        102.06        125.63        42.34 o                         
  -4   5   1         17.71         -5.74        43.57 o                         
  -3   5   1       1471.27       1492.56       175.57 o                         
  -2   5   1       3391.39       3492.55       111.73 o                         
  -1   5   1       1640.76       1449.33       209.41 o                         
   0   5   1       2872.48       1918.92        57.11 o                         
   1   5   1          3.10         14.91        46.50 o                         
   2   5   1       1120.91       1152.22       158.07 o                         
   3   5   1       2923.13       1762.50       110.19 o                         
   4   5   1      15500.88      10237.76       964.19 o                         
   7   5   1       2157.27       1398.36       154.45 o                         
   8   5   1       2545.60       2185.49       234.62 o                         
   9   5   1         48.45         63.08        63.13 o                         
  10   5   1       4722.57       4526.22       132.22 o                         
  11   5   1        759.53        737.87        82.19 o                         
  12   5   1         19.79          3.46        67.81 o                         
  13   5   1       1114.94       1251.60        95.83 o                         
  14   5   1        359.98        347.37        80.75 o                         
  15   5   1          1.83        -11.33        89.56 o                         
 -10   6   1         70.79        130.37        80.27 o                         
  -9   6   1       1157.48       1134.78        72.86 o                         
  -8   6   1        809.11        827.15        70.29 o                         
  -7   6   1        519.83        496.31        57.76 o                         
  -6   6   1       1066.32       1227.70        62.87 o                         
  -5   6   1       2907.90       2781.84       243.55 o                         
  -4   6   1         51.49         24.63        42.57 o                         
  -3   6   1       5603.11       6122.81       168.21 o                         
  -2   6   1       3838.23       3943.52        68.09 o                         
  -1   6   1        493.23        493.90        42.65 o                         
   0   6   1        365.15        353.89        50.99 o                         
   1   6   1         22.52         39.23        48.75 o                         
   2   6   1       8156.70       6389.53       704.59 o                         
   3   6   1       1240.33       1044.39       124.44 o                         
   4   6   1        533.91        653.28        58.78 o                         
   5   6   1       7890.20       6938.21       346.41 o                         
   9   6   1        851.42        524.54       170.84 o                         
  10   6   1        661.37        621.86        71.08 o                         
  11   6   1       1433.31       1200.38       138.00 o                         
  12   6   1         75.38         72.33        67.33 o                         
  13   6   1        125.03        110.96        83.94 o                         
  14   6   1        223.66        203.60        86.25 o                         
  15   6   1        297.51        287.66        97.67 o                         
  -9   7   1         66.80         88.72        80.34 o                         
  -8   7   1         36.66        104.49        92.66 o                         
  -7   7   1        490.80        481.14        76.88 o                         
  -6   7   1       2790.17       2963.21       155.87 o                         
  -5   7   1        536.72        559.21        68.87 o                         
  -4   7   1       3408.78       3775.69       277.09 o                         
  -3   7   1       1489.14       1542.18       141.80 o                         
  -2   7   1         27.51         22.90        42.33 o                         
  -1   7   1       2038.78       1970.71       195.82 o                         
   0   7   1       2587.79       2418.74       155.13 o                         
   1   7   1       3750.96       3899.88       103.39 o                         
   2   7   1        150.70        152.58        65.47 o                         
   3   7   1       7956.69       5851.72       105.48 o                         
   4   7   1       6550.89       5108.14       398.61 o                         
   5   7   1        502.55        492.19        67.80 o                         
  12   7   1       2465.42       1893.43       267.51 o                         
  13   7   1         56.63         33.00       130.69 o                         
  14   7   1        163.99        125.17       127.75 o                         
  15   7   1        582.83        584.41       165.29 o                         
  -8   8   1        605.78        596.85       101.84 o                         
  -7   8   1        291.58        324.27        83.15 o                         
  -6   8   1         32.03         28.27        56.88 o                         
  -5   8   1        438.75        377.82        57.19 o                         
  -4   8   1        261.56        338.99        56.26 o                         
  -3   8   1         14.52          0.13        43.02 o                         
  -2   8   1       5053.31       5410.71       348.75 o                         
  -1   8   1        294.90        277.92        44.54 o                         
   0   8   1        194.18        185.06        40.73 o                         
   1   8   1       1803.37       1837.31        83.29 o                         
   2   8   1       1248.28       1177.90        61.99 o                         
   3   8   1         19.34         30.28        52.41 o                         
   4   8   1       3785.56       3011.61       256.92 o                         
   5   8   1       1599.29       1611.10        67.10 o                         
   6   8   1         31.51         20.22        69.45 o                         
  -7   9   1        162.22        104.93        83.08 o                         
  -6   9   1         23.95         37.64        82.92 o                         
  -5   9   1        106.38        120.61       113.79 o                         
  -4   9   1       2059.59       2345.15       136.54 o                         
  -3   9   1        766.96        702.31        51.16 o                         
  -2   9   1         41.27         27.94        62.34 o                         
  -1   9   1       1485.40       1354.15       199.72 o                         
   0   9   1         32.65          6.53        51.56 o                         
   1   9   1        508.33        446.55        68.61 o                         
   2   9   1       1017.43        710.49       146.11 o                         
   3   9   1         92.36         52.29        51.56 o                         
   4   9   1       1209.47       1092.98        62.66 o                         
   5   9   1      10192.05       8193.55       593.66 o                         
   6   9   1       1042.47        990.84        76.70 o                         
   7   9   1       3209.29       3206.79       181.29 o                         
  -6  10   1       1085.33       1130.29       105.24 o                         
  -5  10   1        134.31         46.45        83.62 o                         
  -4  10   1         16.65         48.50        57.45 o                         
  -3  10   1        626.94        686.72        70.77 o                         
  -2  10   1        463.49        432.18        57.57 o                         
  -1  10   1       1178.92       1385.15       107.98 o                         
   0  10   1       2097.78       2221.45        76.78 o                         
   1  10   1        154.68        136.85        43.01 o                         
   2  10   1        977.40       1080.75        64.59 o                         
   3  10   1       2607.77       2332.10       142.28 o                         
   4  10   1         79.94         66.50        51.82 o                         
   5  10   1        165.68        181.77        44.52 o                         
   6  10   1        642.50        501.61        63.55 o                         
   7  10   1         10.79         13.53        64.58 o                         
  -5  11   1        111.28         18.74        72.58 o                         
  -4  11   1          6.70         58.90        83.18 o                         
  -3  11   1         34.15         69.21        67.22 o                         
  -2  11   1         67.11          9.02        55.76 o                         
  -1  11   1         99.69         49.28        48.17 o                         
   0  11   1         38.56        -17.10        53.69 o                         
   1  11   1       1187.79       1071.61        92.36 o                         
   2  11   1        603.94        435.43        49.42 o                         
   3  11   1        759.95        720.03       134.55 o                         
   4  11   1        102.01        105.24        43.69 o                         
   5  11   1       1482.50       1416.60        62.68 o                         
   6  11   1        549.99        647.38        82.71 o                         
   7  11   1        381.44        334.71        82.33 o                         
   8  11   1       1141.67       1585.40       155.19 o                         
  -4  12   1        486.98        444.58        86.50 o                         
  -3  12   1         63.69        -14.17       100.77 o                         
  -2  12   1        431.15        411.54        68.93 o                         
  -1  12   1         26.34          2.26        81.86 o                         
   0  12   1        677.72        583.82        70.97 o                         
   1  12   1       1044.82       1192.38        72.87 o                         
   2  12   1         81.95         42.13        66.69 o                         
   3  12   1        221.72        159.90        55.44 o                         
   4  12   1        179.79        176.19        55.81 o                         
   5  12   1          9.85         30.41        58.80 o                         
   6  12   1        778.73        886.32        69.04 o                         
   7  12   1        512.68        381.42        77.39 o                         
   8  12   1        247.73        199.73        94.73 o                         
  -3  13   1          0.19        -35.52       105.94 o                         
  -2  13   1         39.30         67.44        82.10 o                         
  -1  13   1         95.17        118.03        68.32 o                         
   0  13   1        222.97        190.43        83.73 o                         
   1  13   1        711.66        674.22       138.57 o                         
   2  13   1        413.60        447.16        84.86 o                         
   3  13   1        272.56        272.21        49.42 o                         
   4  13   1       2286.16       2545.08       134.84 o                         
   5  13   1        646.10        655.69        59.51 o                         
   6  13   1         10.27         10.23        56.33 o                         
   7  13   1       2174.59       2526.41       199.58 o                         
   8  13   1        408.49        464.02        86.75 o                         
  -1  14   1        774.52        753.45       107.51 o                         
   0  14   1        849.96        766.12        88.44 o                         
   1  14   1        230.67        175.30        82.20 o                         
   2  14   1        186.51        198.56        69.08 o                         
   3  14   1        133.53        121.79        60.78 o                         
   4  14   1        574.71        657.70        71.02 o                         
   5  14   1        455.61        535.68        71.65 o                         
   6  14   1        462.30        465.71        71.92 o                         
   7  14   1        137.75        102.04       102.89 o                         
   8  14   1          3.27         28.62       106.96 o                         
   9  14   1          1.78         18.22       123.42 o                         
   1  15   1         91.57         24.37        73.88 o                         
   2  15   1        458.22        440.74        68.06 o                         
   3  15   1        469.90        532.11        75.48 o                         
   4  15   1         13.54         42.03        72.08 o                         
   5  15   1        823.01       1095.74        89.08 o                         
   6  15   1        563.10        541.30        95.58 o                         
   7  15   1         99.68         91.03       104.09 o                         
   8  15   1        658.90        852.24       130.44 o                         
   9  15   1        181.78        228.38       146.68 o                         
   5  16   1         10.59         24.28        85.91 o                         
   6  16   1        377.51        430.73       153.92 o                         
   7  16   1         80.08         83.70       104.70 o                         
   8  16   1         30.66         11.57       112.96 o                         
  -9 -15   2         81.07        106.35       112.61 o                         
  -8 -15   2          3.18        -11.60       102.59 o                         
  -7 -15   2        975.18       1092.62       161.20 o                         
  -6 -15   2        341.77        489.20       106.45 o                         
  -5 -15   2         72.14         31.31       104.14 o                         
  -4 -15   2        536.02        571.29       109.11 o                         
 -10 -14   2         23.65         32.28       134.53 o                         
  -9 -14   2        180.71        201.91       111.19 o                         
  -8 -14   2        276.24        287.56        96.88 o                         
  -7 -14   2        104.18         86.03        84.96 o                         
  -6 -14   2         76.33         69.20        84.79 o                         
  -5 -14   2          1.48          1.71        84.01 o                         
  -4 -14   2          6.26        -12.15        71.59 o                         
  -3 -14   2          2.97         -8.25        70.87 o                         
  -2 -14   2        118.18         68.46        68.36 o                         
  -1 -14   2         90.92         69.35        59.14 o                         
 -10 -13   2        489.92        341.11       117.90 o                         
  -9 -13   2          2.76         -9.32       100.56 o                         
  -8 -13   2       1063.09       1220.46       134.86 o                         
  -7 -13   2       1036.06       1255.38       155.39 o                         
  -6 -13   2         22.18         12.39        67.54 o                         
  -5 -13   2        969.47        810.58       159.55 o                         
  -4 -13   2        106.76         31.84        83.10 o                         
  -3 -13   2        558.71        607.51        70.01 o                         
  -2 -13   2       3400.93       3862.64       481.03 o                         
  -1 -13   2        438.06        416.15        69.87 o                         
   0 -13   2        285.16        267.83        64.62 o                         
   1 -13   2        603.03        562.50        74.83 o                         
 -10 -12   2        272.59        160.17       129.23 o                         
  -9 -12   2        209.32        194.71       101.37 o                         
  -8 -12   2        616.80        710.21        79.53 o                         
  -7 -12   2       1170.68       1176.66       126.91 o                         
  -6 -12   2        254.48        282.83        68.60 o                         
  -5 -12   2         74.07         41.49        67.27 o                         
  -4 -12   2        322.50        383.38        69.24 o                         
  -3 -12   2         26.46         -9.13        55.02 o                         
  -2 -12   2         11.22         19.56        47.15 o                         
  -1 -12   2         53.79         12.00        51.85 o                         
   0 -12   2         20.47        -16.08        58.91 o                         
   1 -12   2         46.66         -0.53        53.32 o                         
   2 -12   2         39.81        106.14        82.23 o                         
   3 -12   2          0.23         57.15        65.20 o                         
 -10 -11   2         28.66         47.15       109.08 o                         
  -9 -11   2         48.11         77.36        82.12 o                         
  -8 -11   2         12.40         24.43        64.36 o                         
  -7 -11   2        713.94        698.25       102.07 o                         
  -6 -11   2       3407.78       3406.80        91.95 o                         
  -5 -11   2       1401.87       1484.96       110.69 o                         
  -4 -11   2        484.86        438.25        76.08 o                         
  -3 -11   2         13.76         27.48        42.00 o                         
  -2 -11   2        301.57        289.02        54.99 o                         
  -1 -11   2       3115.20       2787.41       343.17 o                         
   0 -11   2       2134.17       1941.05       301.81 o                         
   1 -11   2         73.78         13.84        68.22 o                         
   2 -11   2       1007.52       1191.79        73.27 o                         
   3 -11   2        405.46        362.77        55.98 o                         
   4 -11   2          3.52        -44.85        65.67 o                         
 -10 -10   2        507.64        429.35       114.39 o                         
  -9 -10   2         56.16         78.51        94.66 o                         
  -8 -10   2        254.94        278.55        80.64 o                         
  -7 -10   2        129.14        116.73        70.90 o                         
  -6 -10   2        943.54        792.20        60.18 o                         
  -5 -10   2        271.10        285.45        77.11 o                         
  -4 -10   2        482.99        522.19        55.94 o                         
  -3 -10   2        682.72        514.74        61.11 o                         
  -2 -10   2        269.71        219.12        42.55 o                         
  -1 -10   2       1102.38       1100.35       155.77 o                         
   0 -10   2        912.00        962.17        58.00 o                         
   1 -10   2        749.38        780.05        46.21 o                         
   2 -10   2        121.44        127.92        43.77 o                         
   3 -10   2          1.60         27.39        58.88 o                         
   4 -10   2          0.24         -0.23        68.16 o                         
   5 -10   2        140.34         81.66        86.08 o                         
   6 -10   2        381.02        333.89        73.35 o                         
 -10  -9   2          5.27          0.60       103.62 o                         
  -9  -9   2        183.01        153.82        82.92 o                         
  -8  -9   2        606.49        529.34        70.56 o                         
  -7  -9   2        313.06        315.07        59.19 o                         
  -6  -9   2        491.37        506.67        61.06 o                         
  -5  -9   2      13036.12      11652.19       934.61 o                         
  -4  -9   2       2739.98       2815.13       592.84 o                         
  -3  -9   2        208.93        226.18        44.03 o                         
  -2  -9   2       5267.25       5678.61       246.89 o                         
  -1  -9   2        387.14        299.77        34.76 o                         
   0  -9   2        937.14       1009.13        47.75 o                         
   1  -9   2       1401.33       1590.95       138.61 o                         
   2  -9   2         84.22        125.97        66.26 o                         
   3  -9   2       1185.04       1199.27       176.74 o                         
   4  -9   2       2273.42       2465.85       200.14 o                         
   5  -9   2          8.34         36.62        83.57 o                         
   6  -9   2       1052.86       1071.65        77.12 o                         
   7  -9   2        660.94        499.24       106.04 o                         
 -15  -8   2         62.42         97.28       173.81 o                         
 -14  -8   2          0.92          9.89       144.45 o                         
 -13  -8   2        497.51        493.81       124.56 o                         
 -12  -8   2          7.81          9.86        95.96 o                         
 -11  -8   2        167.98        156.91        79.27 o                         
 -10  -8   2       3166.81       2913.57       110.21 o                         
  -9  -8   2        362.27        430.85        81.60 o                         
  -8  -8   2         18.20         30.02        63.38 o                         
  -7  -8   2       4745.65       4465.89       351.72 o                         
  -6  -8   2        647.69        531.99        57.30 o                         
  -5  -8   2        561.34        515.30        85.65 o                         
  -4  -8   2         68.43         38.51        52.01 o                         
  -3  -8   2        371.91        323.94        44.01 o                         
  -2  -8   2        196.49        177.26        37.59 o                         
  -1  -8   2       1220.15       1255.67        48.91 o                         
   0  -8   2        421.10        431.74        44.62 o                         
   1  -8   2        151.20        122.46        43.85 o                         
   2  -8   2         47.47         45.05        53.04 o                         
   3  -8   2       1540.38       1568.67        74.20 o                         
   4  -8   2        235.36        303.46        49.50 o                         
   5  -8   2          7.15        -44.96        59.28 o                         
   6  -8   2         34.51         17.89        82.66 o                         
   7  -8   2        483.86        413.83        71.99 o                         
   8  -8   2         57.50         28.86        83.20 o                         
 -15  -7   2        166.00        123.49       131.17 o                         
 -14  -7   2         56.49         42.56       110.40 o                         
 -13  -7   2          8.58         46.78       108.29 o                         
 -12  -7   2        432.13        375.45        86.60 o                         
 -11  -7   2        123.26         86.37        80.54 o                         
 -10  -7   2        755.85        722.14        87.77 o                         
  -9  -7   2       1730.87       1693.98       138.08 o                         
  -8  -7   2        479.43        406.64        57.97 o                         
  -7  -7   2        663.27        714.67        69.70 o                         
  -6  -7   2        883.71        604.40       107.74 o                         
  -5  -7   2         93.79         60.23        52.00 o                         
  -4  -7   2       2239.47       1876.60       101.62 o                         
  -3  -7   2       3945.78       3410.63       461.40 o                         
  -2  -7   2       2327.01       2120.03       282.00 o                         
  -1  -7   2       3433.95       3676.66       118.59 o                         
   0  -7   2       2176.32       1974.79        43.51 o                         
   1  -7   2       3899.22       3724.48       626.63 o                         
   2  -7   2       4322.86       4627.51       239.72 o                         
   3  -7   2        713.16        606.41        97.66 o                         
   4  -7   2       4224.18       4518.15       432.55 o                         
   5  -7   2       1814.43       2048.80        65.84 o                         
   6  -7   2        222.24        188.98        55.85 o                         
   7  -7   2       1291.20       1413.70        87.35 o                         
   8  -7   2        896.05        933.68        83.37 o                         
   9  -7   2          0.35         36.69       100.92 o                         
 -15  -6   2        373.61        414.53       117.80 o                         
 -14  -6   2        954.17       1017.06       104.32 o                         
 -13  -6   2         28.75          7.95       100.21 o                         
 -12  -6   2         10.82         -0.94        73.42 o                         
 -11  -6   2         27.84         18.06        71.69 o                         
 -10  -6   2       2292.48       2084.15       252.08 o                         
  -9  -6   2       1836.42       1744.24        84.15 o                         
  -8  -6   2        374.98        361.67        67.04 o                         
  -7  -6   2       1456.36       1295.67       108.96 o                         
  -6  -6   2         36.76         20.97        43.82 o                         
  -5  -6   2         70.80         20.10        38.31 o                         
  -4  -6   2        749.10        721.95       101.98 o                         
  -3  -6   2        613.69        414.34        93.94 o                         
  -2  -6   2       1875.85       1946.27        64.80 o                         
  -1  -6   2       1054.11        874.41        72.95 o                         
   0  -6   2         44.06         42.41        27.20 o                         
   1  -6   2        154.07        213.41        39.15 o                         
   2  -6   2        134.28        135.71        43.84 o                         
   3  -6   2       2623.30       2469.06       146.04 o                         
   4  -6   2        203.07        217.50        44.07 o                         
   5  -6   2         21.75         40.29        54.61 o                         
   6  -6   2        554.26        540.28        75.72 o                         
   7  -6   2        248.55        144.90        48.79 o                         
   8  -6   2         61.74         81.99        57.20 o                         
   9  -6   2        412.91        573.60        80.90 o                         
 -15  -5   2         25.21         41.10       101.80 o                         
 -14  -5   2        178.60        128.18        93.16 o                         
 -13  -5   2        778.08        740.50        88.33 o                         
 -12  -5   2        364.00        300.26        69.82 o                         
 -11  -5   2       2134.04       2436.21       306.24 o                         
 -10  -5   2       1358.55       1320.05       126.64 o                         
  -9  -5   2        924.15        999.12        73.03 o                         
  -8  -5   2       3497.41       3197.21        91.54 o                         
  -7  -5   2         59.16         51.74        52.79 o                         
  -6  -5   2       1856.77       1817.04        78.74 o                         
  -5  -5   2       3769.34       3265.60       636.21 o                         
  -4  -5   2       1023.48        978.94        97.18 o                         
  -3  -5   2      16505.96      14808.69      2423.42 o                         
  -2  -5   2      11215.44      10799.87       576.48 o                         
  -1  -5   2          5.05         12.46        34.94 o                         
   0  -5   2      11931.82      12711.53       551.08 o                         
   1  -5   2       1648.70       1549.55       150.35 o                         
   2  -5   2        463.20        499.88        58.13 o                         
   3  -5   2       1916.30       1813.09        56.88 o                         
   4  -5   2       1332.22       1511.18        74.91 o                         
   5  -5   2        272.90        328.69        44.33 o                         
   6  -5   2        235.08        279.59        66.34 o                         
   7  -5   2        699.03        710.44        57.59 o                         
   8  -5   2       2155.72       2132.11       114.29 o                         
   9  -5   2        790.12        726.74        83.91 o                         
  10  -5   2         10.49          4.97        79.77 o                         
 -15  -4   2          3.72          4.99       101.93 o                         
 -14  -4   2        890.27        788.92        95.86 o                         
 -13  -4   2        726.80        707.72        88.60 o                         
 -12  -4   2         20.25         19.04        72.55 o                         
 -11  -4   2       1810.41       1820.53       196.31 o                         
 -10  -4   2       1424.61       1375.59        76.56 o                         
  -9  -4   2         11.84         11.25        49.74 o                         
  -8  -4   2       2439.62       2578.29       302.52 o                         
  -7  -4   2        375.50        366.41        56.45 o                         
  -6  -4   2          0.20          7.26        44.91 o                         
  -5  -4   2        157.63        237.27        57.07 o                         
  -4  -4   2         11.74         21.01        53.22 o                         
  -3  -4   2         96.86         34.57        30.72 o                         
  -2  -4   2       1395.30       1312.76        54.29 o                         
  -1  -4   2         61.70         68.84        39.59 o                         
   0  -4   2         37.68         48.18        30.80 o                         
   1  -4   2        541.73        515.18        53.77 o                         
   2  -4   2       2848.61       3478.12        72.32 o                         
   3  -4   2        392.75        329.85        39.66 o                         
   4  -4   2        347.58        403.67        45.81 o                         
   5  -4   2        276.34        285.55        44.05 o                         
   6  -4   2      13012.39      13247.62       254.51 o                         
   7  -4   2       2424.54       2662.64        76.50 o                         
   8  -4   2       1035.56       1072.29        76.84 o                         
   9  -4   2       2665.63       2938.46       130.57 o                         
  10  -4   2        374.56        324.94        66.51 o                         
  11  -4   2          7.16         46.47        81.01 o                         
 -14  -3   2          1.29         -6.57       100.76 o                         
 -13  -3   2        461.07        496.65        86.50 o                         
 -12  -3   2        575.46        509.24        71.68 o                         
 -11  -3   2        228.38        160.31        66.80 o                         
 -10  -3   2       2104.17       1811.41        67.69 o                         
  -9  -3   2       1548.19       1752.40       124.46 o                         
  -8  -3   2       1565.74       1691.15        96.46 o                         
  -7  -3   2       2019.11       1657.43        71.01 o                         
  -6  -3   2       1758.96       1541.15        68.03 o                         
  -5  -3   2       3118.50       3218.89        91.75 o                         
  -4  -3   2       7089.00       5557.05       800.60 o                         
  -3  -3   2       5094.82       4870.89       275.82 o                         
  -2  -3   2       1435.49       1097.94       181.37 o                         
  -1  -3   2       3125.46       2873.87       213.56 o                         
   0  -3   2       3766.00       3764.26        70.66 o                         
   1  -3   2      12719.64      15020.94       361.82 o                         
   2  -3   2       2129.45       1986.32        66.75 o                         
   3  -3   2        199.37        162.07        35.43 o                         
   4  -3   2       8239.79       8265.57       356.10 o                         
   5  -3   2        813.71        833.54        49.65 o                         
   6  -3   2        321.19        299.13        45.71 o                         
   7  -3   2       3408.15       3515.83       166.53 o                         
   8  -3   2       1899.58       1782.22        77.07 o                         
   9  -3   2        382.61        371.95        55.26 o                         
  10  -3   2       1464.39       1612.67        89.72 o                         
  11  -3   2         73.78        120.81        81.20 o                         
  12  -3   2         75.83         56.71        81.29 o                         
 -14  -2   2        392.14        354.52       105.64 o                         
 -13  -2   2        378.05        361.27        86.09 o                         
 -12  -2   2        276.79        275.18        69.29 o                         
 -11  -2   2         10.04         15.44        64.74 o                         
 -10  -2   2        718.21        750.06       126.46 o                         
  -9  -2   2       1532.02       1496.23       215.07 o                         
  -8  -2   2          5.99         40.14        49.59 o                         
  -7  -2   2       1170.30       1456.37       105.69 o                         
  -6  -2   2       1242.04       1293.24        63.05 o                         
  -5  -2   2        233.50        175.47        49.70 o                         
  -4  -2   2         14.40         34.35        48.07 o                         
  -3  -2   2        867.89        792.96        64.62 o                         
  -2  -2   2       1031.81        767.99        89.05 o                         
  -1  -2   2       3121.08       3255.46        79.83 o                         
   0  -2   2       4742.61       5480.34        78.96 o                         
   1  -2   2         77.68         32.96        34.21 o                         
   2  -2   2        426.33        445.84        45.42 o                         
   3  -2   2         67.95         69.11        40.85 o                         
   4  -2   2       2413.51       2593.60       145.27 o                         
   5  -2   2        776.58        755.69        59.26 o                         
   6  -2   2         20.85         36.38        51.18 o                         
   7  -2   2        407.68        408.97        44.77 o                         
   8  -2   2       2558.41       2782.72       126.92 o                         
   9  -2   2          3.38         13.92        44.54 o                         
  10  -2   2        302.20        211.85        48.11 o                         
  11  -2   2       1487.87       1649.03        89.16 o                         
  12  -2   2          2.09        -77.40        99.13 o                         
 -14  -1   2         87.64        138.06       102.22 o                         
 -13  -1   2         11.94        -24.55        82.90 o                         
 -12  -1   2         31.88         22.15        80.61 o                         
 -11  -1   2        390.25        460.91        86.31 o                         
 -10  -1   2        504.73        559.73        67.84 o                         
  -9  -1   2        959.08        907.24       128.20 o                         
  -8  -1   2        726.91        635.28        49.83 o                         
  -7  -1   2        183.58        120.67        52.94 o                         
  -6  -1   2       8199.57       8174.37       498.16 o                         
  -5  -1   2        315.36        360.74        52.41 o                         
  -4  -1   2       2440.55       2469.51        75.91 o                         
  -3  -1   2      25494.46      26067.78       272.51 o                         
  -2  -1   2       4150.32       4058.18       197.11 o                         
  -1  -1   2         12.35         24.43        67.60 o                         
   0  -1   2       3953.80       4131.58        89.30 o                         
   1  -1   2        449.03        599.96        48.03 o                         
   2  -1   2       2356.55       2599.51        57.92 o                         
   3  -1   2       3983.43       4299.63       185.24 o                         
   4  -1   2        275.67        257.04        51.23 o                         
   5  -1   2       8225.44       8705.08       223.39 o                         
   6  -1   2      10957.15      12192.05       656.78 o                         
   7  -1   2          2.40         17.34        50.68 o                         
   8  -1   2         47.11         60.75        51.18 o                         
   9  -1   2        403.06        482.71        55.70 o                         
  10  -1   2        440.93        497.30        68.64 o                         
  11  -1   2        533.21        427.11        67.83 o                         
  12  -1   2        132.52        117.38        68.07 o                         
  13  -1   2         60.11         98.65       107.90 o                         
 -14   0   2        449.85        524.12       104.86 o                         
 -13   0   2        648.31        673.50        97.02 o                         
 -12   0   2        215.19        193.74        81.08 o                         
 -11   0   2       1989.49       2150.87       309.13 o                         
 -10   0   2          9.61         21.19        51.00 o                         
  -9   0   2        128.25        136.48        51.37 o                         
  -8   0   2       5566.35       5619.26       370.02 o                         
  -7   0   2        311.05        380.57        44.76 o                         
  -6   0   2        283.02        366.41        48.63 o                         
  -5   0   2          5.30         18.80        39.96 o                         
  -4   0   2       3109.17       2996.67        81.64 o                         
  -3   0   2      14784.33      15121.02       196.39 o                         
  -2   0   2       5481.06       5269.66       115.46 o                         
  -1   0   2       1526.55       1680.83        92.85 o                         
   0   0   2         34.13         45.23        67.23 o                         
   1   0   2       3535.00       4262.68        95.03 o                         
   2   0   2       2528.34       2529.02        68.65 o                         
   3   0   2         22.53         34.50        50.69 o                         
   4   0   2       8919.03       9209.83       890.68 o                         
   5   0   2         15.46         35.37        47.71 o                         
   6   0   2        134.61         76.76        43.31 o                         
   7   0   2       1227.89       1371.32        61.06 o                         
   8   0   2        141.95        188.03        51.87 o                         
   9   0   2         10.92         50.13        51.10 o                         
  10   0   2         33.25         14.70        65.26 o                         
  11   0   2        806.42        725.23        71.26 o                         
  12   0   2       1958.14       2143.81        94.34 o                         
  13   0   2        138.39         44.82       102.85 o                         
 -13   1   2        246.95        206.32       101.66 o                         
 -12   1   2         76.84         76.93        81.02 o                         
 -11   1   2         91.58         66.29        66.05 o                         
 -10   1   2       1767.08       1987.68       206.11 o                         
  -9   1   2          8.25         14.85        40.70 o                         
  -8   1   2        331.27        335.45        45.99 o                         
  -7   1   2       7170.40       6883.40       332.93 o                         
  -6   1   2          0.69          3.59        34.18 o                         
  -5   1   2       1206.57       1357.72        60.45 o                         
  -4   1   2       6560.02       5837.70        98.39 o                         
  -3   1   2       1417.08       1350.87        59.76 o                         
  -2   1   2      13959.11      14383.90       179.42 o                         
  -1   1   2      11208.97       9980.42       378.93 o                         
   0   1   2          2.53         60.92        55.81 o                         
   1   1   2      19370.57      21533.22       291.72 o                         
   2   1   2       5494.00       5674.70       206.12 o                         
   3   1   2        172.01        170.48        41.38 o                         
   4   1   2       2360.07       1669.50        81.24 o                         
   5   1   2        206.10        226.77        42.61 o                         
   6   1   2        406.93        327.38        49.29 o                         
   7   1   2       7222.45       6457.35       912.81 o                         
   8   1   2        244.71        281.46        53.49 o                         
   9   1   2       1488.47       1605.90        64.31 o                         
  10   1   2       1388.93       1407.35        64.89 o                         
  11   1   2         73.40         16.52        54.94 o                         
  12   1   2        403.51        430.10        71.71 o                         
  13   1   2         11.51         59.65        84.22 o                         
  14   1   2          2.39          1.66        85.69 o                         
 -13   2   2         68.81         58.86        80.11 o                         
 -12   2   2       2299.72       2377.34       272.04 o                         
 -11   2   2          1.17         43.92        78.27 o                         
 -10   2   2          7.67          4.33        64.09 o                         
  -9   2   2        289.83        348.14        55.51 o                         
  -8   2   2       1395.71       1336.24        97.22 o                         
  -7   2   2        419.84        415.78        46.69 o                         
  -6   2   2          7.29         -5.39        36.97 o                         
  -5   2   2       2769.09       2445.47        66.83 o                         
  -4   2   2        519.45        614.92        54.33 o                         
  -3   2   2       7333.54       6691.22       412.90 o                         
  -2   2   2       1287.53       1154.97        65.79 o                         
  -1   2   2       9578.74       9370.44       646.31 o                         
   0   2   2        932.03        805.31        70.10 o                         
   1   2   2       6796.22       6836.89       163.24 o                         
   2   2   2       4016.91       4625.97       147.17 o                         
   3   2   2      26713.26      22882.70      1871.25 o                         
   4   2   2        252.30        211.86        43.68 o                         
   5   2   2        241.67        369.94        57.61 o                         
   6   2   2       1557.91       1258.87       160.04 o                         
   7   2   2       5149.87       4999.34       626.16 o                         
   8   2   2       3977.71       4337.97        88.46 o                         
   9   2   2       1411.14       1592.73       188.69 o                         
  10   2   2        563.22        562.60        66.50 o                         
  11   2   2        749.89        862.56       127.62 o                         
  12   2   2       1032.97       1133.23        82.84 o                         
  13   2   2        995.99       1028.44        91.80 o                         
  14   2   2        323.77        383.94        86.79 o                         
 -12   3   2        124.83        125.18        79.63 o                         
 -11   3   2        386.63        474.93        85.69 o                         
 -10   3   2         57.88         55.68        64.39 o                         
  -9   3   2         62.06         94.05        51.74 o                         
  -8   3   2         12.48         37.92        50.35 o                         
  -7   3   2        651.80        641.83        55.38 o                         
  -6   3   2       3906.48       4228.54        94.55 o                         
  -5   3   2       7912.33       8180.92       186.37 o                         
  -4   3   2       2734.37       2669.84       149.62 o                         
  -3   3   2       7364.54       7404.50       178.74 o                         
  -2   3   2        976.88       1226.96        54.28 o                         
  -1   3   2        254.82        187.29        44.97 o                         
   0   3   2        784.09        672.40       117.53 o                         
   1   3   2       1067.71       1104.58        78.25 o                         
   2   3   2       3216.78       2806.43       118.08 o                         
   3   3   2      23313.99      21262.71      2945.17 o                         
   4   3   2          0.25          1.96        58.46 o                         
   5   3   2       2738.26       2119.78       125.57 o                         
   6   3   2       6871.58       5817.64       374.01 o                         
   7   3   2         79.08         47.71        54.66 o                         
   8   3   2        839.90        762.86        60.77 o                         
   9   3   2       1734.26       1474.02        76.28 o                         
  10   3   2         25.46         21.12        52.35 o                         
  11   3   2         29.56         12.13        66.95 o                         
  12   3   2          4.93          1.28        68.40 o                         
  13   3   2         91.57        112.30        69.16 o                         
  14   3   2         25.46         -9.17        84.93 o                         
 -12   4   2        139.06         79.98        97.99 o                         
 -11   4   2        623.46        546.15        91.85 o                         
 -10   4   2        262.22        207.27        66.18 o                         
  -9   4   2       1387.26       1561.54        74.16 o                         
  -8   4   2          9.51          5.33        52.37 o                         
  -7   4   2       1007.63       1016.05        51.29 o                         
  -6   4   2       1611.80       1616.16        68.18 o                         
  -5   4   2       3430.41       3591.30        74.81 o                         
  -4   4   2        325.25        304.99        63.34 o                         
  -3   4   2       2056.88       1683.26        55.26 o                         
  -2   4   2       1111.42       1257.35        60.45 o                         
  -1   4   2       2536.30       2368.00        75.48 o                         
   0   4   2        406.40        391.99        46.21 o                         
   1   4   2      11581.22      10878.33       477.64 o                         
   2   4   2        345.21        217.27        55.72 o                         
   3   4   2         72.03         50.47        64.53 o                         
   5   4   2       3235.41       2649.08       346.17 o                         
   6   4   2        452.28        348.29        67.79 o                         
   7   4   2       2030.22       1834.75        73.99 o                         
   8   4   2       2223.70       2107.59       135.48 o                         
   9   4   2        387.08        298.29        45.69 o                         
  10   4   2       1292.83       1237.66        57.53 o                         
  11   4   2        611.43        585.63        59.37 o                         
  12   4   2          6.22          2.32        55.72 o                         
  13   4   2        137.83        183.57        74.10 o                         
  14   4   2        806.58        870.49        86.66 o                         
  15   4   2         88.37         90.56       104.39 o                         
 -11   5   2        519.99        452.03        83.59 o                         
 -10   5   2        190.92        188.80        58.42 o                         
  -9   5   2         63.20         81.29        64.78 o                         
  -8   5   2       1456.32       1478.77       187.80 o                         
  -7   5   2       1611.19       1924.71       216.70 o                         
  -6   5   2          2.66        -42.01        42.01 o                         
  -5   5   2       2665.34       2826.21        69.30 o                         
  -4   5   2       3415.56       3506.30       207.72 o                         
  -3   5   2       2894.90       2919.37       235.56 o                         
  -2   5   2       6393.40       6440.66       293.92 o                         
  -1   5   2       7579.21       7177.15       305.75 o                         
   0   5   2       2771.57       2409.53       515.92 o                         
   1   5   2        685.08        681.11       147.73 o                         
   2   5   2       2997.25       2378.06       166.98 o                         
   3   5   2       2764.85       1751.50        89.14 o                         
   4   5   2      13780.83      11300.13      2510.01 o                         
   7   5   2       1968.74       1510.19       200.37 o                         
   8   5   2        758.37        612.20        97.31 o                         
   9   5   2       4526.81       4151.84       253.07 o                         
  10   5   2        773.00        727.81        61.53 o                         
  11   5   2        160.04        145.27        63.65 o                         
  12   5   2       1128.23       1137.40        94.42 o                         
  13   5   2        153.91         95.74        72.94 o                         
  14   5   2         17.84         28.73        68.04 o                         
  15   5   2        100.25        109.44        89.61 o                         
 -10   6   2       1093.62        988.81       102.56 o                         
  -9   6   2        437.96        376.24        69.12 o                         
  -8   6   2        956.49        904.44        57.36 o                         
  -7   6   2       3086.08       3199.00       226.09 o                         
  -6   6   2       1540.22       1813.57        74.36 o                         
  -5   6   2        475.04        464.84        46.03 o                         
  -4   6   2        723.15        693.16        48.35 o                         
  -3   6   2         98.11        129.86        52.92 o                         
  -2   6   2       2023.30       2170.89       101.30 o                         
  -1   6   2       1195.50       1231.55        84.31 o                         
   0   6   2        158.29        139.38        48.20 o                         
   1   6   2         68.55        112.13        49.59 o                         
   2   6   2         38.94         66.93        48.82 o                         
   3   6   2       4064.58       3267.34       324.74 o                         
   4   6   2        342.65        254.05        66.92 o                         
  10   6   2       4609.68       3945.87       511.50 o                         
  11   6   2         92.10         32.88        69.55 o                         
  12   6   2         11.57         -0.77        62.30 o                         
  13   6   2       1607.21       1567.51        98.36 o                         
  14   6   2        153.46        149.97        78.82 o                         
  15   6   2         48.25         77.19        94.97 o                         
  -9   7   2        378.83        415.60        81.55 o                         
  -8   7   2       1257.27       1188.74        74.21 o                         
  -7   7   2        341.92        329.69        67.87 o                         
  -6   7   2         18.60         -1.56        53.59 o                         
  -5   7   2        194.18        154.26        55.06 o                         
  -4   7   2       2697.37       2816.85        63.54 o                         
  -3   7   2         40.71         47.04        42.59 o                         
  -2   7   2          7.57         25.42        42.00 o                         
  -1   7   2      10930.95      11700.22       266.69 o                         
   0   7   2        654.41        566.74        50.74 o                         
   1   7   2          1.09          1.69        35.44 o                         
   2   7   2       5423.89       4259.29       183.70 o                         
   3   7   2       3121.09       2788.80       162.38 o                         
   4   7   2       4128.52       3251.67        93.22 o                         
   5   7   2       6762.03       5403.72       412.29 o                         
  13   7   2        290.90        227.22       133.62 o                         
  14   7   2        544.39        411.64       140.25 o                         
  15   7   2        335.76        400.26       160.13 o                         
  -9   8   2        245.42        278.18       141.72 o                         
  -8   8   2        172.60        104.70        81.39 o                         
  -7   8   2          4.23          4.03        81.23 o                         
  -6   8   2         73.00         50.15        55.48 o                         
  -5   8   2        192.28        225.37        72.51 o                         
  -4   8   2        202.06        235.88        47.77 o                         
  -3   8   2       1087.43       1075.59        51.17 o                         
  -2   8   2        268.73        302.28        54.35 o                         
  -1   8   2         86.58        101.25        37.24 o                         
   0   8   2        180.88        203.52        43.33 o                         
   1   8   2        312.47        393.87        75.10 o                         
   2   8   2        964.58       1051.94        61.41 o                         
   3   8   2          8.01         -5.37        42.32 o                         
   4   8   2        575.40        560.70        63.57 o                         
   5   8   2        928.78        779.35        75.42 o                         
   6   8   2       1125.09        960.98       200.26 o                         
  -8   9   2        597.99        355.74        87.04 o                         
  -7   9   2        277.70        228.76        82.26 o                         
  -6   9   2         73.77         56.45        82.58 o                         
  -5   9   2       2215.05       2343.51       204.92 o                         
  -4   9   2        971.91        976.03        61.16 o                         
  -3   9   2        662.85        751.96        59.20 o                         
  -2   9   2       3687.70       4281.40       255.63 o                         
  -1   9   2          2.54          6.59        51.98 o                         
   0   9   2       2710.26       2647.53       413.95 o                         
   1   9   2       2831.08       2364.20       310.25 o                         
   2   9   2        379.86        451.36        57.89 o                         
   3   9   2        233.23        201.45        52.98 o                         
   4   9   2       1555.69       1270.33       142.44 o                         
   5   9   2         45.62         53.81        61.79 o                         
   6   9   2       2104.04       1697.25       191.56 o                         
  -7  10   2        470.64        262.99       126.36 o                         
  -6  10   2         56.67        158.64        80.98 o                         
  -5  10   2          5.90         22.61        57.85 o                         
  -4  10   2         53.73         32.54        66.69 o                         
  -3  10   2        417.22        372.12        57.40 o                         
  -2  10   2        135.58        108.57        67.43 o                         
  -1  10   2        135.45        124.53        66.72 o                         
   0  10   2         70.19         64.84        52.27 o                         
   1  10   2        407.86        504.22        54.88 o                         
   2  10   2        254.17        205.57        43.60 o                         
   3  10   2        157.49        130.12        43.36 o                         
   4  10   2          0.69         18.93        51.20 o                         
   5  10   2         77.21         67.03        51.40 o                         
   6  10   2        704.72        685.55        57.36 o                         
   7  10   2       1157.71        875.78       194.41 o                         
  -5  11   2         34.46         47.72        81.63 o                         
  -4  11   2       1847.66       2031.41       155.39 o                         
  -3  11   2        304.70        249.68        68.45 o                         
  -2  11   2          6.33         18.07        66.83 o                         
  -1  11   2       1270.17       1484.37       100.94 o                         
   0  11   2         47.13          0.01        46.65 o                         
   1  11   2        545.95        536.27        67.99 o                         
   2  11   2       3107.61       2886.25        82.82 o                         
   3  11   2         79.82         81.89        52.35 o                         
   4  11   2       2239.04       2157.73        71.89 o                         
   5  11   2       7074.41       6099.99       171.81 o                         
   6  11   2        189.86        156.94        47.91 o                         
   7  11   2        120.15         96.55        80.37 o                         
  -4  12   2        243.99        214.35        84.27 o                         
  -3  12   2          1.67         28.26        93.14 o                         
  -2  12   2        164.88        128.68        82.35 o                         
  -1  12   2       1551.99       1759.42        88.92 o                         
   0  12   2        189.13        135.64        54.54 o                         
   1  12   2        376.65        409.48        60.88 o                         
   2  12   2         37.26         60.87        46.75 o                         
   3  12   2        139.32        147.45        66.98 o                         
   4  12   2         88.47         93.68        66.89 o                         
   5  12   2         24.73         26.65        55.24 o                         
   6  12   2        187.00        157.29        60.31 o                         
   7  12   2         30.23         23.76        81.49 o                         
   8  12   2         65.74         65.55       108.47 o                         
  -3  13   2        342.92        261.40        84.04 o                         
  -2  13   2        718.24        682.47        75.09 o                         
  -1  13   2        188.05        145.82        59.05 o                         
   0  13   2       1079.43       1312.64        88.77 o                         
   1  13   2       1764.96       2301.86        97.95 o                         
   2  13   2          3.13         22.69        74.33 o                         
   3  13   2         26.93         82.51        66.51 o                         
   4  13   2         69.14         39.70        56.21 o                         
   5  13   2       1861.37       2108.11       102.49 o                         
   6  13   2       1078.15       1209.22       112.45 o                         
   7  13   2        584.74        574.94        93.24 o                         
   8  13   2        259.73        261.33        84.79 o                         
  -1  14   2        122.53         14.39       102.35 o                         
   0  14   2         50.67         64.04        80.91 o                         
   1  14   2          0.17         -8.82        67.38 o                         
   2  14   2        147.97         69.53        84.10 o                         
   3  14   2        345.98        284.78        85.60 o                         
   4  14   2        188.46        145.77        69.66 o                         
   5  14   2         41.06         45.75        68.85 o                         
   6  14   2        524.21        643.96        77.49 o                         
   7  14   2        497.35        500.37        95.19 o                         
   8  14   2        160.33        176.03       101.34 o                         
   1  15   2        896.18       1005.57       151.32 o                         
   2  15   2       1106.48       1339.28       248.40 o                         
   3  15   2        191.45        184.00        84.93 o                         
   4  15   2        917.00        935.66        82.31 o                         
   5  15   2        166.82         88.84        70.59 o                         
   6  15   2         30.11         15.31        80.01 o                         
   7  15   2       1436.02       1783.39       103.54 o                         
   8  15   2        145.57        165.37        95.82 o                         
   9  15   2         72.80         35.98       162.63 o                         
   4  16   2          3.17        -24.53        85.89 o                         
   5  16   2         68.10         65.05        74.23 o                         
   6  16   2         15.81         13.82        85.40 o                         
   7  16   2         73.02         71.00       113.22 o                         
   8  16   2        327.06        396.33       130.41 o                         
   9  16   2         29.73         21.12       148.35 o                         
  -7 -15   3        376.91        409.02       151.53 o                         
 -10 -14   3         21.98         18.95       126.40 o                         
  -9 -14   3         10.17        -16.62       100.39 o                         
  -8 -14   3         22.86        -13.97       100.93 o                         
  -7 -14   3        423.41        574.93       105.02 o                         
  -6 -14   3        156.60        228.97       102.15 o                         
  -5 -14   3          0.03         12.52        82.56 o                         
  -4 -14   3        377.75        493.13       103.64 o                         
  -3 -14   3        431.07        536.70       105.07 o                         
  -2 -14   3          1.74        -30.87        64.76 o                         
 -11 -13   3        671.15        917.34       175.17 o                         
 -10 -13   3        121.41        108.84       104.76 o                         
  -9 -13   3        240.60        211.80        92.90 o                         
  -8 -13   3        407.38        378.71        85.92 o                         
  -7 -13   3        589.95        697.37        96.05 o                         
  -6 -13   3        402.06        504.85        85.75 o                         
  -5 -13   3        936.03        946.13       335.69 o                         
  -4 -13   3        143.89        109.97        67.75 o                         
  -3 -13   3        533.34        698.96        92.56 o                         
  -2 -13   3        280.93        235.90        68.90 o                         
  -1 -13   3        127.73        126.36        82.59 o                         
   0 -13   3        163.73         95.58        72.19 o                         
   1 -13   3          0.18        -24.62       146.36 o                         
 -11 -12   3         53.49         -1.34       127.79 o                         
 -10 -12   3          2.74         -2.76       102.15 o                         
  -9 -12   3         21.82          5.53        81.39 o                         
  -8 -12   3        144.30        156.72        99.41 o                         
  -7 -12   3        278.68        253.14        72.35 o                         
  -6 -12   3       1050.89       1257.99       264.16 o                         
  -5 -12   3        767.43        605.95       167.62 o                         
  -4 -12   3        218.38        238.57        67.99 o                         
  -3 -12   3        199.98        195.83        68.03 o                         
  -2 -12   3        424.70        427.45        62.30 o                         
  -1 -12   3        177.56         82.64        59.04 o                         
   0 -12   3       1352.26       1459.09       135.84 o                         
   1 -12   3       1216.83       1106.96        61.75 o                         
   2 -12   3         15.98         -0.75        58.92 o                         
 -11 -11   3       1305.58       1493.87       149.72 o                         
 -10 -11   3        900.07       1077.73       125.04 o                         
  -9 -11   3        328.45        327.35        69.38 o                         
  -8 -11   3       2551.83       2680.99       315.73 o                         
  -7 -11   3         22.64         51.58        65.06 o                         
  -6 -11   3        151.29         93.04        67.17 o                         
  -5 -11   3       3609.94       3767.92        91.91 o                         
  -4 -11   3       1368.99       1586.08        76.28 o                         
  -3 -11   3        557.04        484.89       125.46 o                         
  -2 -11   3       3540.36       3112.98       191.58 o                         
  -1 -11   3        826.39        774.67        65.04 o                         
   0 -11   3        356.50        277.04        53.17 o                         
   1 -11   3        729.61        724.89        69.32 o                         
   2 -11   3          9.97         69.53        68.00 o                         
   3 -11   3         12.27        -10.18        64.58 o                         
   4 -11   3        402.12        330.97        75.24 o                         
 -12 -10   3         51.15         18.02       177.54 o                         
 -11 -10   3        179.36        193.39       123.63 o                         
 -10 -10   3        203.12        236.43        86.70 o                         
  -9 -10   3        441.31        367.77        76.63 o                         
  -8 -10   3         45.12         83.89        70.89 o                         
  -7 -10   3        736.30        766.00       161.19 o                         
  -6 -10   3         65.87         78.48        65.34 o                         
  -5 -10   3        271.63        240.25        66.96 o                         
  -4 -10   3         43.75         66.60        66.03 o                         
  -3 -10   3        506.49        406.05        56.92 o                         
  -2 -10   3        526.23        568.89        95.60 o                         
  -1 -10   3       1003.97       1235.58        58.52 o                         
   0 -10   3        951.43        871.80        51.22 o                         
   1 -10   3         59.94         58.74        54.94 o                         
   2 -10   3        248.91        279.86        67.65 o                         
   3 -10   3        116.50        103.49        59.19 o                         
   4 -10   3        820.80        749.43        57.88 o                         
   5 -10   3       1044.05       1017.68        62.75 o                         
 -14  -9   3        487.38        615.10       314.72 o                         
 -13  -9   3          0.50         19.01       119.11 o                         
 -12  -9   3       1161.06       1071.03       112.10 o                         
 -11  -9   3         76.36         74.59        96.08 o                         
 -10  -9   3        352.28        402.64        93.15 o                         
  -9  -9   3       1815.80       2000.79       182.45 o                         
  -8  -9   3        189.83        116.64        64.76 o                         
  -7  -9   3         56.26         42.26        51.33 o                         
  -6  -9   3       3751.49       3775.99       578.08 o                         
  -5  -9   3        332.25        354.47        65.66 o                         
  -4  -9   3       4306.87       3421.42       556.04 o                         
  -3  -9   3        384.73        443.55        55.50 o                         
  -2  -9   3       3658.92       3044.78       554.23 o                         
  -1  -9   3        162.60        145.29        37.95 o                         
   0  -9   3       1230.30       1376.80        59.27 o                         
   1  -9   3        428.36        473.97        55.85 o                         
   2  -9   3        439.58        376.51        40.53 o                         
   3  -9   3        182.92        180.80        55.74 o                         
   4  -9   3        397.69        338.59        53.63 o                         
   5  -9   3         30.06         63.91        60.09 o                         
   6  -9   3        102.14        106.45        65.91 o                         
 -15  -8   3        246.06        228.29       140.03 o                         
 -14  -8   3          8.27         -5.04       132.25 o                         
 -13  -8   3        197.08        126.94       118.47 o                         
 -12  -8   3         39.76         37.48        99.81 o                         
 -11  -8   3         44.40         33.68        86.27 o                         
 -10  -8   3        647.86        709.47        75.92 o                         
  -9  -8   3         44.65         33.66        61.76 o                         
  -8  -8   3        360.61        394.27        53.17 o                         
  -7  -8   3        290.33        283.26        58.97 o                         
  -6  -8   3        345.54        378.15        54.79 o                         
  -5  -8   3       2076.68       2301.52       348.15 o                         
  -4  -8   3       2152.67       2115.81       194.88 o                         
  -3  -8   3       4039.50       2985.54       310.79 o                         
  -2  -8   3        931.49        914.31        47.90 o                         
  -1  -8   3        380.36        354.29        38.78 o                         
   0  -8   3       1465.24       1326.10        90.14 o                         
   1  -8   3        950.93        972.13       131.49 o                         
   2  -8   3        129.89        157.89        38.87 o                         
   3  -8   3        866.12        805.57        61.34 o                         
   4  -8   3         52.77         68.84        48.21 o                         
   5  -8   3        934.06       1098.72        71.25 o                         
   6  -8   3       2565.24       2786.18       104.52 o                         
   7  -8   3        142.23        169.65        64.28 o                         
 -15  -7   3         32.86         57.26       126.88 o                         
 -14  -7   3        705.74        954.57       128.36 o                         
 -13  -7   3        876.93        966.84       129.70 o                         
 -12  -7   3        447.18        484.34        86.48 o                         
 -11  -7   3        958.18        887.32       118.26 o                         
 -10  -7   3       1323.65       1403.34        87.05 o                         
  -9  -7   3        423.21        392.27        99.72 o                         
  -8  -7   3       4617.22       4698.38       285.42 o                         
  -7  -7   3       2811.96       2469.11       286.27 o                         
  -6  -7   3        571.87        506.90        46.73 o                         
  -5  -7   3       4755.47       4693.92       157.89 o                         
  -4  -7   3       4159.12       3830.34        84.22 o                         
  -3  -7   3        743.94        682.79       171.82 o                         
  -2  -7   3       2585.11       2244.94       252.34 o                         
  -1  -7   3       1415.35       1442.94       170.89 o                         
   0  -7   3       4206.60       3967.48       297.15 o                         
   1  -7   3        778.13        641.87        46.11 o                         
   2  -7   3         91.44         68.61        43.25 o                         
   3  -7   3       5433.98       5732.46        85.71 o                         
   4  -7   3          5.90        -28.51        54.92 o                         
   5  -7   3       1385.79       1473.12        49.69 o                         
   6  -7   3        208.08        144.20        67.74 o                         
   7  -7   3        881.51        817.33        70.26 o                         
   8  -7   3         38.60         70.01        81.60 o                         
 -15  -6   3         31.35         75.19       103.23 o                         
 -14  -6   3         10.65        -29.26        84.78 o                         
 -13  -6   3         42.24         26.22        82.36 o                         
 -12  -6   3        100.82         35.10        66.95 o                         
 -11  -6   3        150.09        144.93        66.24 o                         
 -10  -6   3        337.52        314.21        66.68 o                         
  -9  -6   3        162.58        167.50        53.87 o                         
  -8  -6   3        450.44        487.32       100.53 o                         
  -7  -6   3        940.52        773.69       169.70 o                         
  -6  -6   3         57.36         33.05        52.42 o                         
  -5  -6   3       1112.93       1089.96        72.91 o                         
  -4  -6   3       1174.37        979.36        45.55 o                         
  -3  -6   3         45.72         58.43        43.74 o                         
  -2  -6   3       3449.45       3411.20        72.89 o                         
  -1  -6   3        700.08        621.14        42.01 o                         
   0  -6   3        568.69        661.02        65.06 o                         
   1  -6   3       1325.05       1214.20       133.82 o                         
   2  -6   3       3795.73       3923.67       121.29 o                         
   3  -6   3        136.85        185.59        43.53 o                         
   4  -6   3       1986.50       2083.53       184.39 o                         
   5  -6   3        111.21         70.25        54.97 o                         
   6  -6   3         61.07         48.91        55.38 o                         
   7  -6   3       2679.85       2967.08        80.86 o                         
   8  -6   3        286.04        246.12        47.86 o                         
   9  -6   3        819.89        732.01        60.58 o                         
 -15  -5   3       1006.74       1240.14       167.69 o                         
 -14  -5   3         13.85        -42.69        83.69 o                         
 -13  -5   3        309.82        260.42        83.91 o                         
 -12  -5   3       3363.85       3740.85       105.29 o                         
 -11  -5   3          8.24          3.42        63.82 o                         
 -10  -5   3       2667.92       2859.43       170.79 o                         
  -9  -5   3       6238.73       6063.03      1038.05 o                         
  -8  -5   3          0.26        -15.50        51.09 o                         
  -7  -5   3       1425.43       1485.26        70.55 o                         
  -6  -5   3       2489.00       2055.40       227.54 o                         
  -5  -5   3       1887.03       1908.97       335.00 o                         
  -4  -5   3       9710.17       8263.88       306.11 o                         
  -3  -5   3      13958.38      11428.16       679.10 o                         
  -2  -5   3        172.41        101.81        40.88 o                         
  -1  -5   3       5269.46       5673.51        72.94 o                         
   0  -5   3       3248.26       3172.16       462.03 o                         
   1  -5   3          7.08         -0.13        31.10 o                         
   2  -5   3       1050.67        970.51        39.60 o                         
   3  -5   3        245.25        259.41        34.88 o                         
   4  -5   3        689.45        790.19        48.30 o                         
   5  -5   3       2749.61       2903.37        68.89 o                         
   6  -5   3        101.12         90.81        54.99 o                         
   7  -5   3          0.02          3.90        54.50 o                         
   8  -5   3        338.61        305.37       124.89 o                         
   9  -5   3        346.05        353.25        52.59 o                         
  10  -5   3         55.14         69.76        61.78 o                         
 -15  -4   3        397.70        359.63       106.44 o                         
 -14  -4   3         60.88         93.58        95.52 o                         
 -13  -4   3          0.77         10.01        80.15 o                         
 -12  -4   3        221.59        196.83        68.68 o                         
 -11  -4   3        826.49        932.37       135.65 o                         
 -10  -4   3       1590.01       1878.94        72.50 o                         
  -9  -4   3        502.51        480.05        55.74 o                         
  -8  -4   3       2211.91       2406.65        76.25 o                         
  -7  -4   3        178.94        210.09        54.74 o                         
  -6  -4   3       6008.40       6006.52       571.19 o                         
  -5  -4   3      14801.83      14416.13      3106.27 o                         
  -4  -4   3       1470.96       1744.90       128.95 o                         
  -3  -4   3       3279.61       3005.75       389.55 o                         
  -2  -4   3       4199.30       3514.35       230.86 o                         
  -1  -4   3       1861.42       1563.65       217.18 o                         
   0  -4   3       1255.06       1061.58       104.41 o                         
   1  -4   3       1150.83       1241.75        40.70 o                         
   2  -4   3        819.81        803.65        42.80 o                         
   3  -4   3       7195.58       8154.68        81.98 o                         
   4  -4   3        427.01        510.93        46.96 o                         
   5  -4   3       3765.47       3926.87        63.41 o                         
   6  -4   3       2137.32       2391.41        83.04 o                         
   7  -4   3        288.21        344.59        66.17 o                         
   8  -4   3       3140.11       3175.37        97.86 o                         
   9  -4   3        446.24        390.86        67.74 o                         
  10  -4   3        595.63        555.78        53.32 o                         
  11  -4   3       1025.90       1033.50        75.35 o                         
 -14  -3   3        320.43        217.63        86.17 o                         
 -13  -3   3       1037.33       1031.74        91.36 o                         
 -12  -3   3       2022.47       1876.57       182.58 o                         
 -11  -3   3       1036.37       1000.78       101.66 o                         
 -10  -3   3       4071.97       4306.10       832.63 o                         
  -9  -3   3       1824.60       1709.53       150.73 o                         
  -8  -3   3       1623.36       1427.96       143.12 o                         
  -7  -3   3       1049.48       1006.62        62.28 o                         
  -6  -3   3        980.41        833.71        56.38 o                         
  -5  -3   3       2445.84       2338.45       117.73 o                         
  -4  -3   3       2768.49       2924.97       124.83 o                         
  -3  -3   3      18212.77      18664.18       384.07 o                         
  -2  -3   3         17.73         70.18        82.06 o                         
  -1  -3   3       2199.79       2083.54        56.58 o                         
   0  -3   3       7975.06       7395.90       105.28 o                         
   1  -3   3       2619.56       2638.07        57.70 o                         
   2  -3   3        937.77       1020.65        47.02 o                         
   3  -3   3        445.29        489.80        40.88 o                         
   4  -3   3        208.91        240.65        54.63 o                         
   5  -3   3        370.61        431.09        45.72 o                         
   6  -3   3         34.50         53.96        43.11 o                         
   7  -3   3        329.84        357.09        45.42 o                         
   8  -3   3        156.11        176.06        55.08 o                         
   9  -3   3        356.36        368.76        67.40 o                         
  10  -3   3        135.81        131.00        66.40 o                         
  11  -3   3         18.93          7.98        86.00 o                         
 -14  -2   3          3.98         16.79       100.21 o                         
 -13  -2   3        304.27        281.87        85.43 o                         
 -12  -2   3          3.25         42.97        53.33 o                         
 -11  -2   3        371.99        354.44        57.72 o                         
 -10  -2   3         69.30         19.48        51.54 o                         
  -9  -2   3        802.05        711.49        70.47 o                         
  -8  -2   3        258.54        207.32        43.94 o                         
  -7  -2   3          3.96         -4.01        41.69 o                         
  -6  -2   3         69.97        131.19        46.34 o                         
  -5  -2   3       2816.97       2736.59        79.11 o                         
  -4  -2   3        766.22        797.54        56.79 o                         
  -3  -2   3       3000.75       3356.11       167.43 o                         
  -2  -2   3       8574.48       8167.73      1371.67 o                         
  -1  -2   3      16792.24      15255.38       408.00 o                         
   0  -2   3        159.20        135.72        43.44 o                         
   1  -2   3       2304.91       2285.60        57.69 o                         
   2  -2   3       4292.80       4720.30        67.75 o                         
   3  -2   3       1343.86       1355.21        43.07 o                         
   4  -2   3        450.70        369.93        48.28 o                         
   5  -2   3       4224.42       4400.92       115.63 o                         
   6  -2   3       8468.46       9330.98        99.82 o                         
   7  -2   3       9469.52       9832.12        97.50 o                         
   8  -2   3       2483.19       2545.17       190.33 o                         
   9  -2   3        236.23        225.41        64.19 o                         
  10  -2   3       1134.47       1238.01       110.61 o                         
  11  -2   3        101.19        111.35        56.97 o                         
  12  -2   3       1111.29       1052.44        86.03 o                         
 -14  -1   3        173.37        136.13       102.67 o                         
 -13  -1   3       1482.60       1334.17       113.01 o                         
 -12  -1   3         15.31         23.12        57.60 o                         
 -11  -1   3          5.81         15.82        53.30 o                         
 -10  -1   3       2445.44       2883.95       208.61 o                         
  -9  -1   3         14.23         -0.35        50.56 o                         
  -8  -1   3        102.81        103.99        50.75 o                         
  -7  -1   3       5348.64       4976.64        86.93 o                         
  -6  -1   3       3682.21       3502.18       192.41 o                         
  -5  -1   3        505.36        453.73        46.09 o                         
  -4  -1   3       5670.50       5027.60        98.12 o                         
  -3  -1   3      11068.96      11539.96       151.96 o                         
  -2  -1   3       3264.69       3303.06       379.01 o                         
  -1  -1   3       3451.42       3519.68       246.07 o                         
   0  -1   3      13165.90      14507.27      1230.46 o                         
   1  -1   3       5297.29       6631.54        90.86 o                         
   2  -1   3       8878.57      10248.81       103.80 o                         
   3  -1   3       2625.23       3351.34       100.72 o                         
   4  -1   3       2728.27       3088.64        54.74 o                         
   5  -1   3       1269.28       1268.15        49.17 o                         
   6  -1   3         85.45         66.16        42.79 o                         
   7  -1   3          2.58        -51.28        51.28 o                         
   8  -1   3        967.81        899.53        50.06 o                         
   9  -1   3        199.54        184.61        47.17 o                         
  10  -1   3         98.63         82.52        54.41 o                         
  11  -1   3         17.81         22.24        50.73 o                         
  12  -1   3          5.05         35.37        80.61 o                         
  13  -1   3         25.19         60.63        72.44 o                         
 -13   0   3         13.01         44.00        90.78 o                         
 -12   0   3        184.62        151.49        66.59 o                         
 -11   0   3       1570.94       1619.76       267.06 o                         
 -10   0   3        120.66        141.25        65.49 o                         
  -9   0   3         65.55         77.08        52.18 o                         
  -8   0   3        241.95        246.86        52.32 o                         
  -7   0   3        876.74       1040.42        85.98 o                         
  -6   0   3      12269.55      11872.19       226.68 o                         
  -5   0   3        982.90        950.66        55.67 o                         
  -4   0   3       2328.55       2309.78        66.95 o                         
  -3   0   3         74.97        111.46        51.21 o                         
  -2   0   3       8267.65       8004.91       495.30 o                         
  -1   0   3       7532.86       7117.80       366.64 o                         
   0   0   3       8287.17       8912.95       170.72 o                         
   1   0   3        215.71        247.86        52.30 o                         
   2   0   3      19282.21      23448.98       430.96 o                         
   3   0   3        505.68        822.34        43.41 o                         
   4   0   3        479.34        507.18        44.27 o                         
   5   0   3      10319.74      11209.44       216.11 o                         
   6   0   3         82.45         71.68        43.89 o                         
   7   0   3       2301.62       1975.36        82.77 o                         
   8   0   3       6643.24       7104.07       404.97 o                         
   9   0   3       1089.75       1228.83       121.58 o                         
  10   0   3        438.58        436.97        49.65 o                         
  11   0   3       1062.69       1143.92       145.57 o                         
  12   0   3         54.33         22.68        68.32 o                         
  13   0   3        253.72        240.00        66.04 o                         
 -13   1   3        290.38        196.06       101.17 o                         
 -12   1   3        402.83        346.01        68.30 o                         
 -11   1   3       3134.75       2875.87       445.75 o                         
 -10   1   3         93.35        118.12        46.64 o                         
  -9   1   3         13.17         -3.69        42.14 o                         
  -8   1   3       3041.79       3054.26       116.31 o                         
  -7   1   3       2630.89       2643.64        66.61 o                         
  -6   1   3        582.94        778.64        59.95 o                         
  -5   1   3      12738.62      12217.59       742.44 o                         
  -4   1   3       5568.59       4779.96       387.65 o                         
  -3   1   3       2527.31       2618.13        75.11 o                         
  -2   1   3      13108.62      12641.26       156.41 o                         
  -1   1   3      28144.12      29596.59       287.54 o                         
   0   1   3        144.03        217.27        56.31 o                         
   1   1   3      10602.05      11971.64       174.72 o                         
   2   1   3      16940.65      17805.00      1645.76 o                         
   3   1   3        166.40        168.40        34.78 o                         
   4   1   3       4168.77       3634.20       444.65 o                         
   5   1   3       3724.68       3877.80        68.85 o                         
   6   1   3          0.69          0.70        35.90 o                         
   7   1   3       2986.79       2715.14       131.79 o                         
   8   1   3        189.54        209.11        52.55 o                         
   9   1   3        328.07        406.18        54.59 o                         
  10   1   3        260.57        274.96        47.96 o                         
  11   1   3        113.46        158.64        55.62 o                         
  12   1   3        594.12        568.71        61.65 o                         
  13   1   3        108.56        119.79        73.11 o                         
 -13   2   3         32.21        -50.49       100.47 o                         
 -12   2   3        206.29        179.46        66.75 o                         
 -11   2   3          0.41          3.83        55.58 o                         
 -10   2   3        750.10        777.41        69.54 o                         
  -9   2   3         66.51          4.65        65.58 o                         
  -8   2   3         24.88         19.99        35.94 o                         
  -7   2   3       1073.52       1174.29        51.85 o                         
  -6   2   3        432.46        421.18        55.37 o                         
  -5   2   3        152.85        127.13        37.35 o                         
  -4   2   3       1145.54       1121.48        52.54 o                         
  -3   2   3        287.74        253.44        37.70 o                         
  -2   2   3        507.66        401.25        41.81 o                         
  -1   2   3       2666.17       2897.57        87.37 o                         
   0   2   3       1669.29       1416.86        70.79 o                         
   1   2   3      16415.95      15955.52       574.26 o                         
   2   2   3         10.99         43.59        56.33 o                         
   3   2   3      12133.75       9565.84       633.28 o                         
   4   2   3       4468.82       3223.56       636.21 o                         
   5   2   3          8.75         17.14        40.54 o                         
   6   2   3        113.63        113.46        32.81 o                         
   7   2   3       8387.11       8634.56       657.02 o                         
   8   2   3       1429.51       1294.89        51.10 o                         
   9   2   3       1268.99       1298.12        67.08 o                         
  10   2   3        710.45        936.16        58.63 o                         
  11   2   3       2456.32       2632.97       350.19 o                         
  12   2   3       2490.06       2896.57       136.27 o                         
  13   2   3        420.66        496.20        71.75 o                         
  14   2   3        438.52        471.79        87.84 o                         
 -12   3   3        172.76        170.55        70.88 o                         
 -11   3   3        201.45        165.66        80.14 o                         
 -10   3   3       1297.90       1309.40        74.67 o                         
  -9   3   3         31.29        100.95        51.82 o                         
  -8   3   3        103.81        113.69        36.93 o                         
  -7   3   3       1507.01       1517.08       108.57 o                         
  -6   3   3       3897.31       4038.44       144.80 o                         
  -5   3   3       2210.20       2113.48       145.25 o                         
  -4   3   3        468.95        502.68        43.03 o                         
  -3   3   3         10.56         11.92        48.80 o                         
  -2   3   3      16303.80      16250.67       597.96 o                         
  -1   3   3       1618.22       1831.15        94.87 o                         
   0   3   3       8462.33       7964.77       132.65 o                         
   1   3   3       8652.31       8076.11       223.45 o                         
   2   3   3      16178.55      16725.33       224.12 o                         
   3   3   3       7814.35       7965.74       219.55 o                         
   4   3   3       5069.02       3982.55       346.53 o                         
   5   3   3        181.49        174.78        52.28 o                         
   6   3   3        519.25        573.61        44.88 o                         
   7   3   3       1240.57        974.01       114.66 o                         
   8   3   3        208.52        194.55        43.46 o                         
   9   3   3       4541.56       4441.74        76.81 o                         
  10   3   3         34.30         14.50        44.78 o                         
  11   3   3       1249.41       1393.32        62.83 o                         
  12   3   3         14.97         27.19        55.91 o                         
  13   3   3        123.47         74.15        69.04 o                         
  14   3   3         57.36         52.08        73.53 o                         
 -11   4   3         88.22         96.89        92.43 o                         
 -10   4   3          0.38        -47.66        85.43 o                         
  -9   4   3         26.89        -13.04        46.68 o                         
  -8   4   3        390.17        351.95        54.43 o                         
  -7   4   3        426.28        455.55        80.61 o                         
  -6   4   3        320.60        355.54        45.17 o                         
  -5   4   3         15.40         11.53        52.10 o                         
  -4   4   3        656.57        663.30        59.17 o                         
  -3   4   3        500.87        479.50        43.61 o                         
  -2   4   3       1086.96       1046.46        58.54 o                         
  -1   4   3       1388.34       1120.40       112.71 o                         
   0   4   3        277.41        220.47        50.32 o                         
   1   4   3        667.42        717.44        59.09 o                         
   2   4   3       3657.40       3656.54       101.31 o                         
   3   4   3       1194.39       1409.69        82.64 o                         
   4   4   3       1588.00       1127.41       197.86 o                         
   5   4   3       8682.84       7663.06      1395.69 o                         
   6   4   3          5.64         10.77        56.59 o                         
   7   4   3       3986.46       2928.88        92.75 o                         
   8   4   3       2199.54       1758.17        79.10 o                         
   9   4   3       1090.55        970.05        54.79 o                         
  10   4   3       1049.77       1177.46       134.42 o                         
  11   4   3        195.68        135.79        55.39 o                         
  12   4   3         83.28        110.06        56.12 o                         
  13   4   3       1820.58       2256.08        82.85 o                         
  14   4   3        265.36        202.21        84.46 o                         
 -11   5   3        765.26        690.38       102.93 o                         
 -10   5   3         98.70         84.87        65.34 o                         
  -9   5   3        738.09        699.87        69.65 o                         
  -8   5   3       2003.54       2044.43        68.78 o                         
  -7   5   3          1.54         -2.21        52.91 o                         
  -6   5   3        396.81        372.96        40.55 o                         
  -5   5   3       4419.93       4487.71       184.84 o                         
  -4   5   3        210.54        258.07        44.29 o                         
  -3   5   3       2143.63       2360.54       408.43 o                         
  -2   5   3          1.91          9.40        46.42 o                         
  -1   5   3       3540.75       3097.92        66.09 o                         
   0   5   3       2897.06       2419.14       183.48 o                         
   1   5   3       5153.79       5638.44       184.21 o                         
   2   5   3       4937.53       4004.40       688.18 o                         
   3   5   3         60.48         87.15        54.14 o                         
   4   5   3       1043.87       1119.97       214.31 o                         
   5   5   3         87.04         84.30        58.60 o                         
   6   5   3        862.21        797.88       141.89 o                         
   7   5   3       1133.82       1177.08       195.00 o                         
   8   5   3         88.51        118.37        70.60 o                         
   9   5   3        857.11        906.43        77.06 o                         
  10   5   3        369.79        330.15        52.13 o                         
  11   5   3        694.98        628.80        60.12 o                         
  12   5   3         39.27          2.49        55.49 o                         
  13   5   3        200.22        233.92        77.46 o                         
  14   5   3        433.03        341.77        78.33 o                         
  15   5   3         37.82         60.06        87.92 o                         
 -10   6   3          3.99         39.09        97.46 o                         
  -9   6   3          6.84         24.81        79.83 o                         
  -8   6   3        104.10         72.56        47.74 o                         
  -7   6   3         68.41        -13.18        66.60 o                         
  -6   6   3        245.36        301.98        54.94 o                         
  -5   6   3        166.20        143.61        44.48 o                         
  -4   6   3         14.87         29.74        41.91 o                         
  -3   6   3          3.04         -0.07        36.54 o                         
  -2   6   3         13.17         68.21        44.42 o                         
  -1   6   3        578.56        559.36        42.47 o                         
   0   6   3        227.47        128.47        47.56 o                         
   1   6   3       2496.04       2289.81       248.55 o                         
   2   6   3          5.86         33.89        39.04 o                         
   3   6   3        556.19        383.19        54.49 o                         
   4   6   3       1277.33        907.15       221.70 o                         
   5   6   3       4071.74       2718.29       148.23 o                         
   9   6   3       5640.60       5351.40       228.27 o                         
  10   6   3       3815.14       3379.13       375.88 o                         
  11   6   3         15.05          6.56        81.22 o                         
  12   6   3        874.79        939.70       102.26 o                         
  13   6   3          0.20         13.09        89.48 o                         
  14   6   3        501.44        504.85        89.48 o                         
  15   6   3       1293.79       1225.13       141.38 o                         
  -9   7   3       1119.16       1238.85       182.84 o                         
  -8   7   3        486.05        421.56        84.37 o                         
  -7   7   3         33.07         25.74        54.07 o                         
  -6   7   3        480.02        452.08        57.36 o                         
  -5   7   3       4654.71       5310.56       383.11 o                         
  -4   7   3       1538.52       1519.33        55.23 o                         
  -3   7   3        598.66        578.31        47.11 o                         
  -2   7   3       6669.82       7556.20       503.20 o                         
  -1   7   3        458.64        432.23        59.06 o                         
   0   7   3         28.95         36.77        54.28 o                         
   1   7   3      13395.75      13171.87       224.34 o                         
   2   7   3        662.86        503.92        56.75 o                         
   3   7   3        370.10        322.54        49.89 o                         
   4   7   3       6744.49       5189.77       780.39 o                         
   5   7   3        280.93        255.88        61.14 o                         
  12   7   3        160.97         57.42       131.89 o                         
  13   7   3          4.52          0.74       121.61 o                         
  14   7   3          2.87         -1.48       118.37 o                         
  15   7   3          1.88          6.94       135.35 o                         
  -9   8   3          5.90       -101.28       101.28 o                         
  -8   8   3         49.42        115.70        81.55 o                         
  -7   8   3          1.08         57.57        81.23 o                         
  -6   8   3        134.01        153.26        54.41 o                         
  -5   8   3          7.70         21.02        53.80 o                         
  -4   8   3          1.97        -28.33        66.16 o                         
  -3   8   3        229.87        184.26        39.19 o                         
  -2   8   3        146.36        137.45        53.71 o                         
  -1   8   3          5.04        -15.07        51.04 o                         
   0   8   3         21.09         15.74        41.92 o                         
   1   8   3       6692.37       5710.25       854.62 o                         
   2   8   3       5638.73       4308.56       711.41 o                         
   3   8   3       5156.54       4929.32       681.61 o                         
   4   8   3       2122.44       1778.93       188.18 o                         
   5   8   3        492.34        377.71        69.87 o                         
   6   8   3         42.08         23.26        78.14 o                         
  -8   9   3        161.73        209.26        82.86 o                         
  -7   9   3          8.63        -36.11        70.86 o                         
  -6   9   3       1217.73       1247.51       114.16 o                         
  -5   9   3        544.15        497.20        50.98 o                         
  -4   9   3        232.91        178.33        55.82 o                         
  -3   9   3       7626.29       8682.06       885.09 o                         
  -2   9   3         73.43         96.90        53.17 o                         
  -1   9   3        293.49        237.59        43.30 o                         
   0   9   3       3663.80       4062.96        78.58 o                         
   1   9   3        262.26        213.91        43.17 o                         
   2   9   3          3.19        -18.54        50.86 o                         
   3   9   3       1743.02       1620.39       160.00 o                         
   4   9   3       1215.02       1021.25        61.75 o                         
   5   9   3         17.86         13.58        54.86 o                         
   6   9   3       2799.13       2573.67       308.42 o                         
  -7  10   3         10.61         47.95        82.38 o                         
  -6  10   3         86.14         34.69        82.93 o                         
  -5  10   3         25.29         38.76        66.76 o                         
  -4  10   3          2.08        -25.23        77.78 o                         
  -3  10   3       1298.26       1565.63       143.53 o                         
  -2  10   3       2327.08       2255.24       166.63 o                         
  -1  10   3        468.62        487.12        68.18 o                         
   0  10   3        902.46        976.67        58.98 o                         
   1  10   3        137.37         95.24        52.04 o                         
   2  10   3        442.82        368.27        49.86 o                         
   3  10   3       4357.21       4624.90       480.37 o                         
   4  10   3        477.18        428.39        55.91 o                         
   5  10   3        378.44        321.96        55.81 o                         
   6  10   3       6948.46       5913.31      1098.56 o                         
   7  10   3        100.47         92.60        93.43 o                         
  -6  11   3         92.58         90.75        83.51 o                         
  -5  11   3        332.33        339.83        82.97 o                         
  -4  11   3          3.75         19.64        75.14 o                         
  -3  11   3       1240.25       1090.67        62.92 o                         
  -2  11   3         12.00        -21.78        55.53 o                         
  -1  11   3          2.85         45.39        53.10 o                         
   0  11   3       2929.88       3309.82       652.77 o                         
   1  11   3        777.17        848.29        76.77 o                         
   2  11   3        233.62        223.01        54.41 o                         
   3  11   3       1341.46       1223.72        89.55 o                         
   4  11   3         76.66         63.99        52.40 o                         
   5  11   3         59.03         56.40        53.37 o                         
   6  11   3        728.48        701.98        83.51 o                         
   7  11   3        113.60         87.36        87.54 o                         
  -4  12   3          1.91        101.00        80.59 o                         
  -3  12   3         14.31        -25.94        58.24 o                         
  -2  12   3          3.01         66.07        79.68 o                         
  -1  12   3         65.22         55.50        57.30 o                         
   0  12   3          4.33         30.17        54.04 o                         
   1  12   3        880.32        925.69        71.61 o                         
   2  12   3       2321.15       2721.67        83.11 o                         
   3  12   3         84.76        105.52        66.17 o                         
   4  12   3        452.38        395.12        63.83 o                         
   5  12   3       1523.23       1528.17        80.44 o                         
   6  12   3        863.81        874.73        74.52 o                         
   7  12   3        834.75        908.98        80.74 o                         
  -3  13   3        372.71        242.76        83.85 o                         
  -2  13   3         97.03         15.18        99.89 o                         
  -1  13   3        724.99        627.58        64.10 o                         
   0  13   3        256.78        199.10        83.37 o                         
   1  13   3          2.87         -6.71        81.07 o                         
   2  13   3        469.42        698.32        71.72 o                         
   3  13   3         44.75         21.04        67.41 o                         
   4  13   3          6.98         -7.54        67.12 o                         
   5  13   3        544.59        552.14        73.72 o                         
   6  13   3         28.29         28.96        56.65 o                         
   7  13   3          1.58        -10.85        63.43 o                         
   8  13   3         19.36         33.94        98.03 o                         
  -1  14   3         83.92        122.98        70.58 o                         
   0  14   3        594.68        526.59       103.74 o                         
   1  14   3          0.35        -22.44        82.99 o                         
   2  14   3        492.40        523.03        73.81 o                         
   3  14   3        645.93        727.03       186.29 o                         
   4  14   3         69.18         58.31        83.68 o                         
   5  14   3        431.69        555.06        88.00 o                         
   6  14   3        182.80        236.00        70.09 o                         
   7  14   3         39.69         27.91        78.63 o                         
   8  14   3        924.23       1034.86       122.49 o                         
   1  15   3        230.94        123.11        84.61 o                         
   2  15   3         38.32          9.71       102.66 o                         
   3  15   3        331.66        375.13       104.69 o                         
   4  15   3        197.35        150.33        71.28 o                         
   5  15   3         99.87         87.57        71.34 o                         
   6  15   3        153.80        126.42        70.45 o                         
   7  15   3         78.41         77.18        79.23 o                         
   8  15   3         52.87         61.33       109.79 o                         
   9  15   3         63.53         43.52       220.44 o                         
   4  16   3        389.46        428.91        88.74 o                         
   5  16   3         43.87         89.98        73.84 o                         
   6  16   3        344.47        349.54        91.49 o                         
   7  16   3        398.89        437.47        87.73 o                         
   8  16   3         36.99         46.89       123.69 o                         
   9  16   3        400.56        390.50       177.34 o                         
  -9 -14   4          5.87        -11.95       101.48 o                         
  -8 -14   4        128.25        120.30       103.62 o                         
  -7 -14   4        404.74        484.21       105.93 o                         
  -6 -14   4         31.91        120.54       102.32 o                         
  -5 -14   4        673.48        711.80       107.86 o                         
  -4 -14   4        764.18        840.19       107.60 o                         
  -3 -14   4         11.46        -10.33        91.98 o                         
 -11 -13   4          2.33          8.39       128.59 o                         
 -10 -13   4        817.90        988.86       243.95 o                         
  -9 -13   4         81.99         34.11        99.88 o                         
  -8 -13   4         12.89         -6.40        82.64 o                         
  -7 -13   4        251.15        186.11        84.75 o                         
  -6 -13   4         13.20        -13.41        69.05 o                         
  -5 -13   4         84.06         63.24        84.05 o                         
  -4 -13   4        155.53         97.61        69.31 o                         
  -3 -13   4         47.24        112.73        86.88 o                         
  -2 -13   4        178.41        166.39        81.98 o                         
  -1 -13   4        197.73        142.26        83.36 o                         
   0 -13   4          5.24         18.91        83.13 o                         
 -12 -12   4        276.81        275.78       151.08 o                         
 -11 -12   4          4.85        -43.04       127.53 o                         
 -10 -12   4       1090.19       1225.26       117.19 o                         
  -9 -12   4        862.68       1163.29       125.72 o                         
  -8 -12   4        608.11        680.62        97.95 o                         
  -7 -12   4        690.29        640.97        86.37 o                         
  -6 -12   4        817.11        782.55        86.12 o                         
  -5 -12   4        158.23        135.75        68.46 o                         
  -4 -12   4       2859.43       2543.88       286.13 o                         
  -3 -12   4        554.16        519.93       111.30 o                         
  -2 -12   4         50.02        126.72        82.61 o                         
  -1 -12   4       2474.98       2707.96       137.67 o                         
   0 -12   4        549.08        511.74        76.99 o                         
   1 -12   4         78.75         40.16        85.33 o                         
   2 -12   4        744.22        740.91        87.73 o                         
 -12 -11   4         81.58        125.42       151.57 o                         
 -11 -11   4        431.83        514.89       111.45 o                         
 -10 -11   4        254.99        168.99       104.06 o                         
  -9 -11   4        236.96        214.03        99.00 o                         
  -8 -11   4        571.70        680.94        85.19 o                         
  -7 -11   4        634.12        668.78        71.43 o                         
  -6 -11   4          5.59        -33.31        66.99 o                         
  -5 -11   4        352.23        405.39        69.30 o                         
  -4 -11   4        487.86        466.84        69.30 o                         
  -3 -11   4         98.88         62.20        54.58 o                         
  -2 -11   4         94.12        111.25        67.42 o                         
  -1 -11   4        126.60        130.17        57.75 o                         
   0 -11   4         52.49         36.05        66.65 o                         
   1 -11   4         40.60        -62.00        68.26 o                         
   2 -11   4          6.28        -10.52        68.05 o                         
   3 -11   4          4.28         98.05        83.24 o                         
 -13 -10   4        490.66        550.89       158.94 o                         
 -12 -10   4         16.11         10.17       109.34 o                         
 -11 -10   4        810.89        938.15       114.45 o                         
 -10 -10   4        412.11        376.30        79.12 o                         
  -9 -10   4        414.99        517.40        77.61 o                         
  -8 -10   4       3452.93       3743.81       541.87 o                         
  -7 -10   4       1896.90       2277.78       414.95 o                         
  -6 -10   4         81.80        115.04        65.97 o                         
  -5 -10   4       1819.67       1863.15       495.32 o                         
  -4 -10   4         65.88         79.67        66.73 o                         
  -3 -10   4        285.86        274.58        56.96 o                         
  -2 -10   4       2656.38       2770.40       146.60 o                         
  -1 -10   4        689.34        638.23        49.84 o                         
   0 -10   4       1073.97       1058.99        51.35 o                         
   1 -10   4       3480.28       4104.39       115.22 o                         
   2 -10   4        306.56        292.49        58.42 o                         
   3 -10   4        219.30        264.47        68.70 o                         
   4 -10   4       1321.83       1181.06        62.77 o                         
   5 -10   4        230.35        146.70        65.94 o                         
 -14  -9   4        113.57        131.74       121.55 o                         
 -13  -9   4       1380.67       1347.87       100.03 o                         
 -12  -9   4        256.37        223.83        84.07 o                         
 -11  -9   4        181.93        170.39        77.83 o                         
 -10  -9   4        215.16        232.25        61.13 o                         
  -9  -9   4        162.81        186.90        63.27 o                         
  -8  -9   4        200.98        127.83        70.78 o                         
  -7  -9   4        694.48        804.74       112.18 o                         
  -6  -9   4        378.20        386.16        55.78 o                         
  -5  -9   4        338.05        291.75        46.35 o                         
  -4  -9   4         66.66         70.54        53.13 o                         
  -3  -9   4        703.14        757.45        57.22 o                         
  -2  -9   4         75.82         55.23        52.92 o                         
  -1  -9   4        163.14         79.56        41.35 o                         
   0  -9   4        147.50         99.12        46.69 o                         
   1  -9   4        107.51        125.22        42.55 o                         
   2  -9   4          1.56          2.49        47.68 o                         
   3  -9   4        601.18        654.39        60.43 o                         
   4  -9   4        111.46         89.78        52.33 o                         
   5  -9   4         21.40        -19.04        78.16 o                         
   6  -9   4        538.86        420.83        85.87 o                         
 -14  -8   4         93.74        137.61       124.84 o                         
 -13  -8   4        713.75        689.41       109.61 o                         
 -12  -8   4        614.40        574.32       130.85 o                         
 -11  -8   4        151.37        177.42        82.32 o                         
 -10  -8   4        427.17        420.46        86.30 o                         
  -9  -8   4         18.14         30.03        54.01 o                         
  -8  -8   4          7.00         -2.16        45.12 o                         
  -7  -8   4       1711.61       1727.61       188.41 o                         
  -6  -8   4       1258.52       1302.62       240.40 o                         
  -5  -8   4         40.14         15.61        42.43 o                         
  -4  -8   4       3094.72       3606.05       182.42 o                         
  -3  -8   4        767.48        612.05        42.42 o                         
  -2  -8   4       1754.66       2023.82       153.29 o                         
  -1  -8   4       1311.54       1304.45       155.18 o                         
   0  -8   4         66.44         39.98        33.16 o                         
   1  -8   4        850.76       1017.46        56.67 o                         
   2  -8   4        742.55        754.96        46.10 o                         
   3  -8   4         52.58         33.20        47.71 o                         
   4  -8   4        833.37        718.16        42.89 o                         
   5  -8   4       1629.73       1587.82        66.86 o                         
   6  -8   4         17.37          8.04        59.78 o                         
   7  -8   4       1105.22       1043.11        75.42 o                         
 -14  -7   4        550.00        729.75       130.76 o                         
 -13  -7   4         13.86         20.63        89.73 o                         
 -12  -7   4        484.72        540.80        91.48 o                         
 -11  -7   4        385.28        325.26        68.76 o                         
 -10  -7   4       1324.28       1438.28        87.81 o                         
  -9  -7   4       1956.00       1598.16       194.32 o                         
  -8  -7   4       1910.85       1857.30       233.39 o                         
  -7  -7   4          0.65        -14.16        44.98 o                         
  -6  -7   4         21.28         20.33        42.23 o                         
  -5  -7   4        503.13        541.17        72.78 o                         
  -4  -7   4       1470.75       1354.58       254.69 o                         
  -3  -7   4        141.42        179.83        53.28 o                         
  -2  -7   4        524.77        534.38        55.63 o                         
  -1  -7   4          0.00         18.49        41.97 o                         
   0  -7   4         64.00        107.62        42.53 o                         
   1  -7   4        233.60        221.73        38.07 o                         
   2  -7   4         14.38        -31.54        42.94 o                         
   3  -7   4        140.02        208.19        39.12 o                         
   4  -7   4          9.06         23.81        42.38 o                         
   5  -7   4        441.22        433.67        57.19 o                         
   6  -7   4        250.84        272.08        63.98 o                         
   7  -7   4        191.20         44.31        64.17 o                         
   8  -7   4        926.44        889.53        61.99 o                         
 -15  -6   4         14.71        -31.36       113.74 o                         
 -14  -6   4        374.46        407.19       104.63 o                         
 -13  -6   4        107.14        104.22       101.53 o                         
 -12  -6   4        215.42        186.84        68.86 o                         
 -11  -6   4        675.74        637.25        71.33 o                         
 -10  -6   4          2.73          0.25        78.49 o                         
  -9  -6   4        113.57        142.75        58.44 o                         
  -8  -6   4       5213.44       4751.46       715.44 o                         
  -7  -6   4        639.56        746.16        90.00 o                         
  -6  -6   4        463.16        492.78        76.58 o                         
  -5  -6   4       6356.34       6293.75       330.69 o                         
  -4  -6   4       1623.86       1451.00       132.61 o                         
  -3  -6   4       1810.50       1571.96        54.25 o                         
  -2  -6   4       9208.83       7812.45      1966.98 o                         
  -1  -6   4        612.41        387.26        40.85 o                         
   0  -6   4       3115.71       3384.46        62.69 o                         
   1  -6   4       2368.83       1999.90        66.67 o                         
   2  -6   4       3000.82       2842.07       319.60 o                         
   3  -6   4       4068.85       4027.69       323.17 o                         
   4  -6   4       2023.25       2097.13        58.28 o                         
   5  -6   4        937.14        961.03        46.35 o                         
   6  -6   4       2162.11       2171.52        62.96 o                         
   7  -6   4        306.19        303.93        59.10 o                         
   8  -6   4        344.87        297.61        52.78 o                         
   9  -6   4        398.62        406.53        63.89 o                         
 -15  -5   4        439.86        326.96       154.35 o                         
 -14  -5   4        431.59        488.54       104.29 o                         
 -13  -5   4        477.26        471.69        86.50 o                         
 -12  -5   4       1629.85       1777.98       295.81 o                         
 -11  -5   4        421.65        346.36        68.49 o                         
 -10  -5   4          2.54         -2.83        63.42 o                         
  -9  -5   4         12.16         13.80        56.18 o                         
  -8  -5   4        366.45        357.00        55.66 o                         
  -7  -5   4          5.22         14.65        50.59 o                         
  -6  -5   4          2.70         21.72        51.27 o                         
  -5  -5   4        404.80        504.02        58.78 o                         
  -4  -5   4        111.61        115.68        36.53 o                         
  -3  -5   4       1282.84       1172.38       195.69 o                         
  -2  -5   4        751.45        837.00        79.90 o                         
  -1  -5   4        285.20        249.27        38.54 o                         
   0  -5   4         52.18         32.71        34.67 o                         
   1  -5   4         54.03         86.74        33.59 o                         
   2  -5   4         60.02         48.95        32.90 o                         
   3  -5   4          2.42         -6.97        42.49 o                         
   4  -5   4       1993.63       2139.99        71.82 o                         
   5  -5   4         69.62         55.05        47.15 o                         
   6  -5   4         49.18         48.53        42.59 o                         
   7  -5   4         57.25         56.37        39.03 o                         
   8  -5   4        141.11        139.11        66.74 o                         
   9  -5   4        341.09        311.96        61.17 o                         
  10  -5   4        206.89        170.85        58.31 o                         
 -14  -4   4        363.05        220.94       101.28 o                         
 -13  -4   4        453.81        439.88        92.98 o                         
 -12  -4   4        882.63        723.80       190.85 o                         
 -11  -4   4        802.90       1052.90        73.74 o                         
 -10  -4   4       1378.74       1350.25        91.82 o                         
  -9  -4   4       2533.69       2917.77       243.13 o                         
  -8  -4   4        228.51        176.53        53.40 o                         
  -7  -4   4       5396.18       5360.13       430.90 o                         
  -6  -4   4       3171.89       3280.73       126.89 o                         
  -5  -4   4       3835.88       4316.81        87.11 o                         
  -4  -4   4        495.11        462.51        61.88 o                         
  -3  -4   4        740.10        711.19        82.25 o                         
  -2  -4   4      25412.24      19955.29       956.13 o                         
  -1  -4   4       6651.46       7247.56       100.67 o                         
   0  -4   4       5356.47       5898.00       184.29 o                         
   1  -4   4       6083.24       6127.19        89.16 o                         
   2  -4   4        621.99        544.18        37.89 o                         
   3  -4   4        364.94        440.35        36.29 o                         
   4  -4   4       6968.63       7708.24       134.72 o                         
   5  -4   4       2843.65       3054.46        80.99 o                         
   6  -4   4       2038.62       2072.74        69.41 o                         
   7  -4   4       2100.40       2080.19        61.82 o                         
   8  -4   4        355.89        363.99        44.13 o                         
   9  -4   4        126.91        159.79        66.23 o                         
  10  -4   4        422.54        407.99        64.31 o                         
 -14  -3   4        259.89        238.60       102.85 o                         
 -13  -3   4         54.94         94.47        80.76 o                         
 -12  -3   4       1014.86       1098.44        82.47 o                         
 -11  -3   4          9.44         22.53        63.28 o                         
 -10  -3   4        301.71        231.68        65.43 o                         
  -9  -3   4        168.83        162.16        43.22 o                         
  -8  -3   4          9.06          8.20        41.07 o                         
  -7  -3   4        265.11        251.32        53.27 o                         
  -6  -3   4        260.97        304.48        47.73 o                         
  -5  -3   4        593.57        707.94        54.37 o                         
  -4  -3   4       2735.53       3111.21        97.25 o                         
  -3  -3   4       2397.36       2777.83        79.30 o                         
  -2  -3   4       4897.89       5802.61       133.87 o                         
  -1  -3   4       1033.59       1176.29        48.14 o                         
   0  -3   4       3156.84       4334.95        67.03 o                         
   1  -3   4       7919.43       9929.54       198.22 o                         
   2  -3   4       1521.39       1763.51        49.11 o                         
   3  -3   4       1469.30       1656.14        53.35 o                         
   4  -3   4       1355.45       1554.65        40.59 o                         
   5  -3   4       1994.95       2158.11        52.87 o                         
   6  -3   4         99.93         87.21        37.85 o                         
   7  -3   4       2396.91       2689.68        88.15 o                         
   8  -3   4       4256.17       4461.57        84.53 o                         
   9  -3   4        359.33        371.00        48.11 o                         
  10  -3   4        135.68        108.29        66.45 o                         
  11  -3   4        377.69        324.20        81.77 o                         
 -14  -2   4        206.49        146.71       102.37 o                         
 -13  -2   4        120.77         75.69        81.95 o                         
 -12  -2   4        149.32        117.07        73.38 o                         
 -11  -2   4         20.74         19.66        64.26 o                         
 -10  -2   4        336.98        381.26        66.56 o                         
  -9  -2   4        532.12        520.50        48.20 o                         
  -8  -2   4          5.18         12.11        34.85 o                         
  -7  -2   4          8.28         12.88        50.14 o                         
  -6  -2   4       6220.58       5775.07       144.06 o                         
  -5  -2   4        622.54        457.12        52.73 o                         
  -4  -2   4         76.19        104.43        48.81 o                         
  -3  -2   4       1479.57       1245.91        60.59 o                         
  -2  -2   4       1914.92       1818.49       168.21 o                         
  -1  -2   4       6180.12       6541.69       180.49 o                         
   0  -2   4       8231.62       8361.64       325.31 o                         
   1  -2   4       1042.06       1084.64        47.29 o                         
   2  -2   4       3208.35       3408.64        95.28 o                         
   3  -2   4       7692.71       7841.83       229.90 o                         
   4  -2   4        177.60        174.96        45.62 o                         
   5  -2   4         78.00         96.82        37.40 o                         
   6  -2   4       3696.43       3724.01        97.99 o                         
   7  -2   4         97.50         37.28        42.68 o                         
   8  -2   4        212.43        249.06        47.38 o                         
   9  -2   4       1243.83       1244.68        49.37 o                         
  10  -2   4        510.38        501.25        59.48 o                         
  11  -2   4        526.82        418.44        68.21 o                         
  12  -2   4        557.06        485.08        74.63 o                         
 -14  -1   4        136.32         65.29       102.98 o                         
 -13  -1   4        351.23        371.14        85.50 o                         
 -12  -1   4        309.42        277.34        67.87 o                         
 -11  -1   4        414.45        409.32        68.64 o                         
 -10  -1   4        138.50        153.81        64.86 o                         
  -9  -1   4          1.01         -9.47        41.61 o                         
  -8  -1   4       1594.81       1761.76        80.38 o                         
  -7  -1   4       1919.29       2154.27        70.13 o                         
  -6  -1   4        987.49        964.02        61.24 o                         
  -5  -1   4       1129.90       1101.34        59.27 o                         
  -4  -1   4        101.78        143.10        40.89 o                         
  -3  -1   4        987.08       1059.11        58.49 o                         
  -2  -1   4       8551.22       9080.68       635.40 o                         
  -1  -1   4       1491.88       1606.83        65.93 o                         
   0  -1   4       2994.06       3235.47        70.94 o                         
   1  -1   4       3065.19       3716.50        66.07 o                         
   2  -1   4        963.29       1036.65        40.92 o                         
   3  -1   4         19.94         28.34        35.04 o                         
   4  -1   4        131.26         92.85        38.57 o                         
   5  -1   4       1314.64       1412.47        41.37 o                         
   6  -1   4       1600.00       1808.28        51.52 o                         
   7  -1   4         51.35         62.12        37.02 o                         
   8  -1   4          3.03         15.28        32.63 o                         
   9  -1   4        713.72        707.02        50.16 o                         
  10  -1   4        310.52        348.78        48.99 o                         
  11  -1   4        147.30        147.62        58.16 o                         
  12  -1   4       1182.91       1271.31        85.91 o                         
 -13   0   4        543.33        543.18        87.81 o                         
 -12   0   4         45.67         71.24        67.31 o                         
 -11   0   4        361.86        369.00        58.50 o                         
 -10   0   4        427.33        493.30        56.84 o                         
  -9   0   4        877.50        861.85        58.83 o                         
  -8   0   4         76.96         65.53        43.47 o                         
  -7   0   4       4272.36       4544.37        87.24 o                         
  -6   0   4         92.42        172.40        45.00 o                         
  -5   0   4       1091.04        927.33        58.00 o                         
  -4   0   4       2213.52       1787.81        63.68 o                         
  -3   0   4       2150.91       2167.42        79.31 o                         
  -2   0   4        280.36        272.09        44.27 o                         
  -1   0   4       4995.15       4852.51       386.01 o                         
   0   0   4       7126.97       8059.35       178.93 o                         
   1   0   4       4622.24       5205.25        96.30 o                         
   2   0   4       1365.49       1218.39        46.74 o                         
   3   0   4       5542.22       5326.71        88.08 o                         
   4   0   4       5887.45       6558.34       459.77 o                         
   5   0   4       1720.27       1545.23        47.54 o                         
   6   0   4       1745.23       1950.25        53.92 o                         
   7   0   4        277.48        319.24        38.51 o                         
   8   0   4       1438.31       1514.92        96.50 o                         
   9   0   4        390.36        431.97        43.59 o                         
  10   0   4        119.04         73.90        54.09 o                         
  11   0   4         35.76         75.31        50.90 o                         
  12   0   4        915.86        930.08        62.99 o                         
  13   0   4         61.01         35.51        84.12 o                         
 -13   1   4         51.03          9.00       100.62 o                         
 -12   1   4       1268.16       1207.97       116.55 o                         
 -11   1   4        161.71        122.43        55.70 o                         
 -10   1   4        595.42        565.59        97.47 o                         
  -9   1   4         50.45         62.72        52.62 o                         
  -8   1   4          4.42        -18.91        51.28 o                         
  -7   1   4       1132.18       1060.08        53.69 o                         
  -6   1   4       1471.25       1477.16        58.39 o                         
  -5   1   4         62.49         70.50        38.01 o                         
  -4   1   4         70.17         84.47        41.40 o                         
  -3   1   4        352.97        442.20        52.44 o                         
  -2   1   4         45.57         27.86        39.80 o                         
  -1   1   4        573.23        504.01        50.74 o                         
   0   1   4       1951.49       1937.46        68.88 o                         
   1   1   4          0.12         27.51        52.91 o                         
   2   1   4          1.33          2.26        34.43 o                         
   3   1   4       2959.94       3483.50        67.06 o                         
   4   1   4       7465.08       8373.07       182.93 o                         
   5   1   4      10375.22       8581.50       325.58 o                         
   6   1   4          6.58         -6.30        37.77 o                         
   7   1   4        140.13        136.82        42.64 o                         
   8   1   4       1576.87       1393.77       112.21 o                         
   9   1   4        109.51        137.38        37.94 o                         
  10   1   4         11.00         35.06        54.16 o                         
  11   1   4        826.27        813.72        86.41 o                         
  12   1   4         91.91         96.71        47.87 o                         
  13   1   4        262.53        297.86        73.13 o                         
 -13   2   4         50.87         33.27        84.25 o                         
 -12   2   4        394.01        262.42        69.14 o                         
 -11   2   4        419.08        564.02        82.73 o                         
 -10   2   4        211.12        215.15        53.95 o                         
  -9   2   4       1392.45       1531.38        74.92 o                         
  -8   2   4        440.97        447.86        47.52 o                         
  -7   2   4         65.72         96.75        43.04 o                         
  -6   2   4       8337.52       8914.37       127.55 o                         
  -5   2   4       4320.84       4345.39        76.39 o                         
  -4   2   4       2212.90       2058.69        59.86 o                         
  -3   2   4        568.83        509.54        46.53 o                         
  -2   2   4       5223.27       5385.51       228.68 o                         
  -1   2   4     114502.05     136232.19      6243.16 o                         
   1   2   4      17981.73      19871.74       238.00 o                         
   2   2   4       3832.06       3490.26        85.54 o                         
   3   2   4       9532.04      11700.48       151.25 o                         
   4   2   4        883.26        752.69       115.33 o                         
   5   2   4      13087.74      14033.25      1369.49 o                         
   6   2   4       1131.21       1171.00        46.80 o                         
   7   2   4        303.21        431.01        45.05 o                         
   8   2   4       4896.23       4492.22       606.99 o                         
   9   2   4         16.09         -0.97        32.94 o                         
  10   2   4        141.79        136.45        47.44 o                         
  11   2   4       1636.70       1718.75       118.47 o                         
  12   2   4         60.70         79.39        67.50 o                         
  13   2   4        136.43        143.79        74.11 o                         
  14   2   4        144.65        125.83        76.38 o                         
 -12   3   4        169.91        150.23        82.55 o                         
 -11   3   4         49.27         69.33        64.91 o                         
 -10   3   4        243.05        183.31        48.34 o                         
  -9   3   4        658.83        698.74        59.82 o                         
  -8   3   4        172.00        257.23        53.62 o                         
  -7   3   4        109.58        136.78        52.38 o                         
  -6   3   4       2904.23       3058.31        73.39 o                         
  -5   3   4       6584.23       7283.22       409.78 o                         
  -4   3   4          6.33        -17.69        36.97 o                         
  -3   3   4       1387.82       1227.11        53.27 o                         
  -2   3   4       3340.29       3118.26       246.54 o                         
  -1   3   4       3729.59       3828.62        83.74 o                         
   0   3   4       1034.74       1179.46        63.59 o                         
   1   3   4        204.82        184.99        52.28 o                         
   2   3   4       1127.72       1127.75        64.42 o                         
   3   3   4         94.46         60.73        47.71 o                         
   4   3   4         10.70         18.33        42.22 o                         
   5   3   4       1863.13       1670.07       179.26 o                         
   6   3   4        555.91        443.91        51.50 o                         
   7   3   4       1921.42       1639.28       194.88 o                         
   8   3   4        118.73        102.68        42.89 o                         
   9   3   4        591.67        460.39        45.86 o                         
  10   3   4         59.82          0.35        54.27 o                         
  11   3   4       1695.28       1863.61       146.58 o                         
  12   3   4        462.75        368.52        69.70 o                         
  13   3   4          4.86         20.60        68.79 o                         
  14   3   4        832.38        862.18        89.08 o                         
 -12   4   4          1.64        -35.02       100.53 o                         
 -11   4   4          7.35         12.69        77.61 o                         
 -10   4   4        432.68        381.86        83.87 o                         
  -9   4   4        978.28        974.75        72.25 o                         
  -8   4   4         62.75         72.17        65.65 o                         
  -7   4   4       3788.89       3706.00       154.60 o                         
  -6   4   4       1133.84       1121.94        52.53 o                         
  -5   4   4       2527.82       2786.65       200.92 o                         
  -4   4   4       7796.07       7799.46       123.67 o                         
  -3   4   4          2.95         -8.84        45.85 o                         
  -2   4   4       2087.44       1992.21        77.35 o                         
  -1   4   4        802.02        755.94        48.93 o                         
   0   4   4        924.54        779.88        56.71 o                         
   1   4   4        668.96        471.79        46.58 o                         
   2   4   4       8205.47       8226.86       172.56 o                         
   3   4   4       1526.97       1540.61        71.51 o                         
   4   4   4       5857.42       5268.17       376.81 o                         
   5   4   4       1470.61       1216.02       188.36 o                         
   6   4   4       2647.19       2399.39       486.48 o                         
   7   4   4        227.20        228.22        67.74 o                         
   8   4   4        523.68        511.68        91.47 o                         
   9   4   4       2233.13       2063.75       302.83 o                         
  10   4   4        970.41        826.97        59.61 o                         
  11   4   4         10.15         -9.25        54.93 o                         
  12   4   4       1181.22       1191.56        63.64 o                         
  13   4   4        517.63        400.10        70.70 o                         
  14   4   4        257.95        232.20        84.21 o                         
 -11   5   4          2.50         -2.35        69.45 o                         
 -10   5   4        133.89        139.26        81.66 o                         
  -9   5   4        113.40         32.02        66.86 o                         
  -8   5   4        112.91         87.83        54.68 o                         
  -7   5   4          3.95         15.54        46.21 o                         
  -6   5   4         12.62         19.84        36.14 o                         
  -5   5   4        608.19        670.25        48.12 o                         
  -4   5   4         70.46         46.57        37.28 o                         
  -3   5   4        301.73        335.15        55.96 o                         
  -2   5   4        931.68        876.11        65.04 o                         
  -1   5   4          4.85          3.25        38.61 o                         
   0   5   4        445.67        336.19        43.31 o                         
   1   5   4          3.20         12.76        47.11 o                         
   2   5   4       3104.69       2923.11       293.23 o                         
   3   5   4       1500.00       1215.28       133.32 o                         
   4   5   4       3081.16       3248.55       299.87 o                         
   5   5   4         28.17         18.28        51.75 o                         
   6   5   4       2622.16       2513.01       524.44 o                         
   7   5   4        784.37        861.11        98.54 o                         
   8   5   4       2236.55       1795.88       105.03 o                         
   9   5   4        130.94         75.00        53.86 o                         
  10   5   4        518.37        496.81        65.13 o                         
  11   5   4        114.70         73.86        74.01 o                         
  12   5   4         56.58         80.83        68.45 o                         
  13   5   4        463.71        433.84        94.81 o                         
  14   5   4        208.95        229.18       111.28 o                         
 -10   6   4         30.54         94.83        69.05 o                         
  -9   6   4         39.02         48.02        80.79 o                         
  -8   6   4        327.86        272.30        49.53 o                         
  -7   6   4       2969.09       3265.51       333.55 o                         
  -6   6   4        196.93        138.44        55.61 o                         
  -5   6   4        754.55        785.60        58.14 o                         
  -4   6   4       6497.74       6846.70       592.00 o                         
  -3   6   4        902.18        848.94        44.50 o                         
  -2   6   4       1687.09       1828.39       207.31 o                         
  -1   6   4       2458.72       2472.88       203.44 o                         
   0   6   4         22.25          8.39        37.07 o                         
   1   6   4        102.59        119.44        46.85 o                         
   2   6   4      13028.83      10824.42      1453.55 o                         
   3   6   4        172.85        131.67        49.76 o                         
   4   6   4        218.45        174.14        49.52 o                         
   5   6   4       9981.37       8715.18       479.78 o                         
   6   6   4        409.45        338.90        84.04 o                         
   7   6   4         11.34          5.87        81.81 o                         
   8   6   4        940.03        927.29       214.37 o                         
   9   6   4        122.20        168.75        72.01 o                         
  10   6   4        291.73        214.98        68.56 o                         
  11   6   4        516.83        622.50        88.49 o                         
  12   6   4          9.25         -5.74        82.64 o                         
  13   6   4        305.44        271.39       104.20 o                         
  14   6   4        108.55        113.58       109.01 o                         
  15   6   4          0.07         22.75       108.46 o                         
  -9   7   4        669.31        582.17        74.67 o                         
  -8   7   4       1716.94       1732.26        78.39 o                         
  -7   7   4        467.05        438.80        69.56 o                         
  -6   7   4        173.71        186.58        54.32 o                         
  -5   7   4        294.87        293.26        56.36 o                         
  -4   7   4         88.37         65.72        37.45 o                         
  -3   7   4       2359.52       2485.99       206.19 o                         
  -2   7   4       1605.33       1799.13       237.12 o                         
  -1   7   4       1390.03       1661.82       194.73 o                         
   0   7   4        164.95        180.20        44.46 o                         
   1   7   4        379.25        296.23        83.38 o                         
   2   7   4       2049.91       2131.34       168.69 o                         
   3   7   4       5120.46       4514.51       376.04 o                         
   4   7   4       4892.71       4052.47       586.11 o                         
   5   7   4          1.87         -0.83        65.76 o                         
   6   7   4        396.69        225.79        89.77 o                         
  11   7   4       3075.40       3650.13       232.53 o                         
  12   7   4          3.70          2.47       105.67 o                         
  13   7   4         12.73         26.97       107.68 o                         
  14   7   4       1256.18       1448.17       158.05 o                         
  15   7   4        560.56        569.89       156.70 o                         
  -9   8   4         93.44         78.52        72.36 o                         
  -8   8   4        530.95        636.27        97.39 o                         
  -7   8   4        103.99        117.47        68.32 o                         
  -6   8   4       1181.64       1136.13        62.64 o                         
  -5   8   4       1521.66       1764.41       212.33 o                         
  -4   8   4        207.31        177.44        67.73 o                         
  -3   8   4        878.49        760.02        43.63 o                         
  -2   8   4       4675.22       4501.86       179.56 o                         
  -1   8   4         31.98         73.43        51.38 o                         
   0   8   4       2461.07       2439.97       101.86 o                         
   1   8   4       6585.75       5741.75       274.44 o                         
   2   8   4        233.68        215.49        53.71 o                         
   3   8   4        718.24        691.03        84.93 o                         
   4   8   4       4805.87       4252.90       685.19 o                         
   5   8   4       2768.17       2392.20       325.59 o                         
   6   8   4       1051.42        778.97        89.84 o                         
  -8   9   4         16.64         -2.37       101.54 o                         
  -7   9   4        141.09        135.26       109.93 o                         
  -6   9   4         50.79         24.89        67.96 o                         
  -5   9   4         81.60         64.26        48.93 o                         
  -4   9   4        475.56        450.23       107.57 o                         
  -3   9   4          5.91        -18.52        65.95 o                         
  -2   9   4         99.39         82.79        52.27 o                         
  -1   9   4        446.97        444.93        46.04 o                         
   0   9   4       1469.56       1669.53        87.79 o                         
   1   9   4         53.20         54.65        41.21 o                         
   2   9   4        128.74        113.03        51.55 o                         
   3   9   4         87.74         85.21        51.24 o                         
   4   9   4       1796.79       1601.68       232.13 o                         
   5   9   4        288.60        399.32        62.41 o                         
   6   9   4         11.50         26.89        66.53 o                         
  -7  10   4        737.92        652.44       158.30 o                         
  -6  10   4        540.29        654.07        99.61 o                         
  -5  10   4        177.48        195.75        80.54 o                         
  -4  10   4        662.62        739.97        81.22 o                         
  -3  10   4       1086.02       1226.28        97.74 o                         
  -2  10   4        273.07        327.94        67.28 o                         
  -1  10   4       2324.01       2604.23        79.95 o                         
   0  10   4        282.37        285.73        44.08 o                         
   1  10   4       1601.98       1433.39       233.95 o                         
   2  10   4       2646.07       2911.25        96.94 o                         
   3  10   4        881.30        900.40        59.14 o                         
   4  10   4       1479.30       1375.50        76.02 o                         
   5  10   4        673.00        623.10        64.67 o                         
   6  10   4         81.65         76.85        65.09 o                         
   7  10   4       3748.10       3235.07       162.68 o                         
  -6  11   4        331.55        262.19        86.08 o                         
  -5  11   4          4.52        -74.69       100.24 o                         
  -4  11   4        101.68        150.93        67.53 o                         
  -3  11   4         34.06         65.14        64.91 o                         
  -2  11   4          1.41        -41.03        66.34 o                         
  -1  11   4         44.51         65.84        53.90 o                         
   0  11   4         26.30         16.11        52.90 o                         
   1  11   4         23.12         31.15        64.51 o                         
   2  11   4          8.10         -5.04        65.18 o                         
   3  11   4        196.08        169.54        52.80 o                         
   4  11   4         11.17          2.78        51.26 o                         
   5  11   4         35.75         44.45        56.16 o                         
   6  11   4        609.02        611.72        67.69 o                         
   7  11   4       1305.70       1294.55        91.84 o                         
  -4  12   4         90.72        111.56       110.91 o                         
  -3  12   4          4.35         21.14        67.32 o                         
  -2  12   4        245.44        264.65        82.50 o                         
  -1  12   4         16.90         54.92        64.41 o                         
   0  12   4        831.43        761.55       197.28 o                         
   1  12   4        668.59        798.44       105.56 o                         
   2  12   4         26.14         20.73        53.53 o                         
   3  12   4       1630.21       2022.19        80.21 o                         
   4  12   4         89.55         84.23        55.10 o                         
   5  12   4        104.87         75.67        74.09 o                         
   6  12   4       1327.24       1433.93        89.64 o                         
   7  12   4          1.07          7.03        67.31 o                         
  -3  13   4          5.08         18.43       104.84 o                         
  -2  13   4          2.18         42.29        79.49 o                         
  -1  13   4         85.11         73.22        67.81 o                         
   0  13   4          3.21         35.70        66.35 o                         
   1  13   4          1.03        -29.68        81.20 o                         
   2  13   4          1.77          8.14        54.95 o                         
   3  13   4          6.63         31.49        53.30 o                         
   4  13   4         31.30         12.27        68.37 o                         
   5  13   4          8.90         43.43        66.93 o                         
   6  13   4         63.53         31.64        68.14 o                         
   7  13   4         90.00         76.13        68.89 o                         
   8  13   4         21.14          2.77       104.53 o                         
  -1  14   4        380.24        309.01       103.15 o                         
   0  14   4        403.46        351.07       102.33 o                         
   1  14   4        188.06        201.65        67.74 o                         
   2  14   4        535.62        495.47        87.02 o                         
   3  14   4          1.81        -10.79        83.15 o                         
   4  14   4        118.53        134.63        84.20 o                         
   5  14   4        161.18        264.52        83.68 o                         
   6  14   4        253.95        215.10        84.93 o                         
   7  14   4       1241.54       1508.87        86.24 o                         
   8  14   4        345.11        268.66       105.97 o                         
   1  15   4         71.60         33.81        72.36 o                         
   2  15   4         98.46        142.56       102.44 o                         
   3  15   4          7.97        -17.49        72.52 o                         
   4  15   4        146.57        138.95        85.57 o                         
   5  15   4          2.45        -13.74        85.09 o                         
   6  15   4         13.94         12.66        74.24 o                         
   7  15   4         24.80         33.93        73.09 o                         
   8  15   4        133.00         77.71       104.31 o                         
   3  16   4        778.25        822.29        91.35 o                         
   4  16   4         38.64         28.51       104.51 o                         
   5  16   4        269.27        289.16        87.13 o                         
   6  16   4        524.48        568.45        89.49 o                         
   7  16   4          3.48         20.64        87.71 o                         
   8  16   4        490.62        519.55       133.00 o                         
   9  16   4        670.77        699.14       187.99 o                         
  -8 -14   5        158.65         80.96       146.37 o                         
  -7 -14   5         22.88         10.84        85.03 o                         
  -6 -14   5        341.55        334.89       107.75 o                         
  -5 -14   5        244.04        135.95       105.93 o                         
 -10 -13   5         17.99        -15.90       102.51 o                         
  -9 -13   5        105.29        144.44       100.27 o                         
  -8 -13   5         53.88         67.14        99.76 o                         
  -7 -13   5        288.10        304.12       104.07 o                         
  -6 -13   5          2.32        -50.22        83.16 o                         
  -5 -13   5         14.69        -51.75       102.19 o                         
  -4 -13   5          2.26        -78.20        82.72 o                         
  -3 -13   5        209.66        179.17        82.84 o                         
  -2 -13   5          5.00         47.29        81.82 o                         
  -1 -13   5          2.22         11.95       102.14 o                         
 -12 -12   5        155.57        190.47       142.51 o                         
 -11 -12   5        301.50        299.02       130.96 o                         
 -10 -12   5        533.65        699.77       106.16 o                         
  -9 -12   5          4.01          3.54        81.53 o                         
  -8 -12   5       1179.59       1440.42       159.07 o                         
  -7 -12   5       1214.09       1441.66       247.56 o                         
  -6 -12   5          3.98         27.95        66.58 o                         
  -5 -12   5        955.65       1015.77       156.42 o                         
  -4 -12   5       1424.94       1568.70       185.45 o                         
  -3 -12   5         63.93         32.98        83.44 o                         
  -2 -12   5        631.48        622.43        85.16 o                         
  -1 -12   5        139.23        150.26        70.45 o                         
   0 -12   5        176.57        139.12        72.10 o                         
   1 -12   5        301.76        224.00        83.90 o                         
 -13 -11   5         29.17         27.01       128.50 o                         
 -12 -11   5          0.13         24.01       135.74 o                         
 -11 -11   5          3.99         15.82       104.61 o                         
 -10 -11   5         41.66         53.89        82.18 o                         
  -9 -11   5         31.27         29.45        79.50 o                         
  -8 -11   5         27.84        108.55        87.71 o                         
  -7 -11   5        511.83        488.33        76.71 o                         
  -6 -11   5        941.92       1177.41       257.89 o                         
  -5 -11   5         25.68          8.55        67.59 o                         
  -4 -11   5       1569.09       1699.84        77.00 o                         
  -3 -11   5        125.13        102.23        64.57 o                         
  -2 -11   5        144.89         89.97        67.10 o                         
  -1 -11   5       1177.90       1319.97        86.75 o                         
   0 -11   5         66.63         50.21        82.13 o                         
   1 -11   5        650.32        609.23        61.37 o                         
   2 -11   5       1488.13       1632.10        87.39 o                         
   3 -11   5        114.75        141.88        72.75 o                         
 -13 -10   5         80.04        107.41       105.05 o                         
 -12 -10   5       1449.68       1500.25        92.11 o                         
 -11 -10   5        515.25        559.63        99.56 o                         
 -10 -10   5         26.72         22.85       100.54 o                         
  -9 -10   5       1274.81       1503.89       123.85 o                         
  -8 -10   5        237.39        239.76        67.90 o                         
  -7 -10   5        184.10        229.60        67.78 o                         
  -6 -10   5        337.56        425.28        73.87 o                         
  -5 -10   5        732.06        733.45        70.57 o                         
  -4 -10   5       1617.33       1751.75        76.15 o                         
  -3 -10   5       2039.18       1950.92       396.27 o                         
  -2 -10   5         13.97         19.30        66.29 o                         
  -1 -10   5        982.26        989.22        71.27 o                         
   0 -10   5        382.88        371.27        49.82 o                         
   1 -10   5         48.40         10.40        51.79 o                         
   2 -10   5         18.54         49.49        66.99 o                         
   3 -10   5        173.08        230.79        81.79 o                         
   4 -10   5         36.69         66.20        71.88 o                         
 -14  -9   5        130.99        144.63       137.95 o                         
 -13  -9   5          1.52         -8.41       102.04 o                         
 -12  -9   5        110.53         97.76        77.76 o                         
 -11  -9   5        184.10        180.02        68.50 o                         
 -10  -9   5       1393.60       1351.21        89.35 o                         
  -9  -9   5         68.48         42.12        54.36 o                         
  -8  -9   5        131.82        119.00        57.91 o                         
  -7  -9   5        298.31        298.48        66.66 o                         
  -6  -9   5        603.19        680.48        73.54 o                         
  -5  -9   5         87.01        102.48        66.66 o                         
  -4  -9   5          6.57         13.86        47.06 o                         
  -3  -9   5       2116.72       2006.33       467.40 o                         
  -2  -9   5        195.99        191.55        54.38 o                         
  -1  -9   5        213.28        110.48        66.73 o                         
   0  -9   5       1652.16       1913.58        71.45 o                         
   1  -9   5         21.57         50.09        54.44 o                         
   2  -9   5       2518.08       2706.87        94.11 o                         
   3  -9   5       4598.67       5199.10        83.07 o                         
   4  -9   5        417.25        420.40        69.02 o                         
   5  -9   5        512.08        419.93        83.62 o                         
 -14  -8   5        125.94        133.63       103.41 o                         
 -13  -8   5       1332.06       1254.79       100.50 o                         
 -12  -8   5        211.08        183.57        90.84 o                         
 -11  -8   5        363.86        306.73        77.21 o                         
 -10  -8   5        445.67        421.34        70.71 o                         
  -9  -8   5        606.66        632.61        58.84 o                         
  -8  -8   5       1151.98       1155.34       105.94 o                         
  -7  -8   5       1433.52       1584.23       187.95 o                         
  -6  -8   5        318.13        357.93        47.64 o                         
  -5  -8   5       1460.28       1594.35       245.63 o                         
  -4  -8   5         83.52         97.95        52.14 o                         
  -3  -8   5       3523.78       3386.18       234.82 o                         
  -2  -8   5       2943.61       2701.20       201.70 o                         
  -1  -8   5        232.05        193.38        37.85 o                         
   0  -8   5        643.92        692.93       105.49 o                         
   1  -8   5         10.14         36.82        41.19 o                         
   2  -8   5          1.13         46.65        46.56 o                         
   3  -8   5         89.08        106.93        42.74 o                         
   4  -8   5         64.02         75.93        52.55 o                         
   5  -8   5          5.50         35.44        67.77 o                         
   6  -8   5        258.06        128.80        84.04 o                         
 -14  -7   5         67.32        106.18       124.32 o                         
 -13  -7   5         13.96          6.46       100.76 o                         
 -12  -7   5         17.37         38.08        87.52 o                         
 -11  -7   5        329.78        308.83        69.61 o                         
 -10  -7   5          2.17          6.98        64.43 o                         
  -9  -7   5        422.16        433.67        69.95 o                         
  -8  -7   5          0.18        -14.22        51.13 o                         
  -7  -7   5       1043.92       1118.90        64.33 o                         
  -6  -7   5        699.71        729.58        65.14 o                         
  -5  -7   5        251.52        238.04        43.90 o                         
  -4  -7   5       4013.94       3659.58       618.14 o                         
  -3  -7   5       1718.02       1813.67       148.39 o                         
  -2  -7   5       2197.40       1530.09        50.39 o                         
  -1  -7   5       7396.47       6180.68      1062.54 o                         
   0  -7   5         32.52         57.03        52.00 o                         
   1  -7   5         16.69         12.24        36.61 o                         
   2  -7   5       2929.03       3068.72        55.24 o                         
   3  -7   5        205.44        280.94        55.25 o                         
   4  -7   5        328.24        319.57        48.73 o                         
   5  -7   5       1756.05       1604.17        53.72 o                         
   6  -7   5        946.24        915.27        70.72 o                         
   7  -7   5       1735.28       1721.43        86.50 o                         
 -14  -6   5        103.71         87.41       111.29 o                         
 -13  -6   5        765.25       1011.86        91.57 o                         
 -12  -6   5        229.87        254.41        83.80 o                         
 -11  -6   5        141.22        197.35        72.96 o                         
 -10  -6   5       1091.60       1254.85        77.32 o                         
  -9  -6   5       1842.04       1714.14        88.66 o                         
  -8  -6   5         64.26         49.54        52.78 o                         
  -7  -6   5       4080.80       4156.18       853.08 o                         
  -6  -6   5       3650.65       3790.11       631.58 o                         
  -5  -6   5         60.83        105.64        36.71 o                         
  -4  -6   5       7715.42       8527.89        89.24 o                         
  -3  -6   5          6.99          0.46        42.82 o                         
  -2  -6   5         80.89         76.02        43.38 o                         
  -1  -6   5       2404.21       2061.01       146.34 o                         
   0  -6   5        218.53        197.59        53.36 o                         
   1  -6   5       3191.61       3054.86        64.97 o                         
   2  -6   5       2780.58       3084.62       200.99 o                         
   3  -6   5        117.08        145.24        37.84 o                         
   4  -6   5         13.24         28.19        38.25 o                         
   5  -6   5         29.91         29.51        54.72 o                         
   6  -6   5        156.21        160.80        47.31 o                         
   7  -6   5        113.07        134.94        52.30 o                         
   8  -6   5         53.96         69.97        62.20 o                         
 -14  -5   5          2.36         32.53       108.82 o                         
 -13  -5   5         30.91         42.22        81.87 o                         
 -12  -5   5        234.29        218.95        80.68 o                         
 -11  -5   5          6.74         15.74        64.68 o                         
 -10  -5   5        121.54        151.21        65.87 o                         
  -9  -5   5          7.37          3.10        51.49 o                         
  -8  -5   5       1604.81       1790.22       113.55 o                         
  -7  -5   5       1036.40       1035.68       135.75 o                         
  -6  -5   5         54.64         17.43        50.98 o                         
  -5  -5   5        253.33        208.51        53.75 o                         
  -4  -5   5        353.72        320.98        55.35 o                         
  -3  -5   5        104.59        116.93        39.26 o                         
  -2  -5   5         16.39         30.43        30.95 o                         
  -1  -5   5       4152.92       4193.99       210.35 o                         
   0  -5   5       2617.90       2745.17        69.27 o                         
   1  -5   5        285.53        267.60        38.38 o                         
   2  -5   5       6577.27       6750.02       264.70 o                         
   3  -5   5       1119.78       1089.03        68.37 o                         
   4  -5   5        741.33        778.50        37.99 o                         
   5  -5   5       2458.69       2665.22        53.39 o                         
   6  -5   5         23.24         48.62        53.98 o                         
   7  -5   5          0.28        -57.99        66.53 o                         
   8  -5   5       2849.71       2777.33       121.64 o                         
   9  -5   5        407.00        275.60        64.12 o                         
 -14  -4   5        996.88       1168.46       109.90 o                         
 -13  -4   5        303.51        251.70        82.33 o                         
 -12  -4   5         84.18         69.91        72.79 o                         
 -11  -4   5         12.66         23.93        64.30 o                         
 -10  -4   5         67.72         47.84        64.39 o                         
  -9  -4   5        409.31        343.96        55.38 o                         
  -8  -4   5        463.18        526.70        56.36 o                         
  -7  -4   5        235.87        235.29        44.89 o                         
  -6  -4   5       3126.23       3333.86       132.70 o                         
  -5  -4   5       4076.31       4410.96       262.92 o                         
  -4  -4   5        607.76        486.39       104.17 o                         
  -3  -4   5       6738.86       6937.77        97.25 o                         
  -2  -4   5       5130.52       4810.91       114.45 o                         
  -1  -4   5         17.80         14.73        37.15 o                         
   0  -4   5         10.01         25.42        35.82 o                         
   1  -4   5       1734.03       1542.87       235.41 o                         
   2  -4   5        437.45        491.94        45.41 o                         
   3  -4   5         88.38        132.89        37.43 o                         
   4  -4   5        193.58        165.59        43.32 o                         
   5  -4   5        200.14        215.14        38.55 o                         
   6  -4   5         89.08        107.44        53.48 o                         
   7  -4   5         49.35          9.71        38.50 o                         
   8  -4   5        103.73         75.23        50.89 o                         
   9  -4   5          0.20         24.03        65.74 o                         
  10  -4   5        211.40        175.20        62.61 o                         
 -14  -3   5         24.57          0.27        99.71 o                         
 -13  -3   5         38.45         43.38        80.45 o                         
 -12  -3   5          7.15         -7.05        78.12 o                         
 -11  -3   5         62.48         33.58        64.82 o                         
 -10  -3   5        538.34        617.91        69.39 o                         
  -9  -3   5        489.71        561.87        66.41 o                         
  -8  -3   5        602.20        682.80        63.84 o                         
  -7  -3   5         73.57         69.70        50.23 o                         
  -6  -3   5       1400.98       1544.48        66.46 o                         
  -5  -3   5       2522.21       2099.68       407.45 o                         
  -4  -3   5       2235.45       2174.33        66.53 o                         
  -3  -3   5        875.69        784.60        52.10 o                         
  -2  -3   5       2702.62       3239.91        73.49 o                         
  -1  -3   5        329.77        288.64        40.98 o                         
   0  -3   5       7891.36       7537.41       607.24 o                         
   1  -3   5      13705.94      14132.42      2346.83 o                         
   2  -3   5       1524.25       1845.78        51.82 o                         
   3  -3   5       1879.93       2117.21        46.53 o                         
   4  -3   5       8163.22       8330.11       126.85 o                         
   5  -3   5        354.84        353.82        32.76 o                         
   6  -3   5          7.81         30.73        32.91 o                         
   7  -3   5        857.29        874.61        50.88 o                         
   8  -3   5        872.99        812.55        45.46 o                         
   9  -3   5       1082.80       1080.61        61.71 o                         
  10  -3   5       1227.05       1189.23        57.06 o                         
  11  -3   5        400.15        366.36        82.40 o                         
 -14  -2   5        119.22        121.47       100.75 o                         
 -13  -2   5        360.52        322.43        85.05 o                         
 -12  -2   5         10.13         18.35        79.52 o                         
 -11  -2   5       1189.48       1323.24       258.73 o                         
 -10  -2   5       2908.24       3481.18       437.75 o                         
  -9  -2   5       2030.58       1950.80        88.49 o                         
  -8  -2   5        188.65        230.12        38.36 o                         
  -7  -2   5       3553.67       3558.97        81.87 o                         
  -6  -2   5        546.13        590.68        50.01 o                         
  -5  -2   5         18.25         16.02        44.21 o                         
  -4  -2   5       6537.79       6083.40       245.03 o                         
  -3  -2   5       2370.69       2857.81        78.86 o                         
  -2  -2   5         46.82         16.24        48.20 o                         
  -1  -2   5        633.86        491.42        40.03 o                         
   0  -2   5       2583.14       2697.32        49.46 o                         
   1  -2   5       1430.74       1735.49        51.05 o                         
   2  -2   5        418.35        455.03        38.25 o                         
   3  -2   5         10.74         20.63        31.10 o                         
   4  -2   5         73.33         76.81        42.80 o                         
   5  -2   5        779.80        814.88        35.40 o                         
   6  -2   5        279.11        317.84        38.89 o                         
   7  -2   5       1368.92       1212.55        44.66 o                         
   8  -2   5         49.79         29.73        53.48 o                         
   9  -2   5         38.09         25.97        53.83 o                         
  10  -2   5         43.94          1.55        51.01 o                         
  11  -2   5        114.82         92.61        81.16 o                         
 -14  -1   5         19.61         30.56       100.92 o                         
 -13  -1   5          2.64         19.27        65.72 o                         
 -12  -1   5        289.41        274.45        81.64 o                         
 -11  -1   5        146.76         92.10        66.20 o                         
 -10  -1   5          5.53         26.21        63.88 o                         
  -9  -1   5         65.69         44.15        51.30 o                         
  -8  -1   5        173.52        156.13        51.88 o                         
  -7  -1   5          0.45          8.97        41.56 o                         
  -6  -1   5        340.09        348.17        54.75 o                         
  -5  -1   5        717.32        702.39        47.02 o                         
  -4  -1   5       3229.79       2592.08       233.27 o                         
  -3  -1   5         90.20         92.90        34.42 o                         
  -2  -1   5       7122.55       7233.99       103.80 o                         
  -1  -1   5       4181.63       4065.14       113.84 o                         
   0  -1   5         59.24         68.11        38.23 o                         
   1  -1   5        788.22        909.57        36.38 o                         
   2  -1   5       1055.96       1251.33        48.82 o                         
   3  -1   5        528.77        528.44        51.51 o                         
   4  -1   5       3984.76       3957.20        63.09 o                         
   5  -1   5        424.54        471.26        36.25 o                         
   6  -1   5       1872.20       2013.50        48.69 o                         
   7  -1   5       2969.64       3116.99        51.48 o                         
   8  -1   5        538.16        580.54        55.39 o                         
   9  -1   5        215.31        258.86        47.13 o                         
  10  -1   5       1806.09       1916.50        72.15 o                         
  11  -1   5       1186.09       1061.58        56.82 o                         
  12  -1   5        190.47        176.53        72.10 o                         
 -13   0   5         66.11        102.17        99.38 o                         
 -12   0   5        143.23         62.46        67.14 o                         
 -11   0   5        278.59        193.75        56.94 o                         
 -10   0   5        211.83        189.32        48.36 o                         
  -9   0   5        625.10        663.45        50.37 o                         
  -8   0   5       4400.98       4587.14       134.36 o                         
  -7   0   5        167.08        199.38        43.88 o                         
  -6   0   5       3916.37       3831.37        89.05 o                         
  -5   0   5       6610.85       6586.32       127.19 o                         
  -4   0   5        562.55        536.52        53.64 o                         
  -3   0   5       3053.98       3008.77        74.03 o                         
  -2   0   5        984.23        917.72        49.37 o                         
  -1   0   5       2000.57       2172.09        62.40 o                         
   0   0   5       2972.01       2864.27        72.95 o                         
   1   0   5       4753.99       5012.63       195.52 o                         
   2   0   5        356.90        300.15        33.17 o                         
   3   0   5       4347.54       4264.35        72.09 o                         
   4   0   5       3202.33       3190.17       133.57 o                         
   5   0   5       1222.35       1284.58        51.38 o                         
   6   0   5         34.59         70.32        42.27 o                         
   7   0   5         79.72         49.17        41.84 o                         
   8   0   5         91.86         71.84        37.05 o                         
   9   0   5        249.46        249.63        47.52 o                         
  10   0   5        599.61        597.44        56.63 o                         
  11   0   5         19.60          1.76        58.07 o                         
  12   0   5        135.98        176.76        81.94 o                         
 -13   1   5         12.18        -40.89       100.30 o                         
 -12   1   5        401.33        282.79        84.82 o                         
 -11   1   5         23.48         21.90        80.52 o                         
 -10   1   5       1214.07       1289.19       243.85 o                         
  -9   1   5        181.60        140.88        47.21 o                         
  -8   1   5        617.96        588.59        57.37 o                         
  -7   1   5        510.27        551.22        48.04 o                         
  -6   1   5          1.22         21.01        42.99 o                         
  -5   1   5       1185.55       1087.08        50.00 o                         
  -4   1   5        334.02        361.69        51.42 o                         
  -3   1   5        416.79        425.59        40.20 o                         
  -2   1   5         10.75         27.36        47.64 o                         
  -1   1   5        687.21        757.11        55.65 o                         
   0   1   5       2096.22       2281.67        61.00 o                         
   1   1   5       8169.29       8669.89       116.97 o                         
   2   1   5       9243.91       9932.10       121.93 o                         
   3   1   5       4364.68       4480.68        68.19 o                         
   4   1   5       2997.95       3043.12        53.79 o                         
   5   1   5        413.68        443.82        42.21 o                         
   6   1   5       1672.62       1392.68       138.87 o                         
   7   1   5       2467.93       2392.90        55.83 o                         
   8   1   5         21.48          8.76        32.56 o                         
   9   1   5        530.09        612.94        56.83 o                         
  10   1   5       1237.69       1287.89        53.49 o                         
  11   1   5        123.49         54.73        52.00 o                         
  12   1   5        780.58        854.05        72.08 o                         
  13   1   5        112.01        121.47        84.79 o                         
 -13   2   5        560.81        383.91        90.12 o                         
 -12   2   5       1654.65       1716.82        94.18 o                         
 -11   2   5        110.97        155.37        80.92 o                         
 -10   2   5       1041.55        988.23       129.78 o                         
  -9   2   5        124.75        113.21        66.21 o                         
  -8   2   5        749.03        678.20        57.96 o                         
  -7   2   5       2498.94       2511.99       170.44 o                         
  -6   2   5         14.56          8.93        41.59 o                         
  -5   2   5       4192.49       4254.00        81.92 o                         
  -4   2   5       7721.33       7446.04       212.12 o                         
  -3   2   5          2.41         20.76        48.40 o                         
  -2   2   5       3758.13       4055.09       155.53 o                         
  -1   2   5      24758.10      26057.12       223.20 o                         
   0   2   5        122.19        154.76        41.80 o                         
   1   2   5       1548.43       1524.46        58.59 o                         
   2   2   5       3283.39       3593.99        82.23 o                         
   3   2   5         14.18         -0.69        47.80 o                         
   4   2   5       4268.55       4325.79        72.03 o                         
   5   2   5        548.68        501.89        72.36 o                         
   6   2   5       1947.89       2097.21       535.81 o                         
   7   2   5        146.69        145.10        44.55 o                         
   8   2   5        688.10        824.65        63.55 o                         
   9   2   5        832.88        673.40        54.74 o                         
  10   2   5       2925.98       2833.05       457.31 o                         
  11   2   5         90.92         65.25        42.83 o                         
  12   2   5          0.20          5.27        67.88 o                         
  13   2   5         71.58         25.18        73.29 o                         
 -12   3   5          0.03         57.74        98.85 o                         
 -11   3   5          4.37        -51.15        81.19 o                         
 -10   3   5        224.21        246.53        66.63 o                         
  -9   3   5        741.43        779.38        71.28 o                         
  -8   3   5       1807.49       1957.45        77.36 o                         
  -7   3   5        309.85        312.97        55.14 o                         
  -6   3   5       2005.74       1905.52        68.59 o                         
  -5   3   5       1491.45       1509.19        87.50 o                         
  -4   3   5        539.45        538.23        49.56 o                         
  -3   3   5       6347.87       5884.18        87.99 o                         
  -2   3   5         71.42         51.92        50.57 o                         
  -1   3   5       7889.80       7571.48       265.94 o                         
   0   3   5      27026.71      28272.47      1259.53 o                         
   1   3   5       2034.37       2313.71        67.02 o                         
   2   3   5       4397.51       4482.93        93.29 o                         
   3   3   5       2847.91       2608.09       174.50 o                         
   4   3   5       5932.78       6484.29       110.39 o                         
   5   3   5      15320.82      17870.05       424.41 o                         
   6   3   5       5438.93       6117.70       125.13 o                         
   7   3   5       1071.36       1094.93        74.53 o                         
   8   3   5        659.90        619.58        57.63 o                         
   9   3   5         27.58         11.40        57.50 o                         
  10   3   5       7288.12       6644.84       295.86 o                         
  11   3   5       1695.53       1766.23       206.19 o                         
  12   3   5          0.17         12.00        51.05 o                         
  13   3   5       1407.05       1549.76        77.90 o                         
  14   3   5        465.88        394.27       108.22 o                         
 -11   4   5        142.81        235.61        70.77 o                         
 -10   4   5         16.37        -12.19        66.26 o                         
  -9   4   5       2276.84       2345.46       139.50 o                         
  -8   4   5        868.03        906.81        72.55 o                         
  -7   4   5         27.24         68.48        51.79 o                         
  -6   4   5       2227.69       2296.83        75.94 o                         
  -5   4   5       1649.26       1808.95       161.21 o                         
  -4   4   5       1344.46       1404.61        55.97 o                         
  -3   4   5        935.92        834.61        89.18 o                         
  -2   4   5       1739.43       1693.68        56.26 o                         
  -1   4   5       5744.72       5569.21       220.70 o                         
   0   4   5       2480.98       2478.18        71.81 o                         
   1   4   5        480.20        405.60        52.26 o                         
   2   4   5       1320.77       1195.34        62.25 o                         
   3   4   5       1325.29       1366.03        60.61 o                         
   4   4   5       1871.61       1606.89       257.70 o                         
   5   4   5       5057.68       4915.21       360.80 o                         
   6   4   5       3744.78       4159.64       494.89 o                         
   7   4   5         79.84         64.40        52.94 o                         
   8   4   5       1192.19       1291.82        70.02 o                         
   9   4   5        756.77        649.58        86.02 o                         
  10   4   5       1895.75       1867.55       410.80 o                         
  11   4   5          7.59        -20.82        73.56 o                         
  12   4   5        227.29        227.62        93.57 o                         
  13   4   5         27.48         27.78        83.94 o                         
  14   4   5         38.95         53.18       102.96 o                         
 -11   5   5          0.72        -58.80       100.31 o                         
 -10   5   5        188.40        124.99        83.33 o                         
  -9   5   5        227.80        219.17        81.82 o                         
  -8   5   5         10.50         17.24        66.11 o                         
  -7   5   5          1.65         65.37        65.15 o                         
  -6   5   5        840.91        891.67        94.67 o                         
  -5   5   5        155.90        147.01        43.78 o                         
  -4   5   5        550.44        555.58        98.58 o                         
  -3   5   5       2969.05       3143.53       196.86 o                         
  -2   5   5        526.78        454.79        48.35 o                         
  -1   5   5        164.75        148.37        39.27 o                         
   0   5   5        527.10        424.89        44.51 o                         
   1   5   5          3.89         15.20        38.99 o                         
   2   5   5       1265.32       1120.72        97.70 o                         
   3   5   5       6882.27       6224.00       115.80 o                         
   4   5   5        347.23        335.92        52.62 o                         
   5   5   5        409.24        402.88        52.19 o                         
   6   5   5      17195.58      16915.89      1454.65 o                         
   7   5   5        247.49        213.64        55.74 o                         
   8   5   5         20.59         61.19        58.31 o                         
   9   5   5       4403.18       3989.79       582.29 o                         
  10   5   5        160.10        173.66        75.39 o                         
  11   5   5          5.10          4.93        66.99 o                         
  12   5   5       3226.17       2903.08       102.24 o                         
  13   5   5         57.32         94.37        82.96 o                         
  14   5   5        410.33        457.22       102.56 o                         
 -10   6   5        337.94        410.37       100.92 o                         
  -9   6   5        115.21         49.53        82.81 o                         
  -8   6   5       3585.84       4161.11       180.04 o                         
  -7   6   5       2386.41       2681.65        74.14 o                         
  -6   6   5         63.54         57.46        54.72 o                         
  -5   6   5        794.51        892.99        81.49 o                         
  -4   6   5        263.46        260.23        55.26 o                         
  -3   6   5         78.42        124.26        52.18 o                         
  -2   6   5       1770.95       1625.35        56.00 o                         
  -1   6   5         93.30        107.27        48.17 o                         
   0   6   5          1.54          6.89        35.67 o                         
   1   6   5       4344.80       3816.22       526.14 o                         
   2   6   5         92.98         50.98        37.77 o                         
   3   6   5        180.22        174.67        49.07 o                         
   4   6   5          5.39          1.14        44.76 o                         
   5   6   5          0.04         -6.21        52.05 o                         
   6   6   5          2.71          5.53        52.37 o                         
   7   6   5        267.96        240.35        67.65 o                         
   8   6   5        512.60        540.56       105.06 o                         
   9   6   5        166.60        179.05        66.90 o                         
  10   6   5        237.68        274.18        84.36 o                         
  11   6   5        153.38        170.00        83.95 o                         
  12   6   5        598.37        655.70        99.48 o                         
  13   6   5         26.81          7.90       100.11 o                         
  14   6   5         64.40         82.56        99.50 o                         
  -9   7   5         26.44        -34.77       100.41 o                         
  -8   7   5          1.50        -33.70        67.54 o                         
  -7   7   5         64.00         73.38        68.02 o                         
  -6   7   5         37.30         33.32        55.10 o                         
  -5   7   5        279.18        290.00        67.82 o                         
  -4   7   5         41.11         31.48        37.11 o                         
  -3   7   5        120.50        124.88        52.75 o                         
  -2   7   5       1452.75       1630.24        83.38 o                         
  -1   7   5       3579.50       3170.18        67.82 o                         
   0   7   5       1372.90       1498.50        63.46 o                         
   1   7   5          3.36          2.17        52.51 o                         
   2   7   5        506.06        374.98        47.35 o                         
   3   7   5        833.90        645.22        52.92 o                         
   4   7   5       2181.25       2099.91       181.21 o                         
   5   7   5       1249.55       1211.81       232.72 o                         
   6   7   5       2861.72       2547.09       284.84 o                         
   7   7   5       2343.49       1813.63       279.96 o                         
   8   7   5       2741.21       2491.72       309.77 o                         
   9   7   5       2545.19       2319.28       295.57 o                         
  10   7   5        835.64        867.71       186.08 o                         
  11   7   5        989.23       1022.66       112.30 o                         
  12   7   5       1001.69       1054.95       109.27 o                         
  13   7   5        685.41        775.87       111.07 o                         
  14   7   5        467.55        428.71       129.16 o                         
  -9   8   5        731.45        649.17       105.82 o                         
  -8   8   5        265.02        400.38        71.34 o                         
  -7   8   5        727.05        689.58        66.71 o                         
  -6   8   5       1523.04       1499.40       183.02 o                         
  -5   8   5         49.27        -16.65        67.81 o                         
  -4   8   5        381.72        445.69        57.31 o                         
  -3   8   5       2682.54       2618.59       110.37 o                         
  -2   8   5        759.05        744.72        57.90 o                         
  -1   8   5         10.16         -3.30        41.24 o                         
   0   8   5        134.07        147.91        51.70 o                         
   1   8   5       1186.90       1253.57       190.64 o                         
   2   8   5       2746.55       2277.95       477.70 o                         
   3   8   5        894.85        675.47        51.85 o                         
   4   8   5       2948.88       2744.55       532.36 o                         
   5   8   5       2925.64       2971.95       706.48 o                         
   6   8   5        178.69        160.48        64.72 o                         
   7   8   5        194.17        156.46        76.61 o                         
  -8   9   5         13.03         51.81        71.99 o                         
  -7   9   5         13.50         11.31        64.56 o                         
  -6   9   5       1548.33       1624.88        70.12 o                         
  -5   9   5        139.31        126.67        47.98 o                         
  -4   9   5       1018.92       1080.13        62.01 o                         
  -3   9   5        255.64        207.27        56.14 o                         
  -2   9   5         47.75         30.78        42.17 o                         
  -1   9   5        830.36        951.05       109.44 o                         
   0   9   5       3535.83       3473.50       391.60 o                         
   1   9   5       1159.04       1052.35       161.32 o                         
   2   9   5       1444.91       1182.32       230.58 o                         
   3   9   5       4843.49       4940.41        96.37 o                         
   4   9   5       2919.11       3053.41       180.89 o                         
   5   9   5        129.88        130.98        64.20 o                         
   6   9   5        714.71        611.27       111.51 o                         
   7   9   5         20.84         30.23        89.79 o                         
  -7  10   5        232.94        164.40        81.33 o                         
  -6  10   5        127.80        195.77        69.93 o                         
  -5  10   5        435.07        420.69        70.46 o                         
  -4  10   5          1.76        -15.27        77.36 o                         
  -3  10   5        630.70        650.18       121.05 o                         
  -2  10   5        725.70        831.50       108.32 o                         
  -1  10   5        416.80        531.53        67.86 o                         
   0  10   5         91.82         40.49        51.88 o                         
   1  10   5         15.25          8.55        50.81 o                         
   2  10   5        337.48        344.01        45.47 o                         
   3  10   5        375.04        267.57        53.75 o                         
   4  10   5       1919.78       1881.95       151.84 o                         
   5  10   5          2.53         -6.37        51.05 o                         
   6  10   5        470.48        389.91        70.17 o                         
   7  10   5        752.94        653.79        88.02 o                         
  -6  11   5         99.09         96.14        83.47 o                         
  -5  11   5        135.50          6.88       100.55 o                         
  -4  11   5       1237.62       1203.87        76.65 o                         
  -3  11   5        106.88         55.38        81.49 o                         
  -2  11   5          9.88        -32.95        66.36 o                         
  -1  11   5       1364.02       1594.40       147.95 o                         
   0  11   5         36.05         38.75        64.96 o                         
   1  11   5        614.25        593.05        68.23 o                         
   2  11   5        194.65        198.70        65.35 o                         
   3  11   5        906.83        858.61       100.68 o                         
   4  11   5       1355.35       1229.00        75.76 o                         
   5  11   5       1416.00       1338.73        74.35 o                         
   6  11   5       1438.24       1576.73        93.61 o                         
   7  11   5       3077.79       3126.73       529.79 o                         
  -4  12   5         51.80         75.38        81.18 o                         
  -3  12   5          7.40        -75.42        82.52 o                         
  -2  12   5        681.22        701.42        84.51 o                         
  -1  12   5        360.68        326.11        82.66 o                         
   0  12   5        837.40        794.13        52.59 o                         
   1  12   5        159.74        188.92        53.95 o                         
   2  12   5        484.90        523.06        69.89 o                         
   3  12   5       1162.09       1342.07        75.07 o                         
   4  12   5        162.40        225.83        67.41 o                         
   5  12   5        271.94        269.32        68.37 o                         
   6  12   5         46.50         37.53        72.57 o                         
   7  12   5         22.69          4.95        81.56 o                         
  -3  13   5         46.40         20.89       100.92 o                         
  -2  13   5          1.66        -35.91        80.36 o                         
  -1  13   5         84.65         86.76        57.79 o                         
   0  13   5         79.23         70.57        81.38 o                         
   1  13   5        684.02        875.33       138.63 o                         
   2  13   5         97.91         90.39        55.68 o                         
   3  13   5        417.50        413.61        67.50 o                         
   4  13   5        563.79        605.88        73.19 o                         
   5  13   5        512.90        553.74        72.77 o                         
   6  13   5        185.54        169.84        68.86 o                         
   7  13   5         11.61          4.17        74.30 o                         
   8  13   5        226.38        337.95        92.99 o                         
  -2  14   5         13.45       -102.27       102.27 o                         
  -1  14   5          0.02         -6.63        98.71 o                         
   0  14   5        594.46        638.14        83.47 o                         
   1  14   5        288.38        229.54        84.87 o                         
   2  14   5        721.91        822.04        88.43 o                         
   3  14   5         47.33         11.65        67.81 o                         
   4  14   5        435.38        358.79        86.49 o                         
   5  14   5          2.13         -9.59        82.59 o                         
   6  14   5       1004.71       1221.55       112.86 o                         
   7  14   5         71.10          5.27       101.41 o                         
   8  14   5         78.43         81.40        92.16 o                         
   0  15   5         17.38         22.90       145.01 o                         
   1  15   5        589.72        584.64        76.45 o                         
   2  15   5          0.78         55.90        82.31 o                         
   3  15   5        253.04        300.46        98.18 o                         
   4  15   5        452.58        532.26        73.52 o                         
   5  15   5          6.49          5.29        84.13 o                         
   6  15   5        111.44        105.72        85.60 o                         
   7  15   5        952.25       1175.04        84.73 o                         
   8  15   5         23.28         43.67        91.34 o                         
   3  16   5          3.03        -26.74       104.70 o                         
   4  16   5        285.84        283.06        86.99 o                         
   5  16   5        681.77        843.29       110.24 o                         
   6  16   5         17.27         34.39       102.63 o                         
   7  16   5          1.83        -18.54        93.55 o                         
   8  16   5         27.07         50.39       106.72 o                         
   9  16   5         58.83         39.86       218.42 o                         
  -9 -13   6          8.35        -40.55       100.87 o                         
  -8 -13   6         41.51         49.64       109.86 o                         
  -7 -13   6       1189.56       1565.67       399.57 o                         
  -6 -13   6        676.68        791.34       107.68 o                         
  -5 -13   6         10.93         18.89        84.01 o                         
  -4 -13   6       1054.56        951.19       170.21 o                         
  -3 -13   6        997.59       1021.94       107.38 o                         
 -11 -12   6         27.10         75.37       114.44 o                         
 -10 -12   6          4.14         17.02        99.75 o                         
  -9 -12   6        493.72        579.23       102.25 o                         
  -8 -12   6        148.25         82.97        67.80 o                         
  -7 -12   6          8.49        -22.10        83.46 o                         
  -6 -12   6        133.84        128.09        84.57 o                         
  -5 -12   6         12.46         50.22        83.23 o                         
  -4 -12   6         55.15         59.62        68.06 o                         
  -3 -12   6        104.12         64.54        83.69 o                         
  -2 -12   6         18.44         31.21        99.92 o                         
  -1 -12   6          0.58        -18.73        82.20 o                         
   0 -12   6         20.60         58.36        95.72 o                         
 -12 -11   6          6.05         31.64       128.82 o                         
 -11 -11   6        854.62       1043.87       136.57 o                         
 -10 -11   6        274.80        195.28        93.14 o                         
  -9 -11   6         12.57         42.33        80.08 o                         
  -8 -11   6       2015.20       2329.94       269.99 o                         
  -7 -11   6        688.02        648.21       109.66 o                         
  -6 -11   6        456.22        408.33        86.18 o                         
  -5 -11   6       1499.16       1839.33       147.71 o                         
  -4 -11   6          7.24         33.03        81.62 o                         
  -3 -11   6       2891.72       2746.58       729.89 o                         
  -2 -11   6       3329.10       3219.13       222.08 o                         
  -1 -11   6          4.75         -3.10        67.01 o                         
   0 -11   6        802.96        703.10        70.54 o                         
   1 -11   6        337.81        222.73        82.95 o                         
   2 -11   6        122.97        133.19        83.17 o                         
 -13 -10   6        476.62        607.31       110.75 o                         
 -12 -10   6          6.11         22.97        89.14 o                         
 -11 -10   6         13.11         18.68        73.42 o                         
 -10 -10   6        480.03        387.32        71.13 o                         
  -9 -10   6        125.43        152.58        88.15 o                         
  -8 -10   6        184.83        194.42        66.99 o                         
  -7 -10   6       2476.36       2904.92       199.92 o                         
  -6 -10   6        470.27        499.13        69.84 o                         
  -5 -10   6          0.17          7.30        55.22 o                         
  -4 -10   6       1024.15       1238.03       175.74 o                         
  -3 -10   6         81.04         34.40        67.57 o                         
  -2 -10   6        111.26        132.28        67.27 o                         
  -1 -10   6         87.30         49.60        66.28 o                         
   0 -10   6        529.19        516.75       123.25 o                         
   1 -10   6        225.56        241.43        83.18 o                         
   2 -10   6          2.40         -7.37        70.42 o                         
   3 -10   6         60.33        110.77        63.83 o                         
 -13  -9   6          5.13         14.71       112.14 o                         
 -12  -9   6        983.96        964.09        78.03 o                         
 -11  -9   6        331.40        246.34        69.68 o                         
 -10  -9   6         61.09         26.70        70.48 o                         
  -9  -9   6        640.78        777.73        60.01 o                         
  -8  -9   6        480.84        658.11        57.89 o                         
  -7  -9   6       1250.89       1401.24       135.50 o                         
  -6  -9   6       4565.69       5758.87       930.45 o                         
  -5  -9   6         42.50         41.86        54.20 o                         
  -4  -9   6        148.50         92.50        67.65 o                         
  -3  -9   6         56.31         67.05        66.85 o                         
  -2  -9   6       1326.00       1090.46        60.01 o                         
  -1  -9   6       4637.61       4251.35       831.91 o                         
   0  -9   6        258.73        262.26        55.41 o                         
   1  -9   6        602.22        703.18        76.70 o                         
   2  -9   6       1549.62       1628.01        71.99 o                         
   3  -9   6        172.22         89.78        67.91 o                         
   4  -9   6         80.89         63.34        82.28 o                         
   5  -9   6        180.62        126.65        65.43 o                         
 -14  -8   6        306.77        336.18       116.69 o                         
 -13  -8   6        121.77        111.86       123.67 o                         
 -12  -8   6        466.54        460.13        87.48 o                         
 -11  -8   6        409.83        463.27        85.64 o                         
 -10  -8   6         62.77         78.74        72.80 o                         
  -9  -8   6        515.76        451.53        57.36 o                         
  -8  -8   6        364.96        344.03        55.40 o                         
  -7  -8   6        340.85        356.09        47.63 o                         
  -6  -8   6         41.20         33.81        53.43 o                         
  -5  -8   6        471.66        465.03        49.81 o                         
  -4  -8   6        837.30        914.40        58.49 o                         
  -3  -8   6         64.80         58.14        44.41 o                         
  -2  -8   6       2037.55       2004.23       222.35 o                         
  -1  -8   6        311.58        306.76        74.36 o                         
   0  -8   6       4147.89       3448.19       226.68 o                         
   1  -8   6         15.67         31.88        66.03 o                         
   2  -8   6         11.48         10.06        46.44 o                         
   3  -8   6       1028.02       1034.54        55.28 o                         
   4  -8   6        820.15        813.04        55.21 o                         
   5  -8   6         73.70         90.58        75.76 o                         
   6  -8   6       1446.17       1386.14        69.54 o                         
 -14  -7   6         46.39         12.85       103.06 o                         
 -13  -7   6        158.16        181.68        94.63 o                         
 -12  -7   6        183.09        115.74        83.27 o                         
 -11  -7   6        149.57        175.94        90.87 o                         
 -10  -7   6        135.01        157.17        67.55 o                         
  -9  -7   6       1004.22        945.59        74.46 o                         
  -8  -7   6        120.65         75.00        53.52 o                         
  -7  -7   6          5.25         -9.38        42.00 o                         
  -6  -7   6       6205.06       5502.54       878.71 o                         
  -5  -7   6       6333.90       7128.70       147.14 o                         
  -4  -7   6        555.61        441.82        33.91 o                         
  -3  -7   6       2718.92       2977.23       142.60 o                         
  -2  -7   6       2892.24       2807.52       325.73 o                         
  -1  -7   6         93.24         74.12        52.70 o                         
   0  -7   6       1591.76       1603.90        60.38 o                         
   1  -7   6        122.01         56.61        53.38 o                         
   2  -7   6        583.13        611.31        55.54 o                         
   3  -7   6       2155.65       1976.21        72.69 o                         
   4  -7   6        750.17        691.68        57.93 o                         
   5  -7   6        294.10        284.77        53.25 o                         
   6  -7   6       1391.68       1330.37       169.36 o                         
   7  -7   6        363.06        472.06        84.10 o                         
 -14  -6   6        138.42        109.85       102.62 o                         
 -13  -6   6        223.88        279.65        86.61 o                         
 -12  -6   6        221.32        242.71        83.54 o                         
 -11  -6   6        638.35        714.96        73.87 o                         
 -10  -6   6        832.75       1011.44        90.37 o                         
  -9  -6   6        343.59        443.01        69.31 o                         
  -8  -6   6        697.05        796.52        59.47 o                         
  -7  -6   6        543.11        594.17        56.95 o                         
  -6  -6   6        106.61        112.39        51.36 o                         
  -5  -6   6        774.19        950.30        48.06 o                         
  -4  -6   6        128.67         70.39        36.95 o                         
  -3  -6   6        187.39        229.81        43.68 o                         
  -2  -6   6        670.26        613.58        45.67 o                         
  -1  -6   6         98.77        110.87        51.88 o                         
   0  -6   6        435.99        456.50        39.94 o                         
   1  -6   6        212.53        316.50        53.05 o                         
   2  -6   6       1862.63       1754.33        50.61 o                         
   3  -6   6         13.15         25.76        41.54 o                         
   4  -6   6         86.97         78.89        54.54 o                         
   5  -6   6        235.13        162.48        48.75 o                         
   6  -6   6       1228.32       1147.95        56.35 o                         
   7  -6   6         16.86         11.60        58.50 o                         
   8  -6   6          4.43         11.30        63.64 o                         
 -14  -5   6        160.22         81.72       101.75 o                         
 -13  -5   6        177.71        156.17        84.06 o                         
 -12  -5   6         12.14          0.78        80.67 o                         
 -11  -5   6         73.73         62.22        65.82 o                         
 -10  -5   6       1424.18       1564.90        80.24 o                         
  -9  -5   6        581.11        739.66        80.07 o                         
  -8  -5   6        246.78        216.12        54.31 o                         
  -7  -5   6       2069.60       2464.81        72.07 o                         
  -6  -5   6         37.12         31.84        42.39 o                         
  -5  -5   6       2251.59       2178.42       204.73 o                         
  -4  -5   6       4503.02       4736.03        92.70 o                         
  -3  -5   6        286.04        300.89        38.61 o                         
  -2  -5   6        362.30        298.29        32.60 o                         
  -1  -5   6       3607.66       3979.79       285.66 o                         
   0  -5   6         60.43         61.82        42.58 o                         
   1  -5   6       3224.91       3420.72       100.87 o                         
   2  -5   6       5439.05       5289.78       286.94 o                         
   3  -5   6        775.28        754.02        41.20 o                         
   4  -5   6       3230.35       3268.24        52.73 o                         
   5  -5   6       1418.92       1291.79        65.06 o                         
   6  -5   6          8.96        -39.09        39.09 o                         
   7  -5   6       1604.89       1720.46       103.67 o                         
   8  -5   6        342.20        349.94        68.23 o                         
   9  -5   6         73.87         67.38        71.50 o                         
 -14  -4   6        794.70        634.55        91.32 o                         
 -13  -4   6        102.07         81.02        82.02 o                         
 -12  -4   6        293.21        247.29        81.72 o                         
 -11  -4   6         53.39         43.40        65.00 o                         
 -10  -4   6       1801.75       1955.72        83.29 o                         
  -9  -4   6        176.50        147.91        52.57 o                         
  -8  -4   6        143.63        102.46        52.40 o                         
  -7  -4   6        496.42        415.44        54.67 o                         
  -6  -4   6         47.64         45.10        41.89 o                         
  -5  -4   6       1738.45       1495.64       236.18 o                         
  -4  -4   6       2728.66       3248.72        75.65 o                         
  -3  -4   6       1517.15       1450.97       229.29 o                         
  -2  -4   6         31.12         40.76        44.28 o                         
  -1  -4   6       1593.13       1770.44        78.67 o                         
   0  -4   6        527.90        548.06        41.15 o                         
   1  -4   6        545.42        566.69        55.23 o                         
   2  -4   6       1561.93       1521.98        56.65 o                         
   3  -4   6         24.93         31.10        36.27 o                         
   4  -4   6        354.47        369.61        43.94 o                         
   5  -4   6       1807.40       1889.42        46.86 o                         
   6  -4   6        665.05        601.57        44.36 o                         
   7  -4   6         17.76        -40.96        54.64 o                         
   8  -4   6        918.94        868.93        69.02 o                         
   9  -4   6        146.43         33.30        80.36 o                         
  10  -4   6         28.18         11.61        58.00 o                         
 -14  -3   6         89.87         69.84       100.51 o                         
 -13  -3   6        125.56         94.82        82.28 o                         
 -12  -3   6        938.68        983.63        76.34 o                         
 -11  -3   6        374.67        342.91        58.37 o                         
 -10  -3   6        471.06        483.90        68.95 o                         
  -9  -3   6       2691.68       2889.90       495.83 o                         
  -8  -3   6       1986.91       1879.90        68.13 o                         
  -7  -3   6         20.20         54.67        51.09 o                         
  -6  -3   6       2314.96       2347.78       386.68 o                         
  -5  -3   6         99.27        127.92        43.54 o                         
  -4  -3   6       2219.74       2201.18        70.76 o                         
  -3  -3   6      13535.35      13200.95       423.06 o                         
  -2  -3   6       3314.92       3212.52       262.68 o                         
  -1  -3   6       1276.95       1036.30       117.88 o                         
   0  -3   6       2873.01       2391.23        49.42 o                         
   1  -3   6       5636.17       6322.24        76.78 o                         
   2  -3   6       3149.74       2952.62        65.40 o                         
   3  -3   6        526.64        572.76        54.93 o                         
   4  -3   6        165.31        148.21        31.00 o                         
   5  -3   6       1170.52       1253.15        37.95 o                         
   6  -3   6         98.02         75.74        53.56 o                         
   7  -3   6        428.01        403.36        39.90 o                         
   8  -3   6       2002.55       1982.76        64.04 o                         
   9  -3   6        523.01        407.83        67.73 o                         
  10  -3   6        344.84        315.13        62.88 o                         
 -14  -2   6        924.93        806.44       201.26 o                         
 -13  -2   6         33.71         45.18        81.54 o                         
 -12  -2   6          2.53         20.25        79.24 o                         
 -11  -2   6       1898.15       1976.88       165.16 o                         
 -10  -2   6          1.27         -9.80        63.78 o                         
  -9  -2   6        344.70        298.64        47.08 o                         
  -8  -2   6       1841.79       2007.65       108.66 o                         
  -7  -2   6        192.61        234.86        38.33 o                         
  -6  -2   6        418.97        469.28        55.27 o                         
  -5  -2   6       2450.57       2321.14       164.07 o                         
  -4  -2   6          3.44         -8.28        44.41 o                         
  -3  -2   6       3585.92       3264.34        68.28 o                         
  -2  -2   6        135.40        107.99        47.94 o                         
  -1  -2   6       9546.78      10432.18       123.96 o                         
   0  -2   6       1927.26       1894.95        46.80 o                         
   1  -2   6        642.50        703.11        44.00 o                         
   2  -2   6        232.24        233.46        33.78 o                         
   3  -2   6        296.43        359.23        40.54 o                         
   4  -2   6         25.33         55.13        42.31 o                         
   5  -2   6       1437.77       1445.27        49.36 o                         
   6  -2   6       9386.95       9798.31        83.53 o                         
   7  -2   6       2920.89       3101.35        64.80 o                         
   8  -2   6        130.19        160.91        42.07 o                         
   9  -2   6       1550.85       1621.67        57.14 o                         
  10  -2   6        110.72        115.25        58.15 o                         
  11  -2   6        761.11        697.30        73.99 o                         
 -13  -1   6        284.08        352.74       100.43 o                         
 -12  -1   6         33.18         44.29        56.94 o                         
 -11  -1   6        262.93        237.00        56.28 o                         
 -10  -1   6       1276.09       1291.93        99.47 o                         
  -9  -1   6          0.42         -0.52        54.04 o                         
  -8  -1   6        768.94        663.33       103.06 o                         
  -7  -1   6       3452.31       3593.77       305.50 o                         
  -6  -1   6         95.33        165.33        42.98 o                         
  -5  -1   6       2751.21       2968.01        74.63 o                         
  -4  -1   6       2522.61       2530.25        66.73 o                         
  -3  -1   6        627.89        574.48        51.86 o                         
  -2  -1   6       2134.84       2047.43        70.30 o                         
  -1  -1   6         81.28         83.58        40.46 o                         
   0  -1   6       1915.72       2130.85        59.82 o                         
   1  -1   6       6254.22       6408.22        71.97 o                         
   2  -1   6       2904.80       3093.74        56.22 o                         
   3  -1   6         37.91         45.04        35.75 o                         
   4  -1   6      11311.03      12476.43       117.90 o                         
   5  -1   6        149.51        239.35        44.05 o                         
   6  -1   6        842.68        877.50        46.65 o                         
   7  -1   6       2637.85       2772.82        46.53 o                         
   8  -1   6       1248.24       1156.72        58.04 o                         
   9  -1   6       1278.10       1254.51        48.20 o                         
  10  -1   6       1118.10       1130.00        62.15 o                         
  11  -1   6        138.44         47.89        79.52 o                         
  12  -1   6          7.22          2.69        58.78 o                         
 -13   0   6        102.03         61.82       100.34 o                         
 -12   0   6        452.32        457.80        71.71 o                         
 -11   0   6        242.09        229.81        74.80 o                         
 -10   0   6          4.12        -23.61        53.46 o                         
  -9   0   6       2803.53       3032.35       292.09 o                         
  -8   0   6        310.20        304.32        46.54 o                         
  -7   0   6         77.31         88.85        42.09 o                         
  -6   0   6       1496.13       1705.80        70.70 o                         
  -5   0   6       1749.42       1756.93        67.01 o                         
  -4   0   6          0.70        -17.63        32.16 o                         
  -3   0   6       2912.40       2488.80       230.84 o                         
  -2   0   6       4890.37       5153.22       208.66 o                         
  -1   0   6        168.43        143.58        48.29 o                         
   0   0   6        424.64        334.75        55.94 o                         
   1   0   6        626.65        634.80        46.18 o                         
   2   0   6        650.01        621.45        39.09 o                         
   3   0   6        192.83        148.08        34.06 o                         
   4   0   6       1185.34       1322.24        63.16 o                         
   5   0   6          7.54         22.30        37.37 o                         
   6   0   6        423.34        461.55        45.14 o                         
   7   0   6        125.64        178.28        33.50 o                         
   8   0   6       2525.01       2469.79        54.23 o                         
   9   0   6        232.74        224.19        54.53 o                         
  10   0   6        312.85        312.72        52.31 o                         
  11   0   6        891.15        918.97       112.68 o                         
  12   0   6          0.69        -57.61        82.85 o                         
 -13   1   6         14.80         60.89        80.83 o                         
 -12   1   6          3.58         -7.06        96.63 o                         
 -11   1   6        320.95        351.72        69.56 o                         
 -10   1   6        784.61        711.42        72.33 o                         
  -9   1   6        129.62         94.91        54.59 o                         
  -8   1   6       1240.37       1184.63       103.58 o                         
  -7   1   6        484.31        407.02        41.28 o                         
  -6   1   6       2037.26       2292.60        65.45 o                         
  -5   1   6         57.91         68.97        52.53 o                         
  -4   1   6       1570.31       1465.66        58.50 o                         
  -3   1   6       9310.49       8629.57       523.51 o                         
  -2   1   6         10.10          9.30        48.24 o                         
  -1   1   6         41.81         18.92        33.39 o                         
   0   1   6       3268.20       2987.06        72.45 o                         
   1   1   6         13.18         13.39        34.16 o                         
   2   1   6       3418.73       3546.22        72.92 o                         
   3   1   6       3410.23       3710.70        84.36 o                         
   4   1   6       3287.12       3393.64        59.49 o                         
   5   1   6      12466.05      14304.45       436.27 o                         
   6   1   6       8231.90       8027.10       636.53 o                         
   7   1   6        384.62        313.94        45.76 o                         
   8   1   6         14.14         -0.99        52.03 o                         
   9   1   6        414.15        372.66        48.19 o                         
  10   1   6        490.72        519.79        56.15 o                         
  11   1   6        474.18        502.08        68.18 o                         
  12   1   6        167.27         65.43        62.53 o                         
  13   1   6        125.66        110.31        84.35 o                         
 -12   2   6         29.06          4.75       100.07 o                         
 -11   2   6        350.71        321.06        70.93 o                         
 -10   2   6        439.72        394.79        70.88 o                         
  -9   2   6        409.96        462.65        68.50 o                         
  -8   2   6       1564.81       1554.47       127.57 o                         
  -7   2   6        871.91        916.08        51.37 o                         
  -6   2   6        216.78        148.38        38.22 o                         
  -5   2   6          4.81         15.66        42.04 o                         
  -4   2   6       3172.56       3010.90        67.05 o                         
  -3   2   6        698.03        710.76        46.65 o                         
  -2   2   6        103.48         88.45        49.54 o                         
  -1   2   6       3999.27       4046.11        82.35 o                         
   0   2   6       2914.72       3245.60        76.29 o                         
   1   2   6       1862.07       1919.88        60.40 o                         
   2   2   6       1911.79       1769.16        91.16 o                         
   3   2   6         66.46         56.77        49.02 o                         
   4   2   6       5325.27       5433.64       125.33 o                         
   5   2   6        929.81        757.66        93.42 o                         
   6   2   6        399.55        389.71       101.93 o                         
   7   2   6       3173.28       3141.76       551.15 o                         
   8   2   6        982.47        747.38        50.53 o                         
   9   2   6        481.32        517.92        69.81 o                         
  10   2   6        614.39        661.00        71.50 o                         
  11   2   6       1848.88       1967.07       261.15 o                         
  12   2   6       1013.68        829.99        74.01 o                         
  13   2   6         99.23        124.56       103.79 o                         
 -12   3   6        228.03        182.15       102.41 o                         
 -11   3   6        157.42        160.28        82.81 o                         
 -10   3   6        897.48       1032.25        66.16 o                         
  -9   3   6          0.60        -10.20        54.45 o                         
  -8   3   6       1463.60       1554.97       107.94 o                         
  -7   3   6        541.83        582.26        49.39 o                         
  -6   3   6          7.93        -12.60        52.02 o                         
  -5   3   6       2071.49       2151.11       183.54 o                         
  -4   3   6        586.66        576.21        48.90 o                         
  -3   3   6       1466.41       1250.34        58.24 o                         
  -2   3   6       5989.14       6151.19        93.97 o                         
  -1   3   6       6761.09       6827.72       371.28 o                         
   0   3   6       1876.32       1853.41        60.53 o                         
   1   3   6      10781.84      10789.92       128.47 o                         
   2   3   6        915.64        902.32        51.64 o                         
   3   3   6       1968.07       2208.92        65.09 o                         
   4   3   6       3308.41       3949.55        83.30 o                         
   5   3   6        210.93        244.00        37.99 o                         
   6   3   6       7011.52       7148.42       502.21 o                         
   7   3   6       2501.22       2412.21       544.39 o                         
   8   3   6          0.32         19.39        51.83 o                         
   9   3   6       4065.71       4036.99        92.39 o                         
  10   3   6        150.12        147.27        68.18 o                         
  11   3   6         37.31         40.97        67.89 o                         
  12   3   6        940.36        811.62        66.48 o                         
  13   3   6         28.93         32.30        83.96 o                         
 -11   4   6          1.30         23.05        98.79 o                         
 -10   4   6         22.14         12.83        60.08 o                         
  -9   4   6        189.32        156.58        56.33 o                         
  -8   4   6        171.44        132.15        56.42 o                         
  -7   4   6        244.37        191.69        67.28 o                         
  -6   4   6        219.06        205.62        54.88 o                         
  -5   4   6        158.56        161.21        39.22 o                         
  -4   4   6       1928.63       2025.46       250.14 o                         
  -3   4   6        566.41        640.88        58.34 o                         
  -2   4   6        421.81        418.90        41.87 o                         
  -1   4   6         76.49         63.10        39.32 o                         
   0   4   6        501.85        448.77        45.60 o                         
   1   4   6       1516.02       1524.81       100.98 o                         
   2   4   6       1266.96       1153.51        55.49 o                         
   3   4   6          6.32         15.58        47.50 o                         
   4   4   6       1367.06       1017.65       229.42 o                         
   5   4   6       2038.19       2077.14       249.13 o                         
   6   4   6         67.21         89.20        44.83 o                         
   7   4   6       7652.96       7728.92      1412.85 o                         
   8   4   6         37.51         61.63        52.48 o                         
   9   4   6          6.87         12.99        52.89 o                         
  10   4   6       4681.55       5440.73       108.15 o                         
  11   4   6         52.21         47.96        67.89 o                         
  12   4   6        280.12        259.17       104.07 o                         
  13   4   6       1959.77       1816.31       101.66 o                         
  14   4   6        101.50         88.57       103.25 o                         
 -11   5   6        264.80        154.43       102.53 o                         
 -10   5   6         12.69         24.45        66.63 o                         
  -9   5   6        666.03        703.43        71.64 o                         
  -8   5   6          9.29          5.84        55.18 o                         
  -7   5   6        636.68        636.87        74.13 o                         
  -6   5   6       2547.67       2604.27        86.50 o                         
  -5   5   6        948.68        848.51        48.11 o                         
  -4   5   6         89.72         80.27        43.27 o                         
  -3   5   6       2371.29       2459.53        69.28 o                         
  -2   5   6        906.74        841.34        60.85 o                         
  -1   5   6        429.01        349.27        48.56 o                         
   0   5   6        900.89        776.60        56.88 o                         
   1   5   6        236.88        174.80        36.50 o                         
   2   5   6       5705.02       4949.34       329.38 o                         
   3   5   6       2358.52       2346.67       158.03 o                         
   4   5   6       1199.01       1200.98       102.64 o                         
   5   5   6       3719.19       4091.26        94.26 o                         
   6   5   6       1394.48       1425.89       184.20 o                         
   7   5   6       1523.94       1642.99       340.17 o                         
   8   5   6       3526.64       3590.85       789.77 o                         
   9   5   6          4.92          2.21        53.01 o                         
  10   5   6        384.58        436.28       103.21 o                         
  11   5   6         93.82        110.84        69.10 o                         
  12   5   6        144.10        133.13        84.16 o                         
  13   5   6          4.98          9.01        91.89 o                         
  14   5   6        291.30        312.42       112.83 o                         
 -10   6   6         36.63          4.47        71.11 o                         
  -9   6   6        745.46        660.14        64.20 o                         
  -8   6   6          1.56         -6.23        82.00 o                         
  -7   6   6         83.09        106.74        47.44 o                         
  -6   6   6       1376.63       1519.36       111.98 o                         
  -5   6   6       1318.82       1224.85        50.26 o                         
  -4   6   6        532.67        600.12        56.83 o                         
  -3   6   6        722.68        718.04        48.70 o                         
  -2   6   6        675.92        811.46        56.75 o                         
  -1   6   6        287.26        304.15        54.27 o                         
   0   6   6       1623.26       1459.05        53.10 o                         
   1   6   6         60.47         70.45        43.91 o                         
   2   6   6        352.47        266.48        40.53 o                         
   3   6   6        454.74        369.01        42.91 o                         
   4   6   6        102.29        113.11        44.52 o                         
   5   6   6       1473.06       1364.92       255.65 o                         
   6   6   6       2088.44       2440.68       121.47 o                         
   7   6   6        372.70        341.18        61.66 o                         
   8   6   6        884.93        850.94       122.13 o                         
   9   6   6       2337.02       2261.90       365.50 o                         
  10   6   6          2.79          3.55        73.99 o                         
  11   6   6         19.08         11.07        74.41 o                         
  12   6   6        846.22        837.58       110.83 o                         
  13   6   6        313.92        238.87        84.75 o                         
  14   6   6        600.56        785.93       128.23 o                         
  -9   7   6        230.42        180.85       101.81 o                         
  -8   7   6       1758.32       1908.97       208.90 o                         
  -7   7   6        485.86        556.70        68.57 o                         
  -6   7   6        947.84       1068.76        86.89 o                         
  -5   7   6       1205.60       1233.88        63.58 o                         
  -4   7   6        286.25        321.02        54.31 o                         
  -3   7   6       1449.39       1593.68       119.17 o                         
  -2   7   6       4583.92       4988.54       322.96 o                         
  -1   7   6       1519.20       1407.00       126.86 o                         
   0   7   6       2106.33       1936.87        66.75 o                         
   1   7   6        303.20        233.20        53.49 o                         
   2   7   6        295.82        389.38        47.81 o                         
   3   7   6       8032.96       7871.00       269.35 o                         
   4   7   6       2255.89       2018.00        81.80 o                         
   5   7   6        649.73        832.06        66.73 o                         
   6   7   6        854.43        659.61        87.39 o                         
   7   7   6        510.04        510.83        58.89 o                         
   8   7   6        226.10        262.58        73.37 o                         
   9   7   6       3019.45       2875.74       289.76 o                         
  10   7   6         77.74         77.85        82.29 o                         
  11   7   6         38.07         29.90        81.86 o                         
  12   7   6         94.44         78.03       100.85 o                         
  13   7   6        374.07        356.62       104.33 o                         
  14   7   6         98.32        103.55       122.05 o                         
  -9   8   6         13.44         17.15       145.50 o                         
  -8   8   6        546.62        539.11       102.96 o                         
  -7   8   6       2371.19       2500.47       175.61 o                         
  -6   8   6          4.41         -7.25        57.71 o                         
  -5   8   6        124.39         73.38        55.05 o                         
  -4   8   6        426.78        375.58        56.99 o                         
  -3   8   6       2992.88       3046.55       171.51 o                         
  -2   8   6         43.23         43.67        42.63 o                         
  -1   8   6        636.23        679.00        50.79 o                         
   0   8   6         74.87        107.92        52.06 o                         
   1   8   6        615.67        556.19        55.10 o                         
   2   8   6        635.77        684.85        56.80 o                         
   3   8   6       2909.40       3199.64       146.91 o                         
   4   8   6       1361.30       1376.53        78.11 o                         
   5   8   6        153.82        178.36        64.35 o                         
   6   8   6        202.29        242.77        64.46 o                         
   7   8   6        176.39        141.67        54.88 o                         
   8   8   6        117.78         95.99        71.45 o                         
   9   8   6       1421.15       1184.22       136.94 o                         
  10   8   6       1165.49       1112.01       194.94 o                         
  11   8   6        407.51        317.17       232.88 o                         
  12   8   6        671.08        710.20       189.56 o                         
  13   8   6        797.06        860.68       200.79 o                         
  14   8   6         14.28         -1.89        91.85 o                         
  -8   9   6        381.76        299.11        86.98 o                         
  -7   9   6          9.63         26.79       100.63 o                         
  -6   9   6         10.96         -6.56        83.44 o                         
  -5   9   6        214.44        239.73        58.32 o                         
  -4   9   6        328.53        385.54        56.66 o                         
  -3   9   6          4.72          1.00        53.86 o                         
  -2   9   6        889.87        956.04       101.23 o                         
  -1   9   6       4425.87       5421.07       541.85 o                         
   0   9   6        369.49        371.22        44.87 o                         
   1   9   6        246.96        193.33        37.37 o                         
   2   9   6       4742.37       4279.82        82.06 o                         
   3   9   6        290.98        296.63        52.77 o                         
   4   9   6       2707.40       2320.21       219.51 o                         
   5   9   6       3888.12       3435.32       452.73 o                         
   6   9   6          2.50          9.97        50.92 o                         
   7   9   6       1096.58        978.18        88.80 o                         
   8   9   6       2874.65       2342.11       200.64 o                         
  -7  10   6         76.31         83.57        83.55 o                         
  -6  10   6         10.13         52.08        81.10 o                         
  -5  10   6        229.49        255.19        68.69 o                         
  -4  10   6        295.90        320.72        82.32 o                         
  -3  10   6         26.02         -1.48        54.42 o                         
  -2  10   6        163.06        163.32        53.13 o                         
  -1  10   6        347.49        399.83        55.18 o                         
   0  10   6        782.96        744.48        73.52 o                         
   1  10   6        485.43        503.27        59.36 o                         
   2  10   6        181.96        196.54        42.74 o                         
   3  10   6        333.03        221.96        45.14 o                         
   4  10   6       1024.35        909.67        61.58 o                         
   5  10   6          7.63        -30.32        52.05 o                         
   6  10   6       1993.50       1966.81        92.09 o                         
   7  10   6         60.85         55.57        68.01 o                         
  -6  11   6        233.39        189.59        84.52 o                         
  -5  11   6        826.20        964.52        87.91 o                         
  -4  11   6          0.17         22.42        82.40 o                         
  -3  11   6        518.70        542.85        69.81 o                         
  -2  11   6        559.86        582.46        70.15 o                         
  -1  11   6        208.86        222.85        55.31 o                         
   0  11   6       2164.09       2295.71       228.79 o                         
   1  11   6       1377.57       1418.70       183.94 o                         
   2  11   6        216.98        227.62        53.93 o                         
   3  11   6         46.80         28.15        64.22 o                         
   4  11   6       1417.22       1565.87        75.39 o                         
   5  11   6        720.18        642.28        72.86 o                         
   6  11   6        116.74        117.67        81.52 o                         
   7  11   6        451.25        529.98       126.86 o                         
  -4  12   6         89.90         18.46        86.53 o                         
  -3  12   6          0.35         20.62        81.55 o                         
  -2  12   6        161.40        116.64        81.65 o                         
  -1  12   6        162.02        160.30        65.96 o                         
   0  12   6        633.32        571.83        58.55 o                         
   1  12   6          5.99         18.21        64.50 o                         
   2  12   6        214.38        213.53        67.85 o                         
   3  12   6        152.13        112.81        66.05 o                         
   4  12   6         97.81         68.90        66.61 o                         
   5  12   6         37.64         78.47        65.74 o                         
   6  12   6       1027.51       1079.92        86.39 o                         
   7  12   6        183.73        159.27        74.81 o                         
   8  12   6          1.27          5.44       114.48 o                         
  -3  13   6         31.94         -8.61       100.07 o                         
  -2  13   6         58.05         83.86       110.60 o                         
  -1  13   6        114.50        111.49        66.54 o                         
   0  13   6          0.11        -20.85        80.86 o                         
   1  13   6        866.33       1034.26        71.61 o                         
   2  13   6        534.39        577.63        70.94 o                         
   3  13   6         95.24         67.99        67.33 o                         
   4  13   6       2252.96       2735.71       121.47 o                         
   5  13   6        594.54        611.56        72.97 o                         
   6  13   6        126.91         84.70        74.27 o                         
   7  13   6        429.22        431.64        82.29 o                         
   8  13   6          3.18         -1.17       115.68 o                         
  -1  14   6        280.34        285.17        83.46 o                         
   0  14   6        288.81        241.80        82.85 o                         
   1  14   6         61.50        117.29       107.78 o                         
   2  14   6         88.16         63.05        83.24 o                         
   3  14   6         30.76         22.12        67.41 o                         
   4  14   6          3.39         -5.21        66.63 o                         
   5  14   6          2.04         19.07        82.05 o                         
   6  14   6         94.56         48.40        83.26 o                         
   7  14   6         10.97        -15.37        90.44 o                         
   8  14   6         22.54         18.10        96.69 o                         
   1  15   6        248.72        220.06        84.27 o                         
   2  15   6          1.86         47.17       100.35 o                         
   3  15   6         13.19        113.38        99.93 o                         
   4  15   6        310.80        197.30        86.31 o                         
   5  15   6        402.27        433.20        89.13 o                         
   6  15   6        783.87        841.47        94.59 o                         
   7  15   6         74.04         51.54        83.57 o                         
   8  15   6         14.17         32.65        94.86 o                         
   3  16   6        209.33        160.82        87.36 o                         
   4  16   6        133.83        186.86       104.49 o                         
   5  16   6          0.27         15.44       102.28 o                         
   6  16   6         94.58        142.21       102.02 o                         
   7  16   6        179.37        169.28       103.19 o                         
   8  16   6          3.33          9.64       100.71 o                         
  -7 -13   7        165.99        176.01       147.47 o                         
  -6 -13   7         26.12         45.16        84.92 o                         
  -5 -13   7        385.10        424.34       151.29 o                         
 -10 -12   7        179.53        235.48       113.30 o                         
  -9 -12   7         27.90         35.57        81.74 o                         
  -8 -12   7          5.40         12.89        99.11 o                         
  -7 -12   7        692.57        821.16       104.65 o                         
  -6 -12   7          2.02        -67.84        83.39 o                         
  -5 -12   7         23.67         57.54        82.67 o                         
  -4 -12   7       1217.31       1447.45       108.66 o                         
  -3 -12   7        228.67        201.41       101.93 o                         
  -2 -12   7        103.63         48.32       101.85 o                         
  -1 -12   7        705.40        611.38        91.03 o                         
 -11 -11   7         71.44         33.78       104.71 o                         
 -10 -11   7         66.22         85.30       100.53 o                         
  -9 -11   7        705.37        759.99        88.73 o                         
  -8 -11   7         47.43        105.18        80.22 o                         
  -7 -11   7        645.21        691.51        86.86 o                         
  -6 -11   7       1335.30       1274.07        75.38 o                         
  -5 -11   7          9.26        -15.55        82.96 o                         
  -4 -11   7        118.79         98.31        67.46 o                         
  -3 -11   7       1055.08        957.50        64.29 o                         
  -2 -11   7         32.16         -0.48        82.67 o                         
  -1 -11   7         97.04        133.68        69.27 o                         
   0 -11   7        198.01        150.04       100.49 o                         
   1 -11   7        372.48        200.68        83.72 o                         
 -12 -10   7         55.88         35.59        91.33 o                         
 -11 -10   7         44.52         48.44        83.22 o                         
 -10 -10   7          2.81         10.81        67.04 o                         
  -9 -10   7          0.49        -17.40        66.34 o                         
  -8 -10   7        130.14         99.35        80.51 o                         
  -7 -10   7         71.50        103.01        80.00 o                         
  -6 -10   7        604.84        633.37       103.83 o                         
  -5 -10   7        737.48        591.26        62.38 o                         
  -4 -10   7          7.36         -2.66        66.48 o                         
  -3 -10   7        514.39        600.38        83.03 o                         
  -2 -10   7        258.61        165.04        67.32 o                         
  -1 -10   7        594.45        535.71        89.50 o                         
   0 -10   7       1948.58       1713.23       326.43 o                         
   1 -10   7        505.07        468.60        72.49 o                         
   2 -10   7        451.55        422.58       123.79 o                         
   3 -10   7       1172.59        778.78       148.53 o                         
 -13  -9   7        107.32         86.60       116.08 o                         
 -12  -9   7          2.21         12.26        87.24 o                         
 -11  -9   7        752.14        830.15        75.22 o                         
 -10  -9   7        806.40        875.59        76.36 o                         
  -9  -9   7         74.98         56.20        65.81 o                         
  -8  -9   7        979.96        908.21       143.78 o                         
  -7  -9   7        730.36        754.51        60.39 o                         
  -6  -9   7       1267.67       1394.89       342.40 o                         
  -5  -9   7       1749.40       1887.06       341.33 o                         
  -4  -9   7       1155.61       1275.18        73.92 o                         
  -3  -9   7        806.93        942.60        83.88 o                         
  -2  -9   7       1301.45       1294.56       232.45 o                         
  -1  -9   7       2335.98       2214.37       400.30 o                         
   0  -9   7        493.45        363.81       133.90 o                         
   1  -9   7         52.43         34.92        79.99 o                         
   2  -9   7          3.72          2.87        81.78 o                         
   3  -9   7        230.87        282.11        82.47 o                         
   4  -9   7         34.76          7.71        82.58 o                         
 -13  -8   7         27.32         11.92       101.40 o                         
 -12  -8   7        128.82        101.84        83.85 o                         
 -11  -8   7          5.69        -10.24        89.11 o                         
 -10  -8   7          3.29         -0.07        80.45 o                         
  -9  -8   7         20.20         40.49        53.22 o                         
  -8  -8   7        725.12        761.65        58.05 o                         
  -7  -8   7        139.76        134.23        54.29 o                         
  -6  -8   7        157.11        153.65        47.25 o                         
  -5  -8   7        163.13        160.28        43.33 o                         
  -4  -8   7        394.46        349.01        68.52 o                         
  -3  -8   7        668.59        855.11        70.24 o                         
  -2  -8   7        698.05        585.97        50.63 o                         
  -1  -8   7       2681.26       2741.47       135.31 o                         
   0  -8   7        162.75        115.87        47.45 o                         
   1  -8   7        202.29        247.73        67.42 o                         
   2  -8   7        102.66         63.45        65.58 o                         
   3  -8   7        560.81        532.51        69.20 o                         
   4  -8   7        924.32        693.89        86.99 o                         
   5  -8   7       1050.57       1058.43        67.38 o                         
 -13  -7   7         20.68         19.20       100.54 o                         
 -12  -7   7        732.37        748.20        90.90 o                         
 -11  -7   7         67.76         27.35        81.53 o                         
 -10  -7   7        392.74        484.40        70.78 o                         
  -9  -7   7        472.87        570.46        59.18 o                         
  -8  -7   7         52.09         17.66        45.97 o                         
  -7  -7   7        507.36        380.00       105.79 o                         
  -6  -7   7       2670.38       2901.29       321.22 o                         
  -5  -7   7        556.69        585.95        45.96 o                         
  -4  -7   7        245.68        284.65        44.69 o                         
  -3  -7   7        751.00        706.43        47.14 o                         
  -2  -7   7        582.93        648.22       109.05 o                         
  -1  -7   7        351.65        366.41        74.67 o                         
   0  -7   7         74.81         61.29        53.83 o                         
   1  -7   7          9.47         43.38        52.92 o                         
   2  -7   7         59.39         68.40        54.07 o                         
   3  -7   7        311.82        284.99        48.54 o                         
   4  -7   7          4.32         19.54        81.78 o                         
   5  -7   7        534.48        454.01        60.80 o                         
   6  -7   7         46.30         25.53        63.00 o                         
 -14  -6   7          0.17         15.46       125.92 o                         
 -13  -6   7        139.51        147.98       100.64 o                         
 -12  -6   7         45.72         70.80        66.48 o                         
 -11  -6   7         42.37         18.11        80.46 o                         
 -10  -6   7        303.37        289.93        69.57 o                         
  -9  -6   7        298.82        287.37        67.73 o                         
  -8  -6   7         17.03         44.16        64.12 o                         
  -7  -6   7        281.96        291.23        53.33 o                         
  -6  -6   7        125.18        173.40        52.57 o                         
  -5  -6   7         86.42        119.03        37.46 o                         
  -4  -6   7       2369.37       2762.82        57.49 o                         
  -3  -6   7       1884.79       2153.00        53.81 o                         
  -2  -6   7        493.95        447.57        33.14 o                         
  -1  -6   7        413.20        448.91        54.65 o                         
   0  -6   7       2773.07       2722.28       234.01 o                         
   1  -6   7        202.67        210.69        54.97 o                         
   2  -6   7         22.97         18.89        65.25 o                         
   3  -6   7        581.54        507.26        68.34 o                         
   4  -6   7         94.51         77.03        54.52 o                         
   5  -6   7       1462.00       1592.56        62.79 o                         
   6  -6   7       2451.12       2292.11        60.85 o                         
   7  -6   7          4.45         13.51        70.63 o                         
 -14  -5   7        179.08        232.97       104.89 o                         
 -13  -5   7        684.60        832.23       107.29 o                         
 -12  -5   7         58.42         17.92        82.06 o                         
 -11  -5   7         68.47         64.01        69.92 o                         
 -10  -5   7        986.27       1145.51        76.98 o                         
  -9  -5   7       1647.92       1495.64       336.86 o                         
  -8  -5   7       1659.36       1815.80       139.04 o                         
  -7  -5   7       1581.67       1856.05       185.27 o                         
  -6  -5   7       2843.19       2460.02       684.78 o                         
  -5  -5   7       1491.70       1289.47       311.93 o                         
  -4  -5   7        601.06        498.79       101.89 o                         
  -3  -5   7       4160.11       5260.09        68.54 o                         
  -2  -5   7         35.54          7.85        42.42 o                         
  -1  -5   7        175.54        161.82        33.81 o                         
   0  -5   7       4554.41       4765.43       139.61 o                         
   1  -5   7       1045.07       1015.83        57.98 o                         
   2  -5   7         74.84         25.85        52.52 o                         
   3  -5   7       5276.72       5390.29       225.95 o                         
   4  -5   7          1.53         -7.83        53.47 o                         
   5  -5   7        361.24        349.63        39.68 o                         
   6  -5   7          1.07        -24.23        46.67 o                         
   7  -5   7         54.87         38.45        66.22 o                         
   8  -5   7          1.61        -15.92        80.46 o                         
 -14  -4   7          5.30         25.39       100.29 o                         
 -13  -4   7        151.98        212.00        98.82 o                         
 -12  -4   7          7.80        -23.15        80.20 o                         
 -11  -4   7         34.19         55.06        64.86 o                         
 -10  -4   7        410.59        513.24        85.39 o                         
  -9  -4   7        113.97         96.03        65.52 o                         
  -8  -4   7       1600.68       1882.76       157.55 o                         
  -7  -4   7        141.61        158.16        42.53 o                         
  -6  -4   7         40.08         44.26        50.38 o                         
  -5  -4   7        591.85        674.09        55.07 o                         
  -4  -4   7        381.49        367.60        45.32 o                         
  -3  -4   7        365.78        429.27        58.68 o                         
  -2  -4   7       2761.01       3070.86        72.55 o                         
  -1  -4   7        682.69        692.17        45.60 o                         
   0  -4   7         30.88         25.43        29.74 o                         
   1  -4   7       4674.29       5217.21        80.05 o                         
   2  -4   7       4490.03       4816.23       201.53 o                         
   3  -4   7       1070.45       1064.16        84.94 o                         
   4  -4   7        397.95        446.38        56.43 o                         
   5  -4   7         59.06         50.40        65.99 o                         
   6  -4   7       1001.44       1044.73        52.22 o                         
   7  -4   7       2931.87       3050.44        74.50 o                         
   8  -4   7         11.29         29.76        57.57 o                         
   9  -4   7        989.02        896.61        91.82 o                         
 -14  -3   7         59.28         -8.98        83.51 o                         
 -13  -3   7        877.64       1042.30       107.52 o                         
 -12  -3   7        385.31        316.83        78.58 o                         
 -11  -3   7         62.86         37.13        65.12 o                         
 -10  -3   7       3914.39       4350.54       579.35 o                         
  -9  -3   7        760.65        828.43        83.94 o                         
  -8  -3   7        212.52        269.26        54.35 o                         
  -7  -3   7       3113.25       3299.68       123.01 o                         
  -6  -3   7        181.35        267.46        52.92 o                         
  -5  -3   7        805.15       1031.88        58.67 o                         
  -4  -3   7      17013.75      20059.84       232.13 o                         
  -3  -3   7       1092.81       1393.19        62.32 o                         
  -2  -3   7        632.19        560.67        47.51 o                         
  -1  -3   7       5188.05       5986.74        93.82 o                         
   0  -3   7          2.23         16.31        36.76 o                         
   1  -3   7        607.84        725.28        37.92 o                         
   2  -3   7       2805.32       3092.27        69.57 o                         
   3  -3   7       1088.83       1212.94        59.02 o                         
   4  -3   7        541.36        511.64        54.71 o                         
   5  -3   7       2495.70       2673.43        76.86 o                         
   6  -3   7        224.45        237.51        38.70 o                         
   7  -3   7          2.15        -21.95        41.51 o                         
   8  -3   7        154.46         92.38        57.44 o                         
   9  -3   7        427.81        332.91        59.42 o                         
  10  -3   7          1.70         27.48        57.00 o                         
 -13  -2   7         85.94        219.46        97.17 o                         
 -12  -2   7        563.06        571.58        73.55 o                         
 -11  -2   7        206.79        157.51        67.21 o                         
 -10  -2   7       1864.00       2446.59       237.32 o                         
  -9  -2   7          2.38         20.28        63.51 o                         
  -8  -2   7          2.39         23.96        41.28 o                         
  -7  -2   7        897.77       1033.93        59.57 o                         
  -6  -2   7       4175.92       5143.79       186.12 o                         
  -5  -2   7       5839.76       6756.60        93.39 o                         
  -4  -2   7         15.42         33.85        51.65 o                         
  -3  -2   7        797.46        808.03        42.61 o                         
  -2  -2   7        706.15        698.88        50.80 o                         
  -1  -2   7        316.99        277.41        39.17 o                         
   0  -2   7        279.63        273.50        39.15 o                         
   1  -2   7       1546.66       1637.65        51.88 o                         
   2  -2   7       5879.54       6288.42        71.04 o                         
   3  -2   7       1987.13       2072.69        63.36 o                         
   4  -2   7        468.26        474.16        55.31 o                         
   5  -2   7       4368.22       4567.77        66.84 o                         
   6  -2   7         14.37         12.31        53.03 o                         
   7  -2   7       1453.77       1441.47        79.80 o                         
   8  -2   7       3023.87       3180.70        65.84 o                         
   9  -2   7         19.41        -11.85        46.35 o                         
  10  -2   7       1040.43        845.10        72.40 o                         
  11  -2   7        842.50        858.36       102.49 o                         
 -13  -1   7         50.08        111.53        81.26 o                         
 -12  -1   7        582.72        500.59        91.21 o                         
 -11  -1   7       2378.04       2551.82        91.77 o                         
 -10  -1   7        497.43        468.64        68.87 o                         
  -9  -1   7       1029.34        950.18        98.60 o                         
  -8  -1   7       2644.01       2857.74        77.09 o                         
  -7  -1   7        216.02        181.78        43.43 o                         
  -6  -1   7        205.10        194.96        44.17 o                         
  -5  -1   7       1968.13       2088.95       343.04 o                         
  -4  -1   7       1791.31       1739.25        84.71 o                         
  -3  -1   7       2179.18       1999.00       149.38 o                         
  -2  -1   7       5801.76       5252.23       159.93 o                         
  -1  -1   7       1139.97       1292.32        49.43 o                         
   0  -1   7        638.82        659.98        43.98 o                         
   1  -1   7       2677.50       2925.49        66.11 o                         
   2  -1   7       1095.32       1159.26        38.84 o                         
   3  -1   7          4.92          1.19        37.06 o                         
   4  -1   7       1027.98       1116.01        82.74 o                         
   5  -1   7       3637.73       3531.47       114.58 o                         
   6  -1   7        142.58        108.79        42.98 o                         
   7  -1   7        607.27        566.77        68.30 o                         
   8  -1   7        319.22        278.18        67.32 o                         
   9  -1   7        794.24        621.12        53.58 o                         
  10  -1   7         19.30          7.01        51.17 o                         
  11  -1   7        112.36        194.28       101.43 o                         
 -13   0   7          9.43         42.05        99.78 o                         
 -12   0   7          5.34        -48.67        66.50 o                         
 -11   0   7        114.30         84.71        65.90 o                         
 -10   0   7          8.22         27.57        64.93 o                         
  -9   0   7        135.63        155.19        65.90 o                         
  -8   0   7         67.69         47.83        42.46 o                         
  -7   0   7         36.83         69.69        50.88 o                         
  -6   0   7          1.00          3.74        50.01 o                         
  -5   0   7        461.72        497.65        54.45 o                         
  -4   0   7          1.09         -0.40        43.34 o                         
  -3   0   7        759.64        719.63        58.04 o                         
  -2   0   7       3473.68       3147.85        66.77 o                         
  -1   0   7       3254.46       3362.26       255.79 o                         
   0   0   7        703.89        664.40        52.26 o                         
   1   0   7       2364.25       2315.71        63.91 o                         
   2   0   7        498.48        510.07        39.67 o                         
   3   0   7        847.32        839.42        43.72 o                         
   4   0   7       4820.10       5225.52       151.93 o                         
   5   0   7        147.43        163.09        37.46 o                         
   6   0   7       6544.17       7175.81        88.42 o                         
   7   0   7       7717.45       7834.64       224.25 o                         
   8   0   7        350.06        401.35        56.32 o                         
   9   0   7        589.10        692.38        69.50 o                         
  10   0   7       1051.21        967.29        86.57 o                         
  11   0   7        518.72        470.85        70.89 o                         
  12   0   7        957.96       1077.44       107.45 o                         
 -13   1   7        210.03        170.61        95.17 o                         
 -12   1   7         20.03         77.80        98.03 o                         
 -11   1   7         96.76        127.36        66.46 o                         
 -10   1   7       1505.44       1592.56        79.55 o                         
  -9   1   7          2.12         -3.39        53.46 o                         
  -8   1   7       1517.86       1426.00       143.63 o                         
  -7   1   7       3679.31       3864.13       107.64 o                         
  -6   1   7       2313.84       2278.78       180.43 o                         
  -5   1   7       1048.68       1137.36       136.68 o                         
  -4   1   7         17.78         49.74        53.12 o                         
  -3   1   7        100.45         71.08        36.39 o                         
  -2   1   7        466.29        510.93        45.54 o                         
  -1   1   7       1023.45        850.91        49.84 o                         
   0   1   7         29.23         37.52        39.10 o                         
   1   1   7        538.63        468.57        51.84 o                         
   2   1   7        289.99        302.21        49.11 o                         
   3   1   7         28.79         25.28        35.49 o                         
   4   1   7       3710.67       3851.94        64.20 o                         
   5   1   7         32.91        133.94        52.18 o                         
   6   1   7         27.24         65.64        51.65 o                         
   7   1   7       1713.58       1739.11        63.36 o                         
   8   1   7        219.01        299.37        66.71 o                         
   9   1   7          1.78         13.83        53.29 o                         
  10   1   7        311.08        349.87        79.13 o                         
  11   1   7        105.18         54.16        67.45 o                         
  12   1   7         47.66         51.95       102.40 o                         
 -12   2   7        107.55         82.78       100.48 o                         
 -11   2   7        295.47        180.57        79.07 o                         
 -10   2   7        214.39        208.95        59.04 o                         
  -9   2   7          1.18        -15.03        54.23 o                         
  -8   2   7        260.60        244.91        56.15 o                         
  -7   2   7        550.63        539.64        50.91 o                         
  -6   2   7       2682.42       3132.08       208.39 o                         
  -5   2   7        776.96        788.19        78.50 o                         
  -4   2   7       1942.69       2156.97        67.18 o                         
  -3   2   7         22.16         30.69        31.21 o                         
  -2   2   7        809.30        870.31        53.43 o                         
  -1   2   7       2883.85       2738.70        67.27 o                         
   0   2   7       3604.68       3955.23       187.24 o                         
   1   2   7       1785.90       1925.12        64.13 o                         
   2   2   7       1997.69       1951.32       150.05 o                         
   3   2   7       2110.59       1946.53        85.30 o                         
   4   2   7       1335.45       1473.53        52.87 o                         
   5   2   7       2667.07       3102.51       221.12 o                         
   6   2   7         22.58         91.52        42.69 o                         
   7   2   7       5827.73       6018.94       277.67 o                         
   8   2   7        940.93       1161.05        52.68 o                         
   9   2   7        571.47        586.64        69.84 o                         
  10   2   7       1307.33       1217.23       240.11 o                         
  11   2   7        827.71        964.01       237.83 o                         
  12   2   7         42.03         -0.27        97.03 o                         
  13   2   7       1444.73       1288.32       276.26 o                         
 -12   3   7        122.21        118.91        83.72 o                         
 -11   3   7       1647.76       1467.13        96.01 o                         
 -10   3   7         12.29        -20.73        67.61 o                         
  -9   3   7        256.88        186.51        57.13 o                         
  -8   3   7        888.58        901.86        73.32 o                         
  -7   3   7       3895.30       3767.54       417.82 o                         
  -6   3   7       2363.87       2311.91       184.09 o                         
  -5   3   7        852.12        908.18        83.28 o                         
  -4   3   7        738.35        774.37        58.18 o                         
  -3   3   7       3922.61       4132.79       377.33 o                         
  -2   3   7        345.01        458.78        62.67 o                         
  -1   3   7       2472.74       2226.95       158.11 o                         
   0   3   7      15232.44      16172.83       735.42 o                         
   1   3   7        660.93        657.22        46.73 o                         
   2   3   7        819.45        823.38        73.25 o                         
   3   3   7        613.52        539.12        51.26 o                         
   4   3   7          1.69         -3.41        47.24 o                         
   5   3   7        580.15        532.01        48.11 o                         
   6   3   7       1017.30       1276.44        51.34 o                         
   7   3   7          1.10         20.23        52.03 o                         
   8   3   7        331.24        274.94        45.50 o                         
   9   3   7          6.75         15.77        66.01 o                         
  10   3   7          4.87         -2.56        67.03 o                         
  11   3   7        535.92        540.13        84.80 o                         
  12   3   7         66.72          8.61        69.56 o                         
  13   3   7         86.72         79.73       103.47 o                         
 -11   4   7         68.76         52.22       100.77 o                         
 -10   4   7        268.89        266.56        70.58 o                         
  -9   4   7          0.12          3.87        78.08 o                         
  -8   4   7        240.19        270.00        68.49 o                         
  -7   4   7          4.56        -42.62        66.13 o                         
  -6   4   7         65.82         40.50        43.12 o                         
  -5   4   7        893.47        932.65        55.27 o                         
  -4   4   7        259.24        247.63        39.14 o                         
  -3   4   7         15.01        -11.58        42.66 o                         
  -2   4   7       2693.04       2725.14       113.03 o                         
  -1   4   7       1616.35       1570.22        54.41 o                         
   0   4   7       4274.06       4372.03       364.05 o                         
   1   4   7       3368.97       3281.36       243.57 o                         
   2   4   7        345.77        308.05        49.86 o                         
   3   4   7       6814.63       6601.32       301.90 o                         
   4   4   7        855.93        932.52        66.99 o                         
   5   4   7        278.91        291.60        39.91 o                         
   6   4   7       4708.23       4774.52       314.24 o                         
   7   4   7        304.72        368.38        55.57 o                         
   8   4   7       1664.10       1564.31       325.00 o                         
   9   4   7       1586.60       1680.79       254.34 o                         
  10   4   7          4.48          8.95        67.64 o                         
  11   4   7       1812.17       1811.55       290.26 o                         
  12   4   7       3058.59       3284.45       470.96 o                         
  13   4   7         24.67         23.46       101.61 o                         
 -11   5   7        433.27        378.38        76.56 o                         
 -10   5   7        206.03        181.16        72.75 o                         
  -9   5   7        123.75        213.38       119.61 o                         
  -8   5   7       1636.05       1751.26        72.10 o                         
  -7   5   7        177.29        158.89        68.30 o                         
  -6   5   7        210.20        235.85        55.11 o                         
  -5   5   7       3657.55       3654.57        79.26 o                         
  -4   5   7         17.62         -8.67        42.60 o                         
  -3   5   7        461.13        437.92        46.73 o                         
  -2   5   7       1303.74       1283.43       140.15 o                         
  -1   5   7         76.46         49.67        54.00 o                         
   0   5   7         13.37         31.96        35.64 o                         
   1   5   7       2365.14       2308.55        68.45 o                         
   2   5   7        681.43        630.20        46.40 o                         
   3   5   7        171.74        123.24        45.42 o                         
   4   5   7       1285.51       1354.36        67.37 o                         
   5   5   7        116.47        145.17        53.34 o                         
   6   5   7        125.03         89.68        43.03 o                         
   7   5   7        204.13        198.79        54.00 o                         
   8   5   7         24.64         44.42        53.43 o                         
   9   5   7        644.36        725.28       118.06 o                         
  10   5   7       1466.34       1536.97       357.40 o                         
  11   5   7        163.35        117.27        69.10 o                         
  12   5   7         22.79         14.90        91.98 o                         
  13   5   7         11.81          7.44       101.12 o                         
  14   5   7         27.82        -18.62       147.71 o                         
 -10   6   7          0.04        -16.14        81.95 o                         
  -9   6   7         43.74         20.92        59.09 o                         
  -8   6   7         35.57         25.09        82.51 o                         
  -7   6   7        119.54        101.17        68.42 o                         
  -6   6   7        113.98        121.99        67.91 o                         
  -5   6   7         60.32         58.51        41.57 o                         
  -4   6   7        791.55        793.44        53.55 o                         
  -3   6   7       1700.31       2033.60        95.04 o                         
  -2   6   7       1473.06       1648.51       185.04 o                         
  -1   6   7        615.17        658.31        47.51 o                         
   0   6   7        671.96        652.24        57.54 o                         
   1   6   7       1822.97       1773.99        68.01 o                         
   2   6   7        852.08        785.84        53.33 o                         
   3   6   7        801.33        835.02        53.71 o                         
   4   6   7       1544.60       1733.78        70.42 o                         
   5   6   7       4241.66       4536.36       245.23 o                         
   6   6   7          9.58         35.03        50.50 o                         
   7   6   7       3192.49       3199.28       124.77 o                         
   8   6   7         26.05         49.32        58.44 o                         
   9   6   7         67.49         27.15        67.55 o                         
  10   6   7       1171.80       1129.39       119.26 o                         
  11   6   7         12.84         23.24        73.90 o                         
  12   6   7          6.57        -23.72        91.65 o                         
  13   6   7       1645.26       1822.28       188.22 o                         
  14   6   7        162.55        142.14       112.05 o                         
  -9   7   7       1178.87       1212.10        82.20 o                         
  -8   7   7         80.63         74.08        83.36 o                         
  -7   7   7         14.75        103.36        66.40 o                         
  -6   7   7       1334.59       1441.99        78.83 o                         
  -5   7   7        126.57         95.04        55.38 o                         
  -4   7   7          2.71         66.44        43.71 o                         
  -3   7   7        690.89        649.50        51.65 o                         
  -2   7   7        942.43       1011.24        58.80 o                         
  -1   7   7        573.25        546.17        46.93 o                         
   0   7   7       2838.71       3061.12       331.41 o                         
   1   7   7        763.64        806.11        58.26 o                         
   2   7   7         57.88         76.52        42.31 o                         
   3   7   7       2154.55       2230.09        74.59 o                         
   4   7   7       1048.45       1001.81        62.67 o                         
   5   7   7        906.17       1028.39        63.31 o                         
   6   7   7         45.55         10.99        50.53 o                         
   7   7   7        900.90        801.78        53.61 o                         
   8   7   7         39.14         49.91        64.60 o                         
   9   7   7        346.25        396.64        78.52 o                         
  10   7   7         84.87         80.01        74.58 o                         
  11   7   7        566.95        655.41        81.55 o                         
  12   7   7          0.29         -6.04        99.84 o                         
  13   7   7        143.65         57.42        91.09 o                         
  14   7   7        119.21        127.54       122.31 o                         
  -8   8   7        114.02        132.39       101.64 o                         
  -7   8   7         59.06         73.29        59.88 o                         
  -6   8   7        248.15        230.30        83.63 o                         
  -5   8   7          9.10        -18.18        67.07 o                         
  -4   8   7         20.53         20.09        46.81 o                         
  -3   8   7        116.67        127.90        55.01 o                         
  -2   8   7        193.19        196.10        43.56 o                         
  -1   8   7        689.24        574.63        62.19 o                         
   0   8   7       2399.14       2287.16       280.56 o                         
   1   8   7         19.13          6.56        39.59 o                         
   2   8   7          1.06        -17.39        40.89 o                         
   3   8   7       1592.17       1648.82       142.13 o                         
   4   8   7        663.04        603.26        62.77 o                         
   5   8   7       1124.48       1269.64        74.16 o                         
   6   8   7       3226.06       3464.69       146.16 o                         
   7   8   7        128.90         84.97        57.57 o                         
   8   8   7        508.61        493.75        59.93 o                         
   9   8   7       7034.00       6669.22       692.91 o                         
  10   8   7        148.34        108.20        97.10 o                         
  11   8   7         21.20          1.15        94.56 o                         
  12   8   7        873.01        949.11       152.37 o                         
  13   8   7         96.05        100.48       116.73 o                         
  14   8   7        675.69        877.02       174.80 o                         
  -8   9   7         22.49        -34.70        72.96 o                         
  -7   9   7        240.83        275.24       133.27 o                         
  -6   9   7        232.94        246.97        69.50 o                         
  -5   9   7        550.62        517.67        85.63 o                         
  -4   9   7       1136.75       1386.13       122.80 o                         
  -3   9   7        289.92        249.36        55.45 o                         
  -2   9   7         63.91         26.02        64.93 o                         
  -1   9   7       1120.99       1005.43        47.15 o                         
   0   9   7       2042.59       2281.09       127.38 o                         
   1   9   7        381.73        391.04        53.71 o                         
   2   9   7       1145.16       1178.81       208.20 o                         
   3   9   7       2956.49       3091.08       276.25 o                         
   4   9   7        442.08        351.85        54.49 o                         
   5   9   7       1608.13       1721.26       146.17 o                         
   6   9   7        191.50        204.36        57.88 o                         
   7   9   7        198.84        230.07        64.71 o                         
   8   9   7        547.73        517.65        75.67 o                         
   9   9   7       1674.32       1582.29       135.36 o                         
  -7  10   7          1.08         37.82        83.69 o                         
  -6  10   7          8.13        -10.10       100.03 o                         
  -5  10   7         19.63        -11.61        79.61 o                         
  -4  10   7          1.47         17.87        66.20 o                         
  -3  10   7         79.42         73.92        54.53 o                         
  -2  10   7         37.95         38.78        46.07 o                         
  -1  10   7          4.98        -17.20        45.91 o                         
   0  10   7        634.00        692.01        56.66 o                         
   1  10   7       3156.31       3027.78       514.33 o                         
   2  10   7       2285.16       2570.69       305.02 o                         
   3  10   7         34.51         17.03        50.65 o                         
   4  10   7         92.84         88.58        51.67 o                         
   5  10   7        880.69        785.27        62.23 o                         
   6  10   7       1248.35       1169.24       214.76 o                         
   7  10   7         78.95         72.08        71.81 o                         
   8  10   7        768.68        698.25        85.55 o                         
  -6  11   7         96.43          2.02        73.96 o                         
  -5  11   7         84.22         70.49        82.12 o                         
  -4  11   7        544.10        584.52       134.95 o                         
  -3  11   7       1291.64       1210.67        75.19 o                         
  -2  11   7          5.45        -25.57        54.15 o                         
  -1  11   7        485.62        457.18        49.46 o                         
   0  11   7        235.17        212.66        66.42 o                         
   1  11   7         63.75         49.15        45.46 o                         
   2  11   7        292.20        275.17        47.67 o                         
   3  11   7         10.29         38.28        63.01 o                         
   4  11   7          9.27         10.76        51.92 o                         
   5  11   7       1463.51       1688.87       162.25 o                         
   6  11   7        125.67        145.72        72.93 o                         
   7  11   7         26.95         31.72        81.12 o                         
   8  11   7         27.37         15.62        93.07 o                         
  -4  12   7         50.66        106.08       100.24 o                         
  -3  12   7        572.78        505.28        71.65 o                         
  -2  12   7        528.47        494.95        84.07 o                         
  -1  12   7         39.70        110.86        79.57 o                         
   0  12   7        155.21        125.14        54.48 o                         
   1  12   7          0.09          8.17        64.41 o                         
   2  12   7       1006.41       1198.25       129.11 o                         
   3  12   7        332.45        319.48        68.01 o                         
   4  12   7        106.40         90.91        65.36 o                         
   5  12   7       1653.71       1593.78        82.78 o                         
   6  12   7        796.20        817.86        76.62 o                         
   7  12   7         49.71         19.45        82.33 o                         
   8  12   7        890.30        816.46       106.35 o                         
  -3  13   7        369.36        356.75        83.75 o                         
  -2  13   7         52.15         36.41        98.28 o                         
  -1  13   7         40.39         18.66        81.27 o                         
   0  13   7        731.06        788.00        98.45 o                         
   1  13   7        252.82        205.40        82.37 o                         
   2  13   7          7.01        -24.25        65.50 o                         
   3  13   7        313.10        309.18        56.93 o                         
   4  13   7        156.59        107.08        67.11 o                         
   5  13   7         76.54         93.73        67.04 o                         
   6  13   7        123.18        100.84        73.99 o                         
   7  13   7          7.11        -11.19        74.44 o                         
   8  13   7        171.15        188.54       117.30 o                         
  -1  14   7         44.38        -46.77       101.18 o                         
   0  14   7          0.41         -1.87        79.80 o                         
   1  14   7        215.97        112.41        83.48 o                         
   2  14   7        412.66        359.23        70.38 o                         
   3  14   7        150.18        142.70        68.43 o                         
   4  14   7        489.87        437.23        85.76 o                         
   5  14   7         94.46        110.33        82.46 o                         
   6  14   7        184.08        211.99        84.12 o                         
   7  14   7        368.02        363.47        94.26 o                         
   8  14   7         16.08         29.09       107.60 o                         
   1  15   7         70.23        -49.14       102.41 o                         
   2  15   7         88.45        124.28        82.93 o                         
   3  15   7          1.26         14.63        99.58 o                         
   4  15   7         97.14         28.22        89.35 o                         
   5  15   7         66.33        104.63        83.30 o                         
   6  15   7         24.60         32.59        82.34 o                         
   7  15   7        117.68        120.55        91.41 o                         
   8  15   7          0.17          9.83       123.21 o                         
   3  16   7         94.17        109.01       104.48 o                         
   4  16   7          0.09         15.99        83.26 o                         
   5  16   7        453.20        520.90       108.38 o                         
   6  16   7          9.64         -8.16       110.53 o                         
   7  16   7          0.78         22.38       108.99 o                         
   8  16   7        580.41        638.26        96.70 o                         
   9  16   7          1.67         -2.33       343.18 o                         
  -8 -12   8        546.27        479.31       105.90 o                         
  -7 -12   8         96.93        115.34       102.93 o                         
  -6 -12   8        533.45        519.60       112.16 o                         
  -5 -12   8        840.57       1028.42       108.04 o                         
  -4 -12   8        313.40        240.01        86.06 o                         
  -3 -12   8         31.04         -3.16       102.94 o                         
 -10 -11   8        300.01        321.14       103.44 o                         
  -9 -11   8        134.75         44.00        99.95 o                         
  -8 -11   8         23.46         -0.71        97.51 o                         
  -7 -11   8        140.07         61.05        82.58 o                         
  -6 -11   8          0.19         35.60        86.98 o                         
  -5 -11   8         22.99        -14.64        85.09 o                         
  -4 -11   8          9.89         24.35        72.14 o                         
  -3 -11   8        123.05        111.60        82.27 o                         
  -2 -11   8         75.20         63.77        70.61 o                         
  -1 -11   8        105.17        133.15        99.64 o                         
   0 -11   8          5.38        -12.00        99.33 o                         
 -11 -10   8         20.44         52.20        82.65 o                         
 -10 -10   8       1216.96       1488.37        90.83 o                         
  -9 -10   8        703.55        775.95        72.06 o                         
  -8 -10   8          8.94         25.90        80.20 o                         
  -7 -10   8       1378.90       1494.38       235.82 o                         
  -6 -10   8        368.96        265.03        84.42 o                         
  -5 -10   8        535.00        552.19        86.24 o                         
  -4 -10   8       1156.51       1284.21       219.06 o                         
  -3 -10   8        602.47        406.79        61.89 o                         
  -2 -10   8        359.27        347.15        76.26 o                         
  -1 -10   8       2010.88       2166.49        90.48 o                         
   0 -10   8        502.64        462.62        81.61 o                         
   1 -10   8        337.60        303.31        81.93 o                         
 -12  -9   8         29.45         48.39        84.44 o                         
 -11  -9   8         32.04         31.19        82.43 o                         
 -10  -9   8        140.28        149.79        67.24 o                         
  -9  -9   8        267.45        245.03        67.63 o                         
  -8  -9   8        111.86        102.71        51.87 o                         
  -7  -9   8        107.83         90.57        58.29 o                         
  -6  -9   8         65.64         46.94        47.97 o                         
  -5  -9   8        227.37        277.64        72.94 o                         
  -4  -9   8        140.58         74.96        56.40 o                         
  -3  -9   8        237.99        155.08        83.54 o                         
  -2  -9   8         28.36         55.23        65.75 o                         
  -1  -9   8          0.17         59.91        79.86 o                         
   0  -9   8          2.91          1.91        66.11 o                         
   1  -9   8          0.24        -27.89        78.02 o                         
   2  -9   8          2.39        -13.38        79.50 o                         
   3  -9   8         64.03         64.84        81.85 o                         
 -13  -8   8         21.61         54.95       103.92 o                         
 -12  -8   8          6.39         20.86       100.26 o                         
 -11  -8   8       1122.16       1039.56       138.36 o                         
 -10  -8   8         10.16         34.65        79.31 o                         
  -9  -8   8        803.22        811.43        69.78 o                         
  -8  -8   8       3171.93       3134.08       500.04 o                         
  -7  -8   8        222.59        216.48        48.25 o                         
  -6  -8   8        250.15        146.67        55.53 o                         
  -5  -8   8        416.96        419.60        50.47 o                         
  -4  -8   8        278.52        354.60        68.59 o                         
  -3  -8   8        530.04        438.27       114.18 o                         
  -2  -8   8        661.67        758.75        69.94 o                         
  -1  -8   8        323.47        308.81        56.00 o                         
   0  -8   8       2294.39       2461.49        76.70 o                         
   1  -8   8       1340.69       1353.73        73.60 o                         
   2  -8   8       1043.59        901.98        70.53 o                         
   3  -8   8        241.93        241.13        82.24 o                         
   4  -8   8        519.83        490.59        82.62 o                         
   5  -8   8        331.09        247.20       103.39 o                         
 -13  -7   8        330.55        320.16       107.00 o                         
 -12  -7   8         31.05        -28.43        95.12 o                         
 -11  -7   8        142.17        124.05        83.40 o                         
 -10  -7   8         54.82         62.41        80.07 o                         
  -9  -7   8        205.04        153.35        66.68 o                         
  -8  -7   8        235.72        150.39        65.71 o                         
  -7  -7   8        142.53        108.20        42.51 o                         
  -6  -7   8          2.86         21.28        53.37 o                         
  -5  -7   8        265.39        289.30        55.25 o                         
  -4  -7   8         11.17         23.04        46.34 o                         
  -3  -7   8        376.32        442.07        55.83 o                         
  -2  -7   8        152.00        106.07        53.95 o                         
  -1  -7   8        378.60        337.00        71.67 o                         
   0  -7   8         95.07         45.82        53.91 o                         
   1  -7   8          8.68          0.65        54.00 o                         
   2  -7   8        180.96        100.19        66.21 o                         
   3  -7   8        645.57        597.06       112.35 o                         
   4  -7   8         21.39         -6.78        81.62 o                         
   5  -7   8         17.02         40.60        98.86 o                         
   6  -7   8       1130.04       1059.57       104.11 o                         
 -13  -6   8        129.72        121.44       102.53 o                         
 -12  -6   8        470.67        483.01        86.73 o                         
 -11  -6   8        167.72        173.38        81.92 o                         
 -10  -6   8          7.56         21.08        68.26 o                         
  -9  -6   8        167.44        251.91        56.18 o                         
  -8  -6   8       1500.02       1596.13        68.92 o                         
  -7  -6   8        342.39        390.28        54.96 o                         
  -6  -6   8        883.53       1140.36        71.11 o                         
  -5  -6   8       1209.27       1167.02        51.10 o                         
  -4  -6   8        284.20        301.65        41.30 o                         
  -3  -6   8         27.98         43.71        43.04 o                         
  -2  -6   8       2261.54       2357.75       153.18 o                         
  -1  -6   8         25.36          5.94        37.15 o                         
   0  -6   8        316.51        321.78        54.21 o                         
   1  -6   8       2461.05       2644.49       300.90 o                         
   2  -6   8         85.78        101.12        65.87 o                         
   3  -6   8         34.53         66.19        66.25 o                         
   4  -6   8       2311.40       2604.15       160.16 o                         
   5  -6   8        294.47        248.27        66.80 o                         
   6  -6   8          5.68         26.34       111.88 o                         
   7  -6   8       1806.19       1453.39       106.52 o                         
 -13  -5   8         11.34         22.78        99.07 o                         
 -12  -5   8        829.80        793.02        91.55 o                         
 -11  -5   8          2.37        -17.77        65.16 o                         
 -10  -5   8        326.85        437.46        74.97 o                         
  -9  -5   8       2262.37       2867.97       429.69 o                         
  -8  -5   8        706.51        795.05        60.96 o                         
  -7  -5   8          1.02         11.61        51.97 o                         
  -6  -5   8          8.40          8.54        41.53 o                         
  -5  -5   8        206.35        214.53        52.48 o                         
  -4  -5   8        365.61        501.01        55.16 o                         
  -3  -5   8         10.70         14.10        30.05 o                         
  -2  -5   8         89.04         94.08        33.55 o                         
  -1  -5   8        174.28        215.49        43.72 o                         
   0  -5   8         58.37         93.10        42.61 o                         
   1  -5   8          1.29         -4.01        42.33 o                         
   2  -5   8         73.14         42.77        65.43 o                         
   3  -5   8          9.56         13.36        46.29 o                         
   4  -5   8        113.48        100.77        46.75 o                         
   5  -5   8        348.44        298.33        57.99 o                         
   6  -5   8         28.62         20.00        57.11 o                         
   7  -5   8        619.05        577.33        82.56 o                         
   8  -5   8        595.92        407.03        83.86 o                         
 -13  -4   8         55.72         67.63        99.72 o                         
 -12  -4   8          2.82          8.21        80.88 o                         
 -11  -4   8         61.45         29.94        65.48 o                         
 -10  -4   8        136.21        104.66        55.01 o                         
  -9  -4   8        904.24       1165.52       124.75 o                         
  -8  -4   8       1037.59        997.27       126.60 o                         
  -7  -4   8        478.41        486.42        56.61 o                         
  -6  -4   8       2655.88       3324.88        89.52 o                         
  -5  -4   8         67.44        102.76        41.86 o                         
  -4  -4   8         33.89         -2.96        41.02 o                         
  -3  -4   8       5974.31       5282.99      1190.65 o                         
  -2  -4   8        488.65        493.64        39.29 o                         
  -1  -4   8        261.80        314.54        43.56 o                         
   0  -4   8       3504.39       3503.88       206.53 o                         
   1  -4   8         57.13         68.31        33.42 o                         
   2  -4   8        890.56        816.43        41.97 o                         
   3  -4   8      10130.05      11000.29       550.26 o                         
   4  -4   8        314.52        329.79        67.35 o                         
   5  -4   8        150.42         60.11        66.47 o                         
   6  -4   8       2708.84       2868.37       142.96 o                         
   7  -4   8        165.06        149.00        81.85 o                         
   8  -4   8        289.73        250.94        98.88 o                         
   9  -4   8        316.83        284.92       105.71 o                         
 -13  -3   8        554.98        554.96       103.81 o                         
 -12  -3   8        308.60        216.21        70.26 o                         
 -11  -3   8        205.55        171.80        58.49 o                         
 -10  -3   8        215.84        169.41        55.30 o                         
  -9  -3   8        202.30        139.45        66.22 o                         
  -8  -3   8        854.70       1067.76        77.69 o                         
  -7  -3   8        239.21        181.23        38.29 o                         
  -6  -3   8         41.13         34.65        50.39 o                         
  -5  -3   8        121.16        163.05        41.89 o                         
  -4  -3   8          1.21         -0.78        40.66 o                         
  -3  -3   8       2275.43       2875.79        77.86 o                         
  -2  -3   8         83.82        113.47        51.66 o                         
  -1  -3   8         27.23         -0.16        41.72 o                         
   0  -3   8        928.11        995.81        36.34 o                         
   1  -3   8        124.22        123.49        42.94 o                         
   2  -3   8         89.48        117.37        42.55 o                         
   3  -3   8        761.81        955.76        56.88 o                         
   4  -3   8        371.26        305.28        54.80 o                         
   5  -3   8        169.78        217.81        65.48 o                         
   6  -3   8          4.96        -14.98        54.28 o                         
   7  -3   8          3.27        -45.90        79.97 o                         
   8  -3   8         91.28         92.85        67.37 o                         
   9  -3   8        916.43        798.30        84.65 o                         
 -13  -2   8        379.07        360.21       102.56 o                         
 -12  -2   8        319.45        202.50        84.28 o                         
 -11  -2   8        888.51       1074.26        87.49 o                         
 -10  -2   8       1361.20       1510.46        79.51 o                         
  -9  -2   8        479.08        450.28        68.30 o                         
  -8  -2   8        660.67        783.94       111.14 o                         
  -7  -2   8       5129.04       6106.58       131.40 o                         
  -6  -2   8        413.46        454.26        54.58 o                         
  -5  -2   8        471.74        571.71        47.05 o                         
  -4  -2   8       1261.34       1260.91       147.80 o                         
  -3  -2   8         33.21         11.83        42.80 o                         
  -2  -2   8      14412.29      15553.52       176.31 o                         
  -1  -2   8       6684.66       7961.55       123.81 o                         
   0  -2   8        784.27        979.84        57.84 o                         
   1  -2   8        871.97        805.16        35.21 o                         
   2  -2   8       4167.33       4346.30        56.75 o                         
   3  -2   8        734.34        719.49        42.37 o                         
   4  -2   8       4158.30       4608.15        70.99 o                         
   5  -2   8       5416.50       5480.38       193.59 o                         
   6  -2   8        381.39        332.02        54.82 o                         
   7  -2   8        425.15        477.26        87.04 o                         
   8  -2   8        781.09        636.72        83.33 o                         
   9  -2   8        629.52        629.37        69.71 o                         
  10  -2   8        116.51        165.23        81.24 o                         
 -13  -1   8        135.51        119.32       101.85 o                         
 -12  -1   8        401.68        342.56        84.28 o                         
 -11  -1   8          0.75         47.18        64.13 o                         
 -10  -1   8        220.22        190.72        48.29 o                         
  -9  -1   8        574.45        616.43        60.44 o                         
  -8  -1   8        940.92       1064.13        80.46 o                         
  -7  -1   8        361.58        290.09        53.88 o                         
  -6  -1   8        102.00        111.11        42.01 o                         
  -5  -1   8       1561.25       1828.52       104.48 o                         
  -4  -1   8       1674.29       2089.01        64.55 o                         
  -3  -1   8          0.36         -6.88        35.72 o                         
  -2  -1   8       1333.92       1333.21        93.32 o                         
  -1  -1   8         40.03         27.31        52.13 o                         
   0  -1   8        809.16       1066.13        58.79 o                         
   1  -1   8        188.00        240.96        43.80 o                         
   2  -1   8        267.22        328.57        35.19 o                         
   3  -1   8         28.67         41.79        41.99 o                         
   4  -1   8       1659.54       1612.53        49.60 o                         
   5  -1   8        547.28        575.19        41.15 o                         
   6  -1   8        715.51        683.59        68.62 o                         
   7  -1   8        682.04        730.27        50.37 o                         
   8  -1   8       3417.92       3192.68        94.92 o                         
   9  -1   8         30.67         59.07        80.68 o                         
  10  -1   8        257.20        287.26        78.07 o                         
  11  -1   8        795.77        567.04       105.18 o                         
 -13   0   8        182.18        129.60       100.76 o                         
 -12   0   8        283.86        246.04        70.32 o                         
 -11   0   8         49.96         82.90        65.88 o                         
 -10   0   8         49.50         53.76        46.98 o                         
  -9   0   8        919.15       1017.33        73.22 o                         
  -8   0   8        219.98        281.14        47.76 o                         
  -7   0   8        247.72        217.32        53.70 o                         
  -6   0   8       5121.42       5635.18        90.46 o                         
  -5   0   8        573.21        616.13        53.12 o                         
  -4   0   8          5.07         28.44        50.27 o                         
  -3   0   8       2243.90       2268.03        56.36 o                         
  -2   0   8        476.18        434.38        47.28 o                         
  -1   0   8       6738.68       6633.84       353.50 o                         
   0   0   8       2431.99       2303.78        52.95 o                         
   1   0   8       1277.21       1386.33        62.12 o                         
   2   0   8       4829.47       5024.18        59.17 o                         
   3   0   8       5264.70       5652.87        78.14 o                         
   4   0   8         30.56         -0.45        32.84 o                         
   5   0   8       2626.45       2803.67        68.94 o                         
   6   0   8       1197.86       1411.54        52.98 o                         
   7   0   8        935.53        857.51       136.46 o                         
   8   0   8        516.04        579.50        57.17 o                         
   9   0   8        225.46        146.76        65.93 o                         
  10   0   8        217.61        198.34        81.90 o                         
  11   0   8       1088.67       1065.55       105.12 o                         
 -12   1   8        173.55        230.18        82.28 o                         
 -11   1   8         53.66         55.69       100.68 o                         
 -10   1   8        140.43        126.19        63.83 o                         
  -9   1   8        259.19        171.51        55.27 o                         
  -8   1   8        857.97        942.75       111.52 o                         
  -7   1   8         87.29        134.44        42.94 o                         
  -6   1   8        124.00        107.85        42.38 o                         
  -5   1   8         42.20         41.70        41.95 o                         
  -4   1   8       1101.19       1284.15        59.93 o                         
  -3   1   8        150.13        161.82        53.30 o                         
  -2   1   8        789.69        705.26        49.27 o                         
  -1   1   8         50.94         78.29        35.86 o                         
   0   1   8         67.27         56.79        36.11 o                         
   1   1   8       1833.11       2023.64       133.62 o                         
   2   1   8          6.09          4.30        37.20 o                         
   3   1   8        177.55        197.39        34.08 o                         
   4   1   8       1526.08       1713.12        51.21 o                         
   5   1   8        295.06        253.36        34.35 o                         
   6   1   8         67.92        141.69        52.64 o                         
   7   1   8        769.14        774.42        68.89 o                         
   8   1   8          3.68         -1.43        65.04 o                         
   9   1   8        446.37        571.99        69.20 o                         
  10   1   8        572.37        519.17        82.27 o                         
  11   1   8       1021.69        856.53       120.76 o                         
  12   1   8       1008.86        853.70       116.72 o                         
 -12   2   8         29.22         95.48       180.90 o                         
 -11   2   8        116.16        134.68        83.27 o                         
 -10   2   8       1066.08       1243.58        90.50 o                         
  -9   2   8        120.82         86.21        54.67 o                         
  -8   2   8         18.37         11.37        65.08 o                         
  -7   2   8       1577.66       1443.14       125.79 o                         
  -6   2   8       1049.81        968.32       102.96 o                         
  -5   2   8        900.95        884.60        57.98 o                         
  -4   2   8       1752.83       1656.22       148.35 o                         
  -3   2   8       1388.91       1586.43        63.08 o                         
  -2   2   8        689.55        610.78        49.10 o                         
  -1   2   8        379.09        280.58        39.39 o                         
   0   2   8       4452.77       4524.63       214.68 o                         
   1   2   8        386.82        287.85        72.47 o                         
   2   2   8        172.79        179.19        44.69 o                         
   3   2   8       5298.30       5836.91       296.48 o                         
   4   2   8       5598.10       5979.76        74.13 o                         
   5   2   8        499.86        479.63        33.48 o                         
   6   2   8       3007.79       2908.79       319.64 o                         
   7   2   8        171.97        230.46        53.30 o                         
   8   2   8          2.07          7.43        53.48 o                         
   9   2   8        348.38        291.59        67.69 o                         
  10   2   8         78.60         98.06        81.81 o                         
  11   2   8          0.67         -2.51        83.02 o                         
  12   2   8        817.87        737.96       145.19 o                         
 -11   3   8         12.51        -68.26        82.65 o                         
 -10   3   8        187.47        152.13        68.05 o                         
  -9   3   8        120.05         84.80        56.47 o                         
  -8   3   8         14.02         31.81        54.44 o                         
  -7   3   8        465.90        378.94        50.28 o                         
  -6   3   8          1.40         50.39        50.74 o                         
  -5   3   8        138.04         96.74        51.84 o                         
  -4   3   8        861.77        894.60        57.36 o                         
  -3   3   8        407.67        471.68        41.94 o                         
  -2   3   8          1.48          6.14        54.00 o                         
  -1   3   8       1769.93       1543.99        53.60 o                         
   0   3   8        479.62        457.66        43.72 o                         
   1   3   8        322.25        273.87        39.94 o                         
   2   3   8        188.07        155.63        45.36 o                         
   3   3   8          0.10         30.40        52.54 o                         
   4   3   8      10200.81      11520.09       529.93 o                         
   5   3   8       1596.24       1847.52        54.09 o                         
   6   3   8          8.68         12.34        42.23 o                         
   7   3   8         95.28        131.56        52.82 o                         
   8   3   8        786.34        726.35        59.67 o                         
   9   3   8         48.83         44.37        66.79 o                         
  10   3   8        209.52        250.11        69.05 o                         
  11   3   8        933.11        966.08        88.49 o                         
  12   3   8        549.74        569.83       105.09 o                         
  13   3   8        742.20        837.17       129.87 o                         
 -11   4   8        563.71        543.10        88.86 o                         
 -10   4   8        189.48         94.76        71.15 o                         
  -9   4   8        301.00        340.30        83.05 o                         
  -8   4   8        315.22        277.71        58.24 o                         
  -7   4   8       1670.38       1942.92        78.64 o                         
  -6   4   8        346.08        396.57        55.72 o                         
  -5   4   8        358.50        419.78        41.31 o                         
  -4   4   8       1857.00       1829.95        58.64 o                         
  -3   4   8        553.07        555.52        56.00 o                         
  -2   4   8       6357.61       7516.61        97.80 o                         
  -1   4   8      40222.62      48822.42       555.55 o                         
   0   4   8      22233.13      26265.57       252.68 o                         
   1   4   8         21.81          1.30        34.67 o                         
   2   4   8       9170.37      10106.46       120.91 o                         
   3   4   8        353.77        376.59        41.45 o                         
   4   4   8       1605.52       1811.65       180.36 o                         
   5   4   8       6958.24       7776.06       587.38 o                         
   6   4   8        281.81        311.73        38.45 o                         
   7   4   8         16.62         71.85        52.13 o                         
   8   4   8       3478.25       3444.45       575.20 o                         
   9   4   8       1535.37       1285.47       318.07 o                         
  10   4   8         43.45          8.31        55.53 o                         
  11   4   8        793.89        789.41       200.03 o                         
  12   4   8         77.62         83.47        84.66 o                         
  13   4   8        245.48        196.67        87.10 o                         
 -10   5   8        137.22        157.52        82.20 o                         
  -9   5   8        374.08        388.62        86.05 o                         
  -8   5   8          1.22        -19.80        74.92 o                         
  -7   5   8         95.79        121.63        54.33 o                         
  -6   5   8       2158.71       2725.83        74.15 o                         
  -5   5   8        596.80        498.38        48.84 o                         
  -4   5   8         30.77         26.20        41.96 o                         
  -3   5   8         91.82        101.16        42.94 o                         
  -2   5   8        305.83        342.23        44.59 o                         
  -1   5   8         14.66         31.46        51.88 o                         
   0   5   8        679.60        837.06        73.10 o                         
   1   5   8          3.43         21.82        42.86 o                         
   2   5   8        719.05        738.52        59.71 o                         
   3   5   8        159.39        231.68        54.05 o                         
   4   5   8        625.26        741.06        58.31 o                         
   5   5   8       1680.68       1641.04       133.32 o                         
   6   5   8        633.80        695.98        47.05 o                         
   7   5   8       1302.70       1420.38        53.41 o                         
   8   5   8       1722.80       1823.04        69.53 o                         
   9   5   8          3.77         27.77        66.71 o                         
  10   5   8        112.91        117.44        75.28 o                         
  11   5   8       2495.29       2730.20       263.69 o                         
  12   5   8        154.50        150.84        84.68 o                         
  13   5   8        131.72        111.77       113.95 o                         
 -10   6   8         47.43        -25.12        84.31 o                         
  -9   6   8         75.22         68.97        80.40 o                         
  -8   6   8        880.23        943.39       158.56 o                         
  -7   6   8         45.61         71.19        54.65 o                         
  -6   6   8         36.79         65.40        54.85 o                         
  -5   6   8       1428.61       1603.19        60.63 o                         
  -4   6   8        112.29        103.84        43.77 o                         
  -3   6   8          3.31         30.67        41.26 o                         
  -2   6   8       2795.65       2774.43        66.67 o                         
  -1   6   8        273.67        323.56        52.70 o                         
   0   6   8         70.59         55.30        36.59 o                         
   1   6   8       2285.16       2317.50        68.91 o                         
   2   6   8        108.71        156.77        43.56 o                         
   3   6   8        834.52        864.07        63.37 o                         
   4   6   8       2740.06       2897.74       122.88 o                         
   5   6   8        678.89        781.93        59.04 o                         
   6   6   8        137.31        179.02        52.10 o                         
   7   6   8        258.17        238.12        44.64 o                         
   8   6   8       1336.38       1418.12       270.12 o                         
   9   6   8        151.53        173.79        67.74 o                         
  10   6   8        464.38        524.31        79.27 o                         
  11   6   8        498.77        482.05        91.39 o                         
  12   6   8        404.37        341.77        87.43 o                         
  13   6   8        215.96        142.79       103.02 o                         
  -9   7   8          9.15        -14.38        83.54 o                         
  -8   7   8         10.36          8.71        59.22 o                         
  -7   7   8         25.51        -14.85        59.02 o                         
  -6   7   8         29.26        -39.62        48.93 o                         
  -5   7   8        218.83        217.95        68.47 o                         
  -4   7   8         45.97         45.13        65.60 o                         
  -3   7   8         50.13         67.33        35.94 o                         
  -2   7   8        129.18        172.01        51.88 o                         
  -1   7   8          2.72          0.98        40.69 o                         
   0   7   8        295.81        265.71        43.74 o                         
   1   7   8        635.82        667.17        48.55 o                         
   2   7   8        106.03        106.60        43.00 o                         
   3   7   8         99.97         62.75        51.10 o                         
   4   7   8       1500.17       1451.32       122.01 o                         
   5   7   8       1138.41       1234.57        90.04 o                         
   6   7   8        632.71        703.25        63.24 o                         
   7   7   8       3227.57       3409.52        72.49 o                         
   8   7   8         16.06         17.51        58.90 o                         
   9   7   8         62.32         39.44        72.96 o                         
  10   7   8       1279.01       1322.20       277.31 o                         
  11   7   8        501.33        496.28        88.88 o                         
  12   7   8          4.24         -8.22        82.58 o                         
  13   7   8        805.62        863.22       116.62 o                         
  -8   8   8          0.61        -67.59        84.06 o                         
  -7   8   8        364.66        326.42        86.14 o                         
  -6   8   8          2.49         13.62        66.81 o                         
  -5   8   8         13.54         12.11        47.16 o                         
  -4   8   8       1073.34       1146.65        80.58 o                         
  -3   8   8        658.61        841.22        59.62 o                         
  -2   8   8         62.49         27.96        42.16 o
[truncated: 245,755 more chars]
