# Supplementary material for: Syntheses and crystal structures of a new pyrazine dicarboxamide ligand, N 2,N 3-bis­(quinolin-8-yl)pyrazine-2,3-dicarboxamide, and of a copper perchlorate binuclear complex
Source: Acta Crystallogr E Crystallogr Commun. 2020 Feb 14;76(Pt 3):332–8. doi: 10.1107/S2056989020001838 (PMC7057382; doi:10.1107/S2056989020001838)
Supplement: Supplementary file 5 [file e-76-00332-sup5.cif]

 
data_II


# start Validation Reply Form
_vrf_PLAT026_II
;
PROBLEM: Ratio Observed / Unique Reflections (too) Low ..   21% Check
RESPONSE: The crystal did not diffract significantly beyond 20 deg in theta.

Intensity Distribution [Decay of I/Sigma(I) versus sin(theta)/lambda]
===============================================================================
sh  st/l   Ang     #  0.25   1.0   2.0  Percent  Distr. for I .gt. 2.0 * sig(I)
===============================================================================
 1 0.301 1.661   911  84.2  67.4  54.8 **********************..................
 2 0.379 1.318   908  78.9  56.1  40.4 ****************........................
 3 0.434 1.152   934  73.4  50.7  32.4 *************...........................
 4 0.478 1.046   918  67.6  40.4  20.9 ********................................
 5 0.515 0.971   907  60.0  28.1  11.2 ****....................................
 6 0.547 0.914   928  52.2  16.4   4.4 **......................................
 7 0.576 0.868   897  45.2   8.1   1.1 ........................................
 8 0.602 0.830   868  41.4   5.8   0.2 ........................................
                                      I                   I                   I
                  Percent Observed:   0                  50                 100


Maximum Percentage of Reflections with I .gt. 2*s(I) in any Resolution Shell 55

THis also explians why the Rint value is also very high.
      _diffrn_reflns_av_R_equivalents   0.3593

;
# end Validation Reply Form

 
_audit_creation_method            'SHELXL-2018/3'
_shelx_SHELXL_version_number      '2018/3'
_chemical_name_systematic         ?
_chemical_name_common             ?
_chemical_melting_point           ?
_chemical_formula_moiety          
 'C28 H23 Cl2 Cu2 N8 O11, Cl O4, 2(C2 H3 N)' 
_chemical_formula_sum
 'C32 H29 Cl3 Cu2 N10 O15' 
_chemical_formula_weight          1027.08

loop_
 _atom_type_symbol
 _atom_type_description
 _atom_type_scat_dispersion_real
 _atom_type_scat_dispersion_imag
 _atom_type_scat_source
 'C'  'C'   0.0033   0.0016
 'International Tables Vol C Tables 4.2.6.8 and 6.1.1.4'
 'H'  'H'   0.0000   0.0000
 'International Tables Vol C Tables 4.2.6.8 and 6.1.1.4'
 'Cl'  'Cl'   0.1484   0.1585
 'International Tables Vol C Tables 4.2.6.8 and 6.1.1.4'
 'Cu'  'Cu'   0.3201   1.2651
 'International Tables Vol C Tables 4.2.6.8 and 6.1.1.4'
 'N'  'N'   0.0061   0.0033
 'International Tables Vol C Tables 4.2.6.8 and 6.1.1.4'
 'O'  'O'   0.0106   0.0060
 'International Tables Vol C Tables 4.2.6.8 and 6.1.1.4'
 
_space_group_crystal_system       monoclinic
_space_group_IT_number            14
_space_group_name_H-M_alt         'P 21/c'
_space_group_name_Hall            '-P 2ybc'
 
_shelx_space_group_comment
;
The symmetry employed for this shelxl refinement is uniquely defined
by the following loop, which should always be used as a source of
symmetry information in preference to the above space-group names.
They are only intended as comments.
;
 
loop_
 _space_group_symop_operation_xyz
 'x, y, z'
 '-x, y+1/2, -z+1/2'
 '-x, -y, -z'
 'x, -y-1/2, z-1/2'
 
_cell_length_a                    18.142(3)
_cell_length_b                    28.350(3)
_cell_length_c                    7.8252(11)
_cell_angle_alpha                 90
_cell_angle_beta                  92.789(19)
_cell_angle_gamma                 90
_cell_volume                      4019.9(10)
_cell_formula_units_Z             4
_cell_measurement_temperature     153(2)
_cell_measurement_reflns_used     2634
_cell_measurement_theta_min       2.25
_cell_measurement_theta_max       26.00
 
_exptl_crystal_description        plate
_exptl_crystal_colour             colourless
_exptl_crystal_density_meas       ?
_exptl_crystal_density_method     ?
_exptl_crystal_density_diffrn     1.697          
_exptl_crystal_F_000              2080
_exptl_transmission_factor_min    ?
_exptl_transmission_factor_max    ?
_exptl_crystal_size_max           0.50
_exptl_crystal_size_mid           0.20
_exptl_crystal_size_min           0.03
_exptl_absorpt_coefficient_mu     1.340
_shelx_estimated_absorpt_T_min    0.554
_shelx_estimated_absorpt_T_max    0.961
_exptl_absorpt_correction_type    multi-scan
_exptl_absorpt_correction_T_min   0.8799
_exptl_absorpt_correction_T_max   1.0000
_exptl_absorpt_process_details    '(MULABS; Spek, 2009)'
_exptl_absorpt_special_details    ?

_diffrn_ambient_temperature       153(2)
_diffrn_radiation_wavelength      0.71073
_diffrn_radiation_type            MoK\a
_diffrn_radiation_source          'fine-focus sealed tube' 
_diffrn_radiation_monochromator    'plane graphite'
_diffrn_measurement_device         '1 circle goniometer'
_diffrn_measurement_device_type    'STOE IPDS 1'
_diffrn_detector                   'image plate'
_diffrn_detector_type              'STOE'
_diffrn_measurement_method        '\f rotation'
_diffrn_detector_area_resol_mean  ?
_diffrn_reflns_number             21820
_diffrn_reflns_av_unetI/netI      0.5890
_diffrn_reflns_av_R_equivalents   0.3593
_diffrn_reflns_limit_h_min        -21
_diffrn_reflns_limit_h_max        21
_diffrn_reflns_limit_k_min        -30
_diffrn_reflns_limit_k_max        34
_diffrn_reflns_limit_l_min        -9
_diffrn_reflns_limit_l_max        8
_diffrn_reflns_theta_min          2.248
_diffrn_reflns_theta_max          25.248
_diffrn_reflns_theta_full         25.242
_diffrn_measured_fraction_theta_max   0.998
_diffrn_measured_fraction_theta_full  0.998
_diffrn_reflns_Laue_measured_fraction_max    0.998
_diffrn_reflns_Laue_measured_fraction_full   0.998
_diffrn_reflns_point_group_measured_fraction_max   0.998
_diffrn_reflns_point_group_measured_fraction_full  0.998
_reflns_number_total              7271
_reflns_number_gt                 1516
_reflns_threshold_expression      'I > 2\s(I)'
_reflns_Friedel_coverage          0.000
_reflns_Friedel_fraction_max      .
_reflns_Friedel_fraction_full     .
 
_reflns_special_details
;
 Reflections were merged by SHELXL according to the crystal
 class for the calculation of statistics and refinement.
 
 _reflns_Friedel_fraction is defined as the number of unique
 Friedel pairs measured divided by the number that would be
 possible theoretically, ignoring centric projections and
 systematic absences.
;
 
_computing_data_collection        'EXPOSE in IPDS-I (Stoe & Cie, 2004)' 
_computing_cell_refinement        'CELL in IPDS-I (Stoe & Cie, 2004)'  
_computing_data_reduction         'INTEGRATE in IPDS-I (Stoe & Cie, 2004)'  
_computing_structure_solution     'SHELXS-97 (Sheldrick, 2008)' 
_computing_structure_refinement   'SHELXL-2018/3 (Sheldrick, 2015)' 
_computing_molecular_graphics     
'PLATON (Spek, 2009) and Mercury (Macrae et al., 2008)' 
_computing_publication_material   
;
SHELXL-2018/3 (Sheldrick, 2015), PLATON (Spek, 2009) and
publcif (Westrip, 2010)
;

_refine_special_details           ?
_refine_ls_structure_factor_coef  Fsqd
_refine_ls_matrix_type            full
_refine_ls_weighting_scheme       calc
_refine_ls_weighting_details
'w=1/[\s^2^(Fo^2^)+(0.1500P)^2^] where P=(Fo^2^+2Fc^2^)/3'
_atom_sites_solution_primary      direct
_atom_sites_solution_secondary    difmap
_atom_sites_solution_hydrogens    mixed
_refine_ls_hydrogen_treatment     constr
_refine_ls_extinction_method      none
_refine_ls_extinction_coef        .
_refine_ls_number_reflns          7271
_refine_ls_number_parameters      538
_refine_ls_number_restraints      7
_refine_ls_R_factor_all           0.2659
_refine_ls_R_factor_gt            0.0558
_refine_ls_wR_factor_ref          0.2188
_refine_ls_wR_factor_gt           0.1328
_refine_ls_goodness_of_fit_ref    0.432
_refine_ls_restrained_S_all       0.433
_refine_ls_shift/su_max           0.000
_refine_ls_shift/su_mean          0.000
 
loop_
 _atom_site_label
 _atom_site_type_symbol
 _atom_site_fract_x
 _atom_site_fract_y
 _atom_site_fract_z
 _atom_site_U_iso_or_equiv
 _atom_site_adp_type
 _atom_site_occupancy
 _atom_site_site_symmetry_order  
 _atom_site_calc_flag
 _atom_site_refinement_flags_posn
 _atom_site_refinement_flags_adp
 _atom_site_refinement_flags_occupancy
 _atom_site_disorder_assembly
 _atom_site_disorder_group
Cu1 Cu 0.40990(9) -0.11651(5) 0.3397(2) 0.0372(4) Uani 1 1 d . . . . .
Cu2 Cu 0.15949(8) 0.04151(5) 0.5904(2) 0.0369(4) Uani 1 1 d . . . . .
Cl1 Cl 0.52660(19) -0.09313(10) 0.6917(5) 0.0456(9) Uani 1 1 d . . . . .
O11 O 0.4630(4) -0.1190(3) 0.6194(11) 0.045(2) Uani 1 1 d . . . . .
O12 O 0.5103(5) -0.0438(3) 0.6980(13) 0.068(2) Uani 1 1 d . . . . .
O13 O 0.5426(5) -0.1110(3) 0.8610(14) 0.068(2) Uani 1 1 d . . . . .
O14 O 0.5894(5) -0.1004(4) 0.5881(15) 0.074(3) Uani 1 1 d . . . . .
Cl2 Cl 0.28134(18) -0.07502(11) -0.0205(5) 0.0472(9) Uani 1 1 d D . . . .
O21 O 0.2731(5) -0.0292(3) 0.0566(12) 0.0520(16) Uani 1 1 d D . . . .
O22A O 0.3544(7) -0.0918(5) 0.0313(18) 0.0520(16) Uani 0.657(7) 1 d D . P A 1
O23A O 0.2333(7) -0.1092(4) 0.0712(18) 0.0520(16) Uani 0.657(7) 1 d D . P A 1
O24A O 0.2669(8) -0.0752(5) -0.1907(17) 0.0520(16) Uani 0.657(7) 1 d D . P A 1
O22B O 0.3142(15) -0.1116(8) 0.077(3) 0.0520(16) Uani 0.343(7) 1 d D . P A 2
O23B O 0.2129(12) -0.0885(8) -0.119(3) 0.0520(16) Uani 0.343(7) 1 d D . P A 2
O24B O 0.3264(14) -0.0659(9) -0.180(3) 0.0520(16) Uani 0.343(7) 1 d D . P A 2
O1 O 0.2073(4) -0.1553(3) 0.4763(12) 0.046(2) Uani 1 1 d . . . . .
H1O H 0.175477 -0.135915 0.506735 0.069 Uiso 1 1 calc R U . . .
O1W O 0.2237(4) 0.0456(3) 0.8430(11) 0.050(2) Uani 1 1 d . . . . .
H1WA H 0.255720 0.027170 0.891710 0.075 Uiso 1 1 d . U . . .
H1WB H 0.223490 0.070690 0.906610 0.075 Uiso 1 1 d . U . . .
O2 O 0.1148(4) -0.0982(2) 0.5519(11) 0.039(2) Uani 1 1 d . . . . .
N1 N 0.3406(5) -0.0664(3) 0.4042(13) 0.035(2) Uani 1 1 d . . . . .
N2 N 0.2367(5) -0.0005(3) 0.4913(13) 0.033(2) Uani 1 1 d . . . . .
N3 N 0.3287(5) -0.1542(3) 0.4034(13) 0.033(2) Uani 1 1 d . . . . .
N4 N 0.4557(5) -0.1780(3) 0.2902(13) 0.034(2) Uani 1 1 d . . . . .
N5 N 0.1099(5) -0.0184(3) 0.6138(13) 0.037(3) Uani 1 1 d . . . . .
N6 N 0.0692(5) 0.0658(3) 0.6850(13) 0.041(3) Uani 1 1 d . . . . .
C1 C 0.2739(6) -0.0805(4) 0.4476(14) 0.027(3) Uani 1 1 d . . . . .
C2 C 0.2194(6) -0.0472(4) 0.4938(14) 0.027(3) Uani 1 1 d . . . . .
C3 C 0.3024(6) 0.0132(4) 0.4490(16) 0.037(3) Uani 1 1 d . . . . .
H3A H 0.313641 0.045944 0.445350 0.044 Uiso 1 1 calc R U . . .
C4 C 0.3562(6) -0.0199(4) 0.4091(17) 0.036(3) Uani 1 1 d . . . . .
H4A H 0.404371 -0.009532 0.385038 0.043 Uiso 1 1 calc R U . . .
C5 C 0.2670(6) -0.1334(4) 0.4473(15) 0.027(3) Uani 1 1 d . . . . .
C6 C 0.3396(7) -0.2044(4) 0.3975(17) 0.037(3) Uani 1 1 d . . . . .
C7 C 0.2936(7) -0.2399(4) 0.4461(16) 0.035(3) Uani 1 1 d . . . . .
H7A H 0.245925 -0.233037 0.484884 0.041 Uiso 1 1 calc R U . . .
C8 C 0.3189(7) -0.2870(4) 0.4369(19) 0.048(4) Uani 1 1 d . . . . .
H8A H 0.287719 -0.311546 0.473930 0.058 Uiso 1 1 calc R U . . .
C9 C 0.3853(7) -0.2988(4) 0.3778(17) 0.044(4) Uani 1 1 d . . . . .
H9A H 0.399158 -0.331081 0.371163 0.052 Uiso 1 1 calc R U . . .
C10 C 0.4344(8) -0.2632(4) 0.3258(16) 0.044(4) Uani 1 1 d . . . . .
C11 C 0.5059(7) -0.2702(4) 0.2692(17) 0.043(3) Uani 1 1 d . . . . .
H11A H 0.525213 -0.301245 0.264387 0.051 Uiso 1 1 calc R U . . .
C12 C 0.5483(8) -0.2327(4) 0.2207(19) 0.058(4) Uani 1 1 d . . . . .
H12A H 0.595406 -0.238128 0.176381 0.069 Uiso 1 1 calc R U . . .
C13 C 0.5225(7) -0.1875(4) 0.2363(17) 0.040(3) Uani 1 1 d . . . . .
H13A H 0.553582 -0.161959 0.207733 0.048 Uiso 1 1 calc R U . . .
C14 C 0.4112(6) -0.2156(3) 0.3335(16) 0.031(3) Uani 1 1 d . . . . .
C15 C 0.1421(6) -0.0561(4) 0.5556(15) 0.034(3) Uani 1 1 d . . . . .
C16 C 0.0413(6) -0.0166(4) 0.6846(15) 0.030(3) Uani 1 1 d . . . . .
C17 C -0.0054(6) -0.0533(4) 0.7203(15) 0.031(3) Uani 1 1 d . . . . .
H17A H 0.006716 -0.084714 0.689433 0.037 Uiso 1 1 calc R U . . .
C18 C -0.0709(6) -0.0440(4) 0.8024(16) 0.041(3) Uani 1 1 d . . . . .
H18A H -0.102467 -0.069736 0.825837 0.049 Uiso 1 1 calc R U . . .
C19 C -0.0918(6) 0.0007(4) 0.8509(16) 0.035(3) Uani 1 1 d . . . . .
H19A H -0.136020 0.005942 0.908318 0.042 Uiso 1 1 calc R U . . .
C20 C -0.0438(6) 0.0390(4) 0.8108(15) 0.036(3) Uani 1 1 d . . . . .
C21 C -0.0602(7) 0.0854(4) 0.8578(17) 0.046(3) Uani 1 1 d . . . . .
H21A H -0.102275 0.092274 0.920901 0.055 Uiso 1 1 calc R U . . .
C22 C -0.0120(7) 0.1216(5) 0.8082(18) 0.046(4) Uani 1 1 d . . . . .
H22A H -0.023812 0.153692 0.828114 0.055 Uiso 1 1 calc R U . . .
C23 C 0.0521(7) 0.1101(5) 0.7310(16) 0.043(3) Uani 1 1 d . . . . .
H23A H 0.086065 0.134606 0.709112 0.052 Uiso 1 1 calc R U . . .
C24 C 0.0220(6) 0.0304(4) 0.7291(15) 0.028(3) Uani 1 1 d . . . . .
N11 N 0.4849(6) -0.0766(4) 0.2500(14) 0.047(3) Uani 1 1 d . . . . .
C31 C 0.5305(7) -0.0563(4) 0.1881(18) 0.039(3) Uani 1 1 d . . . . .
C32 C 0.5919(8) -0.0299(4) 0.1192(19) 0.056(4) Uani 1 1 d . . . . .
H32A H 0.636193 -0.049725 0.121974 0.084 Uiso 1 1 calc R U . . .
H32B H 0.601642 -0.001580 0.188784 0.084 Uiso 1 1 calc R U . . .
H32C H 0.579016 -0.020570 0.000905 0.084 Uiso 1 1 calc R U . . .
N12 N 0.2018(6) 0.1004(3) 0.5081(14) 0.042(3) Uani 1 1 d . . . . .
C33 C 0.2290(7) 0.1355(4) 0.4712(17) 0.042(2) Uani 1 1 d . . . . .
C34 C 0.2696(7) 0.1766(4) 0.4227(17) 0.042(2) Uani 1 1 d . . . . .
H34A H 0.235115 0.202376 0.394685 0.063 Uiso 1 1 calc R U . . .
H34B H 0.297860 0.169224 0.322469 0.063 Uiso 1 1 calc R U . . .
H34C H 0.303457 0.186134 0.517788 0.063 Uiso 1 1 calc R U . . .
Cl3 Cl 0.7385(2) -0.16831(11) 0.0810(5) 0.0515(9) Uani 1 1 d . . . . .
O31 O 0.7948(6) -0.1883(4) 0.1958(13) 0.076(3) Uani 1 1 d . . . . .
O32 O 0.7717(6) -0.1324(3) -0.0222(12) 0.060(3) Uani 1 1 d . . . . .
O33 O 0.7053(5) -0.2039(3) -0.0276(13) 0.066(2) Uani 1 1 d . . . . .
O34 O 0.6842(6) -0.1454(3) 0.1844(13) 0.066(2) Uani 1 1 d . . . . .
N13 N 0.0804(8) -0.2623(5) 0.6941(19) 0.086(5) Uani 1 1 d . . . . .
C35 C 0.1008(9) -0.2275(5) 0.755(2) 0.057(4) Uani 1 1 d . . . . .
C36 C 0.1238(8) -0.1847(4) 0.8329(19) 0.062(4) Uani 1 1 d . . . . .
H36A H 0.083386 -0.161779 0.823450 0.093 Uiso 1 1 calc R U . . .
H36B H 0.166567 -0.172302 0.775661 0.093 Uiso 1 1 calc R U . . .
H36C H 0.137356 -0.190380 0.953912 0.093 Uiso 1 1 calc R U . . .
N14 N 0.9332(7) -0.3326(5) 0.190(2) 0.077(4) Uani 1 1 d . . . . .
C37 C 0.9221(7) -0.3024(5) 0.289(2) 0.061(5) Uani 1 1 d . . . . .
C38 C 0.9102(9) -0.2650(5) 0.407(2) 0.063(4) Uani 1 1 d . . . . .
H38A H 0.865451 -0.247673 0.370277 0.095 Uiso 1 1 calc R U . . .
H38B H 0.952603 -0.243525 0.409595 0.095 Uiso 1 1 calc R U . . .
H38C H 0.904494 -0.278104 0.521297 0.095 Uiso 1 1 calc R U . . .
 
loop_
 _atom_site_aniso_label
 _atom_site_aniso_U_11
 _atom_site_aniso_U_22
 _atom_site_aniso_U_33
 _atom_site_aniso_U_23
 _atom_site_aniso_U_13
 _atom_site_aniso_U_12
Cu1 0.0508(9) 0.0213(7) 0.0401(10) -0.0018(7) 0.0074(7) -0.0002(7)
Cu2 0.0477(9) 0.0220(8) 0.0413(10) -0.0009(7) 0.0063(7) 0.0001(7)
Cl1 0.061(2) 0.0229(16) 0.053(2) -0.0001(15) -0.0007(18) -0.0054(15)
O11 0.052(5) 0.040(5) 0.040(6) 0.006(4) -0.010(4) -0.024(4)
O12 0.096(5) 0.033(4) 0.073(6) 0.000(4) -0.008(4) -0.002(4)
O13 0.096(5) 0.033(4) 0.073(6) 0.000(4) -0.008(4) -0.002(4)
O14 0.054(6) 0.078(8) 0.092(9) 0.005(6) 0.022(6) 0.008(5)
Cl2 0.052(2) 0.0329(17) 0.056(3) -0.0083(16) 0.0008(17) 0.0033(15)
O21 0.066(4) 0.041(3) 0.049(4) 0.000(3) -0.001(3) 0.005(3)
O22A 0.066(4) 0.041(3) 0.049(4) 0.000(3) -0.001(3) 0.005(3)
O23A 0.066(4) 0.041(3) 0.049(4) 0.000(3) -0.001(3) 0.005(3)
O24A 0.066(4) 0.041(3) 0.049(4) 0.000(3) -0.001(3) 0.005(3)
O22B 0.066(4) 0.041(3) 0.049(4) 0.000(3) -0.001(3) 0.005(3)
O23B 0.066(4) 0.041(3) 0.049(4) 0.000(3) -0.001(3) 0.005(3)
O24B 0.066(4) 0.041(3) 0.049(4) 0.000(3) -0.001(3) 0.005(3)
O1 0.046(5) 0.019(4) 0.076(7) -0.010(4) 0.024(5) -0.002(4)
O1W 0.052(5) 0.039(5) 0.057(6) 0.003(5) -0.008(4) 0.001(4)
O2 0.051(5) 0.018(4) 0.050(6) -0.003(4) 0.007(4) -0.007(4)
N1 0.036(6) 0.037(6) 0.031(6) 0.009(5) 0.003(4) -0.008(5)
N2 0.042(6) 0.023(5) 0.033(7) 0.008(4) 0.000(5) -0.007(4)
N3 0.045(6) 0.017(5) 0.035(6) -0.009(4) -0.009(5) 0.008(4)
N4 0.043(6) 0.027(5) 0.031(7) 0.002(5) 0.002(5) -0.011(5)
N5 0.046(6) 0.029(6) 0.037(7) -0.016(5) 0.004(5) 0.005(5)
N6 0.066(7) 0.021(5) 0.035(7) -0.004(5) -0.005(5) 0.001(5)
C1 0.036(7) 0.018(5) 0.027(7) -0.001(5) 0.000(5) 0.005(5)
C2 0.037(7) 0.021(6) 0.023(7) -0.004(5) 0.006(5) 0.000(5)
C3 0.043(8) 0.018(6) 0.051(9) 0.003(6) 0.021(6) -0.008(5)
C4 0.037(7) 0.016(6) 0.056(9) 0.000(6) 0.014(6) -0.009(5)
C5 0.045(7) 0.013(5) 0.023(7) -0.001(5) -0.003(5) -0.008(5)
C6 0.052(8) 0.015(5) 0.044(8) -0.003(6) 0.007(6) 0.007(6)
C7 0.060(8) 0.012(5) 0.033(8) 0.009(5) 0.013(6) 0.006(5)
C8 0.043(8) 0.023(6) 0.080(12) 0.001(7) 0.011(7) -0.001(5)
C9 0.074(10) 0.011(6) 0.047(9) -0.003(6) 0.014(7) -0.004(6)
C10 0.077(10) 0.027(7) 0.030(8) -0.006(6) 0.012(7) 0.012(6)
C11 0.063(9) 0.023(7) 0.042(9) -0.004(6) 0.008(7) 0.018(6)
C12 0.086(11) 0.025(7) 0.063(11) -0.003(7) 0.016(8) 0.022(7)
C13 0.042(8) 0.022(6) 0.057(10) -0.015(6) 0.015(7) -0.003(5)
C14 0.042(7) 0.011(5) 0.040(8) -0.005(5) 0.016(6) 0.007(5)
C15 0.052(8) 0.026(7) 0.022(8) 0.003(5) -0.001(6) -0.008(5)
C16 0.045(8) 0.022(6) 0.023(7) -0.012(5) 0.003(6) 0.010(5)
C17 0.033(7) 0.028(6) 0.032(8) 0.007(5) 0.000(5) -0.006(5)
C18 0.033(7) 0.038(7) 0.052(9) 0.002(7) 0.008(6) 0.000(6)
C19 0.034(7) 0.041(7) 0.031(8) 0.004(6) 0.007(5) 0.008(6)
C20 0.048(8) 0.031(6) 0.028(8) -0.015(6) 0.005(6) 0.004(6)
C21 0.053(8) 0.040(8) 0.045(9) 0.006(7) 0.015(7) 0.013(6)
C22 0.050(8) 0.036(7) 0.052(10) -0.023(7) 0.001(7) 0.012(6)
C23 0.054(8) 0.046(8) 0.030(8) 0.002(7) 0.007(6) 0.012(6)
C24 0.022(6) 0.036(7) 0.027(7) -0.004(5) 0.007(5) 0.003(5)
N11 0.061(8) 0.044(7) 0.039(8) 0.005(6) 0.016(6) 0.008(6)
C31 0.057(9) 0.019(6) 0.042(9) 0.002(6) 0.003(7) 0.013(6)
C32 0.073(10) 0.031(7) 0.067(12) -0.009(7) 0.030(8) -0.010(7)
N12 0.060(7) 0.034(6) 0.032(7) -0.007(5) -0.003(5) 0.017(5)
C33 0.058(6) 0.026(5) 0.044(6) 0.008(4) 0.012(5) 0.001(4)
C34 0.058(6) 0.026(5) 0.044(6) 0.008(4) 0.012(5) 0.001(4)
Cl3 0.074(2) 0.0402(18) 0.041(2) -0.0080(17) 0.0106(18) -0.0093(17)
O31 0.087(7) 0.096(8) 0.043(7) 0.015(6) -0.015(5) 0.033(6)
O32 0.097(7) 0.039(5) 0.046(7) -0.008(5) 0.025(5) -0.029(5)
O33 0.097(6) 0.047(4) 0.055(5) -0.008(4) 0.009(4) -0.021(4)
O34 0.097(6) 0.047(4) 0.055(5) -0.008(4) 0.009(4) -0.021(4)
N13 0.100(12) 0.071(10) 0.088(13) -0.022(9) 0.016(9) -0.015(8)
C35 0.092(12) 0.027(7) 0.052(11) -0.008(7) 0.015(8) -0.005(7)
C36 0.093(11) 0.037(8) 0.054(11) 0.017(7) -0.013(8) -0.004(7)
N14 0.054(8) 0.049(8) 0.129(14) -0.010(9) -0.002(8) -0.011(6)
C37 0.050(10) 0.039(9) 0.095(15) 0.014(9) 0.027(9) 0.000(7)
C38 0.086(11) 0.030(7) 0.075(13) -0.012(8) 0.008(9) 0.002(7)
 
_geom_special_details
;
 All esds (except the esd in the dihedral angle between two l.s. planes)
 are estimated using the full covariance matrix.  The cell esds are taken
 into account individually in the estimation of esds in distances, angles
 and torsion angles; correlations between esds in cell parameters are only
 used when they are defined by crystal symmetry.  An approximate (isotropic)
 treatment of cell esds is used for estimating esds involving l.s. planes.
;
 
loop_
 _geom_bond_atom_site_label_1
 _geom_bond_atom_site_label_2
 _geom_bond_distance
 _geom_bond_site_symmetry_2
 _geom_bond_publ_flag
Cu1 N3 1.906(10) . y
Cu1 N11 1.929(12) . y
Cu1 N4 1.978(10) . y
Cu1 N1 1.980(10) . y
Cu1 O11 2.350(8) . y
Cu1 O22A 2.663(14) . y
Cu2 N5 1.935(10) . y
Cu2 N6 1.956(10) . y
Cu2 N12 1.960(11) . y
Cu2 N2 2.022(10) . y
Cu2 O1W 2.248(9) . y
Cl1 O12 1.430(9) . ?
Cl1 O13 1.435(11) . ?
Cl1 O14 1.445(10) . ?
Cl1 O11 1.457(8) . ?
Cl2 O24A 1.345(13) . ?
Cl2 O22B 1.40(2) . ?
Cl2 O21 1.443(8) . ?
Cl2 O22A 1.447(13) . ?
Cl2 O23B 1.48(2) . ?
Cl2 O23A 1.508(13) . ?
Cl2 O24B 1.54(2) . ?
O1 C5 1.278(12) . ?
O1 H1O 0.8400 . ?
O1W H1WA 0.8567 . ?
O1W H1WB 0.8683 . ?
O2 C15 1.291(12) . ?
N1 C1 1.334(13) . ?
N1 C4 1.346(13) . ?
N2 C3 1.313(13) . ?
N2 C2 1.361(13) . ?
N3 C5 1.324(14) . ?
N3 C6 1.438(13) . ?
N4 C13 1.331(14) . ?
N4 C14 1.388(13) . ?
N5 C15 1.310(14) . ?
N5 C16 1.389(14) . ?
N6 C23 1.345(15) . ?
N6 C24 1.374(14) . ?
C1 C2 1.426(14) . ?
C1 C5 1.504(14) . ?
C2 C15 1.526(15) . ?
C3 C4 1.401(15) . ?
C3 H3A 0.9500 . ?
C4 H4A 0.9500 . ?
C6 C7 1.375(15) . ?
C6 C14 1.451(15) . ?
C7 C8 1.415(15) . ?
C7 H7A 0.9500 . ?
C8 C9 1.354(16) . ?
C8 H8A 0.9500 . ?
C9 C10 1.419(16) . ?
C9 H9A 0.9500 . ?
C10 C11 1.405(16) . ?
C10 C14 1.414(15) . ?
C11 C12 1.377(18) . ?
C11 H11A 0.9500 . ?
C12 C13 1.372(16) . ?
C12 H12A 0.9500 . ?
C13 H13A 0.9500 . ?
C16 C17 1.378(15) . ?
C16 C24 1.426(14) . ?
C17 C18 1.404(15) . ?
C17 H17A 0.9500 . ?
C18 C19 1.382(16) . ?
C18 H18A 0.9500 . ?
C19 C20 1.435(16) . ?
C19 H19A 0.9500 . ?
C20 C21 1.402(16) . ?
C20 C24 1.403(15) . ?
C21 C22 1.415(17) . ?
C21 H21A 0.9500 . ?
C22 C23 1.375(16) . ?
C22 H22A 0.9500 . ?
C23 H23A 0.9500 . ?
N11 C31 1.134(14) . ?
C31 C32 1.468(18) . ?
C32 H32A 0.9800 . ?
C32 H32B 0.9800 . ?
C32 H32C 0.9800 . ?
N12 C33 1.152(14) . ?
C33 C34 1.440(16) . ?
C34 H34A 0.9800 . ?
C34 H34B 0.9800 . ?
C34 H34C 0.9800 . ?
Cl3 O33 1.433(10) . ?
Cl3 O31 1.443(10) . ?
Cl3 O32 1.448(9) . ?
Cl3 O34 1.457(10) . ?
N13 C35 1.149(17) . ?
C35 C36 1.413(18) . ?
C36 H36A 0.9800 . ?
C36 H36B 0.9800 . ?
C36 H36C 0.9800 . ?
N14 C37 1.180(18) . ?
C37 C38 1.43(2) . ?
C38 H38A 0.9800 . ?
C38 H38B 0.9800 . ?
C38 H38C 0.9800 . ?
 
loop_
 _geom_angle_atom_site_label_1
 _geom_angle_atom_site_label_2
 _geom_angle_atom_site_label_3
 _geom_angle
 _geom_angle_site_symmetry_1
 _geom_angle_site_symmetry_3
 _geom_angle_publ_flag
N3 Cu1 N11 173.0(5) . . y
N3 Cu1 N4 83.9(4) . . ?
N11 Cu1 N4 97.8(4) . . ?
N3 Cu1 N1 80.0(4) . . ?
N11 Cu1 N1 98.0(4) . . ?
N4 Cu1 N1 163.9(4) . . y
N3 Cu1 O11 91.5(3) . . ?
N11 Cu1 O11 95.3(4) . . ?
N4 Cu1 O11 89.9(4) . . ?
N1 Cu1 O11 91.2(4) . . ?
O11 Cu1 O22A 166.4(4) . . ?
O22A Cu1 N1 79.9(4) . . ?
O22A Cu1 N3 97.0(4) . . ?
O22A Cu1 N4 101.4(4) . . ?
O22A Cu1 N11 76.0(4) . . ?
N5 Cu2 N6 82.6(4) . . ?
N5 Cu2 N12 166.1(4) . . y
N6 Cu2 N12 100.0(4) . . ?
N5 Cu2 N2 81.5(4) . . ?
N6 Cu2 N2 164.0(4) . . y
N12 Cu2 N2 95.0(4) . . ?
N5 Cu2 O1W 100.7(4) . . ?
N6 Cu2 O1W 93.2(4) . . ?
N12 Cu2 O1W 92.9(4) . . ?
N2 Cu2 O1W 91.6(4) . . ?
O12 Cl1 O13 110.3(6) . . ?
O12 Cl1 O14 109.2(6) . . ?
O13 Cl1 O14 109.7(6) . . ?
O12 Cl1 O11 110.1(6) . . ?
O13 Cl1 O11 107.5(5) . . ?
O14 Cl1 O11 109.9(6) . . ?
Cl1 O11 Cu1 128.9(5) . . ?
O24A Cl2 O21 113.5(7) . . ?
O22B Cl2 O21 119.3(12) . . ?
O24A Cl2 O22A 114.1(8) . . ?
O21 Cl2 O22A 106.9(7) . . ?
O22B Cl2 O23B 114.5(15) . . ?
O21 Cl2 O23B 110.4(10) . . ?
O24A Cl2 O23A 112.3(8) . . ?
O21 Cl2 O23A 107.8(6) . . ?
O22A Cl2 O23A 101.5(8) . . ?
O22B Cl2 O24B 109.4(15) . . ?
O21 Cl2 O24B 104.9(10) . . ?
O23B Cl2 O24B 95.0(15) . . ?
C5 O1 H1O 109.5 . . ?
Cu2 O1W H1WA 132.1 . . ?
Cu2 O1W H1WB 122.0 . . ?
H1WA O1W H1WB 105.4 . . ?
C1 N1 C4 118.6(10) . . ?
C1 N1 Cu1 116.4(7) . . ?
C4 N1 Cu1 125.0(8) . . ?
C3 N2 C2 120.4(9) . . ?
C3 N2 Cu2 125.2(7) . . ?
C2 N2 Cu2 113.8(7) . . ?
C5 N3 C6 124.7(10) . . ?
C5 N3 Cu1 119.5(7) . . ?
C6 N3 Cu1 115.9(8) . . ?
C13 N4 C14 118.2(9) . . ?
C13 N4 Cu1 129.6(7) . . ?
C14 N4 Cu1 112.0(7) . . ?
C15 N5 C16 126.2(10) . . ?
C15 N5 Cu2 117.9(8) . . ?
C16 N5 Cu2 115.9(7) . . ?
C23 N6 C24 117.4(10) . . ?
C23 N6 Cu2 129.6(9) . . ?
C24 N6 Cu2 112.4(7) . . ?
N1 C1 C2 121.0(9) . . ?
N1 C1 C5 112.0(9) . . ?
C2 C1 C5 126.9(10) . . ?
N2 C2 C1 118.4(9) . . ?
N2 C2 C15 112.4(9) . . ?
C1 C2 C15 129.1(9) . . ?
N2 C3 C4 120.5(10) . . ?
N2 C3 H3A 119.8 . . ?
C4 C3 H3A 119.8 . . ?
N1 C4 C3 121.0(10) . . ?
N1 C4 H4A 119.5 . . ?
C3 C4 H4A 119.5 . . ?
O1 C5 N3 124.3(9) . . ?
O1 C5 C1 123.7(10) . . ?
N3 C5 C1 111.9(9) . . ?
C7 C6 N3 129.0(11) . . ?
C7 C6 C14 120.1(9) . . ?
N3 C6 C14 110.9(9) . . ?
C6 C7 C8 118.3(11) . . ?
C6 C7 H7A 120.8 . . ?
C8 C7 H7A 120.8 . . ?
C9 C8 C7 123.2(11) . . ?
C9 C8 H8A 118.4 . . ?
C7 C8 H8A 118.4 . . ?
C8 C9 C10 120.2(10) . . ?
C8 C9 H9A 119.9 . . ?
C10 C9 H9A 119.9 . . ?
C11 C10 C14 115.4(11) . . ?
C11 C10 C9 126.3(11) . . ?
C14 C10 C9 118.4(11) . . ?
C12 C11 C10 121.1(11) . . ?
C12 C11 H11A 119.5 . . ?
C10 C11 H11A 119.5 . . ?
C13 C12 C11 119.9(13) . . ?
C13 C12 H12A 120.0 . . ?
C11 C12 H12A 120.0 . . ?
N4 C13 C12 122.4(12) . . ?
N4 C13 H13A 118.8 . . ?
C12 C13 H13A 118.8 . . ?
N4 C14 C10 123.0(10) . . ?
N4 C14 C6 117.1(9) . . ?
C10 C14 C6 119.8(10) . . ?
O2 C15 N5 125.9(11) . . ?
O2 C15 C2 120.1(10) . . ?
N5 C15 C2 114.0(9) . . ?
C17 C16 N5 128.7(10) . . ?
C17 C16 C24 119.8(10) . . ?
N5 C16 C24 111.5(9) . . ?
C16 C17 C18 119.5(11) . . ?
C16 C17 H17A 120.2 . . ?
C18 C17 H17A 120.2 . . ?
C19 C18 C17 123.2(11) . . ?
C19 C18 H18A 118.4 . . ?
C17 C18 H18A 118.4 . . ?
C18 C19 C20 117.1(10) . . ?
C18 C19 H19A 121.4 . . ?
C20 C19 H19A 121.4 . . ?
C21 C20 C24 118.6(11) . . ?
C21 C20 C19 120.9(11) . . ?
C24 C20 C19 120.5(10) . . ?
C20 C21 C22 117.9(11) . . ?
C20 C21 H21A 121.1 . . ?
C22 C21 H21A 121.1 . . ?
C23 C22 C21 119.7(12) . . ?
C23 C22 H22A 120.2 . . ?
C21 C22 H22A 120.2 . . ?
N6 C23 C22 123.3(12) . . ?
N6 C23 H23A 118.4 . . ?
C22 C23 H23A 118.4 . . ?
N6 C24 C20 122.8(10) . . ?
N6 C24 C16 117.4(9) . . ?
C20 C24 C16 119.8(10) . . ?
C31 N11 Cu1 173.9(11) . . ?
N11 C31 C32 176.2(15) . . ?
C31 C32 H32A 109.5 . . ?
C31 C32 H32B 109.5 . . ?
H32A C32 H32B 109.5 . . ?
C31 C32 H32C 109.5 . . ?
H32A C32 H32C 109.5 . . ?
H32B C32 H32C 109.5 . . ?
C33 N12 Cu2 175.2(11) . . ?
N12 C33 C34 174.2(13) . . ?
C33 C34 H34A 109.5 . . ?
C33 C34 H34B 109.5 . . ?
H34A C34 H34B 109.5 . . ?
C33 C34 H34C 109.5 . . ?
H34A C34 H34C 109.5 . . ?
H34B C34 H34C 109.5 . . ?
O33 Cl3 O31 110.9(7) . . ?
O33 Cl3 O32 109.7(6) . . ?
O31 Cl3 O32 108.8(7) . . ?
O33 Cl3 O34 111.6(6) . . ?
O31 Cl3 O34 107.9(7) . . ?
O32 Cl3 O34 107.9(6) . . ?
N13 C35 C36 177.9(17) . . ?
C35 C36 H36A 109.5 . . ?
C35 C36 H36B 109.5 . . ?
H36A C36 H36B 109.5 . . ?
C35 C36 H36C 109.5 . . ?
H36A C36 H36C 109.5 . . ?
H36B C36 H36C 109.5 . . ?
N14 C37 C38 178.2(15) . . ?
C37 C38 H38A 109.5 . . ?
C37 C38 H38B 109.5 . . ?
H38A C38 H38B 109.5 . . ?
C37 C38 H38C 109.5 . . ?
H38A C38 H38C 109.5 . . ?
H38B C38 H38C 109.5 . . ?
 
loop_
 _geom_torsion_atom_site_label_1
 _geom_torsion_atom_site_label_2
 _geom_torsion_atom_site_label_3
 _geom_torsion_atom_site_label_4
 _geom_torsion
 _geom_torsion_site_symmetry_1
 _geom_torsion_site_symmetry_2
 _geom_torsion_site_symmetry_3
 _geom_torsion_site_symmetry_4
 _geom_torsion_publ_flag
O12 Cl1 O11 Cu1 66.7(8) . . . . ?
O13 Cl1 O11 Cu1 -173.1(6) . . . . ?
O14 Cl1 O11 Cu1 -53.7(8) . . . . ?
C4 N1 C1 C2 1.6(17) . . . . ?
Cu1 N1 C1 C2 -179.1(8) . . . . ?
C4 N1 C1 C5 -176.0(11) . . . . ?
Cu1 N1 C1 C5 3.2(12) . . . . ?
C3 N2 C2 C1 -0.7(17) . . . . ?
Cu2 N2 C2 C1 -172.1(8) . . . . ?
C3 N2 C2 C15 176.8(10) . . . . ?
Cu2 N2 C2 C15 5.5(12) . . . . ?
N1 C1 C2 N2 0.6(17) . . . . ?
C5 C1 C2 N2 177.9(11) . . . . ?
N1 C1 C2 C15 -176.5(11) . . . . ?
C5 C1 C2 C15 0.8(19) . . . . ?
C2 N2 C3 C4 -1.3(19) . . . . ?
Cu2 N2 C3 C4 169.0(9) . . . . ?
C1 N1 C4 C3 -3.7(19) . . . . ?
Cu1 N1 C4 C3 177.1(9) . . . . ?
N2 C3 C4 N1 4(2) . . . . ?
C6 N3 C5 O1 -6.1(19) . . . . ?
Cu1 N3 C5 O1 173.1(9) . . . . ?
C6 N3 C5 C1 177.8(11) . . . . ?
Cu1 N3 C5 C1 -3.0(13) . . . . ?
N1 C1 C5 O1 -176.4(11) . . . . ?
C2 C1 C5 O1 6.0(19) . . . . ?
N1 C1 C5 N3 -0.3(14) . . . . ?
C2 C1 C5 N3 -177.8(11) . . . . ?
C5 N3 C6 C7 -5(2) . . . . ?
Cu1 N3 C6 C7 175.4(12) . . . . ?
C5 N3 C6 C14 176.2(11) . . . . ?
Cu1 N3 C6 C14 -3.1(14) . . . . ?
N3 C6 C7 C8 -176.4(13) . . . . ?
C14 C6 C7 C8 2(2) . . . . ?
C6 C7 C8 C9 -2(2) . . . . ?
C7 C8 C9 C10 2(2) . . . . ?
C8 C9 C10 C11 177.1(14) . . . . ?
C8 C9 C10 C14 -2(2) . . . . ?
C14 C10 C11 C12 -1.8(19) . . . . ?
C9 C10 C11 C12 179.5(14) . . . . ?
C10 C11 C12 C13 4(2) . . . . ?
C14 N4 C13 C12 0.8(19) . . . . ?
Cu1 N4 C13 C12 174.7(11) . . . . ?
C11 C12 C13 N4 -3(2) . . . . ?
C13 N4 C14 C10 1.1(19) . . . . ?
Cu1 N4 C14 C10 -173.8(10) . . . . ?
C13 N4 C14 C6 177.9(12) . . . . ?
Cu1 N4 C14 C6 2.9(14) . . . . ?
C11 C10 C14 N4 -0.6(19) . . . . ?
C9 C10 C14 N4 178.2(12) . . . . ?
C11 C10 C14 C6 -177.3(12) . . . . ?
C9 C10 C14 C6 1.5(19) . . . . ?
C7 C6 C14 N4 -178.6(13) . . . . ?
N3 C6 C14 N4 0.0(16) . . . . ?
C7 C6 C14 C10 -1.8(19) . . . . ?
N3 C6 C14 C10 176.8(12) . . . . ?
C16 N5 C15 O2 1(2) . . . . ?
Cu2 N5 C15 O2 -175.7(9) . . . . ?
C16 N5 C15 C2 -177.0(10) . . . . ?
Cu2 N5 C15 C2 6.2(14) . . . . ?
N2 C2 C15 O2 174.2(11) . . . . ?
C1 C2 C15 O2 -8.6(18) . . . . ?
N2 C2 C15 N5 -7.6(14) . . . . ?
C1 C2 C15 N5 169.6(12) . . . . ?
C15 N5 C16 C17 5(2) . . . . ?
Cu2 N5 C16 C17 -178.3(10) . . . . ?
C15 N5 C16 C24 -177.9(12) . . . . ?
Cu2 N5 C16 C24 -1.1(13) . . . . ?
N5 C16 C17 C18 176.0(12) . . . . ?
C24 C16 C17 C18 -0.9(17) . . . . ?
C16 C17 C18 C19 -0.1(19) . . . . ?
C17 C18 C19 C20 1.2(19) . . . . ?
C18 C19 C20 C21 -178.9(12) . . . . ?
C18 C19 C20 C24 -1.4(18) . . . . ?
C24 C20 C21 C22 4.8(19) . . . . ?
C19 C20 C21 C22 -177.6(12) . . . . ?
C20 C21 C22 C23 -6(2) . . . . ?
C24 N6 C23 C22 -4.7(18) . . . . ?
Cu2 N6 C23 C22 -175.0(10) . . . . ?
C21 C22 C23 N6 6(2) . . . . ?
C23 N6 C24 C20 3.4(17) . . . . ?
Cu2 N6 C24 C20 175.3(9) . . . . ?
C23 N6 C24 C16 -178.2(11) . . . . ?
Cu2 N6 C24 C16 -6.3(13) . . . . ?
C21 C20 C24 N6 -3.6(18) . . . . ?
C19 C20 C24 N6 178.7(11) . . . . ?
C21 C20 C24 C16 178.0(12) . . . . ?
C19 C20 C24 C16 0.4(18) . . . . ?
C17 C16 C24 N6 -177.6(11) . . . . ?
N5 C16 C24 N6 4.9(15) . . . . ?
C17 C16 C24 C20 0.8(17) . . . . ?
N5 C16 C24 C20 -176.7(11) . . . . ?
 
loop_
 _geom_hbond_atom_site_label_D 
 _geom_hbond_atom_site_label_H 
 _geom_hbond_atom_site_label_A 
 _geom_hbond_distance_DH 
 _geom_hbond_distance_HA 
 _geom_hbond_distance_DA 
 _geom_hbond_angle_DHA 
 _geom_hbond_site_symmetry_A 
 _geom_hbond_publ_flag
O1 H1O O2     0.84 1.59 2.425(10) 176 . yes
O1W H1WA O21  0.86 2.07 2.819(12) 146 1_556 yes
O1W H1WB Cl3  0.87 2.85 3.590(9)  144 3_656 no
O1W H1WB O32  0.87 1.97 2.832(12) 172 3_656 yes
C3 H3A O14    0.95 2.36 3.178(15) 143 3_656 yes
C3 H3A N12    0.95 2.62 3.120(14) 114 . no
C4 H4A O12    0.95 2.28 3.168(14) 155 3_656 yes
C4 H4A N11    0.95 2.65 3.140(15) 113 . no
C7 H7A O1     0.95 2.31 2.880(13) 118 . yes
C13 H13A O34  0.95 2.43 3.210(15) 139 . yes
C17 H17A O2   0.95 2.31 2.896(14) 119 . yes
C17 H17A N14  0.95 2.70 3.425(17) 134 4_456 no
C22 H22A N13  0.95 2.59 3.517(19) 164 2_556 yes
C32 H32A O1W  0.98 2.55 3.373(17) 142 3_656 yes
C32 H32B O12  0.98 2.60 3.179(16) 118 3_656 yes
C32 H32B O24B  0.98 2.32 3.12(3) 138 3_655 no
C34 H34B O33  0.98 2.51 3.241(16) 132 3_655 yes
C34 H34C O34  0.98 2.60 3.270(17) 126 3_656 yes
C36 H36B O23B  0.98 2.64 3.19(3) 115 1_556 no
C36 H36B O1   0.98 2.54 3.345(17) 140 . yes
C36 H36C N13  0.98 2.57 3.33(2)   135 4_556 yes
C38 H38A O31  0.98 2.48 3.391(18) 154 . yes
C38 H38C O31  0.98 2.65 3.422(19) 136 4_556 yes
 
_refine_diff_density_max    0.374
_refine_diff_density_min   -0.399
_refine_diff_density_rms    0.088

_shelx_res_file
;
TITL II DILOVAN-2  (DCII8AQCUCLO4-NO. NEW: P21/C)
    H:\II\mulabs\save\ii_pl.res
    created by SHELXL-2018/3 at 14:53:47 on 13-Aug-2018
CELL  0.71073 18.14200 28.35000  7.82520 90.00000 92.78900 90.00000
ZERR 4  0.00300  0.00300  0.00110  0.00000  0.01900  0.00000
LATT 1
SYMM -X, Y+ 0.50000, -Z+ 0.50000
SFAC C H CL CU N O
UNIT 128 116 12 8 40 60
TEMP -120
SIZE 0.5 0.2 0.03
L.S. 12
OMIT 1 4 1
OMIT 2 0 2
OMIT 0 50.5
FMAP 2
PLAN 99
BOND $H
CONF
ACTA
HTAB
HTAB O1 O2
EQIV $1 x, y, z+1
HTAB O1W O21_$1
EQIV $2 -x+1, -y, -z+1
HTAB O1W Cl3_$2
HTAB O1W O32_$2
HTAB C3 O14_$2
HTAB C3 N12
HTAB C4 O12_$2
HTAB C4 N11
HTAB C7 O1
HTAB C13 O34
HTAB C17 O2
EQIV $3 x-1, -y-1/2, z+1/2
HTAB C17 N14_$3
EQIV $4 -x, y+1/2, -z+3/2
HTAB C22 N13_$4
HTAB C32 O1W_$2
HTAB C32 O12_$2
EQIV $5 -x+1, -y, -z
HTAB C32 O24B_$5
HTAB C34 O33_$5
HTAB C34 O34_$2
HTAB C36 O23B_$1
HTAB C36 O1
EQIV $6 x, -y-1/2, z+1/2
HTAB C36 N13_$6
HTAB C38 O31
HTAB C38 O31_$6
DFIX 1.45 .03 CL2 O21 CL2 O22A CL2 O22B
DFIX 1.45 .03 CL2 O23A CL2 O23B CL2 O24A CL2 O24B
EADP O21 O22A O23A O24A O22B O23B O24B
EADP C34 C33
EADP O34 O33
EADP O13 O12
WGHT    0.150000
FVAR       0.08634   0.65744
CU1   4    0.409905   -0.116510    0.339655    11.00000    0.05084    0.02131 =
         0.04009   -0.00177    0.00738   -0.00020
CU2   4    0.159486    0.041511    0.590374    11.00000    0.04775    0.02198 =
         0.04130   -0.00090    0.00631    0.00010
CL1   3    0.526596   -0.093127    0.691710    11.00000    0.06076    0.02290 =
         0.05282   -0.00005   -0.00066   -0.00542
O11   6    0.463044   -0.118991    0.619424    11.00000    0.05230    0.04004 =
         0.04036    0.00572   -0.00956   -0.02355
O12   6    0.510287   -0.043823    0.697960    11.00000    0.09618    0.03298 =
         0.07306    0.00049   -0.00788   -0.00217
O13   6    0.542612   -0.111004    0.861013    11.00000    0.09618    0.03298 =
         0.07306    0.00049   -0.00788   -0.00217
O14   6    0.589386   -0.100403    0.588133    11.00000    0.05416    0.07823 =
         0.09234    0.00454    0.02210    0.00838
CL2   3    0.281341   -0.075019   -0.020467    11.00000    0.05235    0.03293 =
         0.05602   -0.00830    0.00077    0.00333
O21   6    0.273087   -0.029188    0.056640    11.00000    0.06569    0.04109 =
         0.04890   -0.00002   -0.00130    0.00502
PART 1
O22A  6    0.354389   -0.091776    0.031299    21.00000    0.06569    0.04109 =
         0.04890   -0.00002   -0.00130    0.00502
O23A  6    0.233306   -0.109183    0.071190    21.00000    0.06569    0.04109 =
         0.04890   -0.00002   -0.00130    0.00502
O24A  6    0.266859   -0.075222   -0.190674    21.00000    0.06569    0.04109 =
         0.04890   -0.00002   -0.00130    0.00502
PART 2
O22B  6    0.314179   -0.111650    0.076675   -21.00000    0.06569    0.04109 =
         0.04890   -0.00002   -0.00130    0.00502
O23B  6    0.212924   -0.088460   -0.118849   -21.00000    0.06569    0.04109 =
         0.04890   -0.00002   -0.00130    0.00502
O24B  6    0.326402   -0.065942   -0.179613   -21.00000    0.06569    0.04109 =
         0.04890   -0.00002   -0.00130    0.00502
PART 0
O1    6    0.207336   -0.155282    0.476312    11.00000    0.04636    0.01894 =
         0.07566   -0.01000    0.02420   -0.00242
AFIX 147
H1O   2    0.175477   -0.135915    0.506735    11.00000   -1.50000
AFIX   0
O1W   6    0.223705    0.045598    0.843001    11.00000    0.05229    0.03932 =
         0.05678    0.00291   -0.00827    0.00118
AFIX   1
H1WA  2    0.255720    0.027170    0.891710    11.00000   -1.50000
H1WB  2    0.223490    0.070690    0.906610    11.00000   -1.50000
AFIX   0
O2    6    0.114835   -0.098214    0.551932    11.00000    0.05074    0.01820 =
         0.04977   -0.00267    0.00697   -0.00736
N1    5    0.340566   -0.066366    0.404248    11.00000    0.03603    0.03686 =
         0.03122    0.00901    0.00337   -0.00782
N2    5    0.236691   -0.000535    0.491283    11.00000    0.04239    0.02252 =
         0.03298    0.00791   -0.00045   -0.00706
N3    5    0.328659   -0.154171    0.403355    11.00000    0.04489    0.01734 =
         0.03508   -0.00882   -0.00893    0.00785
N4    5    0.455667   -0.178043    0.290159    11.00000    0.04295    0.02714 =
         0.03127    0.00200    0.00179   -0.01083
N5    5    0.109945   -0.018406    0.613814    11.00000    0.04571    0.02857 =
         0.03660   -0.01568    0.00400    0.00467
N6    5    0.069173    0.065823    0.685023    11.00000    0.06604    0.02089 =
         0.03523   -0.00378   -0.00516    0.00094
C1    1    0.273880   -0.080486    0.447591    11.00000    0.03559    0.01804 =
         0.02651   -0.00093    0.00039    0.00454
C2    1    0.219352   -0.047236    0.493791    11.00000    0.03749    0.02090 =
         0.02348   -0.00405    0.00555    0.00019
C3    1    0.302430    0.013237    0.448956    11.00000    0.04287    0.01842 =
         0.05149    0.00316    0.02148   -0.00831
AFIX  43
H3A   2    0.313641    0.045944    0.445350    11.00000   -1.20000
AFIX   0
C4    1    0.356189   -0.019943    0.409054    11.00000    0.03679    0.01595 =
         0.05594    0.00033    0.01361   -0.00857
AFIX  43
H4A   2    0.404371   -0.009532    0.385038    11.00000   -1.20000
AFIX   0
C5    1    0.267041   -0.133373    0.447306    11.00000    0.04512    0.01320 =
         0.02312   -0.00057   -0.00277   -0.00810
C6    1    0.339610   -0.204373    0.397461    11.00000    0.05180    0.01475 =
         0.04358   -0.00304    0.00720    0.00655
C7    1    0.293555   -0.239920    0.446077    11.00000    0.05969    0.01213 =
         0.03280    0.00860    0.01283    0.00563
AFIX  43
H7A   2    0.245925   -0.233037    0.484884    11.00000   -1.20000
AFIX   0
C8    1    0.318861   -0.287024    0.436879    11.00000    0.04279    0.02274 =
         0.07974    0.00062    0.01111   -0.00112
AFIX  43
H8A   2    0.287719   -0.311546    0.473930    11.00000   -1.20000
AFIX   0
C9    1    0.385326   -0.298838    0.377814    11.00000    0.07373    0.01059 =
         0.04733   -0.00261    0.01387   -0.00396
AFIX  43
H9A   2    0.399158   -0.331081    0.371163    11.00000   -1.20000
AFIX   0
C10   1    0.434379   -0.263179    0.325816    11.00000    0.07663    0.02720 =
         0.03040   -0.00630    0.01243    0.01246
C11   1    0.505860   -0.270163    0.269230    11.00000    0.06260    0.02335 =
         0.04222   -0.00386    0.00771    0.01825
AFIX  43
H11A  2    0.525213   -0.301245    0.264387    11.00000   -1.20000
AFIX   0
C12   1    0.548319   -0.232689    0.220680    11.00000    0.08580    0.02510 =
         0.06315   -0.00270    0.01641    0.02186
AFIX  43
H12A  2    0.595406   -0.238128    0.176381    11.00000   -1.20000
AFIX   0
C13   1    0.522545   -0.187469    0.236348    11.00000    0.04241    0.02176 =
         0.05736   -0.01510    0.01539   -0.00254
AFIX  43
H13A  2    0.553582   -0.161959    0.207733    11.00000   -1.20000
AFIX   0
C14   1    0.411241   -0.215631    0.333513    11.00000    0.04212    0.01093 =
         0.04029   -0.00497    0.01645    0.00741
C15   1    0.142061   -0.056136    0.555638    11.00000    0.05196    0.02630 =
         0.02245    0.00291   -0.00084   -0.00830
C16   1    0.041286   -0.016644    0.684634    11.00000    0.04514    0.02161 =
         0.02262   -0.01169    0.00310    0.00967
C17   1   -0.005380   -0.053342    0.720254    11.00000    0.03321    0.02762 =
         0.03221    0.00662    0.00026   -0.00550
AFIX  43
H17A  2    0.006716   -0.084714    0.689433    11.00000   -1.20000
AFIX   0
C18   1   -0.070923   -0.044028    0.802416    11.00000    0.03276    0.03845 =
         0.05180    0.00197    0.00831    0.00010
AFIX  43
H18A  2   -0.102467   -0.069736    0.825837    11.00000   -1.20000
AFIX   0
C19   1   -0.091797    0.000728    0.850896    11.00000    0.03380    0.04075 =
         0.03139    0.00413    0.00683    0.00848
AFIX  43
H19A  2   -0.136020    0.005942    0.908318    11.00000   -1.20000
AFIX   0
C20   1   -0.043806    0.038958    0.810759    11.00000    0.04811    0.03087 =
         0.02830   -0.01509    0.00453    0.00396
C21   1   -0.060174    0.085359    0.857779    11.00000    0.05291    0.04030 =
         0.04498    0.00647    0.01460    0.01319
AFIX  43
H21A  2   -0.102275    0.092274    0.920901    11.00000   -1.20000
AFIX   0
C22   1   -0.011958    0.121583    0.808189    11.00000    0.05006    0.03584 =
         0.05198   -0.02307    0.00137    0.01196
AFIX  43
H22A  2   -0.023812    0.153692    0.828114    11.00000   -1.20000
AFIX   0
C23   1    0.052125    0.110075    0.731031    11.00000    0.05395    0.04594 =
         0.03020    0.00170    0.00730    0.01190
AFIX  43
H23A  2    0.086065    0.134606    0.709112    11.00000   -1.20000
AFIX   0
C24   1    0.022050    0.030390    0.729142    11.00000    0.02185    0.03607 =
         0.02748   -0.00376    0.00677    0.00256
N11   5    0.484924   -0.076553    0.250021    11.00000    0.06094    0.04374 =
         0.03877    0.00457    0.01604    0.00801
C31   1    0.530524   -0.056349    0.188143    11.00000    0.05708    0.01875 =
         0.04177    0.00202    0.00305    0.01302
C32   1    0.591950   -0.029854    0.119223    11.00000    0.07272    0.03123 =
         0.06716   -0.00855    0.02953   -0.00984
AFIX 137
H32A  2    0.636193   -0.049725    0.121974    11.00000   -1.50000
H32B  2    0.601642   -0.001580    0.188784    11.00000   -1.50000
H32C  2    0.579016   -0.020570    0.000905    11.00000   -1.50000
AFIX   0
N12   5    0.201830    0.100421    0.508123    11.00000    0.05991    0.03366 =
         0.03155   -0.00718   -0.00262    0.01689
C33   1    0.228955    0.135486    0.471197    11.00000    0.05825    0.02560 =
         0.04352    0.00845    0.01196    0.00107
C34   1    0.269590    0.176586    0.422661    11.00000    0.05825    0.02560 =
         0.04352    0.00845    0.01196    0.00107
AFIX 137
H34A  2    0.235115    0.202376    0.394685    11.00000   -1.50000
H34B  2    0.297860    0.169224    0.322469    11.00000   -1.50000
H34C  2    0.303457    0.186134    0.517788    11.00000   -1.50000
AFIX   0
CL3   3    0.738480   -0.168315    0.081039    11.00000    0.07415    0.04020 =
         0.04079   -0.00795    0.01058   -0.00927
O31   6    0.794801   -0.188315    0.195838    11.00000    0.08668    0.09611 =
         0.04279    0.01530   -0.01508    0.03276
O32   6    0.771681   -0.132428   -0.022198    11.00000    0.09726    0.03886 =
         0.04633   -0.00840    0.02532   -0.02915
O33   6    0.705328   -0.203914   -0.027582    11.00000    0.09674    0.04714 =
         0.05530   -0.00771    0.00856   -0.02144
O34   6    0.684195   -0.145378    0.184359    11.00000    0.09674    0.04714 =
         0.05530   -0.00771    0.00856   -0.02144
N13   5    0.080357   -0.262325    0.694082    11.00000    0.09983    0.07087 =
         0.08828   -0.02215    0.01598   -0.01537
C35   1    0.100835   -0.227510    0.754563    11.00000    0.09218    0.02694 =
         0.05240   -0.00825    0.01460   -0.00501
C36   1    0.123795   -0.184715    0.832897    11.00000    0.09303    0.03689 =
         0.05356    0.01666   -0.01282   -0.00401
AFIX 137
H36A  2    0.083386   -0.161779    0.823450    11.00000   -1.50000
H36B  2    0.166567   -0.172302    0.775661    11.00000   -1.50000
H36C  2    0.137356   -0.190380    0.953912    11.00000   -1.50000
AFIX   0
N14   5    0.933234   -0.332562    0.189950    11.00000    0.05359    0.04905 =
         0.12913   -0.01042   -0.00189   -0.01072
C37   1    0.922081   -0.302389    0.289378    11.00000    0.05024    0.03856 =
         0.09517    0.01370    0.02744   -0.00017
C38   1    0.910231   -0.264999    0.406820    11.00000    0.08551    0.02993 =
         0.07456   -0.01245    0.00802    0.00157
AFIX 137
H38A  2    0.865451   -0.247673    0.370277    11.00000   -1.50000
H38B  2    0.952603   -0.243525    0.409595    11.00000   -1.50000
H38C  2    0.904494   -0.278104    0.521297    11.00000   -1.50000
AFIX   0
HKLF 4 1 0.0000 0.0000 1.0000 0.0000 -1.0000 0.0000 1.0000 0.0000 0.0000


REM  II DILOVAN-2  (DCII8AQCUCLO4-NO. NEW: P21/C)
REM wR2 = 0.2188, GooF = S = 0.432, Restrained GooF = 0.433 for all data
REM R1 = 0.0558 for 1516 Fo > 4sig(Fo) and 0.2659 for all 7271 data
REM 538 parameters refined using 7 restraints

END

WGHT      0.0000      0.0000

REM Instructions for potential hydrogen bonds
HTAB O1 O2
HTAB O1W O21_$1
HTAB O1W Cl3_$2
HTAB O1W O32_$2
HTAB C3 O14_$2
HTAB C3 N12
HTAB C4 O12_$2
HTAB C4 N11
HTAB C7 O1
HTAB C13 O34
HTAB C17 O2
HTAB C17 N14_$3
HTAB C22 N13_$4
HTAB C32 O1W_$2
HTAB C32 O12_$2
HTAB C32 O24B_$5
HTAB C34 O33_$5
HTAB C34 O34_$2
HTAB C36 O23B_$1
HTAB C36 O1
HTAB C36 N13_$6
HTAB C38 O31
HTAB C38 O31_$6

REM Highest difference peak  0.374,  deepest hole -0.399,  1-sigma level  0.088
Q1    1   0.2184 -0.1117 -0.0437  11.00000  0.05    0.37
Q2    1   0.3106 -0.0599 -0.2335  11.00000  0.05    0.35
Q3    1   0.4892 -0.1419  0.3543  11.00000  0.05    0.34
Q4    1   0.3890 -0.1488  0.1588  11.00000  0.05    0.33
Q5    1   0.1770  0.0699  0.7695  11.00000  0.05    0.33
Q6    1   0.4891 -0.0463  0.6204  11.00000  0.05    0.33
Q7    1   0.5566 -0.1211  0.6033  11.00000  0.05    0.32
Q8    1   0.1757  0.0303  0.7747  11.00000  0.05    0.32
Q9    1   0.4905 -0.0992  0.8686  11.00000  0.05    0.31
Q10   1   0.3415 -0.0909  0.2652  11.00000  0.05    0.31
Q11   1   0.3232  0.1484  0.4706  11.00000  0.05    0.31
Q12   1   0.5896 -0.1230  0.7407  11.00000  0.05    0.31
Q13   1   0.3936 -0.0972  0.1440  11.00000  0.05    0.31
Q14   1   0.1994 -0.0615 -0.0922  11.00000  0.05    0.31
Q15   1   0.5188 -0.0438  0.7686  11.00000  0.05    0.31
Q16   1   0.0670 -0.0707  0.6261  11.00000  0.05    0.31
Q17   1   0.4954 -0.1316  0.3039  11.00000  0.05    0.30
Q18   1  -0.0208 -0.0739  0.7708  11.00000  0.05    0.30
Q19   1   0.1990 -0.0193  0.3253  11.00000  0.05    0.30
Q20   1   0.3929 -0.0201  0.3640  11.00000  0.05    0.29
Q21   1  -0.0909 -0.1171  0.8100  11.00000  0.05    0.29
Q22   1   0.0897  0.0486  0.4576  11.00000  0.05    0.29
Q23   1   0.3395 -0.0372 -0.0557  11.00000  0.05    0.29
Q24   1   0.1159  0.0521  0.4340  11.00000  0.05    0.29
Q25   1   0.0686 -0.2685  0.5265  11.00000  0.05    0.29
Q26   1   0.7932 -0.1863 -0.0625  11.00000  0.05    0.29
Q27   1   0.4552 -0.0676  0.7079  11.00000  0.05    0.29
Q28   1   0.6602 -0.1911  0.1175  11.00000  0.05    0.29
Q29   1  -0.2101 -0.0007  0.9334  11.00000  0.05    0.28
Q30   1   0.2406  0.0574  0.5684  11.00000  0.05    0.28
Q31   1   0.5077 -0.0719  0.9005  11.00000  0.05    0.28
Q32   1   0.3602 -0.0626  0.0717  11.00000  0.05    0.28
Q33   1   0.9867 -0.3644  0.0858  11.00000  0.05    0.28
Q34   1   0.8089 -0.1312  0.1341  11.00000  0.05    0.28
Q35   1   0.4891 -0.1141  0.4596  11.00000  0.05    0.28
Q36   1   0.4818 -0.0891  0.3331  11.00000  0.05    0.28
Q37   1   0.4907 -0.3054  0.1050  11.00000  0.05    0.28
Q38   1   0.5305 -0.0784  0.4133  11.00000  0.05    0.27
Q39   1  -0.1325  0.0929  0.8424  11.00000  0.05    0.27
Q40   1   0.4037 -0.0623  0.3332  11.00000  0.05    0.27
Q41   1   0.3137  0.1419  0.4296  11.00000  0.05    0.27
Q42   1   0.6829 -0.1695  0.2210  11.00000  0.05    0.27
Q43   1   0.4770 -0.2787  0.4711  11.00000  0.05    0.27
Q44   1   0.1796 -0.1190 -0.2339  11.00000  0.05    0.26
Q45   1   0.1642  0.0976  0.5251  11.00000  0.05    0.26
Q46   1   0.1621  0.2278  0.3475  11.00000  0.05    0.26
Q47   1   0.3612  0.0677  0.4227  11.00000  0.05    0.26
Q48   1   0.3832 -0.0529 -0.3669  11.00000  0.05    0.26
Q49   1   0.1557  0.0125  0.3967  11.00000  0.05    0.26
Q50   1   1.0311 -0.2493  0.4190  11.00000  0.05    0.26
Q51   1   0.2305 -0.0418  0.0309  11.00000  0.05    0.26
Q52   1   0.6296 -0.1402  0.9604  11.00000  0.05    0.26
Q53   1   0.0519 -0.1167  0.5912  11.00000  0.05    0.25
Q54   1   0.8227 -0.1514 -0.1754  11.00000  0.05    0.25
Q55   1   0.7018 -0.1262  0.1901  11.00000  0.05    0.25
Q56   1   0.4038 -0.0598 -0.0021  11.00000  0.05    0.25
Q57   1  -0.0634  0.0376  0.6469  11.00000  0.05    0.25
Q58   1   0.3278 -0.1173  0.3819  11.00000  0.05    0.25
Q59   1   0.9907 -0.2867  0.4440  11.00000  0.05    0.25
Q60   1   0.3669  0.1435  0.6201  11.00000  0.05    0.25
Q61   1   0.3796 -0.2784  0.5507  11.00000  0.05    0.25
Q62   1   0.2714 -0.1918  0.3930  11.00000  0.05    0.25
Q63   1   0.6112 -0.0709  0.7948  11.00000  0.05    0.25
Q64   1   0.1292  0.0893  0.6295  11.00000  0.05    0.24
Q65   1   0.3576 -0.1319  0.6033  11.00000  0.05    0.24
Q66   1   0.1480 -0.2296  0.4651  11.00000  0.05    0.24
Q67   1   0.0594 -0.1127  0.4060  11.00000  0.05    0.24
Q68   1   0.6105 -0.0981  0.9992  11.00000  0.05    0.24
Q69   1   0.2656 -0.0173  0.8770  11.00000  0.05    0.24
Q70   1  -0.0780  0.1336  0.9220  11.00000  0.05    0.24
Q71   1   0.3592  0.2005  0.5913  11.00000  0.05    0.24
Q72   1   0.1773 -0.0311  0.4741  11.00000  0.05    0.24
Q73   1   0.0403  0.1120  0.9784  11.00000  0.05    0.24
Q74   1   0.4117 -0.0610  0.6692  11.00000  0.05    0.24
Q75   1   0.1811 -0.1594  0.2001  11.00000  0.05    0.24
Q76   1   0.1681 -0.0117  0.5854  11.00000  0.05    0.24
Q77   1   0.3861 -0.1984  0.3877  11.00000  0.05    0.23
Q78   1   0.1410  0.0404  0.9247  11.00000  0.05    0.23
Q79   1   0.2631 -0.1520  0.2799  11.00000  0.05    0.23
Q80   1   0.4692 -0.0513  0.0495  11.00000  0.05    0.23
Q81   1  -0.1770  0.0184  1.0642  11.00000  0.05    0.23
Q82   1   0.3037  0.0416  0.1576  11.00000  0.05    0.23
Q83   1  -0.1453  0.0282  1.0665  11.00000  0.05    0.23
Q84   1   0.3466 -0.1178  0.2034  11.00000  0.05    0.23
Q85   1   0.8478 -0.2709  0.6519  11.00000  0.05    0.23
Q86   1   0.5009 -0.1218  0.0748  11.00000  0.05    0.23
Q87   1   0.3856 -0.0895 -0.2314  11.00000  0.05    0.23
Q88   1   0.7358 -0.1098 -0.2284  11.00000  0.05    0.23
Q89   1   0.3291 -0.1572  0.5017  11.00000  0.05    0.23
Q90   1   0.5955 -0.0699 -0.0374  11.00000  0.05    0.23
Q91   1   0.9352 -0.3092  0.6106  11.00000  0.05    0.23
Q92   1   0.1081  0.0816  0.6379  11.00000  0.05    0.23
Q93   1  -0.1276  0.1192  1.0688  11.00000  0.05    0.23
Q94   1   0.2810  0.0686  0.7339  11.00000  0.05    0.23
Q95   1   0.4123 -0.1707  0.3962  11.00000  0.05    0.23
Q96   1   0.2591  0.1021  0.7924  11.00000  0.05    0.23
Q97   1   0.3695 -0.1579  0.3932  11.00000  0.05    0.23
Q98   1   0.4802 -0.0612  0.2869  11.00000  0.05    0.23
Q99   1   0.3235 -0.1757  0.3922  11.00000  0.05    0.22
;
_shelx_res_checksum   22584

_shelx_hkl_file
;
  -9   0   6    1.16   20.58
  -9   0   6    0.34   20.30
  -9   0   7   -0.45   21.48
  -9   0   7   -2.79   17.76
  -9   0   8   -1.59   21.24
  -9  -1   4    1.58   23.07
  -9  -1   4    0.60   22.92
  -9  -1   5   -0.14   17.67
  -9  -1   5    2.00   20.25
  -9  -1   6    2.06   17.95
  -9  -1   6    1.58   18.28
  -9  -1   7   -2.48   18.75
  -9   1   7    2.30   24.72
  -9   1   7   -1.70   24.14
  -9   1   8    2.34   24.97
  -9  -1   8   -2.81   23.62
  -9  -2   1   -0.57   23.46
  -9  -2   1    0.55   20.66
  -9  -2   2    3.25   23.24
  -9  -2   2    6.44   20.80
  -9  -2   3    5.13   19.60
  -9  -2   3    2.32   17.62
  -9  -2   4   -0.99   17.96
  -9  -2   4    4.91   19.76
  -9  -2   5   -5.22   17.87
  -9  -2   5   -3.66   20.18
  -9  -2   6   -2.52   14.69
  -9  -2   6    0.20   20.17
  -9  -2   7   -2.82   19.98
  -9   2   8    6.37   25.41
  -9  -2   8    1.27   20.39
  -9  -3   1    2.31   17.43
  -9  -3   1   -0.22   19.85
  -9  -3   2   -0.05   20.02
  -9  -3   2   -0.32   17.56
  -9  -3   3    1.60   17.86
  -9  -3   3   -1.03   20.02
  -9  -3   4    1.10   14.44
  -9  -3   4   -5.76   20.06
  -9  -3   5    7.72   14.69
  -9  -3   5   -3.57   20.43
  -9  -3   6   -1.43   21.66
  -9  -3   7   -3.06   19.91
  -9  -3   8    7.27   19.88
  -9  -4   1    0.65   14.71
  -9  -4   1    0.04   16.60
  -9  -4   2   -0.40   14.49
  -9  -4   2   -3.68   19.97
  -9  -4   3    2.65   14.35
  -9  -4   3   -1.59   16.32
  -9  -4   4    2.91   20.24
  -9  -4   4    2.54   14.65
  -9  -4   5   -2.30   14.66
  -9  -4   5    4.95   16.23
  -9  -4   6    2.46   17.91
  -9  -4   7    1.16   20.07
  -9  -4   8   -0.58   19.91
  -9  -5   1    0.72   14.36
  -9  -5   1   -4.59   16.53
  -9  -5   2    2.80   14.45
  -9  -5   2   -0.96   16.38
  -9  -5   3    5.23   16.33
  -9  -5   3    0.43   14.40
  -9  -5   4   -0.18   14.63
  -9  -5   4   -2.94   16.48
  -9  -5   5   -5.11   15.23
  -9  -5   5   -2.33   16.41
  -9  -5   6   -2.94   19.74
  -9  -5   7   -1.49   20.15
  -9  -6   1    2.62   16.16
  -9  -6   1    9.26   14.28
  -9  -6   2    1.29   14.63
  -9  -6   2    1.86   16.24
  -9  -6   3    3.22   14.60
  -9  -6   3    6.77   16.48
  -9  -6   4    2.58   14.75
  -9  -6   4   -3.21   16.43
  -9  -6   5    2.99   18.14
  -9  -6   6    0.20   19.84
  -9  -6   7   -7.71   20.54
  -9  -7   1    3.25   15.98
  -9  -7   1    5.44   14.33
  -9  -7   2   -4.81   11.76
  -9  -7   2   -4.25   14.53
  -9  -7   3    4.31   16.06
  -9  -7   3    1.60   14.67
  -9  -7   4   -4.20   16.51
  -9  -7   4    2.72   15.21
  -9  -7   5   -0.39   19.99
  -9  -7   6    3.56   19.78
  -9  -7   7    1.48   14.22
  -9  -8   1    8.78   14.48
  -9  -8   1    5.22   15.78
  -9  -8   2    1.09   14.51
  -9  -8   2    0.99   15.87
  -9  -8   3   10.79   17.84
  -9  -8   3   -1.05   15.13
  -9  -8   4    0.78   14.06
  -9  -8   4  -16.26   18.89
  -9  -8   5    8.28   19.58
  -9  -8   6   -0.20   14.30
  -9  -9   1   -1.09   16.52
  -9  -9   1    6.72   17.16
  -9  -9   2    3.50   18.88
  -9  -9   2   -3.81   16.84
  -9  -9   3    9.72   18.46
  -9  -9   3   -0.09   19.04
  -9  -9   4    1.20   18.91
  -9  -9   4   -0.69   19.38
  -9  -9   5    8.16   14.12
  -9  -9   6    1.71   19.87
  -9 -10   1    4.45   18.27
  -9 -10   1   12.49   18.42
  -9 -10   2   -1.94   13.29
  -9 -10   2    5.05   18.55
  -9 -10   3    0.62   19.02
  -9 -10   3    9.31   18.51
  -9 -10   4    7.83   18.90
  -9 -10   4    0.77   13.59
  -9 -10   5   -4.90   19.35
  -9 -11   1    0.98   18.55
  -9 -11   1   -7.29   18.26
  -9 -11   2   -3.64   13.05
  -9 -11   2   -8.26   13.53
  -9 -11   3   -1.88   18.56
  -9 -11   3    3.89   19.03
  -9 -11   4    8.48   13.66
  -9 -12   1   -1.87   17.96
  -9 -12   1    6.12   13.33
  -9 -12   2    2.15   19.17
  -9 -12   2   -8.70   13.19
  -8   0   1    2.41   25.76
  -8   0   1    3.93   20.74
  -8   0   2    1.73   20.35
  -8   0   2   -1.54   25.79
  -8   0   3    8.86   20.90
  -8   0   3    8.23   23.04
  -8   0   4    7.29   17.92
  -8   0   4    5.13   19.95
  -8   0   5    3.62   16.24
  -8   0   6    2.40   15.89
  -8   0   7   -2.47   19.82
  -8   0   8   10.69   16.84
  -8   0   9   -0.80   16.90
   8   0 -10    0.57   16.21
  -8   0  10   -1.06   16.22
  -8   0  11    6.06   16.04
   8   0 -11   -0.25   15.96
  -8   0  12   -0.94   18.24
   8   0 -12    0.17   17.42
  -8   0  13    1.87   19.93
   8   0 -13    0.47   13.27
  -8  -1   1    4.84   17.80
  -8  -1   1    3.93   19.98
  -8  -1   2    4.78   17.51
  -8  -1   2    0.92   19.76
  -8  -1   3   -2.53   16.42
  -8  -1   3   -2.24   14.56
  -8   1   4    2.11   22.68
  -8   1   4   -1.24   23.09
  -8  -1   4    4.82   16.10
  -8  -1   4    4.66   17.73
  -8  -1   5   -0.77   16.55
  -8   1   5    2.45   20.53
  -8   1   5   -0.23   17.72
  -8   1   6    8.73   18.11
  -8  -1   6    6.57   16.56
  -8  -1   7    0.40   16.58
  -8   1   7    5.91   14.86
  -8   1   8    1.58   15.06
  -8  -1   8   -3.28   16.31
  -8   1   9    0.25   15.44
  -8  -1   9   -0.88   16.24
  -8  -1  10    4.06   16.25
   8   1 -10    1.12   15.95
   8  -1 -10   -0.57   15.96
  -8   1  10    4.41   15.77
   8  -1 -11   -5.19   16.10
  -8  -1  11   -7.51   16.42
   8   1 -11    0.14   15.75
  -8   1  11   -3.62   16.20
  -8   1  12    2.83   11.41
   8  -1 -12    5.58   18.75
   8   1 -12    4.03   17.29
  -8  -1  12   -6.43   18.34
   8  -1 -13   -0.68   18.63
   8   1 -13    4.02   18.52
  -8  -1  13    2.62   20.15
  -8   1  13   -2.13   20.15
  -8  -2   1    9.21   20.06
  -8  -2   1   11.29   14.90
  -8  -2   2    8.21   14.66
  -8  -2   2    4.68   20.05
  -8  -2   3    5.77   14.52
  -8  -2   3    9.27   16.12
  -8  -2   4    1.17   14.59
  -8  -2   4    0.01   16.08
  -8  -2   5   -4.69   16.18
  -8  -2   6    4.00   16.08
  -8   2   6    1.06   17.61
  -8  -2   7   -0.72   16.35
  -8   2   7   -0.01   14.46
  -8  -2   8    1.29   16.29
  -8   2   8    1.36   14.53
  -8   2   9    1.15   14.45
  -8  -2   9   -2.87   16.20
   8   2 -10    3.17   15.70
  -8   2  10   -1.22   15.09
   8  -2 -10    7.90   16.21
  -8  -2  10   -4.07   16.27
   8  -2 -11   -1.94   16.18
  -8   2  11   -1.28   15.13
  -8  -2  11    3.13   11.49
   8   2 -11    5.77   15.79
   8  -2 -12    6.67   18.87
  -8  -2  12   13.31   19.80
   8   2 -12   -4.99   13.32
  -8   2  12   -2.42   17.39
  -8   2  13   -2.72   13.83
  -8  -2  13   -8.11   20.28
   8  -2 -13    3.62   18.77
  -8  -3   1   11.32   16.21
  -8  -3   1   11.88   14.67
  -8  -3   2    1.37   17.77
  -8  -3   2   -2.23   16.32
  -8  -3   3    0.45   16.34
  -8  -3   3    1.09   17.97
  -8  -3   4   -0.16   16.16
  -8  -3   5   -1.59   16.35
  -8  -3   6   19.15   16.91
  -8  -3   7   11.98   16.10
  -8   3   7    5.28   17.94
  -8  -3   8    0.24   16.27
  -8   3   8    0.56   14.26
  -8   3   9   -1.12   14.33
  -8  -3   9   -2.81   16.15
  -8  -3  10   -0.45   16.38
  -8   3  10   -2.43   14.38
   8  -3 -10   -4.53   16.36
   8   3 -10    2.64   15.91
  -8  -3  11   -4.03   11.62
  -8   3  11    7.28   14.03
   8   3 -11    2.12   15.41
   8  -3 -11   -0.02   16.03
   8  -3 -12   -5.21   19.48
   8   3 -12   -4.12   18.84
  -8   3  12   -1.06   17.85
  -8  -3  12    0.29   19.87
   8   3 -13   -1.80   13.35
  -8   3  13    5.29   18.57
   8  -3 -13   -5.09   13.55
  -8  -3  13    0.62   20.04
  -8  -4   1    3.44   14.47
  -8  -4   1    1.16   18.84
  -8  -4   2    9.46   15.00
  -8  -4   2   11.66   15.89
  -8  -4   3    4.10   15.95
  -8  -4   3    0.94   14.82
  -8  -4   4    3.08   16.19
  -8  -4   5   -3.81   16.09
  -8  -4   6    4.67   11.16
  -8  -4   7    2.98   16.20
  -8   4   7    1.67   24.88
  -8  -4   8    6.97   16.39
  -8   4   8    5.52   17.84
  -8  -4   9    5.77   16.24
  -8   4   9   -5.04   17.67
  -8   4  10    5.15   14.24
   8   4 -10    7.20   15.79
  -8  -4  10    8.69   16.17
   8  -4 -10    2.81   20.00
   8   4 -11    8.77   15.47
  -8  -4  11   -0.51   11.67
  -8   4  11   -0.71   14.41
   8  -4 -11    2.74   16.25
  -8   4  12   -7.29   12.70
   8  -4 -12    0.07   19.35
  -8  -4  12    0.55   20.04
   8   4 -12   -2.31   18.86
  -8  -5   1    0.46   15.02
  -8  -5   1    2.71   14.65
  -8  -5   2    4.18   14.88
  -8  -5   2   13.67   15.42
  -8  -5   3    7.69   10.77
  -8  -5   3    8.75   11.20
  -8  -5   4   -5.50   15.87
  -8  -5   5    1.14   15.92
  -8  -5   6   -1.84   15.94
  -8  -5   7   -0.57   11.32
  -8   5   8    0.20   20.40
  -8  -5   8   12.89   16.12
  -8  -5   9    5.46   16.20
  -8   5   9    1.14   17.88
   8  -5 -10    0.08   19.96
  -8   5  10   -2.65   14.49
  -8  -5  10    0.34   16.18
   8   5 -10    4.73   11.07
  -8  -5  11    1.66   11.75
  -8   5  11    0.24   14.47
   8  -5 -11   -4.76   19.96
   8   5 -11    2.20   15.69
  -8  -5  12   12.36   20.08
   8   5 -12    3.86   13.78
  -8   5  12    9.29   17.59
   8  -5 -12    7.97   19.65
  -8  -6   1   -0.79   14.91
  -8  -6   1    4.22   14.86
  -8  -6   2   -2.37   14.97
  -8  -6   2   -1.49   15.16
  -8  -6   3    1.17   10.79
  -8  -6   3    1.06   10.84
  -8  -6   4    1.51   15.42
  -8  -6   5    1.13   11.05
  -8  -6   6   -4.13   15.67
  -8  -6   7    1.08   11.16
  -8  -6   8   -1.62   16.05
  -8   6   9   -1.66   20.34
  -8  -6   9   -9.02   16.38
   8   6 -10    0.61   15.71
   8  -6 -10    3.00   19.94
  -8   6  10   -2.47   17.87
  -8  -6  10   -0.36   16.01
   8  -6 -11    1.25   16.26
  -8  -6  11   -5.02   16.49
   8   6 -11    8.00   15.78
  -8   6  11    1.28   17.82
   8  -6 -12   -0.91   19.80
  -8  -6  12    7.95   13.97
   8   6 -12   -7.30   19.13
  -8   6  12    0.74   17.72
  -8  -7   1   13.82   14.77
  -8  -7   1   30.16   15.39
  -8  -7   2   -2.96   15.25
  -8  -7   2   -3.52   14.72
  -8  -7   3    2.35   14.77
  -8  -7   4   11.58   15.13
  -8  -7   5    8.39   15.36
  -8  -7   6   -3.55   10.92
  -8  -7   7   13.43   15.85
  -8  -7   8    5.97   15.62
  -8  -7   9   -0.41   11.13
  -8   7   9   -0.91   20.33
  -8   7  10   -0.16   14.51
   8  -7 -10   -0.39   19.99
  -8  -7  10    8.23   15.83
   8   7 -10   -2.33   11.07
   8   7 -11   -1.19   13.40
  -8  -7  11  -14.03   18.11
   8  -7 -11   -0.32   21.47
  -8   7  11   -0.12   17.92
  -8   7  12   -5.45   18.14
  -8  -7  12    0.30   19.65
   8  -7 -12    6.96   20.01
   8   7 -12    5.39   13.27
  -8  -8   1   -1.38   15.28
  -8  -8   1    2.63   14.63
  -8  -8   2   12.81   15.59
  -8  -8   2   10.48   14.80
  -8  -8   3    9.60   10.47
  -8  -8   4    5.38   10.51
  -8  -8   5    0.20   15.12
  -8  -8   6    5.87   15.12
  -8  -8   7   -1.78   15.16
  -8  -8   8   -2.93   10.92
  -8  -8   9    2.32   15.43
  -8   8  10    2.43   17.91
   8  -8 -10    5.29   23.31
  -8  -8  10   10.71   15.73
  -8   8  11    1.56   17.74
   8  -8 -11    0.76   24.15
  -8  -8  11    6.71   19.17
   8   8 -11    4.62   18.92
   8   8 -12   15.70   18.51
  -8  -8  12   -0.70   13.58
   8  -8 -12    2.51   20.00
  -8   8  12    3.65   17.64
  -8  -9   1    0.13   14.58
  -8  -9   1    7.06   15.36
  -8  -9   2    6.63   11.10
  -8  -9   2   10.22   14.58
  -8  -9   3   -7.40   14.85
  -8  -9   4   -3.63   14.79
  -8  -9   5   -0.48   14.96
  -8  -9   6    5.73   10.70
  -8  -9   7   -5.05   15.05
  -8  -9   8    5.22   14.93
  -8  -9   9   -2.52   10.85
  -8  -9  10    0.43   10.88
   8  -9 -10   -3.10   23.42
   8   9 -11   -1.58   13.53
   8  -9 -11   -5.66   20.12
  -8   9  11   -2.33   17.55
  -8  -9  11    5.35   13.32
  -8 -10   1    4.71   10.27
  -8 -10   1    5.24   15.58
  -8 -10   2    9.91   15.43
  -8 -10   2    0.07   10.38
  -8 -10   3   -1.37   14.67
  -8 -10   4   -4.28   14.75
  -8 -10   5   -0.76   14.88
  -8 -10   6   -2.94   14.79
  -8 -10   7    6.13   14.81
  -8 -10   8    3.20   14.81
  -8 -10   9    2.78   14.88
  -8 -10  10    5.55   16.78
   8 -10 -11    1.38   19.81
  -8 -10  11  -13.29   18.71
   8  10 -11   -3.74   19.04
  -8 -11   1   17.97   11.27
  -8 -11   1    8.84   14.81
  -8 -11   2    1.17   11.10
  -8 -11   2   -0.54   10.34
  -8 -11   3    8.46   10.06
  -8 -11   4    2.86   14.77
  -8 -11   5    3.63   10.09
  -8 -11   6    4.29   14.73
  -8 -11   7    3.95   10.41
  -8 -11   8    7.81   14.68
  -8 -11   9    5.14   14.81
  -8 -11  10    6.25   18.06
   8  11 -11    0.02   13.79
  -8 -12   1   21.23   15.84
  -8 -12   1   22.32   10.44
  -8 -12   2   -1.46   11.05
  -8 -12   2    3.21   14.53
  -8 -12   3    3.37   10.39
  -8 -12   4    1.78   14.93
  -8 -12   5    0.68   14.68
  -8 -12   6   -4.31   14.69
  -8 -12   7    1.93   10.27
  -8 -12   8    2.54   14.74
  -8 -12   9   -0.71   16.38
  -8 -12  10    5.21   17.96
  -8 -13   1    0.14   14.47
  -8 -13   1   -3.79   11.25
  -8 -13   2    1.29   10.29
  -8 -13   3    6.55   14.50
  -8 -13   4    6.93   10.15
  -8 -13   5   -2.63   14.72
  -8 -13   6    0.83   10.23
  -8 -13   7  -10.66   10.44
  -8 -13   8    2.97   14.77
  -8 -13   9    3.74   17.75
  -8 -14   1    2.42   15.89
  -8 -14   1    4.94   10.22
  -8 -14   2   -5.34   14.75
  -8 -14   3    4.08   10.26
  -8 -14   4   -8.56   14.78
  -8 -14   5    4.93   10.51
  -8 -14   6   -4.77   10.44
  -8 -14   7   -6.62   14.87
  -8 -14   8    7.39   17.69
  -8 -14   9   -6.03   18.11
  -8 -15   1    3.37   10.51
  -8 -15   1    7.62   15.94
  -8 -15   2    1.56   10.47
  -8 -15   3  -11.38   14.82
  -8 -15   4    4.54   10.43
  -8 -15   5  -10.14   14.83
  -8 -15   6  -10.05   14.88
  -8 -15   7    4.62   18.01
  -8 -15   8  -13.90   12.74
  -8 -16   1    1.10   14.75
  -8 -16   1    8.21   15.82
  -8 -16   2    6.48   10.46
  -8 -16   3    0.84   10.45
  -8 -16   4    1.53   14.84
  -8 -16   5    4.01   14.93
  -8 -16   6   -6.37   12.90
  -8 -16   7    3.21   12.70
  -8 -17   1   -3.83   16.03
  -8 -17   1    6.51   14.85
  -8 -17   2   -5.76   14.90
  -8 -17   3    0.65   10.63
  -8 -17   4   11.83   12.65
  -8 -17   5   -7.20   18.06
  -8 -17   6   18.72   18.11
  -8 -18   1   -8.71   19.55
  -8 -18   1   -5.05   12.92
  -8 -18   2    0.94   18.19
  -8 -18   3   -6.56   18.05
  -8 -18   4    3.00   18.09
  -8 -18   5   -6.40   12.95
  -8 -19   1   13.29   12.76
  -8 -19   1   -0.31   13.70
  -7   0   1   -1.63   16.12
  -7   0   1   -0.02   15.47
  -7   0   2   -4.01   15.67
  -7   0   2   -2.26   16.05
  -7   0   3    1.44   16.07
  -7   0   3    1.09   15.49
  -7   0   4    3.18   13.15
  -7   0   5    0.73   13.10
  -7   0   6   -1.52   13.18
  -7   0   7    1.52   12.96
   7   0  -7   -0.98    9.03
  -7   0   8   -2.69   13.08
   7   0  -8    4.11   12.40
   7   0  -9   -0.58   12.34
  -7   0   9   -6.78   12.99
   7   0 -10    1.74   15.13
  -7   0  10   -3.33   16.21
   7   0 -11   -0.59   14.98
  -7   0  11    4.74   11.41
   7   0 -12    3.67   14.88
  -7   0  12   -3.70   11.59
  -7   0  13   -0.17   11.48
   7   0 -13   -4.23   10.50
   7   0 -14   -4.85   14.73
  -7   0  14   -5.26   11.59
   7   0 -15    1.76   16.38
  -7   0  15   -0.74   11.58
   7   0 -16    4.70   12.70
  -7   0  16    8.65   13.77
  -7   1   1   28.00   18.90
  -7  -1   1   22.72   16.74
  -7  -1   1   22.94   13.53
  -7   1   1   25.24   20.03
  -7  -1   2   -3.39   16.12
  -7  -1   2    1.91   15.92
  -7   1   2    7.02   15.75
  -7   1   2    4.84   16.23
  -7   1   3    1.85   16.17
  -7  -1   3    2.32   13.04
  -7   1   3   -1.23   17.97
  -7   1   4    9.39   17.09
  -7  -1   4   20.97   13.88
  -7  -1   5   -1.91   13.20
  -7   1   5   -1.38   12.94
  -7  -1   6   16.45   13.65
  -7   1   6   11.91   13.60
  -7  -1   7    1.39   13.11
   7   1  -7   -1.79   12.77
   7  -1  -7    5.48   12.70
  -7   1   7    3.08   13.05
  -7   1   8    0.47   13.37
   7  -1  -8    4.05   12.64
  -7  -1   8    1.75   13.48
   7   1  -8    6.64   12.92
   7   1  -9    2.72   12.37
   7  -1  -9    2.24   12.19
  -7   1   9    2.13   12.84
  -7  -1   9   -2.07   12.97
   7  -1 -10    3.75   15.46
  -7  -1  10    4.01   16.43
   7   1 -10    6.23   15.24
  -7   1  10    4.03   16.11
   7  -1 -11    5.34   15.00
  -7   1  11   -6.42   16.21
   7   1 -11   -1.03   15.20
  -7  -1  11    0.77   16.24
  -7   1  12   -1.11   11.48
   7   1 -12    1.53   15.03
   7  -1 -12    5.03   14.82
  -7  -1  12    0.34   11.50
   7   1 -13    8.39   10.79
  -7   1  13    6.57   11.53
  -7  -1  13   -5.23   11.68
   7  -1 -13    5.51   10.60
  -7   1  14    0.06   11.51
  -7  -1  14   10.02   16.21
   7  -1 -14   -3.14   10.59
   7   1 -14    1.52   14.82
   7  -1 -15    2.64   12.47
  -7  -1  15   17.35   17.95
  -7   1  15   -0.11   11.42
   7   1 -15    2.67   16.30
   7   1 -16    6.51   12.93
  -7   1  16   -2.88   14.32
   7  -1 -16    0.95   12.76
  -7  -2   1    3.33   12.52
  -7  -2   1    6.17   12.86
  -7  -2   2   -0.99   12.70
  -7  -2   2   -4.35   12.95
  -7   2   3   16.03   23.66
  -7  -2   3   24.25   13.76
  -7   2   3   18.52   22.86
  -7  -2   4   22.51   13.65
  -7   2   4   20.66   17.02
  -7   2   4   21.57   15.81
  -7  -2   5    9.64   13.50
  -7   2   5   15.42   16.22
  -7   2   6    2.81   15.38
  -7  -2   6    5.64   12.76
  -7   2   7    1.06   12.43
  -7  -2   7    6.82   12.72
   7   2  -7    3.67   12.71
   7  -2  -7   -0.19   12.61
   7  -2  -8   -0.54   12.45
  -7   2   8    1.20    8.74
   7   2  -8    1.81    8.90
  -7  -2   8    0.24   12.89
   7   2  -9    0.02    8.86
  -7  -2   9   -0.85   12.83
   7  -2  -9   -0.60    9.05
  -7   2   9    0.09   12.57
   7  -2 -10   16.40   11.22
  -7   2  10   13.34   16.17
   7   2 -10   22.28   15.89
  -7  -2  10   12.34   12.21
  -7   2  11    1.49   15.69
   7  -2 -11    1.34   14.94
  -7  -2  11    4.79   16.21
   7   2 -11    5.63   15.19
   7   2 -12    5.66   15.13
  -7  -2  12   -4.38   11.66
   7  -2 -12   11.75   14.74
  -7   2  12    0.89   16.00
  -7  -2  13    1.64   16.25
   7  -2 -13   -1.67   10.57
  -7   2  13   10.27   15.78
   7   2 -13   -2.82   10.55
   7  -2 -14   -0.70   10.27
  -7   2  14    4.06   11.20
   7   2 -14    3.25   14.79
  -7  -2  14   11.93   16.11
  -7   2  15    1.41   14.15
   7  -2 -15    4.58   12.62
   7   2 -15    0.04   16.78
  -7  -2  15    7.62   14.09
  -7  -2  16   -8.43   14.14
   7  -2 -16   -0.78   12.90
  -7  -3   1    6.42   12.15
  -7  -3   1    1.38   13.03
  -7  -3   2    7.39   12.77
  -7  -3   2    8.96   13.17
  -7  -3   3    1.31   12.48
  -7  -3   4   -0.99   12.64
  -7   3   5    4.52   17.12
  -7  -3   5    2.30   12.76
  -7  -3   6   -2.46   12.84
  -7   3   6    2.36   14.58
  -7  -3   7    2.73   13.07
   7   3  -7   24.19   13.03
  -7   3   7   12.93   15.17
   7  -3  -7   11.07   12.95
  -7  -3   8   -3.85   12.81
   7  -3  -8    1.37   12.49
   7   3  -8   -9.37   12.59
  -7   3   8   -3.51   12.24
   7   3  -9    4.12   12.60
  -7   3   9    3.96   12.34
  -7  -3   9    3.85    9.08
   7  -3  -9    8.38   13.96
   7  -3 -10    1.59   15.07
   7   3 -10   -4.27   10.98
  -7   3  10   -1.38   15.38
  -7  -3  10    3.19   15.96
   7   3 -11    1.54   10.73
  -7  -3  11    1.15   16.05
   7  -3 -11    1.31   14.81
  -7   3  11   -3.58   15.62
   7   3 -12    5.43   15.19
  -7   3  12    4.37   11.10
  -7  -3  12    4.30   11.70
   7  -3 -12   10.56   14.80
  -7   3  13   -5.59   15.79
   7   3 -13   -2.11   10.60
   7  -3 -13    3.59   10.23
  -7  -3  13   -8.64   16.08
  -7   3  14    2.21   11.43
   7  -3 -14    0.41   10.33
  -7  -3  14    1.32   11.54
   7   3 -14    8.10   14.90
   7  -3 -15   -2.14   12.52
   7   3 -15    0.36   16.70
  -7  -3  15   -7.40   19.65
  -7   3  15    6.19   17.69
  -7  -4   1    2.53   12.02
  -7  -4   1    7.28   12.97
  -7  -4   2    0.46    9.05
  -7  -4   2   -3.75   14.96
  -7  -4   3   11.36    8.98
  -7  -4   4    3.37   12.54
  -7  -4   5    2.53   12.46
  -7  -4   6    1.35   12.83
  -7   4   6    6.24   14.97
  -7   4   7    0.17   11.71
  -7  -4   7   -5.88   12.73
   7  -4  -7    1.08   12.64
  -7  -4   8   -2.39   12.65
   7   4  -8    9.73   12.44
   7  -4  -8   -3.61   12.46
  -7   4   8   -3.82   14.40
   7  -4  -9   11.00   15.78
  -7   4   9    6.13   13.82
  -7  -4   9   22.12   14.45
   7   4  -9   26.64   15.90
  -7  -4  10   -7.28   15.93
   7   4 -10    1.33   10.92
  -7   4  10    4.47   14.69
   7  -4 -10    3.91   14.98
   7  -4 -11   -0.60   14.83
  -7  -4  11    1.13   15.92
   7   4 -11    6.26   10.78
  -7   4  11   -0.68   15.00
  -7   4  12    3.14   15.23
  -7  -4  12    2.16   16.06
   7  -4 -12    3.69   14.72
   7   4 -12    4.41   10.86
  -7  -4  13    0.35   11.32
   7  -4 -13   -1.85   10.20
  -7   4  13   -2.03   15.41
   7   4 -13   -3.75   14.91
  -7   4  14   -3.46   15.56
   7   4 -14    2.67   14.80
  -7  -4  14    8.47   16.01
   7  -4 -14    5.61   10.03
   7  -4 -15   -2.16   12.47
  -7  -4  15   10.18   19.40
  -7   4  15    9.80   19.19
   7   4 -15    2.95   18.20
  -7  -5   1    0.13   13.17
  -7  -5   1    0.84    8.36
  -7  -5   2    9.80    8.56
  -7  -5   3    2.38    8.62
  -7  -5   4    2.34   12.07
  -7  -5   5    2.67   12.39
  -7  -5   6   -1.49   12.41
  -7   5   6    3.26   18.78
  -7   5   7    1.60   14.19
  -7  -5   7   -2.65   12.34
   7  -5  -7   -1.26   15.43
  -7   5   8   -1.58   11.71
   7   5  -8   -2.63   12.50
  -7  -5   8   -5.59   12.38
   7  -5  -8   -0.79   12.41
  -7   5   9    5.81   14.33
   7   5  -9    1.28   10.90
   7  -5  -9    4.35   15.36
  -7  -5   9   12.67   15.49
  -7  -5  10   -0.22   10.96
   7   5 -10   -7.57   15.67
   7  -5 -10    2.57   15.10
  -7   5  10    0.57   14.59
   7   5 -11    1.80   15.23
  -7   5  11   -0.81   14.64
   7  -5 -11    1.60   14.93
  -7  -5  11   -2.46   11.11
   7  -5 -12    1.00   14.64
  -7  -5  12   -0.69   15.67
  -7   5  12   -1.91   14.76
   7   5 -12   -2.83   10.86
   7  -5 -13    0.68   10.19
  -7  -5  13    8.20   15.87
   7   5 -13    9.50   15.05
  -7   5  13    4.04   14.87
   7  -5 -14    6.15   10.07
   7   5 -14   -2.28   15.19
  -7  -5  14   -2.30   11.48
  -7   5  14    7.15   15.38
   7   5 -15   -1.20   18.28
  -7   5  15   -6.65   19.25
   7  -5 -15    1.83   12.59
  -7  -5  15   10.62   19.36
  -7  -6   1    5.93   12.02
  -7  -6   1    7.37    9.35
  -7  -6   2   13.01   12.62
  -7  -6   3   11.84   12.35
  -7  -6   4   11.41   12.55
  -7  -6   5   17.08   12.42
  -7   6   6    0.49    8.33
  -7  -6   6   -4.09   12.36
  -7   6   7    1.73   16.85
  -7  -6   7    6.07   12.16
  -7   6   8    1.80   11.85
   7  -6  -8    3.68   12.43
  -7  -6   8    1.52    8.75
   7   6  -8    3.63   12.56
   7  -6  -9   14.56   15.52
  -7   6   9    9.36   14.87
   7   6  -9   13.21   15.88
  -7  -6   9   12.50   11.02
  -7   6  10   -3.08   14.35
   7  -6 -10   -4.59   15.16
   7   6 -10   -5.44   15.52
  -7  -6  10   -8.13   11.11
   7  -6 -11   -2.93   14.75
   7   6 -11  -11.37   15.41
  -7  -6  11   -1.41   10.90
  -7   6  11   -6.13   14.52
   7   6 -12    5.22   10.88
  -7  -6  12    3.03   11.05
   7  -6 -12    1.78   14.72
  -7   6  12   -4.81   14.72
  -7  -6  13    4.29   15.50
   7  -6 -13   -1.80   10.18
  -7   6  13   -2.46   14.69
   7   6 -13    4.59   15.13
   7   6 -14    6.71   10.69
  -7   6  14    0.00   15.15
  -7  -6  14  -13.10   16.02
   7  -6 -14    2.52   10.23
  -7  -6  15   -7.66   13.78
  -7   6  15   10.06   18.59
   7  -6 -15   -8.65   12.45
   7   6 -15    4.97   12.92
  -7  -7   1    6.29   12.01
  -7  -7   1    1.91    9.41
  -7  -7   2    0.19    8.46
  -7  -7   3    2.48   11.81
  -7  -7   4   -5.63    8.79
  -7  -7   5   -3.13    8.74
  -7  -7   6   -0.87    8.52
  -7  -7   7    9.48   12.31
  -7   7   7    7.29   16.87
   7   7  -8    1.05   11.18
  -7   7   8    0.08   14.29
   7  -7  -8    1.65   16.71
  -7  -7   8   -2.01    8.46
  -7   7   9   -0.48   14.45
  -7  -7   9   -2.28   15.21
   7  -7  -9    5.51   15.09
   7   7  -9    5.01   15.72
  -7   7  10    5.53   14.30
   7   7 -10   10.08   15.53
  -7  -7  10   -0.54   15.06
   7  -7 -10    1.47   14.88
   7  -7 -11   -4.95   14.78
  -7  -7  11    3.91   15.17
   7   7 -11    1.85   15.40
  -7   7  11    3.81   14.26
  -7  -7  12    6.40   15.21
  -7   7  12   -2.94   14.31
   7   7 -12   -1.21   15.29
   7  -7 -12   -3.89   14.53
   7   7 -13    0.67   15.32
   7  -7 -13    0.36   10.13
  -7   7  13   -7.01   14.39
  -7  -7  13    5.24   15.43
   7   7 -14   -2.10   10.87
   7  -7 -14    6.40   10.08
  -7   7  14    1.14   10.41
  -7  -7  14    2.64   11.15
  -7  -7  15   -3.12   19.36
   7  -7 -15    1.23   12.38
  -7   7  15    0.84   12.62
   7   7 -15   -1.72   12.96
  -7  -8   1   -9.17   13.35
  -7  -8   1   -4.63   11.94
  -7  -8   2   13.09    8.68
  -7  -8   3   -4.41   11.95
  -7  -8   4    2.80   11.96
  -7  -8   5   18.32   12.36
  -7  -8   6   -0.68   11.92
  -7  -8   7   -3.50   11.89
  -7   8   8    1.45   17.77
  -7  -8   8    5.26   14.88
   7   8  -8    5.49   15.90
   7  -8  -8    3.60   19.22
   7  -8  -9    0.00   19.01
  -7  -8   9   -2.98   10.92
   7   8  -9    1.45   11.21
  -7   8   9    5.09   14.57
  -7  -8  10   -5.98   15.12
   7  -8 -10   -1.01   18.38
  -7   8  10   -1.69   17.53
   7   8 -10    2.09   11.09
  -7  -8  11  -11.94   15.40
  -7   8  11   -0.97   14.39
   7  -8 -11   -1.29   14.77
   7   8 -11    3.46   10.80
   7  -8 -12   -1.14   14.71
   7   8 -12   11.27   15.32
  -7  -8  12   13.00   10.97
  -7   8  12    5.28   14.42
  -7  -8  13    0.59   10.82
   7  -8 -13    1.86   10.16
   7   8 -13    5.94   10.92
  -7   8  13    1.79   14.53
  -7  -8  14    7.29   10.96
  -7   8  14   -2.46   10.30
   7   8 -14    3.42   10.80
   7  -8 -14    4.65   14.40
  -7   8  15    3.35   12.62
   7   8 -15    2.66   13.30
   7  -8 -15   -0.33   12.48
  -7  -8  15  -14.59   19.27
  -7  -9   1    2.90    9.56
  -7  -9   1    2.70    8.41
  -7  -9   2   14.56    8.76
  -7  -9   3   -2.75   12.06
  -7  -9   4    4.20   12.10
  -7  -9   5   -1.88   11.88
  -7  -9   6    4.62   11.97
  -7  -9   7   21.98    8.55
   7   9  -8   -3.95   11.17
   7  -9  -8    0.68   22.40
  -7  -9   8    8.17   14.64
  -7  -9   9    1.18   14.70
   7  -9  -9    1.29   18.93
  -7   9   9   -1.23   17.75
   7   9  -9    1.36   15.61
   7  -9 -10   -1.64   14.98
  -7   9  10    0.04   14.38
  -7  -9  10   -4.84   10.70
   7   9 -10    1.04   15.66
  -7   9  11    4.11   14.77
  -7  -9  11    7.45   10.84
   7  -9 -11    3.19   15.10
   7   9 -11    8.93   11.36
   7   9 -12   18.39   15.70
   7  -9 -12    4.68   14.54
  -7   9  12    3.69   14.64
  -7  -9  12    3.91   11.05
  -7   9  13   -4.00   10.34
   7  -9 -13    0.31   14.14
   7   9 -13   -1.49   11.02
  -7  -9  13   -0.16   10.78
  -7  -9  14    7.30   16.93
   7   9 -14    5.72   13.27
   7  -9 -14   -0.19   17.57
  -7   9  14   -1.05   17.68
  -7   9  15    2.96   12.62
  -7 -10   1   -1.03   11.85
  -7 -10   2    1.57   11.71
  -7 -10   3    1.27   11.84
  -7 -10   4    1.93   11.79
  -7 -10   5    3.51   11.70
  -7 -10   6   10.12    8.40
  -7 -10   7    6.84   14.74
  -7 -10   8   19.44   10.97
   7 -10  -8   11.63   19.88
  -7 -10   9   -2.13   14.81
  -7  10   9   -0.73   17.78
   7  10  -9   -0.35   15.91
   7 -10  -9    0.19   18.86
   7  10 -10    8.63   15.78
   7 -10 -10    5.82   15.15
  -7  10  10    3.00   14.69
  -7 -10  10   13.38   14.75
  -7 -10  11   -0.90   10.53
   7 -10 -11    2.67   14.61
   7  10 -11   -9.00   15.69
  -7  10  11    2.45   14.34
  -7 -10  12    7.77   10.56
   7 -10 -12    0.70   14.14
  -7  10  12   -2.12   10.23
   7  10 -12   -1.61   10.96
  -7  10  13    3.22   14.38
  -7 -10  13   -0.71   15.03
   7 -10 -13   -3.77   14.50
   7  10 -13   -2.70   11.08
   7  10 -14   12.12   18.99
  -7  10  14    2.95   17.56
   7 -10 -14    1.88   17.56
  -7 -10  14   -5.45   18.54
  -7 -11   1   23.12    8.69
  -7 -11   2    5.10    8.28
  -7 -11   3   -0.61   11.85
  -7 -11   4   -3.81   11.80
  -7 -11   5    5.50   11.63
  -7 -11   6   10.26   10.72
  -7 -11   7   -2.33   14.81
  -7 -11   8   12.85   10.72
   7 -11  -8   11.78   26.00
   7  11  -9   -1.52   11.29
  -7 -11   9   11.25   14.65
   7 -11  -9   -0.13   19.29
   7 -11 -10    0.21   15.15
  -7  11  10    2.11   17.63
   7  11 -10   -6.26   11.19
  -7 -11  10   -0.68   14.83
   7 -11 -11    8.20   14.29
  -7  11  11    0.20   14.39
  -7 -11  11   -1.18   10.44
   7  11 -11   10.90   15.64
   7  11 -12    1.09   11.18
  -7  11  12    2.04   14.44
   7 -11 -12    0.13   14.38
  -7 -11  12   -4.22   15.14
  -7  11  13    1.76   14.52
   7 -11 -13   -6.76   14.52
   7  11 -13   -4.13   15.65
  -7 -11  13    3.01   15.13
   7  11 -14    5.19   18.94
  -7  11  14    5.75   17.42
  -7 -11  14   -7.66   18.42
   7 -11 -14    0.14   17.53
  -7 -12   1   -5.65   11.76
  -7 -12   2   14.47   11.81
  -7 -12   3    1.28    8.40
  -7 -12   4    1.02    8.32
  -7 -12   5    6.02   14.95
  -7 -12   6   -0.68   14.79
  -7 -12   7    2.60   10.33
  -7 -12   8    9.67   10.46
   7  12  -9   -1.17   15.78
  -7 -12   9    6.48   14.54
   7 -12  -9   -5.04   19.28
  -7 -12  10    1.36   14.86
   7 -12 -10    0.20   18.29
   7  12 -10   -0.59   11.19
  -7 -12  11   -5.63   10.65
   7 -12 -11   -0.39   14.44
   7  12 -11   -5.10   11.34
  -7  12  11    3.05   17.68
   7  12 -12  -13.34   16.04
  -7 -12  12   -2.83   10.79
   7 -12 -12    2.50   14.30
  -7  12  12    0.78   14.51
   7  12 -13    6.14   18.93
  -7 -12  13   -1.91   16.64
   7 -12 -13   -0.39   17.45
  -7  12  13   -1.01   16.30
   7  12 -14    0.58   13.27
  -7  12  14   -2.85   17.88
  -7 -13   1   15.18    8.93
  -7 -13   2    9.67    8.31
  -7 -13   3   -1.84   13.45
  -7 -13   4   -7.67   14.89
  -7 -13   5    3.99   10.32
  -7 -13   6    3.60   14.94
  -7 -13   7   -0.25   10.53
  -7 -13   8   12.69   15.25
   7 -13  -9   -1.94   19.28
   7  13  -9   -5.51   11.24
  -7 -13   9    4.20   14.77
   7 -13 -10    3.92   18.52
   7  13 -10    6.38   16.24
  -7 -13  10    9.25   10.52
  -7 -13  11    0.26   10.42
   7  13 -11    8.05   11.17
   7 -13 -11   -1.11   14.46
   7 -13 -12   -0.65   14.30
   7  13 -12   16.44   16.04
  -7 -13  12   -5.32   10.62
  -7  13  12    2.32   14.54
  -7  13  13    7.12   17.90
   7  13 -13    8.08   13.94
   7 -13 -13    2.67   17.74
  -7 -13  13    2.76   13.15
  -7 -14   1   -3.18   10.27
  -7 -14   2    5.26   14.70
  -7 -14   3   -1.04   10.35
  -7 -14   4    2.65   10.35
  -7 -14   5    1.64   14.85
  -7 -14   6    1.68   10.61
  -7 -14   7   -1.44   10.37
  -7 -14   8   -3.00   14.79
   7 -14  -9    0.45   19.42
  -7 -14   9    0.52   10.54
   7 -14 -10   -2.06   15.06
   7  14 -10   -4.11   11.47
  -7 -14  10    3.72   10.27
  -7 -14  11    7.99   10.34
   7  14 -11   12.64   15.87
   7 -14 -11    0.69   17.39
  -7 -14  12   -3.81   12.91
   7  14 -12    1.09   13.64
   7 -14 -12    7.14   17.16
  -7 -14  13   -7.84   12.99
   7 -14 -13   -3.97   17.67
   7  14 -13   -7.75   13.75
  -7  14  13    7.55   17.65
  -7 -15   1    3.06   10.39
  -7 -15   2   13.86   14.58
  -7 -15   3    2.86   10.37
  -7 -15   4    3.67   14.47
  -7 -15   5   -0.76   10.36
  -7 -15   6   12.60   14.76
  -7 -15   7    7.93   14.88
  -7 -15   8   -5.50   10.43
   7 -15  -9    1.60   19.36
  -7 -15   9    1.97   10.44
   7  15 -10   -2.76   11.46
  -7 -15  10   -0.34   10.65
   7 -15 -10   -1.75   18.48
   7  15 -11   -8.56   16.17
   7 -15 -11    5.12   14.20
  -7 -15  11    6.81   14.94
  -7 -15  12    0.90   18.08
   7  15 -12   -7.08   13.63
   7 -15 -12    0.83   17.32
  -7 -16   1    0.63   14.73
  -7 -16   2    1.33   10.33
  -7 -16   3    5.50   14.83
  -7 -16   4    5.37   10.25
  -7 -16   5    2.00   14.65
  -7 -16   6   -3.24   14.87
  -7 -16   7    1.30   10.49
  -7 -16   8    8.72   14.93
  -7 -16   9   -3.03   14.89
   7 -16  -9    1.52   22.39
   7 -16 -10    2.11   14.91
  -7 -16  10   -1.30   14.94
   7  16 -11   -6.41   13.96
  -7 -16  11    2.35   17.92
   7 -16 -11    1.29   17.36
  -7 -17   1   -5.40   14.93
  -7 -17   2    5.23   10.49
  -7 -17   3   -0.77   14.74
  -7 -17   4  -11.36   14.76
  -7 -17   5    2.68   10.41
  -7 -17   6   -0.88   14.79
  -7 -17   7    0.68   14.81
  -7 -17   8    1.05   10.46
   7 -17  -9    1.57   21.95
  -7 -17   9   -1.96   10.50
   7 -17  -9    4.35   19.47
   7 -17 -10    0.42   20.59
  -7 -17  10    0.76   10.48
  -7 -17  11   -6.70   13.05
   7 -17 -11    0.82   21.55
   7  17 -11    4.65   19.46
  -7 -18   1    6.23   14.76
  -7 -18   2   -1.19   10.44
  -7 -18   3    2.26   10.42
  -7 -18   4    0.49   14.59
  -7 -18   5   10.14   14.74
  -7 -18   6    5.49   10.77
  -7 -18   7    1.46   10.42
  -7 -18   8   10.71   14.82
   7 -18  -9    3.32   19.94
   7 -18  -9    2.70   19.82
  -7 -18   9    4.80   16.64
   7 -18 -10    2.04   17.59
  -7 -18  10    2.66   18.20
  -7 -19   1    2.16   14.80
  -7 -19   2   -1.16   10.56
  -7 -19   3    2.66   10.24
  -7 -19   4   -0.23   10.53
  -7 -19   5    4.05   14.72
  -7 -19   6    9.19   14.73
  -7 -19   7    4.79   10.37
  -7 -19   8    8.11   10.66
  -7 -19   9   -2.76   12.84
   7 -19  -9   -0.30   23.07
   7 -19  -9   -0.65   24.36
  -7 -19  10   -5.05   13.15
  -7 -20   1   -0.70   14.86
  -7 -20   2   -0.38   10.60
  -7 -20   3   -4.43   10.47
  -7 -20   4    0.71   10.43
  -7 -20   5    4.11   10.64
  -7 -20   6    4.99   14.98
  -7 -20   7    6.98   16.59
  -7 -20   8   -9.97   18.46
   7 -20  -9    4.81   24.63
  -7 -21   1   -6.33   10.66
  -7 -21   2    4.03   10.42
  -7 -21   3   -1.22   10.72
  -7 -21   4   -0.97   10.53
  -7 -21   5   -0.26   10.59
  -7 -21   6   -3.99   13.04
  -7 -21   7   27.84   18.50
  -7 -21   8    1.07   12.85
  -7 -22   1   -3.41   10.55
  -7 -22   2    6.16   10.56
  -7 -22   3    6.58   10.69
  -7 -22   4   16.69   12.74
  -7 -22   5    5.24   12.66
  -7 -22   6   -2.30   13.06
  -7 -23   1    3.55   12.86
  -7 -23   2   -4.21   12.97
  -7 -23   3   -1.44   12.99
  -7 -23   4    5.84   12.83
  -7 -24   1    0.42   13.03
  -6   0   1   32.52   14.56
  -6   0   1   34.12   13.88
  -6   0   2   12.18   14.06
  -6   0   2   18.71   13.73
  -6   0   3   24.29   14.06
  -6   0   4   17.51   13.97
   6   0  -5    5.88   13.68
  -6   0   5    4.06   13.58
  -6   0   6   -0.07   13.42
   6   0  -6    2.13   13.31
  -6   0   7   22.73   14.24
   6   0  -7   35.57   14.01
   6   0  -8   -5.43   13.40
  -6   0   8   -3.00   13.43
   6   0  -9    5.51   12.73
  -6   0   9    1.55   13.36
   6   0 -10  115.76   14.81
  -6   0  10   61.96   15.08
   6   0 -11   51.72   13.71
  -6   0  11   27.61   10.36
  -6   0  12   -3.27   13.05
   6   0 -12    0.77    8.96
  -6   0  13   -0.84   15.82
   6   0 -13   -2.17   10.86
  -6   0  14   -0.66   15.75
   6   0 -14   -1.09   10.82
  -6   0  15   -4.52   11.34
   6   0 -15   -3.01   10.87
   6   0 -16    4.44   15.42
  -6   0  16    2.00   11.15
  -6   0  17   -3.16   11.44
   6   0 -17   -2.23   15.83
   6   0 -18    8.19   13.26
  -6   0  18   -2.11   13.65
  -6  -1   1    7.91   13.09
  -6   1   1    6.21   14.24
  -6   1   1    7.74   16.84
  -6  -1   1    4.51   13.82
  -6   1   2    6.29   16.70
  -6   1   2    8.57   16.96
  -6  -1   2    6.22   13.51
  -6  -1   3   13.91   13.62
  -6   1   3   11.57   16.91
  -6   1   4   -2.99   13.49
  -6  -1   4   -2.28   13.44
   6   1  -5    2.53   13.55
  -6   1   5    2.18   13.46
  -6  -1   5    1.12   13.41
   6  -1  -5    0.03   13.46
   6  -1  -6    5.66   13.19
  -6  -1   6    7.49   13.29
   6   1  -6    4.58   13.51
  -6   1   6    0.56   13.50
  -6  -1   7    9.47   13.57
   6   1  -7    7.65   13.50
   6  -1  -7   10.89   13.39
  -6   1   7   10.10   13.61
   6   1  -8   27.46   13.80
  -6   1   8   12.76   13.95
  -6  -1   8   23.00   13.74
   6  -1  -8   27.24   13.46
  -6   1   9   -3.14    9.49
  -6  -1   9    3.68   13.27
   6   1  -9    3.98   12.96
   6  -1  -9    7.91   12.70
  -6  -1  10   -0.06   13.12
   6   1 -10   -7.38   12.82
  -6   1  10   -2.72   13.07
   6  -1 -10    3.62    8.86
   6   1 -11    3.56   12.44
  -6  -1  11   -3.16    9.08
  -6   1  11    5.16   12.71
   6  -1 -11    8.57    9.03
   6   1 -12   -3.64    8.79
   6  -1 -12   -6.94   12.41
  -6   1  12   -1.49   12.75
  -6  -1  12    3.23   12.65
  -6  -1  13   -6.34   15.98
   6   1 -13    3.57   10.89
  -6   1  13    3.82   15.59
   6  -1 -13    3.29   15.18
  -6  -1  14   -3.22   11.15
   6   1 -14    1.11   10.63
  -6   1  14    4.65   15.60
   6  -1 -14   -8.22   15.18
  -6  -1  15    1.82   11.12
  -6   1  15    0.67   15.58
   6   1 -15    6.18   15.11
   6  -1 -15    0.23   10.60
   6  -1 -16    4.54   15.37
  -6  -1  16   -1.17   15.78
   6   1 -16    0.81   15.37
  -6   1  16   -9.29   15.67
  -6   1  17    6.53   15.77
  -6  -1  17    2.24   15.82
   6   1 -17   -2.86   15.60
   6  -1 -17   -8.76   15.65
   6   1 -18    2.84   13.32
   6  -1 -18    0.53   13.47
  -6   2   1    1.74   19.18
  -6  -2   1    8.14   13.61
  -6   2   1    4.58   21.75
  -6  -2   1    3.45   12.79
  -6  -2   2    1.92   12.82
  -6   2   2   -1.63   19.78
  -6   2   2   -0.03   19.11
  -6  -2   3   15.40   13.37
  -6   2   3   10.75   16.89
  -6   2   4   17.86   14.39
  -6  -2   4   25.94   13.75
  -6  -2   5    5.28   13.40
   6  -2  -5    0.29   13.45
   6   2  -5    3.65    9.52
  -6   2   5    6.98   16.41
  -6  -2   6    4.64   13.16
  -6   2   6    8.19   13.45
   6  -2  -6    3.98   13.45
   6   2  -6   11.02   13.48
  -6   2   7    5.41   13.81
   6  -2  -7   16.21   13.38
  -6  -2   7   12.35    9.72
   6   2  -7   10.10   13.70
   6   2  -8   -2.51   13.15
   6  -2  -8    1.26    9.08
  -6   2   8   -2.30    9.38
  -6  -2   8   -2.43   12.90
  -6  -2   9   -0.48   13.04
   6  -2  -9    1.72    8.96
  -6   2   9    1.66    9.41
   6   2  -9   -2.59    9.09
  -6  -2  10    9.58    9.39
   6  -2 -10   17.44   12.75
  -6   2  10   14.87    9.51
   6   2 -10   20.68   13.09
  -6  -2  11   -6.19   12.89
  -6   2  11   -1.14    9.05
   6   2 -11    0.75    8.78
   6  -2 -11   -3.54    8.96
  -6   2  12    0.11   12.40
  -6  -2  12    3.50   12.67
   6   2 -12   -6.06   12.44
   6  -2 -12    0.60   12.25
  -6  -2  13   -2.84   11.39
   6  -2 -13    5.66   15.29
   6   2 -13    6.14   10.73
  -6   2  13   16.24   15.53
   6   2 -14    6.23   10.80
  -6   2  14    5.62   15.69
  -6  -2  14    2.88   11.17
   6  -2 -14    0.07   15.22
  -6   2  15    1.42   15.56
   6  -2 -15    1.75   10.81
  -6  -2  15    1.06   15.78
   6   2 -15    0.31   15.22
   6   2 -16   13.58   15.15
  -6  -2  16  -12.36   11.20
   6  -2 -16   -4.02   15.52
  -6   2  16    2.51   11.08
   6  -2 -17    9.03   17.30
  -6   2  17    0.46   11.04
   6   2 -17    1.72   17.20
  -6  -2  17    4.44   11.07
  -6   2  18   -4.86   13.76
  -6  -2  18  -11.44   13.82
   6   2 -18   -4.74   13.67
   6  -2 -18    1.42   13.55
  -6  -3   1   16.79    9.38
  -6  -3   1   31.13   14.15
  -6  -3   2    4.37   13.21
  -6   3   3    7.57   21.94
  -6   3   3    8.51   22.21
  -6  -3   3    9.98   13.45
  -6   3   4    3.39   16.39
  -6  -3   4   -0.81   13.06
  -6   3   5    2.94   16.54
  -6  -3   5    3.22   13.11
   6  -3  -5    7.55   13.36
  -6   3   6    5.35   13.62
   6  -3  -6    4.77   16.38
   6   3  -6   15.16   13.28
  -6  -3   6   11.90   13.20
  -6  -3   7    2.25   13.28
   6  -3  -7    4.32   13.09
   6   3  -7    2.54   13.39
  -6   3   7    2.72   13.36
  -6  -3   8   51.53   14.24
   6   3  -8   72.64   14.40
  -6   3   8   44.73   14.64
   6  -3  -8   55.26   14.37
  -6   3   9    6.47   13.29
   6  -3  -9   15.04   13.05
  -6  -3   9   13.75    9.45
   6   3  -9   19.20    9.51
   6   3 -10   -5.13   12.88
  -6   3  10   -2.88   12.73
   6  -3 -10   -0.59   12.36
  -6  -3  10    6.03    8.98
   6  -3 -11    0.49   12.18
  -6  -3  11   -1.10    8.96
  -6   3  11    5.26   12.73
   6   3 -11   -4.69    8.93
  -6   3  12    0.25    8.83
  -6  -3  12    2.02   12.59
   6  -3 -12    8.42   12.04
   6   3 -12    5.88   12.31
   6   3 -13    3.82   15.03
  -6   3  13    0.70   15.49
  -6  -3  13    1.23   11.17
   6  -3 -13    3.00   10.63
  -6  -3  14   -8.77   15.68
   6  -3 -14    5.25   15.16
   6   3 -14   -1.27   10.64
  -6   3  14   -3.62   15.73
  -6  -3  15   -1.18   11.42
   6  -3 -15    8.61   10.95
  -6   3  15    2.41   11.06
   6   3 -15   -2.24   15.27
  -6  -3  16    3.51   15.84
   6  -3 -16   10.54   15.36
   6   3 -16   -3.89   10.85
  -6   3  16   -0.52   11.07
   6  -3 -17    2.72   11.48
   6   3 -17    6.83   17.29
  -6   3  17    7.31   16.07
  -6  -4   1    4.08   12.69
  -6  -4   2    7.72    9.19
  -6  -4   3   -4.15   12.94
  -6  -4   4   18.57   13.29
  -6   4   4   11.00   19.80
  -6   4   5    2.23   16.03
  -6  -4   5    0.74    9.09
   6  -4  -5   -2.22   13.63
   6  -4  -6    7.17   16.16
   6   4  -6   12.11    9.31
  -6   4   6   -0.65   13.46
  -6  -4   6    8.85   12.95
  -6   4   7    2.17   13.08
   6  -4  -7    1.46   13.00
   6   4  -7   -3.37   13.32
  -6  -4   7    1.02    9.02
   6   4  -8   -2.07   13.12
  -6   4   8   -6.49   12.78
  -6  -4   8    1.57   12.87
   6  -4  -8   -1.46   12.91
  -6   4   9   18.42   13.08
  -6  -4   9   11.96    9.48
   6   4  -9   10.66    9.61
   6  -4  -9    8.28   13.01
  -6   4  10   11.44   13.52
  -6  -4  10   29.46    9.80
   6  -4 -10   21.50    9.46
   6   4 -10   33.54    9.58
   6  -4 -11    0.99   12.29
  -6  -4  11   -0.33    8.92
   6   4 -11   -1.85    9.03
  -6   4  11    9.25    8.94
   6  -4 -12    1.21    8.70
   6   4 -12    7.84   12.32
  -6   4  12    1.07   12.42
  -6  -4  12    4.33    8.99
   6  -4 -13   -1.26   10.87
   6   4 -13   -2.74   15.38
  -6  -4  13   -3.21   15.91
  -6   4  13    0.33   10.89
   6  -4 -14    2.83   15.06
   6   4 -14   13.90   15.07
  -6  -4  14    2.25   11.15
  -6   4  14    2.24   15.53
   6   4 -15    9.13   15.15
   6  -4 -15    0.20   15.22
  -6   4  15    4.21   10.72
  -6  -4  15    0.35   15.70
   6  -4 -16   18.68   15.60
  -6  -4  16   -0.11   11.39
   6   4 -16   17.09   10.83
  -6   4  16   12.64   15.64
  -6   4  17    4.84   17.48
   6  -4 -17   -1.60   17.52
  -6  -5   1    1.10    8.82
  -6  -5   2    9.63   12.89
  -6  -5   3    7.28   12.90
  -6  -5   4    1.70   12.72
  -6  -5   5   18.00    9.59
  -6   5   5   13.30   17.12
  -6  -5   6   12.92   13.10
   6   5  -6    2.04   13.81
   6  -5  -6    6.69   16.25
  -6   5   6    8.36   13.27
   6   5  -7   32.38   13.83
   6  -5  -7   28.46   16.48
  -6  -5   7   23.13    9.74
  -6   5   7   14.73   13.73
   6   5  -8    6.61   13.27
   6  -5  -8    0.71   12.70
  -6  -5   8   13.86   12.52
  -6   5   8    3.95   12.76
   6   5  -9    6.58    9.08
   6  -5  -9    4.56   12.50
  -6   5   9   -4.78   12.68
  -6  -5   9   -9.54    9.02
   6   5 -10    5.94    9.16
   6  -5 -10    1.52   12.50
  -6  -5  10   -1.82   12.60
  -6   5  10    3.92   12.57
   6  -5 -11   16.41   12.27
   6   5 -11   14.48    9.11
  -6  -5  11    6.52   12.59
  -6   5  11   -2.51   12.76
   6  -5 -12    5.76   12.03
   6   5 -12    0.94   12.36
  -6  -5  12   -1.08    8.81
  -6   5  12    0.52   12.40
  -6  -5  13    2.67   11.03
   6   5 -13   -3.04   15.29
  -6   5  13   -3.84   10.91
   6  -5 -13    2.43   15.27
   6   5 -14   20.30   15.66
  -6   5  14    8.87   16.06
   6  -5 -14    9.47   11.59
  -6  -5  14   18.24   16.00
   6  -5 -15    3.79   15.38
   6   5 -15   -4.01   15.14
  -6  -5  15    8.69   10.98
  -6   5  15    1.80   10.82
  -6   5  16   -1.06   15.26
   6   5 -16    1.40   10.78
  -6  -5  16   18.03   15.48
   6  -5 -16   -0.32   15.38
  -6  -5  17    4.78   13.58
   6  -5 -17   -4.02   13.64
  -6   5  17    6.23   13.21
  -6  -6   1    2.22   12.65
  -6  -6   2    5.92    8.88
  -6  -6   3    3.79    9.20
  -6  -6   4   -1.03   12.88
  -6   6   5    5.24   19.57
  -6  -6   5    3.83   12.89
   6   6  -6    0.57    9.33
   6  -6  -6    3.01   15.90
  -6   6   6    0.29   13.28
  -6  -6   6    0.42   12.83
  -6  -6   7    3.21   12.84
  -6   6   7    1.51   13.03
   6   6  -7    6.43    9.52
   6  -6  -7    3.85   12.74
  -6  -6   8    5.91    9.11
   6  -6  -8   -0.99   12.58
   6   6  -8    2.35   13.17
  -6   6   8    2.60   12.86
  -6  -6   9   13.31   12.81
  -6   6   9   10.05   12.94
   6   6  -9   26.46    9.39
   6  -6  -9   12.10   12.97
  -6   6  10   -3.49   12.26
   6  -6 -10   -2.28    8.75
  -6  -6  10   -3.62   12.38
   6   6 -10   -3.79    9.05
  -6  -6  11    0.80   12.35
   6   6 -11    6.09    8.60
  -6   6  11    0.22   12.26
   6  -6 -11    0.32   12.17
   6  -6 -12   -1.47   15.07
  -6  -6  12    1.64   13.86
   6   6 -12    4.10   13.88
  -6   6  12    1.32   13.78
  -6   6  13    8.52   15.39
   6   6 -13    7.59   15.26
  -6  -6  13    1.31   15.76
   6  -6 -13   -4.23   15.38
   6  -6 -14   -5.92   10.82
  -6   6  14   -8.08   15.37
  -6  -6  14   -2.74   11.10
   6   6 -14    0.79   15.09
   6   6 -15    0.60   15.12
   6  -6 -15    4.82   15.50
  -6   6  15    0.85   10.63
  -6  -6  15   -0.34   11.14
  -6  -6  16   14.12   15.80
  -6   6  16    5.75   10.96
   6  -6 -16   -2.23   15.31
   6   6 -16   -7.02   10.83
   6  -6 -17  -11.46   13.67
  -6  -6  17   -1.97   13.60
  -6   6  17   -1.09   18.82
  -6  -7   1    2.62    8.70
  -6  -7   2   94.49   10.77
  -6  -7   3   40.47   13.37
  -6  -7   4    7.79   12.75
  -6  -7   5   10.24   12.86
   6  -7  -6   13.73   16.34
  -6   7   6   10.41   13.92
  -6  -7   6   24.77    9.67
   6   7  -6   23.28    9.94
  -6  -7   7    4.13   12.82
  -6   7   7   -0.50   13.56
   6  -7  -7    3.36   15.94
   6   7  -7    1.68    9.63
   6  -7  -8    1.61   12.78
  -6  -7   8    7.54   12.42
   6   7  -8    0.77   13.28
  -6   7   8    4.30   12.76
   6   7  -9   89.85   10.89
  -6  -7   9   53.28   11.01
   6  -7  -9   78.55   14.79
  -6   7   9   48.72   14.53
   6   7 -10    3.96    8.95
   6  -7 -10    7.46   12.41
  -6  -7  10    4.56    8.70
  -6   7  10    2.98   12.33
  -6  -7  11   -1.68    8.53
  -6   7  11    0.22   12.10
   6  -7 -11    1.71    8.49
   6   7 -11    1.77    8.91
  -6  -7  12    2.88   10.90
   6   7 -12    3.97   10.88
  -6   7  12   -3.77   15.18
   6  -7 -12    8.23   15.16
   6   7 -13    9.12   15.12
  -6  -7  13    4.67   10.79
  -6   7  13    1.37   15.08
   6  -7 -13   -2.73   10.87
  -6   7  14    3.24   15.43
  -6  -7  14  -10.48   11.42
   6  -7 -14   10.64   15.06
  -6  -7  15    5.41   15.55
   6   7 -15   -4.03   15.01
   6  -7 -15    3.05   15.21
  -6   7  15    4.15   10.76
  -6   7  16    5.23   10.82
  -6  -7  16   -4.70   11.05
   6   7 -16   -0.50   10.74
   6  -7 -16    1.66   10.92
  -6   7  17   -5.06   19.15
  -6  -7  17   -4.36   19.02
   6  -7 -17    6.60   13.33
  -6  -8   1    5.05    8.87
  -6  -8   2   -2.56    9.03
  -6  -8   3    6.54   12.70
  -6  -8   4   11.99    9.24
  -6  -8   5   25.07   13.24
   6   8  -6   -4.68   13.41
   6  -8  -6   -1.16   15.77
  -6   8   6    2.28   18.55
  -6  -8   6   -0.06   12.53
  -6   8   7    5.94   13.24
   6  -8  -7   14.81   15.76
  -6  -8   7    3.82   13.01
   6   8  -7    5.41   13.35
   6   8  -8    7.84    9.51
  -6  -8   8    6.48    8.91
   6  -8  -8    8.78   12.80
  -6   8   8   -1.18   13.24
  -6   8   9   -2.82   12.64
   6   8  -9    0.05    9.12
  -6  -8   9    8.22   12.18
   6  -8  -9    3.79   12.23
  -6  -8  10    1.30    8.59
   6   8 -10    0.37    8.98
   6  -8 -10    0.85   12.18
  -6   8  10   -1.65    8.84
  -6  -8  11   -1.37    8.69
   6   8 -11    0.95    8.89
   6  -8 -11    7.40   11.92
  -6   8  11    2.74    8.65
   6  -8 -12   18.77   15.91
  -6  -8  12   21.95   11.52
   6   8 -12   25.60   11.59
  -6   8  12   15.27   15.93
  -6  -8  13   -6.34   10.84
   6  -8 -13   -2.91   10.66
  -6   8  13    0.57   10.69
   6   8 -13    3.05   15.26
  -6  -8  14    2.36   15.47
  -6   8  14   -5.88   10.89
   6  -8 -14    3.60   15.33
  -6  -8  15   -4.78   15.74
  -6   8  15   -0.04   10.82
   6  -8 -15    1.83   15.23
   6   8 -15    5.81   15.05
   6  -8 -16   -6.93   11.34
  -6  -8  16    3.71   11.12
  -6   8  16    1.73   10.90
   6   8 -16    0.08   10.75
   6   8 -17   -5.06   13.17
  -6  -8  17  -13.26   19.43
  -6   8  17   -0.63   13.33
   6  -8 -17   -0.74   13.49
  -6  -9   1   11.33   12.25
  -6  -9   2   11.90    9.38
  -6  -9   3   -2.35   12.57
  -6  -9   4   25.30    9.41
  -6  -9   5    3.89   12.52
   6   9  -6    3.18    9.57
  -6  -9   6    4.80    8.74
   6  -9  -6    1.53   15.54
  -6   9   7   -1.47   12.65
   6  -9  -7   -3.05   15.53
  -6  -9   7    4.19    8.58
   6   9  -7    7.94   13.12
  -6   9   8   15.86   15.94
   6  -9  -8   11.02   12.65
  -6  -9   8   18.63   12.52
   6   9  -8   25.71    9.40
   6  -9  -9    8.17   12.33
   6   9  -9    7.90   13.04
  -6  -9   9    5.51    8.76
  -6   9   9    7.22   15.37
  -6   9  10    2.12    8.60
   6   9 -10    7.14    9.07
   6  -9 -10    3.47   12.01
  -6  -9  10   -0.73   12.42
  -6  -9  11   -8.78   12.17
   6   9 -11    2.40    8.81
  -6   9  11   -0.15   12.10
   6  -9 -11    1.52    8.39
  -6   9  12    2.96   15.33
  -6  -9  12    5.52   15.31
   6  -9 -12    1.78   10.81
   6   9 -12   -4.25   15.85
   6  -9 -13    3.31   14.98
  -6  -9  13   -3.49   15.43
   6   9 -13   15.58   15.11
  -6   9  13   -5.89   15.15
   6   9 -14   -9.33   15.37
   6  -9 -14   -6.36   15.20
  -6   9  14   -1.51   10.81
  -6  -9  14    3.19   15.28
  -6   9  15    5.10   10.89
  -6  -9  15   -3.07   10.90
   6   9 -15   -4.65   15.35
   6  -9 -15    0.71   10.79
  -6  -9  16   -5.62   11.06
  -6   9  16   -2.11   15.59
   6  -9 -16   -0.33   10.77
   6   9 -16   -3.57   10.64
   6   9 -17   -2.11   13.09
  -6   9  17  -10.16   13.62
  -6 -10   1   -2.41    8.82
  -6 -10   2    6.14   12.67
  -6 -10   3    7.40    9.00
  -6 -10   4   -1.41    9.08
  -6 -10   5   -0.70    8.79
  -6 -10   6   -4.71    9.29
   6 -10  -6    1.21   17.84
  -6 -10   7   12.01    9.01
   6  10  -7   16.44    9.59
   6 -10  -7    7.10   15.67
  -6 -10   8    9.42   12.34
   6 -10  -8    3.73   12.43
  -6  10   8    2.36   12.83
   6  10  -8    0.88   13.19
  -6 -10   9   16.58    9.24
  -6  10   9   11.09   12.90
   6  10  -9   38.29   13.13
   6 -10  -9    9.62   12.61
  -6 -10  10    1.10   12.06
   6 -10 -10    1.22   11.85
  -6  10  10   -4.63   12.03
   6  10 -10    6.76   12.64
  -6 -10  11   14.80   14.99
   6 -10 -11    0.88   14.84
   6  10 -11   -0.14   11.09
  -6  10  11   -6.51   15.27
   6  10 -12   12.29   16.04
   6 -10 -12   18.64   15.21
  -6  10  12    7.08   15.36
  -6 -10  12   12.57   15.41
  -6  10  13    0.50   15.10
   6 -10 -13    4.44   14.76
   6  10 -13    1.60   15.27
  -6 -10  13   -3.63   15.26
  -6  10  14   -0.30   10.76
   6 -10 -14   -0.71   10.72
  -6 -10  14    1.13   15.24
   6  10 -14   -9.46   15.28
  -6 -10  15    8.12   10.75
   6 -10 -15    8.00   10.47
  -6  10  15   -8.34   15.37
   6  10 -15   13.18   14.92
  -6  10  16   -2.60   17.27
   6 -10 -16    7.21   13.10
  -6 -10  16    0.72   13.54
  -6 -11   1   -4.53    8.95
  -6 -11   2   -9.65    8.89
  -6 -11   3   33.14    9.61
  -6 -11   4   16.71   12.77
  -6 -11   5    5.68   12.59
   6 -11  -6    6.55   17.97
  -6 -11   6   13.95    9.16
   6 -11  -7   -0.12   12.43
  -6 -11   7    4.70    8.71
   6  11  -7   -0.10    9.33
   6  11  -8    9.36   13.52
   6 -11  -8   10.75   12.70
  -6 -11   8   15.80   12.61
   6 -11  -9   -0.52   11.81
  -6 -11   9   11.26    8.47
   6  11  -9    9.01   12.81
  -6  11   9    0.41   12.06
   6  11 -10   -4.03   13.00
   6 -11 -10    0.01   11.99
  -6 -11  10   -0.15   12.08
  -6  11  10   -0.64   12.06
  -6  11  11   -4.68   15.04
   6 -11 -11   -2.49   14.82
  -6 -11  11    2.06   14.99
   6  11 -11   -0.02   11.06
   6  11 -12   -2.61   15.65
  -6 -11  12   11.71   15.15
   6 -11 -12   -3.27   14.96
  -6  11  12    4.93   10.59
   6 -11 -13    8.93   10.71
  -6  11  13    2.90   10.73
   6  11 -13    9.59   15.61
  -6 -11  13    7.54   15.37
  -6 -11  14    4.02   15.29
   6  11 -14    4.76   15.36
  -6  11  14   13.94   15.02
   6 -11 -14    1.76   10.63
   6 -11 -15    1.03   10.66
  -6  11  15   -1.66   15.25
  -6 -11  15   -0.05   10.89
   6  11 -15    8.87   15.11
   6 -11 -16    0.48   13.05
  -6 -11  16    2.76   13.23
  -6  11  16   -7.22   18.71
  -6 -12   1    0.84   12.48
  -6 -12   2   13.87   12.31
  -6 -12   3    9.53   12.67
  -6 -12   4   16.96   12.56
  -6 -12   5   32.79   13.01
   6 -12  -6   19.71   19.11
  -6 -12   6   55.74   13.13
   6  12  -7   12.43   12.92
  -6 -12   7    0.19    8.84
   6 -12  -7   -0.06   14.80
  -6 -12   8   -5.29   12.45
   6 -12  -8    1.77   12.00
   6  12  -8   -5.98   13.26
  -6 -12   9   -1.25    8.50
   6 -12  -9   -1.39   11.65
   6  12  -9    0.82   12.85
  -6  12   9    1.72   11.74
   6 -12 -10   -0.29   14.59
   6  12 -10   11.12   16.06
  -6  12  10    5.60   15.01
  -6 -12  10    0.20   15.08
   6 -12 -11    1.25   14.85
  -6 -12  11    1.22   15.20
  -6  12  11    0.66   10.40
   6  12 -11    6.56   10.94
  -6  12  12   -6.89   14.87
   6  12 -12    5.72   15.54
   6 -12 -12   -2.22   10.41
  -6 -12  12    9.70   14.93
  -6  12  13    7.26   14.93
   6 -12 -13    1.00   14.92
  -6 -12  13   -8.61   15.49
   6  12 -13   10.44   15.50
  -6 -12  14   -1.36   15.36
   6 -12 -14    2.39   14.91
   6  12 -14   -8.31   15.46
  -6  12  14    1.95   14.91
  -6 -12  15    2.65   15.54
  -6  12  15   -3.47   10.92
   6 -12 -15   -2.03   10.82
   6  12 -15   10.86   15.30
   6 -12 -16    2.56   13.10
  -6 -12  16   -5.96   13.44
  -6  12  16    3.35   18.42
  -6 -13   1    7.68   12.37
  -6 -13   2    0.88   12.13
  -6 -13   3   -2.26    8.81
  -6 -13   4    1.34    8.74
  -6 -13   5   33.00    9.18
   6 -13  -6   -0.89   19.89
  -6 -13   6    1.96   12.38
   6 -13  -6   -1.11   19.51
  -6 -13   7   -0.23   12.13
   6 -13  -7    1.73   14.40
   6  13  -7    0.36    9.04
  -6 -13   8    2.55    8.37
   6 -13  -8    0.81   14.32
   6  13  -8   -3.82    9.28
  -6 -13   9    4.25    8.53
   6 -13  -9    4.71   11.61
   6  13  -9    5.87    9.18
   6 -13 -10   -1.23   14.61
   6  13 -10    1.29   15.91
  -6  13  10   -5.05   14.71
  -6 -13  10    0.10   15.02
   6 -13 -11    4.95   14.69
   6  13 -11    4.30   11.20
  -6 -13  11    1.37   15.24
  -6  13  11    5.51   14.55
   6 -13 -12   -0.22   14.61
  -6 -13  12   -3.71   15.03
   6  13 -12    1.20   15.52
  -6  13  12   -0.32   10.37
   6 -13 -13   -1.68   14.65
  -6 -13  13   -4.01   15.04
  -6  13  13    4.28   14.49
   6  13 -13   -4.14   11.06
   6 -13 -14    4.87   14.68
  -6  13  14    1.93   14.66
   6  13 -14    1.74   10.60
  -6 -13  14   -5.01   15.11
   6 -13 -15   -5.89   16.51
  -6 -13  15  -12.04   17.13
  -6  13  15    3.46   10.47
  -6 -13  16  -11.84   13.64
  -6 -14   1   14.15   12.03
  -6 -14   2   25.60    8.75
  -6 -14   3   -6.34    8.50
  -6 -14   4  -11.89   12.22
  -6 -14   5    0.86   12.45
   6 -14  -6    1.13   17.60
  -6 -14   6    0.45    8.62
   6 -14  -6    0.84   17.13
  -6 -14   7   28.13   12.46
   6 -14  -7   14.73   15.20
   6  14  -8    1.15    9.09
   6 -14  -8    0.15   11.47
  -6 -14   8    1.18    8.47
  -6 -14   9    5.81   15.22
   6  14  -9    1.07   11.24
   6 -14  -9    0.65   14.47
   6 -14 -10   14.20   14.75
   6  14 -10   18.26   11.47
  -6 -14  10    3.07   15.39
   6 -14 -11   -0.79   14.35
  -6  14  11    2.82   14.68
  -6 -14  11    0.04   10.58
   6  14 -11    2.76   11.08
  -6 -14  12   -5.01   10.60
   6  14 -12    7.03   15.35
  -6  14  12   -4.05   14.41
   6 -14 -12    2.37   14.26
   6 -14 -13    2.36   14.51
  -6 -14  13    2.08   10.67
  -6  14  13    5.33   14.33
   6  14 -13   -1.16   11.15
   6 -14 -14    0.79   14.73
   6  14 -14   -5.40   10.98
  -6  14  14   -5.47   14.65
  -6 -14  14   -2.16   10.86
  -6  14  15   -5.39   12.76
  -6 -14  15   -9.06   18.54
   6 -14 -15    6.50   17.82
  -6 -15   1    1.19   12.23
  -6 -15   2   -9.58    8.72
  -6 -15   3   22.27   12.13
  -6 -15   4    5.48   12.14
  -6 -15   5   15.83    8.60
  -6 -15   6    1.39   11.97
   6 -15  -6    2.02   16.66
   6 -15  -6   -0.54   17.55
   6 -15  -7    4.13   11.69
  -6 -15   7    7.14    8.55
   6 -15  -8    2.13   14.18
  -6 -15   8  -11.50   15.14
   6  15  -8   -1.95   15.94
   6 -15  -9    3.22   14.21
   6  15  -9    0.94   15.74
  -6 -15   9    0.25   10.55
   6  15 -10   -0.05   11.32
  -6 -15  10   -1.54   10.64
   6 -15 -10   -2.22   14.37
  -6 -15  11    2.62   10.43
   6  15 -11    9.27   15.57
   6 -15 -11   -1.15   10.20
  -6  15  12    4.71   14.57
  -6 -15  12    7.87   10.58
   6  15 -12   -0.31   11.17
   6 -15 -12   -0.48   10.31
   6 -15 -13    5.49   14.58
  -6 -15  13   11.02   10.97
   6  15 -13   12.77   11.41
  -6  15  13    7.41   10.64
  -6  15  14    7.29   14.48
  -6 -15  14   -0.59   10.70
   6 -15 -14   -3.29   16.24
   6  15 -14    5.03   10.99
   6  15 -15    2.10   13.26
  -6  15  15    1.98   17.78
  -6 -15  15    1.71   13.15
   6 -15 -15    2.60   17.71
  -6 -16   1    7.33    8.42
  -6 -16   2    2.42    8.41
  -6 -16   3   -6.39   11.91
  -6 -16   4   12.48    8.77
  -6 -16   5   -5.99   11.96
  -6 -16   6    2.09    8.62
   6 -16  -6    2.35   15.12
   6 -16  -6   -1.63   16.29
  -6 -16   7    9.88   13.86
   6 -16  -7    6.65   14.62
   6  16  -8    6.77   11.24
   6 -16  -8   -0.68   14.36
  -6 -16   8   -0.39   10.49
  -6 -16   9    5.15   10.28
   6 -16  -9    2.61   14.19
   6  16  -9   -0.95   15.97
  -6 -16  10    8.97   14.82
   6  16 -10    2.51   10.86
   6 -16 -10   -3.48   14.27
   6 -16 -11   -0.11   14.33
   6  16 -11    7.70   15.82
  -6 -16  11   -9.79   15.00
  -6 -16  12   -4.19   15.04
   6  16 -12   -2.91   11.07
   6 -16 -12    2.10   14.32
  -6 -16  13    3.47   14.99
   6  16 -13   -5.02   11.17
   6 -16 -13    2.20   10.17
  -6 -16  14    7.63   18.41
   6 -16 -14  -13.46   17.70
   6  16 -14    5.01   13.29
  -6  16  14    9.90   17.66
  -6 -17   1   13.55   11.81
  -6 -17   2    5.48    8.44
  -6 -17   3   -3.96    8.40
  -6 -17   4   10.14   11.88
  -6 -17   5   -2.53    8.27
   6 -17  -5    0.75   21.86
   6 -17  -6   -0.14   19.01
  -6 -17   6   -8.82   15.11
   6 -17  -6    2.13   17.47
  -6 -17   7    5.81   10.79
   6 -17  -7    1.15   17.54
   6 -17  -7    4.47   18.29
   6 -17  -8    0.58   14.37
  -6 -17   8   16.94   14.88
   6 -17  -9    5.00   14.19
  -6 -17   9   -3.20   15.03
   6  17  -9    0.64   11.22
  -6 -17  10   -4.19   10.64
   6  17 -10    8.76   15.68
   6 -17 -10    2.47   14.13
   6 -17 -11    5.80   14.55
   6  17 -11   15.12   11.70
  -6 -17  11   17.05   11.00
  -6 -17  12    2.71   10.60
   6 -17 -12    4.67   14.24
   6  17 -12    2.88   11.20
  -6 -17  13    1.40   10.75
   6 -17 -13    7.68   14.46
   6 -17 -14    2.71   17.62
   6  17 -14   -8.78   13.67
  -6 -17  14    6.59   13.01
  -6 -18   1   -3.34   11.87
  -6 -18   2   15.46   11.76
  -6 -18   3   -0.94    8.51
  -6 -18   4   -1.16   13.56
   6 -18  -5    7.36   22.86
  -6 -18   5   17.51   10.47
   6 -18  -5    7.77   25.38
  -6 -18   6   -3.47   15.12
   6 -18  -6    2.66   17.16
   6 -18  -6    2.21   19.12
   6 -18  -7   -0.07   14.30
  -6 -18   7   -2.25   14.86
   6 -18  -7    1.61   18.36
   6 -18  -8   -0.91   14.05
  -6 -18   8   -0.11   10.77
   6  18  -9   -6.24   11.13
  -6 -18   9    1.91   10.47
   6 -18  -9    1.71   14.35
   6  18 -10   10.31   15.67
   6 -18 -10    6.74   14.23
  -6 -18  10    0.01   10.63
   6  18 -11    4.34   11.21
   6 -18 -11    1.95   14.32
  -6 -18  11    3.07   15.06
   6  18 -12   -3.16   11.22
   6 -18 -12    2.13   14.28
  -6 -18  12   -5.90   15.07
   6 -18 -13    4.48   17.25
  -6 -18  13    1.68   12.93
  -6 -19   1   -7.86   14.90
  -6 -19   2   32.87   10.49
  -6 -19   3   -5.15   10.64
  -6 -19   4   -6.37   14.74
  -6 -19   5    4.65   10.75
   6 -19  -5    3.90   22.63
   6 -19  -5    5.04   20.42
  -6 -19   6    1.43   10.53
   6 -19  -6    3.63   19.14
   6 -19  -6   -0.58   14.23
   6 -19  -7    7.94   14.95
  -6 -19   7   14.56   15.26
   6 -19  -7   11.71   15.39
   6 -19  -8    5.06   14.40
  -6 -19   8   12.81   14.96
   6 -19  -8    6.38   14.21
   6 -19  -9    3.14   14.28
  -6 -19   9    6.88   15.05
   6  19 -10   -3.62   11.23
   6 -19 -10    2.30   14.17
  -6 -19  10    0.73   10.59
   6  19 -11    4.89   11.29
  -6 -19  11   -3.50   10.92
   6 -19 -11   -0.52   14.72
   6 -19 -12    3.09   17.35
  -6 -19  12   -0.45   12.91
   6  19 -12   -4.43   17.63
   6 -19 -13  -13.43   18.04
  -6 -19  13   -6.73   13.26
  -6 -20   1    5.89   14.61
  -6 -20   2    4.85   10.17
  -6 -20   3   -0.86   10.27
   6 -20  -4   15.04   24.04
   6 -20  -4   16.96   23.41
  -6 -20   4   32.80   14.88
   6 -20  -5    2.70   19.65
  -6 -20   5   11.79   14.73
   6 -20  -5    0.79   17.62
   6 -20  -6   -1.54   19.39
  -6 -20   6    6.56   10.48
   6 -20  -6    3.22   17.41
   6 -20  -7    9.15   17.77
  -6 -20   7    9.61   10.77
   6 -20  -7   12.69   18.67
   6 -20  -8    1.52   14.39
   6 -20  -8    0.49   17.76
  -6 -20   8   -9.33   10.64
   6 -20  -9    3.43   14.21
  -6 -20   9   -5.88   15.03
   6  20 -10    0.58   11.76
   6 -20 -10   -0.20   14.46
  -6 -20  10   -3.69   14.97
   6 -20 -11    4.79   15.88
  -6 -20  11   -4.70   16.92
   6  20 -11    3.68   15.85
   6  20 -12   10.75   19.00
  -6 -20  12  -14.55   18.42
   6 -20 -12   -0.40   12.40
  -6 -21   1   -1.04   10.33
  -6 -21   2    7.89   10.44
   6 -21  -3    1.42   23.67
  -6 -21   3  -13.20   10.62
   6 -21  -3    1.10   22.39
   6 -21  -4    3.03   19.70
   6 -21  -4    3.64   20.05
  -6 -21   4    1.73   10.38
   6 -21  -5    5.71   20.10
  -6 -21   5   -2.23   14.71
   6 -21  -5    2.30   17.66
  -6 -21   6   -2.98   14.78
   6 -21  -6    1.74   14.23
   6 -21  -6    0.82   19.47
   6 -21  -7    5.78   14.22
  -6 -21   7   17.66   10.58
   6 -21  -7    1.25   15.35
   6 -21  -8   -0.69   17.28
  -6 -21   8   -3.49   10.64
   6 -21  -8    1.58   14.16
  -6 -21   9   10.01   10.37
   6 -21  -9   -1.69   14.31
   6 -21 -10   -3.12   14.59
  -6 -21  10   -3.11   10.52
  -6 -21  11   -1.40   13.20
   6 -21 -11    4.13   17.50
   6  21 -11    5.92   19.41
  -6 -22   1   -4.31   10.30
   6 -22  -1   -0.32   24.64
   6 -22  -1    1.34   24.68
  -6 -22   2   -0.92   10.39
   6 -22  -2    0.02   20.58
   6 -22  -2   -1.47   22.60
  -6 -22   3   -2.77   10.39
   6 -22  -3   -0.11   17.46
   6 -22  -3   -0.97   22.49
   6 -22  -4    5.24   17.88
  -6 -22   4   10.56   10.49
   6 -22  -4    6.06   20.32
   6 -22  -5    5.63   20.05
   6 -22  -5    2.40   17.78
  -6 -22   5    5.08   14.94
  -6 -22   6    0.86   14.90
   6 -22  -6    2.23   14.20
   6 -22  -6    0.45   19.44
   6 -22  -7   19.66   15.64
   6 -22  -7   11.34   15.12
  -6 -22   7   14.63   15.13
   6 -22  -8   -0.14   14.35
  -6 -22   8    2.58   10.55
   6 -22  -8   -4.21   14.48
  -6 -22   9    7.76   10.77
   6 -22  -9   -1.02   14.49
   6 -22  -9    8.67   14.16
  -6 -22  10    1.84   13.05
   6 -22 -10    2.22   17.36
   6 -23  -1    2.17   17.89
  -6 -23   1    2.33   10.63
   6 -23  -1    4.12   20.33
  -6 -23   2    6.81   10.39
   6 -23  -2    1.37   21.71
   6 -23  -2   -1.86   20.25
   6 -23  -3    1.42   17.47
   6 -23  -3    1.48   19.98
  -6 -23   3    4.68   10.36
   6 -23  -4   -1.65   17.49
  -6 -23   4   -2.05   10.40
   6 -23  -4    3.41   19.64
   6 -23  -5    1.85   17.30
  -6 -23   5  -10.17   14.86
   6 -23  -5    1.25   19.83
   6 -23  -6    1.64   19.70
   6 -23  -6    2.43   17.47
  -6 -23   6   -0.14   14.76
   6 -23  -7   -1.42   18.89
  -6 -23   7   15.24   14.88
   6 -23  -7   -0.01   17.57
   6 -23  -8    6.27   14.47
   6 -23  -8    3.65   14.45
  -6 -23   8    9.10   16.71
   6 -23  -9   -2.88   17.43
   6 -23  -9    0.32   17.43
  -6 -23   9   10.80   18.27
   6 -24  -1    1.92   17.49
  -6 -24   1   -4.46   14.89
   6 -24  -1    1.56   18.79
   6 -24  -2   -0.21   17.34
  -6 -24   2    0.51   14.62
   6 -24  -2    1.67   19.59
   6 -24  -3    3.01   20.09
   6 -24  -3   -0.40   14.55
  -6 -24   3    1.10   14.72
   6 -24  -4    2.25   19.80
   6 -24  -4    1.57   17.42
  -6 -24   4   -0.06   14.73
   6 -24  -5    0.02   14.35
   6 -24  -5   -0.39   16.42
  -6 -24   5  -11.45   14.94
  -6 -24   6  -15.28   15.07
   6 -24  -6    4.93   17.50
   6 -24  -6    5.12   16.34
  -6 -24   7   -1.18   16.83
   6 -24  -7    3.61   17.47
   6 -24  -7   -1.42   21.81
   6 -24  -8   -1.44   21.36
   6 -24  -8   -0.11   21.30
  -6 -24   8   -1.28   18.20
   6 -25  -1    2.93   17.55
  -6 -25   1   12.53   14.75
   6 -25  -1    0.68   19.45
   6 -25  -2    0.43   19.73
   6 -25  -2    0.11   17.59
  -6 -25   2    4.49   14.95
  -6 -25   3    6.05   14.78
   6 -25  -3   -1.58   19.99
   6 -25  -3    3.46   17.59
  -6 -25   4  -12.33   14.94
   6 -25  -4    1.30   17.52
   6 -25  -4   -0.30   20.00
   6 -25  -5    3.31   22.97
   6 -25  -5   -0.23   20.19
  -6 -25   5  -12.11   16.65
   6 -25  -6   -0.62   20.01
   6 -25  -6   -1.19   17.48
  -6 -25   6    6.24   18.03
   6 -25  -7    1.02   17.52
  -6 -25   7  -23.81   18.35
   6 -25  -7    1.77   18.91
  -6 -26   1   -0.22   12.76
   6 -26  -1    2.42   17.72
   6 -26  -1    5.22   24.38
  -6 -26   2   -0.74   12.76
   6 -26  -2    2.22   21.49
   6 -26  -2   -1.81   24.55
   6 -26  -3    4.94   20.22
  -6 -26   3   22.16   18.03
   6 -26  -3    4.40   17.90
   6 -26  -4   -3.76   24.43
   6 -26  -4   -0.45   21.35
  -6 -26   4    0.70   17.63
   6 -26  -5   -3.49   21.73
  -6 -26   5    4.29   18.04
   6 -26  -5    5.68   19.97
   6 -27  -1    4.95   21.87
  -6 -27   1    1.85   13.05
   6 -27  -1    6.66   24.72
   6 -27  -2   -1.30   24.41
  -6 -27   2   -7.86   12.87
   6 -27  -2   -0.30   17.87
  -5   0   1    2.11   10.87
  -5   0   1   -0.96   10.71
  -5   0   2   -0.18   10.85
  -5   0   3    1.73   10.77
  -5   0   4    1.55    7.39
   5   0  -4   -1.05    7.58
  -5   0   5    2.98   13.33
   5   0  -5    1.93   13.44
  -5   0   6    2.72   13.30
   5   0  -6    1.49    9.46
  -5   0   7   -1.44   13.38
   5   0  -7    2.83   13.38
   5   0  -8   -5.03   13.53
  -5   0   8    2.32   13.53
   5   0  -9   -2.46    9.56
  -5   0   9   -2.08    9.52
  -5   0  10    3.02   13.43
   5   0 -10    8.11   13.18
   5   0 -11    4.74    9.18
  -5   0  11    3.77    9.39
  -5   0  12   -1.10   13.01
   5   0 -12   -1.14    8.92
  -5   0  13   -8.29   12.91
   5   0 -13   -2.26    8.90
  -5   0  14   -1.26    8.99
   5   0 -14   -2.20   12.39
  -5   0  15    3.39   11.23
   5   0 -15    3.47   10.95
  -5   0  16    3.57   10.91
   5   0 -16    5.05   10.88
   5   0 -17    1.29   11.06
  -5   0  17    5.77   10.81
   5   0 -18    4.96   15.55
   5   0 -19    1.41   13.55
  -5   1   1    4.77   11.29
  -5  -1   1    6.54   10.81
  -5   1   1    8.40   13.56
  -5   1   2   32.14   12.29
  -5  -1   2   40.09   11.91
  -5  -1   3   61.47   12.56
  -5   1   3   48.94   15.14
  -5  -1   4   17.07    8.14
  -5   1   4   14.26   11.27
   5  -1  -4   10.53   11.25
   5   1  -4   16.04   11.34
  -5  -1   5    2.88   13.59
   5   1  -5    6.33    9.77
   5  -1  -5    4.67   13.57
  -5   1   5    2.61   13.75
   5   1  -6   51.51   14.45
   5  -1  -6   53.08   14.40
  -5   1   6   35.96   10.97
  -5  -1   6   36.57   14.55
   5  -1  -7   26.73   14.19
   5   1  -7   26.43    9.93
  -5  -1   7   30.10   14.03
  -5   1   7   19.81   14.24
  -5   1   8   32.85   14.71
   5   1  -8   57.44   10.41
  -5  -1   8   39.16   14.70
   5  -1  -8   63.17   14.54
   5  -1  -9    6.57   13.25
  -5  -1   9    1.28   13.65
   5   1  -9   -6.04   13.54
  -5   1   9    2.10    9.51
   5   1 -10   16.09    9.62
  -5  -1  10    6.26   13.76
   5  -1 -10   17.25   13.35
  -5   1  10   13.18    9.91
  -5  -1  11   13.62    9.62
   5   1 -11   20.34   13.42
  -5   1  11   18.58   13.54
   5  -1 -11   21.73   13.31
   5   1 -12    8.94   12.77
   5  -1 -12    4.42   13.06
  -5  -1  12   -3.13   13.06
  -5   1  12    2.08   13.06
   5   1 -13    0.73   12.47
  -5  -1  13   -0.11    9.13
   5  -1 -13   -2.33   12.80
  -5   1  13    5.89   12.51
  -5  -1  14    4.23    9.10
   5  -1 -14    4.86    8.91
   5   1 -14    1.65    9.01
  -5   1  14   -0.10   12.66
   5  -1 -15    5.11   11.39
  -5  -1  15   16.62   15.79
  -5   1  15   10.69   15.72
  -5  -1  16   14.86   15.60
  -5   1  16    1.71   15.45
   5  -1 -16    4.79   15.59
   5   1 -16    7.39   10.78
  -5  -1  17    2.70   11.16
   5   1 -17    2.31   10.72
   5  -1 -17    4.84   15.41
  -5   1  17    2.57   15.42
   5   1 -18    4.06   10.84
  -5  -1  18   -7.41   11.16
   5  -1 -18    2.44   15.83
   5   1 -19    4.35   13.56
  -5  -1  19   -3.74   13.51
   5  -1 -19   -0.68   13.61
  -5  -2   1    1.87   10.29
  -5   2   1   -1.94   13.15
  -5   2   1    2.38   13.74
  -5  -2   2   -0.61   10.62
  -5   2   2    1.06   13.08
  -5  -2   3    3.31    7.67
  -5   2   3   -0.57   13.42
  -5   2   4    0.98   10.63
   5   2  -4    4.29   10.87
   5  -2  -4    2.17   10.91
  -5  -2   4    2.77   10.76
   5  -2  -5   54.19   14.53
  -5  -2   5   58.39   14.87
  -5   2   5   51.50   15.34
   5   2  -5   54.70   10.57
  -5  -2   6   52.44   14.77
   5  -2  -6   70.80   14.57
   5   2  -6   71.21   14.65
  -5   2   6   50.89   15.10
  -5   2   7   18.29   14.06
  -5  -2   7   20.52   13.98
   5   2  -7   35.29   13.80
   5  -2  -7   30.70   13.94
  -5  -2   8   15.10   10.29
   5  -2  -8   17.12    9.86
  -5   2   8   10.72   14.18
   5   2  -8   37.53   13.64
   5  -2  -9   24.20   13.94
   5   2  -9   24.35    9.83
  -5  -2   9   18.64   13.83
  -5   2   9   15.03   13.88
   5   2 -10    1.63   13.30
  -5  -2  10    1.31    9.59
   5  -2 -10    9.51    9.36
  -5   2  10    8.81   13.50
   5   2 -11   28.00    9.53
  -5  -2  11   11.98   10.01
  -5   2  11   10.87   13.68
   5  -2 -11   17.02    9.69
   5   2 -12   36.46   13.46
   5  -2 -12   27.08   10.05
  -5   2  12   16.10   13.59
  -5  -2  12   19.32   13.91
   5   2 -13    0.78    8.76
   5  -2 -13   11.70   12.57
  -5  -2  13    1.94    8.93
  -5   2  13    3.98   12.56
   5   2 -14    8.53    8.76
  -5  -2  14   11.14   12.70
   5  -2 -14    3.60    9.07
  -5   2  14    3.78   12.60
   5  -2 -15    3.93   15.56
  -5  -2  15    5.72   11.29
  -5   2  15    9.70   15.32
  -5   2  16    5.41   15.43
   5  -2 -16   -0.03   15.67
   5   2 -16    1.99   10.77
  -5  -2  16   -2.02   11.15
   5  -2 -17   -0.22   15.92
  -5   2  17    4.55   11.33
  -5  -2  17   -2.39   15.99
   5   2 -17    7.86   11.45
   5  -2 -18    3.02   15.87
   5   2 -18   -1.03   11.14
  -5   2  18    0.94   10.94
  -5  -2  18    5.49   15.60
  -5   2  19   -1.02   13.35
   5  -2 -19   -2.27   13.77
   5   2 -19   -5.79   13.54
  -5  -2  19   -3.92   13.51
  -5  -3   1    2.89   10.25
  -5  -3   2   22.80    8.03
  -5   3   2   24.05   18.12
  -5   3   2   21.82   18.87
  -5  -3   3    2.40   10.66
  -5   3   3    1.83   13.38
  -5   3   4   14.76   11.85
  -5  -3   4   23.37   11.23
   5  -3  -4   12.84   11.49
   5   3  -4   17.80    8.14
   5  -3  -5   12.30   13.78
  -5  -3   5   11.69   13.63
  -5   3   5    9.54   13.98
   5   3  -5   13.72    9.85
  -5   3   6    0.27   13.60
  -5  -3   6    4.50    9.50
   5   3  -6    4.82    9.32
   5  -3  -6    3.63   13.41
  -5   3   7    4.00   13.30
   5  -3  -7    2.25   13.51
  -5  -3   7    4.13    9.24
   5   3  -7    2.19   13.54
  -5  -3   8    4.16   13.53
  -5   3   8    2.66    9.73
   5  -3  -8    5.57    9.66
   5   3  -8   15.67    9.34
  -5   3   9   30.12   14.07
   5   3  -9   43.30   13.79
   5  -3  -9   24.77   10.23
  -5  -3   9   18.96   10.35
   5   3 -10   16.28   13.08
  -5   3  10  -11.16   13.58
  -5  -3  10    2.82    9.65
   5  -3 -10    6.75   13.38
   5  -3 -11    4.51   12.95
  -5  -3  11    4.96    9.69
  -5   3  11    2.29    9.47
   5  -3 -12   -8.55   12.83
  -5   3  12    2.38    9.06
  -5  -3  12   -8.67    9.34
   5   3 -12   -1.82    9.10
  -5   3  13    1.78   12.88
   5  -3 -13    5.56    9.25
   5   3 -13    5.38    9.00
  -5  -3  13    2.85   12.92
   5  -3 -14   -0.28   12.85
  -5  -3  14    8.37    9.37
  -5   3  14   10.28   12.58
  -5  -3  15   -7.83   15.82
   5  -3 -15    2.95   15.66
  -5   3  15    5.88   10.78
   5   3 -15   -1.28   10.78
   5  -3 -16   -1.47   15.81
  -5   3  16    8.54   11.02
  -5   3  17    7.10   10.84
  -5  -3  17   -2.48   11.10
   5  -3 -17   -3.33   15.72
   5   3 -17    4.95   10.66
   5   3 -18    1.90   10.93
   5  -3 -18    5.52   15.87
  -5   3  18    1.24   15.45
  -5  -3  18    0.28   15.75
  -5  -3  19    3.95   19.24
   5  -3 -19   -6.28   13.90
  -5   3  19    3.88   18.77
   5   3 -19   -3.92   13.32
  -5  -4   1    4.39   10.32
  -5  -4   2   21.98    7.90
  -5  -4   3   -1.50    7.34
  -5   4   3    0.62   15.41
  -5  -4   4    0.91   10.73
   5   4  -4    4.69   11.01
   5  -4  -4    3.61   14.58
  -5   4   4    4.45   13.30
   5   4  -5   36.66   10.12
  -5  -4   5   33.18   13.99
  -5   4   5   30.31   14.90
   5  -4  -5   27.82   14.02
  -5   4   6   18.21   14.22
   5   4  -6   20.84   13.94
  -5  -4   6   18.65    9.97
   5  -4  -6   23.53   13.82
  -5  -4   7    5.46    9.83
  -5   4   7    4.48   13.86
   5   4  -7    6.45    9.84
   5  -4  -7   10.29   13.94
   5  -4  -8   13.91    9.65
  -5   4   8    8.23   13.77
  -5  -4   8    8.70   13.69
   5   4  -8   18.70   13.67
   5   4  -9   -2.68    9.30
   5  -4  -9    1.02    9.16
  -5  -4   9    3.44    9.43
  -5   4   9   -7.00   13.58
  -5  -4  10    6.31    9.22
  -5   4  10   -5.34   13.24
   5  -4 -10    0.33   12.94
   5   4 -10   -7.51    9.33
   5  -4 -11   26.44   13.61
  -5  -4  11   21.89   10.10
  -5   4  11   26.18   13.44
  -5  -4  12   -2.81    9.31
   5   4 -12   -5.34   12.81
  -5   4  12   -0.37    9.07
   5  -4 -12    2.02    9.08
   5   4 -13    2.44   12.63
  -5   4  13    0.71    9.07
   5  -4 -13   -7.63   12.97
  -5  -4  13    0.25    9.32
  -5  -4  14   -4.61   12.92
   5  -4 -14    1.23   12.57
  -5   4  14    5.05   12.64
  -5  -4  15   -4.22   11.26
   5   4 -15    4.90   10.79
   5  -4 -15    4.03   11.12
  -5   4  15    1.44   10.92
   5  -4 -16    4.80   10.96
  -5   4  16   14.88   15.10
  -5  -4  17   -4.77   11.16
  -5   4  17   -5.39   15.38
   5  -4 -17   -1.70   15.96
   5   4 -17    7.20   10.67
  -5  -4  18   -0.23   11.44
   5   4 -18    8.45   10.83
  -5   4  18   -7.41   11.07
   5  -4 -18   -6.23   15.89
   5   4 -19    4.86   13.18
  -5  -4  19   16.99   19.15
  -5   4  19   -5.63   13.36
   5  -4 -19    5.50   13.83
  -5  -5   1    5.05   10.40
  -5  -5   2   -0.37   10.26
  -5  -5   3   -0.80    7.28
  -5  -5   4   26.49   13.49
   5  -5  -4   18.08   19.65
   5   5  -4   23.20    9.96
  -5   5   4   20.62   17.62
  -5  -5   5   -0.38   13.49
   5  -5  -5   -0.34   13.50
  -5   5   5    2.36   13.62
   5   5  -5    3.95    9.59
  -5  -5   6   -0.34   13.68
  -5   5   6    8.89   13.62
   5  -5  -6    7.38   13.62
   5   5  -6    5.52   13.51
  -5   5   7   14.41   14.28
   5   5  -7   25.07   14.04
  -5  -5   7   16.31   10.21
   5  -5  -7   19.70   13.88
   5  -5  -8    7.72    9.43
   5   5  -8    8.86   13.47
  -5  -5   8    8.63   13.64
  -5   5   8   -0.67   13.73
   5  -5  -9    8.72   13.35
   5   5  -9   32.34   13.26
  -5   5   9    3.88    9.82
  -5  -5   9   15.45    9.71
   5  -5 -10    5.30    9.61
  -5   5  10    5.79    9.53
  -5  -5  10    5.81   13.35
   5   5 -10   10.03   13.21
  -5   5  11   -4.68   13.45
   5   5 -11    3.27    9.01
  -5  -5  11  -14.77   13.56
   5  -5 -11    4.39    9.15
   5  -5 -12   -5.64   12.92
   5   5 -12   -1.63   12.73
  -5  -5  12    3.60   12.82
  -5   5  12    3.45   12.79
   5   5 -13    0.78   12.36
  -5  -5  13   -0.14   12.75
  -5   5  13    1.46    8.70
   5  -5 -13   -4.27    8.97
   5  -5 -14    4.66    8.84
  -5   5  14   -4.58   12.37
   5   5 -14    5.04    8.74
  -5  -5  14    8.54    8.98
   5   5 -15    8.32   10.55
  -5   5  15   -3.32   11.04
   5  -5 -15   -2.98   11.08
   5  -5 -16   -2.82   11.31
  -5  -5  16    1.38   11.25
  -5   5  16    4.60   15.25
   5  -5 -17   -2.35   11.30
  -5   5  17   -0.78   10.79
   5   5 -17   -1.20   10.68
  -5  -5  17   -1.77   15.83
   5  -5 -18   14.28   15.86
  -5  -5  18   16.42   10.92
   5   5 -18   -0.31   10.75
  -5   5  18   16.04   15.27
   5  -5 -19   13.01   13.70
  -5  -5  19   -5.25   13.63
  -5   5  19    7.39   18.44
   5   5 -19    0.08   13.15
  -5  -6   1    0.62   10.08
  -5  -6   2   41.99    8.10
  -5  -6   3    0.99   12.96
   5  -6  -4   49.32   18.53
  -5   6   4   48.75   19.56
   5   6  -4  135.70   15.16
  -5  -6   4   98.29   14.66
  -5   6   5   10.35   14.58
   5  -6  -5    9.73   13.92
   5   6  -5   12.80    9.90
  -5  -6   5   21.85   13.57
   5   6  -6   24.35   13.90
   5  -6  -6   22.15   14.02
  -5   6   6   16.24   17.56
  -5  -6   6   24.15    9.81
  -5  -6   7   72.12   10.97
  -5   6   7   68.47   15.52
   5   6  -7  102.91   14.69
   5  -6  -7   77.16   15.10
   5   6  -8    4.96    9.61
  -5  -6   8    0.85    9.61
   5  -6  -8    5.73   13.20
  -5   6   8    1.08    9.65
   5  -6  -9   -2.07   13.23
  -5   6   9    4.94   13.38
   5   6  -9    0.82   13.31
  -5  -6   9    7.25   13.27
   5  -6 -10    9.30    9.49
   5   6 -10   13.44    9.23
  -5  -6  10    7.91    9.56
  -5   6  10    6.11    9.57
   5   6 -11   25.67    9.52
  -5   6  11    4.52    9.48
   5  -6 -11   20.07   13.34
  -5  -6  11    0.31    9.91
  -5  -6  12    7.02    9.13
   5   6 -12    8.96    8.69
   5  -6 -12   -0.67    8.95
  -5   6  12   -4.69    9.10
  -5   6  13   -3.00    8.82
  -5  -6  13   -5.70    9.08
   5  -6 -13    3.45    8.87
   5   6 -13    2.41    8.71
  -5  -6  14   -4.51   12.82
   5   6 -14   -0.10    8.85
  -5   6  14    6.85   12.45
   5  -6 -14    4.45   12.82
   5   6 -15   -3.87   10.64
  -5   6  15    1.04   10.76
   5  -6 -15   -1.30   11.22
   5   6 -16    2.12   10.60
   5  -6 -16   -2.69   11.34
  -5   6  16    8.52   10.88
  -5  -6  16   -6.81   11.19
  -5  -6  17   -3.51   15.56
  -5   6  17   10.51   15.30
   5  -6 -17    2.08   11.23
   5  -6 -18    5.31   16.04
  -5   6  18   -5.97   10.99
   5   6 -18   -2.56   10.94
  -5  -6  18    3.66   11.35
  -5   6  19   -2.35   13.29
  -5  -6  19   -8.85   13.99
   5   6 -19    7.22   13.15
   5  -6 -19    5.15   13.76
  -5  -7   1    4.47    9.05
  -5  -7   2   47.74    9.81
  -5  -7   3    8.53   13.04
   5  -7  -4    0.40   18.70
  -5  -7   4    0.89   13.31
  -5   7   5   -1.68   14.41
   5  -7  -5   -2.49   16.64
  -5  -7   5    2.06    9.49
   5   7  -5   -5.71   13.85
   5   7  -6   -1.78   13.57
   5  -7  -6    0.85   16.60
  -5  -7   6   -0.43   13.36
  -5   7   6    3.12   14.22
  -5   7   7   -1.46   13.80
   5   7  -7    6.06   13.58
   5  -7  -7    0.61   13.50
  -5  -7   7    7.28   13.45
  -5   7   8    2.48   13.48
   5  -7  -8   -4.42   13.23
   5   7  -8    0.08    9.48
  -5  -7   8    0.43   13.06
   5   7  -9   20.41    9.60
  -5   7   9   10.40   13.67
   5  -7  -9    2.80   13.48
  -5  -7   9   13.80    9.67
  -5  -7  10   10.78   13.15
  -5   7  10    4.56   13.56
   5   7 -10   14.76    9.44
   5  -7 -10    9.04   13.26
   5  -7 -11   -1.28   13.13
  -5   7  11   -1.30   12.82
  -5  -7  11   -4.87   12.94
   5   7 -11    4.74   12.54
   5   7 -12   -1.44    8.77
   5  -7 -12   -7.24   12.79
  -5   7  12   -1.76   12.70
  -5  -7  12   -4.77   12.77
  -5  -7  13   -1.77   12.59
  -5   7  13    0.92   12.36
   5  -7 -13   -1.42   12.81
   5   7 -13   -4.97    8.82
  -5  -7  14    3.84    8.83
   5   7 -14   -6.20    8.54
  -5   7  14    2.85   13.72
   5  -7 -14    6.39   14.27
   5  -7 -15   -0.54   15.84
  -5   7  15    1.32   15.11
  -5  -7  15   -3.99   11.32
   5   7 -16   -1.99   10.60
  -5  -7  16   -3.83   15.99
  -5   7  16    3.19   10.90
   5  -7 -16   -4.41   11.33
   5  -7 -17   -0.93   11.30
  -5   7  17   -6.18   15.32
  -5  -7  17    0.37   11.11
   5  -7 -18    6.45   16.17
   5   7 -18    5.18   10.61
  -5   7  18    4.33   10.81
  -5  -7  18   -0.24   15.92
  -5  -7  19    8.24   14.00
   5  -7 -19    6.08   13.93
  -5   7  19   11.88   13.06
   5   7 -19   13.76   12.96
  -5  -8   1   32.28   13.34
  -5  -8   2   14.91   13.16
  -5  -8   3   -0.14   13.04
  -5  -8   4   40.67    9.98
   5  -8  -4   21.71   21.94
   5   8  -5    2.84   13.58
   5  -8  -5    4.87   16.61
  -5   8   5    3.30   17.15
  -5  -8   5   11.44   13.18
   5   8  -6   36.78   13.93
  -5   8   6   17.87   14.57
  -5  -8   6   24.28    9.76
   5  -8  -6   22.48   17.04
  -5  -8   7   96.53   10.91
   5   8  -7  103.96   14.89
   5  -8  -7   67.97   15.08
  -5   8   7   79.26   15.82
  -5  -8   8   -0.52    9.42
   5  -8  -8    0.84   13.07
   5   8  -8   -1.16    9.48
  -5   8   8    3.90   13.76
  -5   8   9   -0.62   13.70
   5   8  -9   -5.05    9.47
  -5  -8   9    3.95   13.28
   5  -8  -9   -0.30   13.19
   5  -8 -10    5.87   13.55
  -5   8  10    6.46   13.32
   5   8 -10    6.61    9.44
  -5  -8  10    9.79    9.30
   5  -8 -11   -5.78    9.06
  -5   8  11    1.86    9.14
   5   8 -11   12.39   12.56
  -5  -8  11   -5.03    9.32
   5   8 -12   -6.77   12.37
  -5   8  12    9.98   12.48
   5  -8 -12    2.53    8.91
  -5  -8  12   -1.60    8.96
   5  -8 -13    5.56    9.13
  -5   8  13    3.93   12.61
  -5  -8  13    0.53    9.29
   5   8 -13   11.03    8.93
  -5   8  14    4.97   15.45
   5  -8 -14   -1.76   11.16
  -5  -8  14    5.04   11.11
   5  -8 -15   14.72   15.84
  -5   8  15   15.75   15.33
  -5  -8  15    5.89   11.29
   5  -8 -16    7.90   15.77
  -5   8  16   -0.62   15.37
   5   8 -16    1.20   10.56
  -5  -8  16   -2.69   15.92
  -5  -8  17  -10.45   11.35
  -5   8  17   -3.81   10.81
   5  -8 -17   -0.35   11.39
   5   8 -18   -0.60   10.84
   5  -8 -18    6.93   17.80
  -5   8  18    0.81   17.09
  -5  -8  18  -13.88   17.79
  -5  -9   1   -0.92    9.14
  -5  -9   2   27.12   13.18
  -5  -9   3   34.75   13.31
  -5  -9   4   51.70   10.07
   5  -9  -4   23.36   22.23
   5  -9  -5    9.46   16.57
  -5  -9   5    8.07   13.33
   5   9  -5   10.53    9.57
   5  -9  -6   24.65   14.11
   5   9  -6   33.54   10.04
  -5  -9   6   22.21    9.97
  -5   9   6   20.38   14.59
   5   9  -7    3.13   13.57
  -5   9   7   -0.03   14.18
  -5  -9   7   -3.85    9.44
   5  -9  -7    7.66   12.99
  -5   9   8   -0.50   14.27
   5   9  -8    9.98    9.62
  -5  -9   8    2.50   13.32
   5  -9  -8    9.01    9.42
   5  -9  -9   37.23   14.43
   5   9  -9   69.18   10.43
  -5  -9   9   44.74   10.32
  -5   9   9   35.53   10.66
   5   9 -10    0.53   13.20
  -5  -9  10   11.69   12.96
  -5   9  10    4.48   13.53
   5  -9 -10   -2.37   13.11
  -5   9  11   -1.60   13.17
   5  -9 -11    1.36   12.93
   5   9 -11    4.19    8.85
  -5  -9  11   10.10    9.00
  -5   9  12   -0.65    9.10
   5   9 -12    4.24   12.27
  -5  -9  12  -13.90    9.06
   5  -9 -12    2.33   12.88
   5  -9 -13   18.70   13.07
   5   9 -13   22.71   12.29
  -5   9  13   14.88   12.78
  -5  -9  13    7.63    9.29
  -5   9  14   14.73   16.01
   5  -9 -14   13.56   11.56
  -5  -9  14   16.62   11.25
  -5  -9  15   -1.31   11.09
  -5   9  15   -0.41   15.33
   5  -9 -15   -2.59   11.13
  -5   9  16   -3.17   15.41
  -5  -9  16   -1.08   15.92
   5  -9 -16    9.57   15.92
   5   9 -16    5.67   10.65
  -5   9  17    0.20   15.35
  -5  -9  17    1.30   11.25
   5  -9 -17    5.54   11.13
   5  -9 -18  -26.68   19.58
  -5   9  18  -16.38   13.59
   5   9 -18   -1.19   12.82
  -5  -9  18    1.06   19.29
  -5 -10   1  138.55   14.24
  -5 -10   2   -4.28    9.11
  -5 -10   3    7.97    9.21
   5 -10  -4    5.97   23.42
  -5 -10   4    9.07    9.38
   5 -10  -4    4.27   21.75
   5  10  -5   22.33    9.88
  -5 -10   5    9.31   13.47
   5 -10  -5    7.64   16.78
  -5  10   6   -0.01   13.91
   5 -10  -6    3.85   13.16
   5  10  -6   -3.78    9.79
  -5 -10   6    0.49    9.33
  -5  10   7    1.92   14.19
  -5 -10   7    6.07   12.95
   5  10  -7   -7.54   13.30
   5 -10  -7    4.47   12.93
   5  10  -8   13.72    9.67
   5 -10  -8   12.79   13.50
  -5 -10   8   18.71   13.09
  -5  10   8   11.05   14.38
  -5 -10   9   -1.88    9.39
  -5  10   9    1.07   13.58
   5 -10  -9    0.94    9.25
   5  10  -9    0.58    9.17
  -5 -10  10   35.82   13.43
   5  10 -10   37.93   13.71
  -5  10  10   30.08   14.59
   5 -10 -10   23.42   13.90
   5 -10 -11   -1.25   12.73
  -5  10  11    1.41   13.18
  -5 -10  11   -6.96    9.17
   5  10 -11   -1.89    8.93
   5  10 -12   35.02   12.86
   5 -10 -12   17.46    9.86
  -5  10  12   20.03   13.40
  -5 -10  12   16.86    9.62
  -5  10  13    1.36    9.06
  -5 -10  13    2.91    8.93
   5  10 -13   10.57   12.24
   5 -10 -13    8.43   12.68
  -5 -10  14    5.03   10.98
   5 -10 -14   -5.20   15.87
  -5  10  14   -4.62   15.61
   5 -10 -15   -1.21   11.26
  -5 -10  15    6.51   15.48
   5  10 -15   -6.31   10.43
  -5  10  15   -2.11   15.39
  -5 -10  16    7.04   15.63
  -5  10  16    8.29   15.55
   5  10 -16    1.40   10.50
   5 -10 -16    0.15   15.87
  -5 -10  17   -1.64   11.31
   5 -10 -17    1.43   11.53
  -5  10  17   -1.67   15.64
   5 -10 -18   12.30   19.22
  -5  10  18    7.31   18.88
  -5 -10  18    9.16   19.29
   5  10 -18   -1.45   12.82
  -5 -11   1   -2.51   12.91
  -5 -11   2    6.89    9.19
  -5 -11   3   63.16   10.14
   5 -11  -4    4.11   19.28
   5 -11  -4    3.38   18.90
  -5 -11   4    7.76   13.02
   5  11  -5    3.61   13.73
   5 -11  -5    6.49   13.35
  -5 -11   5   -2.62   13.29
  -5 -11   6    9.75    9.49
   5  11  -6   20.50    9.77
   5 -11  -6   10.51   16.27
   5  11  -7    1.55   13.54
  -5  11   7   -4.15   13.90
   5 -11  -7   -5.38   13.24
  -5 -11   7    0.89    9.16
  -5  11   8   16.07   14.35
  -5 -11   8   11.15   13.26
   5 -11  -8   16.57   13.69
   5  11  -8   36.94    9.85
   5  11  -9   10.61    9.26
  -5 -11   9   -0.12    9.13
  -5  11   9    4.78   13.78
   5 -11  -9    0.54    9.41
  -5  11  10   16.74   14.49
   5  11 -10   52.95   13.41
  -5 -11  10   39.85   13.23
   5 -11 -10   28.31   10.22
   5  11 -11    2.25    8.80
   5 -11 -11    8.09   12.84
  -5 -11  11   -0.03    8.93
  -5  11  11   -0.70   13.05
   5  11 -12   -2.00    8.62
  -5 -11  12   -3.60    8.76
   5 -11 -12    7.55   12.59
  -5  11  12    2.65   12.98
  -5 -11  13    8.44   11.03
  -5  11  13    9.77   11.11
   5 -11 -13    5.91   11.68
   5 -11 -14   -2.97   15.99
  -5  11  14    0.41   15.62
  -5 -11  14   -2.96   11.11
  -5 -11  15   17.46   15.36
   5  11 -15    0.39   10.34
   5 -11 -15   -3.96   11.53
  -5  11  15   -1.92   11.22
  -5  11  16   -1.65   11.07
   5 -11 -16    4.52   15.89
   5  11 -16   -0.36   10.46
  -5 -11  16    2.29   15.37
  -5  11  17   -7.85   11.06
  -5 -11  17    6.05   11.16
   5 -11 -17    3.85   11.27
  -5 -11  18  -14.53   13.86
   5 -11 -18   -7.93   19.56
   5  11 -18   -2.61   12.79
  -5  11  18   -1.50   13.62
  -5 -12   1   12.30    9.30
  -5 -12   2    0.87   12.69
  -5 -12   3   -0.72   13.00
  -5 -12   4   30.73    9.58
   5 -12  -4   15.22   17.00
   5 -12  -4   16.02   16.75
   5 -12  -5    7.25   15.85
  -5 -12   5    2.53    9.32
   5  12  -6    6.45   10.04
  -5 -12   6   14.81    9.27
   5 -12  -6   12.59   13.21
   5  12  -7   16.33   13.62
   5 -12  -7   15.37   13.49
  -5 -12   7    8.19    9.57
  -5 -12   8   23.44   13.07
  -5  12   8   13.94   14.07
   5 -12  -8   11.69    9.79
   5  12  -8   22.15    9.67
   5 -12  -9    5.58    9.31
  -5  12   9    8.98    9.71
   5  12  -9   16.18   12.97
  -5 -12   9   12.33    9.05
   5  12 -10    9.97   12.87
  -5 -12  10   12.93   12.66
  -5  12  10    2.27    9.62
   5 -12 -10    2.26   12.70
   5  12 -11    0.45    9.02
  -5  12  11   -1.00   13.02
   5 -12 -11    3.34   12.67
  -5 -12  11   -3.48    8.81
  -5 -12  12    4.02    8.67
   5  12 -12   15.40    8.54
  -5  12  12   -5.52    9.13
   5 -12 -12    2.72    8.98
  -5  12  13    6.18   15.72
  -5 -12  13   10.17   10.77
   5 -12 -13   -3.31   15.79
   5  12 -14   -2.28   10.60
  -5 -12  14   -0.69   10.82
  -5  12  14   -2.01   15.72
   5 -12 -14    0.99   11.11
  -5 -12  15    2.09   10.85
   5 -12 -15    0.96   15.64
  -5  12  15   -0.45   11.06
   5  12 -15   -4.16   10.39
   5 -12 -16  -16.00   16.01
  -5  12  16    7.61   10.88
   5  12 -16   10.29   10.33
  -5 -12  16   16.78   15.32
  -5  12  17   -4.60   15.77
  -5 -12  17  -13.14   11.25
   5 -12 -17   -0.66   11.27
   5  12 -18   -2.15   12.91
  -5 -13   1   22.55    9.48
  -5 -13   2    2.14    9.10
  -5 -13   3  120.57   14.09
  -5 -13   4   17.73   12.94
   5 -13  -4    7.68   16.05
   5 -13  -4    5.32   16.54
   5 -13  -5    3.42   16.03
  -5 -13   5   -3.98   12.83
  -5 -13   6   -4.67   13.03
   5 -13  -6    0.60   13.17
   5  13  -6    5.55   13.48
   5 -13  -7    1.42   13.33
   5  13  -7    8.58   13.31
  -5 -13   7   -8.11    9.25
  -5 -13   8   18.19    9.33
   5 -13  -8    5.34   13.45
   5  13  -8   21.89    9.60
   5  13  -9   -1.89   12.91
  -5  13   9   -0.54   13.35
   5 -13  -9    2.55   12.83
  -5 -13   9    2.23    8.83
   5 -13 -10   33.98   13.64
  -5 -13  10   25.56   13.07
   5  13 -10   60.14   13.25
  -5  13  10   22.13   14.09
  -5 -13  11    7.94    8.51
  -5  13  11    7.17   12.96
   5  13 -11    1.33    8.74
   5 -13 -11    0.46    9.02
   5 -13 -12    2.11   12.89
  -5  13  12    4.60   13.21
   5  13 -12   28.02    8.71
  -5 -13  12    8.92    8.90
  -5 -13  13    3.35   10.70
   5 -13 -13   -3.93   15.82
   5  13 -13    3.21   10.61
  -5  13  13    4.46   15.88
   5  13 -14    1.92   10.60
  -5  13  14   11.82   15.53
  -5 -13  14  -11.36   10.91
   5 -13 -14    0.41   11.28
   5  13 -15   16.05   10.47
  -5  13  15    3.14   11.16
   5 -13 -15   -1.82   16.10
  -5 -13  15    5.23   11.24
   5  13 -16   -0.96   10.44
   5 -13 -16    0.39   15.70
  -5  13  16   -5.00   15.76
  -5 -13  16    1.11   15.41
  -5 -13  17   -6.78   19.03
  -5  13  17    6.99   18.93
   5 -13 -17    1.82   13.61
  -5 -14   1   61.38   10.07
  -5 -14   2    5.97    8.94
   5 -14  -3   -0.12   18.69
  -5 -14   3    1.96    9.03
   5 -14  -3   -0.84   18.35
   5 -14  -4    7.97   16.58
  -5 -14   4   14.04    9.15
   5 -14  -4    9.64   16.46
  -5 -14   5   12.32    9.21
   5 -14  -5    1.31   13.78
  -5 -14   6    3.41   12.86
   5  14  -6   12.85   13.24
   5 -14  -6    0.78   13.14
   5  14  -7   14.57    9.21
   5 -14  -7    3.60   13.19
  -5 -14   7   17.05   12.65
  -5 -14   8   -8.54    9.16
   5  14  -8   -6.92    9.34
   5 -14  -8    6.47   13.10
   5  14  -9  -10.94    9.18
  -5 -14   9   -3.86   12.43
   5 -14  -9    2.98   12.81
  -5  14  10    0.23    9.62
  -5 -14  10    7.12    9.14
   5  14 -10   20.82   12.77
   5 -14 -10    9.61    9.36
  -5 -14  11    9.70    8.54
   5  14 -11    4.98    8.72
   5 -14 -11   -0.81   12.79
  -5  14  11   -0.10    9.07
  -5 -14  12    2.25   10.75
  -5  14  12    3.39   15.99
   5 -14 -12    1.78   15.93
   5  14 -12    9.08   10.67
   5  14 -13   10.42   10.81
   5 -14 -13    6.36   11.29
  -5 -14  13    7.57   15.17
  -5  14  13   10.12   15.90
  -5 -14  14    3.10   10.87
   5  14 -14    4.91   10.48
   5 -14 -14    6.33   11.07
  -5  14  14    1.46   15.60
  -5 -14  15   -5.88   11.00
  -5  14  15    3.56   10.79
   5 -14 -15   -0.89   15.65
   5  14 -15  -10.24   10.39
   5  14 -16    7.02   10.42
  -5 -14  16   -0.26   10.91
   5 -14 -16    2.66   15.64
  -5  14  16    1.35   15.59
  -5 -14  17    3.14   19.01
   5 -14 -17    0.98   13.67
  -5  14  17   -5.14   13.68
   5 -15  -1    2.75   21.71
  -5 -15   1   10.05    8.98
  -5 -15   2   -2.11    8.88
   5 -15  -2    0.41   18.78
   5 -15  -2    0.20   19.16
   5 -15  -3    5.06   15.82
   5 -15  -3    5.88   16.84
  -5 -15   3   18.69    8.83
  -5 -15   4   34.29   12.91
   5 -15  -4   15.85   17.56
   5 -15  -4   30.30   16.44
  -5 -15   5    0.63   12.57
   5 -15  -5    8.27   16.12
   5 -15  -5   -0.63   16.50
   5  15  -6    6.55    8.97
  -5 -15   6    1.29    8.77
   5 -15  -6   -4.91   16.34
   5 -15  -7    2.45   13.09
  -5 -15   7    7.21    8.94
   5  15  -7    7.00    9.02
   5 -15  -8    2.69   13.02
   5  15  -8   -1.35    8.97
  -5 -15   8   -8.60   12.50
   5  15  -9   20.88    9.33
  -5 -15   9   20.42    9.03
   5 -15  -9   10.65   13.05
   5  15 -10    1.86   12.45
   5 -15 -10    2.03   12.71
  -5 -15  10   -2.27    8.61
  -5 -15  11    9.01   13.68
  -5  15  11   -3.02   14.42
   5 -15 -11   -0.59   14.26
   5  15 -11   -3.04    8.68
   5 -15 -12    4.37   11.32
  -5  15  12    6.30   15.90
  -5 -15  12   -0.59   15.14
   5  15 -12   13.24   10.67
  -5  15  13    6.31   15.59
   5  15 -13    2.10   10.72
  -5 -15  13   -8.34   15.04
   5 -15 -13    2.78   11.00
   5  15 -14   -9.28   10.47
  -5 -15  14    4.89   14.99
   5 -15 -14    1.08   15.80
  -5  15  14   -4.54   15.72
  -5  15  15    0.04   11.04
   5 -15 -15    2.64   15.59
  -5 -15  15  -18.86   15.56
   5  15 -15    0.97   10.51
   5 -15 -16    0.92   17.37
   5  15 -16   -1.09   10.27
  -5  15  16    0.19   17.35
  -5 -15  16   -0.57   11.02
  -5  15  17   -3.19   13.66
  -5 -16   1   16.17    9.31
   5 -16  -1   18.25   19.92
   5 -16  -1   16.14   19.02
  -5 -16   2    4.32    9.16
   5 -16  -2    8.76   16.73
   5 -16  -2    6.31   16.25
  -5 -16   3   -1.92   12.65
   5 -16  -3   -4.67   15.74
   5 -16  -3    2.54   16.49
   5 -16  -4   -0.27   13.34
   5 -16  -4   -1.10   15.96
  -5 -16   4   -8.14   12.53
   5 -16  -5   35.04   17.47
   5 -16  -5   34.61   13.66
  -5 -16   5   41.19    9.71
   5 -16  -6   -4.39   13.38
  -5 -16   6  -11.40    8.94
  -5 -16   7    6.61   12.35
   5 -16  -7   -1.36   13.36
   5  16  -7   -0.31    9.28
   5 -16  -8   -3.59   12.94
   5  16  -8   -3.87    9.01
  -5 -16   8    4.45    8.80
  -5 -16   9   -0.40    8.73
   5  16  -9   -7.29    8.99
   5 -16  -9   -2.85    8.92
  -5 -16  10   13.83   12.18
   5  16 -10   28.50   12.61
   5 -16 -10   10.90    9.56
   5  16 -11    1.68   10.84
  -5 -16  11    2.77   10.62
   5 -16 -11    3.77   11.02
   5  16 -12   10.96   10.81
  -5 -16  12   10.43   10.67
   5 -16 -12    4.55   11.22
  -5  16  12    1.57   10.97
  -5 -16  13    6.21   10.86
  -5  16  13    0.69   15.74
   5 -16 -13    5.76   15.72
   5  16 -13   17.05   10.50
  -5 -16  14    6.83   10.58
   5  16 -14   -1.86   10.56
   5 -16 -14    1.18   15.61
  -5  16  14   -2.53   15.50
  -5 -16  15  -10.83   11.04
   5 -16 -15   -0.36   15.59
  -5  16  15    5.61   15.31
   5  16 -15    0.01   10.66
   5  16 -16   -7.12   12.75
  -5  16  16   -9.20   13.54
   5 -16 -16   11.82   18.77
  -5 -16  16   -2.57   18.66
   5 -17  -1   15.39   16.25
   5 -17  -1   19.76   16.42
  -5 -17   1   15.10    9.21
   5 -17  -2   40.79   17.52
   5 -17  -2   27.74   16.74
  -5 -17   2   45.04    9.36
  -5 -17   3   29.26   12.64
   5 -17  -3    9.90   13.12
   5 -17  -3   12.17   13.97
  -5 -17   4    8.35    8.99
   5 -17  -4    9.55   12.91
   5 -17  -4    7.52   13.77
  -5 -17   5   -4.88    8.89
   5 -17  -5   -1.55   13.17
   5 -17  -5   -0.69   15.69
  -5 -17   6   -0.51   12.41
   5 -17  -6   -1.27   13.00
  -5 -17   7   11.45    8.87
   5  17  -7   14.81   12.87
   5 -17  -7    2.26   13.16
   5  17  -8    4.70    9.14
  -5 -17   8   15.56   12.23
   5 -17  -8    3.25   12.86
   5  17  -9    6.86    9.11
   5 -17  -9   11.26   12.80
  -5 -17   9    7.21   12.23
   5 -17 -10    6.03   15.62
   5  17 -10    5.52   15.53
  -5 -17  10   -0.64   10.78
   5 -17 -11    2.24   15.58
   5  17 -11    2.31   10.79
  -5 -17  11   -3.49   10.78
   5 -17 -12   -0.54   15.80
   5  17 -12   12.40   10.51
  -5 -17  12   -8.94   10.81
  -5  17  13   -7.35   15.42
   5 -17 -13   -2.79   15.67
  -5 -17  13    4.00   10.64
  -5  17  14   -2.58   15.48
   5 -17 -14   -1.35   15.53
  -5 -17  14   -1.58   10.70
   5  17 -14    7.40   10.41
  -5 -17  15   -1.55   10.79
  -5  17  15   -7.62   15.68
   5  17 -15    3.30   10.30
   5 -17 -15   -3.30   15.53
   5  17 -16  -14.51   12.92
   5 -17 -16  -10.21   19.15
  -5  17  16   -5.52   18.95
  -5 -17  16    0.48   13.19
   5 -18  -1   14.16   16.03
   5 -18  -1   10.35   13.25
  -5 -18   1    9.14   12.70
  -5 -18   2   10.70    8.92
   5 -18  -2    8.21   12.89
   5 -18  -2    7.06   15.86
   5 -18  -3    3.22   12.55
  -5 -18   3   -0.86   12.15
   5 -18  -3    4.79   12.51
   5 -18  -4   -1.21   12.61
  -5 -18   4   -1.86    8.63
   5 -18  -4    3.40   12.71
  -5 -18   5   -6.36   12.25
   5 -18  -5    1.67   12.67
   5 -18  -5    3.07   12.49
   5 -18  -6    6.66   12.69
  -5 -18   6    5.34    8.54
   5 -18  -7   -0.98   12.71
  -5 -18   7   -5.60   11.99
  -5 -18   8   12.31    8.48
   5 -18  -8    0.69   12.86
   5  18  -8   10.06   12.74
   5 -18  -9    7.94   14.44
  -5 -18   9    0.41   10.91
   5  18  -9   31.48   11.14
   5  18 -10    7.74   15.47
  -5 -18  10    9.68   14.98
   5 -18 -10    0.62   15.72
  -5 -18  11   20.30   15.13
   5  18 -11   16.36   10.91
   5 -18 -11    2.96   15.72
  -5 -18  12    9.40   14.85
   5 -18 -12    7.26   15.33
   5  18 -12   -1.58   10.79
  -5 -18  13    1.85   15.05
   5 -18 -13   -0.27   15.30
   5  18 -14    3.77   10.90
  -5 -18  14    3.15   15.40
   5 -18 -14   -6.86   15.84
  -5 -18  15    8.98   18.21
   5  18 -15   -0.75   12.88
   5 -18 -15   -0.06   13.30
  -5  18  15   -8.39   18.73
  -5 -19   1    3.35   12.26
   5 -19  -1    8.76   15.44
   5 -19  -1    3.86   12.51
   5 -19  -2    2.21   12.40
   5 -19  -2    0.09   15.47
  -5 -19   2   -1.60    8.52
  -5 -19   3   -6.04   11.99
   5 -19  -3    6.30   12.18
   5 -19  -3    3.02   12.24
   5 -19  -4    4.62   12.53
   5 -19  -4    7.48   12.49
  -5 -19   4    9.30    8.77
  -5 -19   5  -10.50   12.10
   5 -19  -5    1.85   12.38
   5 -19  -5    3.39   12.35
   5 -19  -6   13.83   12.77
  -5 -19   6   15.14    8.62
   5 -19  -6   11.83   12.66
  -5 -19   7   11.43    8.47
   5 -19  -7   -2.98   12.78
   5  19  -8   -3.47   14.30
   5 -19  -8    7.65   11.23
  -5 -19   8   10.05   13.71
   5  19  -9   11.89   10.85
   5 -19  -9   -4.28   15.59
  -5 -19   9   -4.04   10.72
  -5 -19  10   -3.70   10.52
   5 -19 -10   -0.02   11.01
   5  19 -10   -7.73   15.55
  -5 -19  11    7.49   10.52
   5  19 -11    5.36   10.67
   5 -19 -11    0.05   15.45
   5 -19 -12   -0.40   15.36
   5  19 -12    0.04   10.78
  -5 -19  12    9.96   10.50
  -5 -19  13    1.10   10.68
   5 -19 -13   13.13   15.18
   5  19 -13   -3.77   14.97
   5 -19 -14   -2.67   10.79
  -5 -19  14   -0.30   10.61
   5 -19 -15   -1.53   13.22
   5  19 -15   13.91   12.77
  -5 -19  15  -11.32   13.04
  -5 -20   1   -9.64    8.52
   5 -20  -1   -3.64   15.45
   5 -20  -1   -1.75   14.93
   5 -20  -2   11.27   12.78
   5 -20  -2   12.27   12.45
  -5 -20   2   21.64    8.80
   5 -20  -3    0.48   12.08
   5 -20  -3    4.09   12.34
  -5 -20   3   -5.86   11.85
   5 -20  -4    0.67   15.42
  -5 -20   4   10.32    8.39
   5 -20  -4    0.85   12.42
   5 -20  -5    0.15   12.06
   5 -20  -5    6.68   12.22
  -5 -20   5    3.52   11.94
   5 -20  -6   -1.35   12.17
  -5 -20   6   -4.79    8.45
   5 -20  -6    1.74   12.18
  -5 -20   7   48.79   11.15
   5 -20  -7   29.70   16.41
   5  20  -8   -0.26   10.82
  -5 -20   8   -5.43   14.91
   5 -20  -8    0.99   15.35
   5 -20  -9   -0.27   15.23
   5  20  -9    1.91   15.42
  -5 -20   9   -1.58   14.86
  -5 -20  10    1.41   14.77
   5 -20 -10    4.66   15.31
   5  20 -10   -1.89   10.93
   5  20 -11   23.18   11.28
   5 -20 -11   13.96   15.71
  -5 -20  11   13.17   11.11
  -5 -20  12   -2.00   10.76
   5  20 -12  -14.76   15.42
   5 -20 -12    1.72   15.23
  -5 -20  13    7.48   10.41
   5 -20 -13   -1.12   10.94
   5  20 -13   -0.71   15.03
  -5 -20  14   25.13   18.19
   5 -20 -14   -3.85   13.30
  -5 -21   1   27.76    8.67
   5 -21  -1   19.56   15.34
   5 -21  -1   14.86   16.02
   5 -21  -2   14.67   15.84
  -5 -21   2   13.11   12.10
   5 -21  -2   18.20   12.60
   5 -21  -3    0.10   14.38
  -5 -21   3    0.70   11.81
   5 -21  -3   -0.33   12.46
   5 -21  -4   11.70   12.63
   5 -21  -4   10.20   12.26
  -5 -21   4   21.31    8.71
  -5 -21   5    8.46    8.78
   5 -21  -5   13.91   13.70
   5 -21  -5   13.25   12.48
   5 -21  -6    0.39   14.80
  -5 -21   6   -5.26   14.78
   5 -21  -6   -0.24   14.88
   5 -21  -7   -2.27   15.01
   5 -21  -7    2.06   14.73
  -5 -21   7    5.63   10.36
  -5 -21   8   -5.06   10.47
   5 -21  -8    0.12   15.23
   5  21  -9   50.42   16.04
  -5 -21   9   31.96   11.08
   5 -21  -9   26.17   11.56
   5  21 -10    5.00   11.07
  -5 -21  10   -2.81   15.06
   5 -21 -10    3.61   14.88
  -5 -21  11    0.99   15.03
   5  21 -11   -4.17   10.97
   5 -21 -11    0.79   15.13
   5  21 -12    3.17   15.26
  -5 -21  12    2.71   15.04
   5 -21 -12   -3.95   15.36
   5  21 -13  -14.42   16.86
   5 -21 -13   -2.54   13.05
  -5 -21  13    3.27   10.61
  -5 -21  14   -1.13   12.95
  -5 -22   1    3.85    8.40
   5 -22  -1    6.43   11.86
   5 -22  -1    3.12   12.46
   5 -22  -2   -1.47   12.56
   5 -22  -2    3.25   13.17
  -5 -22   2   -5.18   13.27
   5 -22  -3   -0.63   18.98
  -5 -22   3   -5.17   10.45
   5 -22  -3    1.99   14.56
  -5 -22   4    6.74   10.34
   5 -22  -4    9.38   17.84
   5 -22  -4   -0.67   15.18
   5 -22  -5   21.61   15.78
  -5 -22   5   22.31   10.75
   5 -22  -5   29.58   15.27
   5 -22  -6    2.20   14.92
  -5 -22   6    7.23   14.41
   5 -22  -6   -0.94   14.51
   5 -22  -7   -6.21   14.75
   5 -22  -7   -2.81   10.53
  -5 -22   7    2.31   14.88
   5 -22  -8   -5.89   14.94
  -5 -22   8    1.89   10.59
   5  22  -9    1.60   10.92
   5 -22  -9   -4.84   14.91
  -5 -22   9   -4.18   10.92
  -5 -22  10    2.41   10.63
   5 -22 -10   -6.39   15.02
   5  22 -10    6.46   10.80
  -5 -22  11   -8.10   10.80
   5  22 -11   -5.81   15.37
   5 -22 -11    2.07   14.76
   5 -22 -12   -8.26   15.16
   5  22 -12   -3.38   16.87
  -5 -22  12    7.20   10.56
   5 -22 -13   -0.47   18.08
  -5 -22  13   -4.84   13.09
   5  22 -13  -11.97   18.74
   5 -23  -1   10.38   15.67
   5 -23  -1   11.82   14.72
  -5 -23   1   12.93   14.45
   5 -23  -2    5.59   14.33
   5 -23  -2    1.23   15.46
  -5 -23   2    6.96   10.07
   5 -23  -3    7.14   14.51
  -5 -23   3    2.33   10.26
   5 -23  -3   -1.49   15.64
  -5 -23   4    7.01   10.34
   5 -23  -4    4.43   14.68
   5 -23  -4    3.45   10.98
   5 -23  -5    8.92   15.36
  -5 -23   5   15.10   10.58
   5 -23  -5    9.39   14.65
   5 -23  -6    2.56   14.77
  -5 -23   6   14.90   14.59
   5 -23  -6    2.39   14.36
   5 -23  -7    0.74   14.66
   5 -23  -7   -3.86   14.54
  -5 -23   7   -3.92   14.77
   5 -23  -8    1.74   14.55
  -5 -23   8    5.39   14.88
   5 -23  -8    4.15   14.22
   5 -23  -9   -1.15   14.97
  -5 -23   9    7.56   10.86
  -5 -23  10   -3.39   10.96
   5 -23 -10   -1.17   10.47
   5  23 -10   -7.88   11.04
  -5 -23  11   -9.46   10.86
   5  23 -11   -6.21   15.42
   5 -23 -11    0.68   14.80
   5 -23 -12    0.74   12.74
   5  23 -12   -1.06   18.53
  -5 -23  12  -11.05   13.02
  -5 -24   1    9.81   10.15
   5 -24  -1    0.34   11.18
   5 -24  -1   -0.41   10.29
   5 -24  -2   -1.39   15.76
  -5 -24   2    3.36   10.16
   5 -24  -2    2.84   14.33
   5 -24  -3    5.63   15.31
   5 -24  -3    0.96   14.44
  -5 -24   3   -0.06   10.29
  -5 -24   4  -11.24   10.36
   5 -24  -4    2.71   14.45
   5 -24  -4   -7.46   15.25
   5 -24  -5    4.46   14.28
  -5 -24   5    9.98   10.35
   5 -24  -5    0.42   14.99
   5 -24  -6   -4.20   14.56
   5 -24  -6    3.54   10.35
  -5 -24   6   -5.42   14.73
   5 -24  -7    0.78   14.50
  -5 -24   7    1.31   14.90
   5 -24  -7   -1.04   14.37
   5 -24  -8    1.09   14.45
  -5 -24   8   -7.53   14.78
   5 -24  -8   -4.71   14.44
  -5 -24   9   10.96   15.21
   5 -24  -9    4.21   14.33
   5 -24 -10   -2.64   10.46
  -5 -24  10    4.83   15.24
  -5 -24  11   -7.43   18.49
   5 -24 -11   -9.53   17.92
   5  24 -11  -14.35   18.87
   5 -25  -1   -0.74   15.90
   5 -25  -1    1.61   14.44
  -5 -25   1    1.90   10.23
   5 -25  -2   -0.12   14.41
  -5 -25   2    2.15   10.18
   5 -25  -2    1.50   15.53
   5 -25  -3   12.09   14.56
  -5 -25   3   12.48   10.43
   5 -25  -3   14.38   15.37
   5 -25  -4    1.85   15.09
   5 -25  -4    0.15   14.15
  -5 -25   4   -2.02   10.28
  -5 -25   5  -14.72   14.77
   5 -25  -5    0.94   10.11
   5 -25  -5    3.22   14.80
   5 -25  -6    1.25   14.52
  -5 -25   6    7.37   14.75
   5 -25  -6    6.11   14.44
  -5 -25   7    5.90   15.05
   5 -25  -7    6.99   10.23
   5 -25  -7    4.78   14.56
   5 -25  -8    9.27   14.70
   5 -25  -8    5.95   10.43
  -5 -25   8   42.23   15.08
   5 -25  -9    6.04   14.13
  -5 -25   9   -4.95   15.16
   5 -25  -9    2.75   14.38
  -5 -25  10   11.27   18.41
   5 -25 -10    6.59   17.62
   5 -26  -1   -4.20   16.00
   5 -26  -1    3.52   14.27
  -5 -26   1   12.71   14.50
   5 -26  -2   -0.38   14.45
   5 -26  -2   -2.26   15.88
  -5 -26   2    3.64   14.48
  -5 -26   3    4.12   14.56
   5 -26  -3   -0.61   14.39
   5 -26  -3    2.35   15.35
   5 -26  -4   -1.65   14.39
   5 -26  -4  -10.71   15.27
  -5 -26   4   -3.39   14.64
   5 -26  -5    4.46   14.82
  -5 -26   5    3.72   14.78
   5 -26  -5    4.81   14.51
   5 -26  -6   -0.57   14.67
  -5 -26   6   -4.02   14.82
   5 -26  -6    3.24   14.31
  -5 -26   7    2.38   14.77
   5 -26  -7   -5.56   10.31
   5 -26  -7   -1.35   10.24
   5 -26  -8   -1.49   16.15
  -5 -26   8    8.19   16.63
   5 -26  -8   -0.54   10.22
   5 -26  -9   12.40   17.39
  -5 -26   9  -11.16   18.63
   5 -26  -9    3.63   12.50
  -5 -27   1    0.27   10.33
   5 -27  -1    6.66   14.35
   5 -27  -1    3.15   15.83
   5 -27  -2    2.20   14.32
  -5 -27   2    8.08   10.34
   5 -27  -2   -6.73   16.01
   5 -27  -3    3.04   14.58
  -5 -27   3    3.38   14.81
   5 -27  -3   11.05   10.79
   5 -27  -4    5.32   15.05
  -5 -27   4   -2.43   14.73
   5 -27  -4    4.67   14.53
  -5 -27   5   15.75   14.58
   5 -27  -5    2.60   14.83
   5 -27  -5    1.48   14.48
  -5 -27   6    6.40   14.78
   5 -27  -6   -3.14   14.54
   5 -27  -6    3.41   14.59
   5 -27  -7    2.69   17.56
   5 -27  -7    1.31   17.51
  -5 -27   7   22.78   18.13
  -5 -27   8  -10.67   18.18
   5 -27  -8   -4.50   17.82
   5 -27  -8    4.34   17.74
   5 -28  -1   17.53   15.14
  -5 -28   1   19.54   10.62
   5 -28  -1    9.22   12.14
   5 -28  -2    1.12   14.49
   5 -28  -2    2.08   15.85
  -5 -28   2    4.50   10.43
   5 -28  -3   -0.72   14.62
   5 -28  -3    4.91   15.56
  -5 -28   3   -3.06   10.51
  -5 -28   4   -2.15   12.51
   5 -28  -4    1.46   16.17
   5 -28  -4   -4.25   17.04
   5 -28  -5   -1.27   18.18
   5 -28  -5   -8.96   17.85
  -5 -28   5   10.62   12.57
  -5 -28   6    5.69   18.12
   5 -28  -6    9.01   17.90
   5 -28  -6    8.04   17.59
  -5 -29   1   -4.77   17.96
   5 -29  -1    0.65   17.66
   5 -29  -1    3.87   19.89
   5 -29  -2   -8.77   19.74
  -5 -29   2   20.41   18.00
   5 -29  -2   -0.11   17.63
  -5 -29   3   10.79   12.60
   5 -29  -3    5.54   13.36
   5 -29  -3    1.73   12.56
  -5 -29   4    0.57   12.86
   5 -29  -4    6.42   18.58
   5 -29  -4    2.66   17.73
  -4   0   1   62.89   15.19
  -4   0   2    8.21   13.91
   4   0  -3   75.27   14.82
  -4   0   3   80.23   15.21
  -4   0   4   14.42   12.90
   4   0  -4   13.29   12.80
  -4   0   5  107.20   12.02
   4   0  -5  147.32   14.58
   4   0  -6   13.92    8.53
  -4   0   6   10.79    8.63
  -4   0   7    8.80   11.44
   4   0  -7   18.21    8.12
   4   0  -8    8.22    7.57
  -4   0   8    2.00    7.91
   4   0  -9   11.65    9.44
  -4   0   9    3.96   10.04
   4   0 -10   28.32    9.69
  -4   0  10   24.46   14.00
   4   0 -11   27.87    9.54
  -4   0  11    7.07   10.15
   4   0 -12  196.84   15.74
  -4   0  12  110.98   16.06
  -4   0  13    6.33   13.80
   4   0 -13   21.08    9.55
  -4   0  14    0.30    9.70
  -4   0  15   -9.37    9.16
  -4   0  16    1.29    8.94
   4   0 -16   -0.01   12.15
  -4   0  17   -6.96   11.17
  -4   0  18    3.60   10.94
   4   0 -18  -10.09   11.02
  -4   0  19    4.63   11.21
   4   0 -19    6.84   11.03
  -4   0  20   -0.98   11.21
  -4  -1   1    7.81   13.37
  -4   1   1    1.91   17.09
  -4  -1   2    4.40   13.87
  -4   1   2    4.99   16.85
   4   1  -3   17.22   13.53
  -4   1   3   11.97   13.50
  -4  -1   3   16.23    9.68
   4  -1  -3   14.90   13.38
  -4  -1   4   30.72   13.46
   4   1  -4   31.83   13.08
   4  -1  -4   32.69   13.12
  -4   1   4   27.33   13.39
  -4   1   5   14.24   12.65
   4  -1  -5   20.98    8.94
  -4  -1   5   27.43    9.24
   4   1  -5   34.26   12.58
   4  -1  -6   55.59   12.68
  -4   1   6   35.32   12.61
   4   1  -6   54.50   12.50
  -4  -1   6   31.95   12.60
   4   1  -7   32.08   11.56
  -4  -1   7   17.32    8.58
   4  -1  -7   25.01    8.48
  -4   1   7   17.11   11.61
   4  -1  -8    6.36   10.81
   4   1  -8    2.65    7.64
  -4   1   8    0.87    7.95
  -4  -1   8    8.78   10.91
  -4   1   9    4.96   13.79
   4  -1  -9    7.08    9.38
  -4  -1   9    7.36   13.80
   4   1  -9    2.29    9.48
  -4  -1  10    0.87   13.95
   4  -1 -10    4.96    9.44
  -4   1  10    1.64    9.99
   4   1 -10    5.51   13.21
   4  -1 -11   -3.19   13.10
  -4  -1  11   -6.98   10.09
   4   1 -11   -2.15   13.01
  -4   1  11    1.58    9.53
  -4   1  12    0.58   13.47
   4   1 -12   -0.23    9.25
  -4  -1  12    3.37   13.61
   4  -1 -12    6.45    9.16
  -4  -1  13    5.54    9.46
  -4   1  13   -1.55   13.22
   4  -1 -13    7.91   12.93
   4   1 -13   -2.91   12.84
  -4  -1  14   -7.25    9.52
  -4   1  14   -1.82   12.95
   4   1 -14    5.23    8.92
  -4  -1  15   20.04   12.79
   4   1 -15    4.82    8.73
  -4   1  15    6.04   12.66
  -4  -1  16    6.52   12.52
   4  -1 -16   -5.17   12.41
  -4   1  16    1.20   12.45
   4   1 -16   -3.62    8.54
   4   1 -17    9.07   10.58
  -4  -1  17    9.21   11.05
  -4   1  17    8.52   15.40
   4  -1 -18   -6.75   10.96
  -4   1  18    4.41   15.19
  -4  -1  18    0.87   11.11
   4   1 -18    5.20   10.66
   4  -1 -19    3.95   10.70
  -4   1  19    4.33   15.29
  -4  -1  19    5.88   11.11
   4   1 -19   -1.38   10.86
  -4  -1  20    8.45   13.31
  -4  -2   1    6.10    9.54
  -4   2   1    6.80   17.15
  -4   2   1    5.05   14.08
  -4  -2   2   -0.40    9.53
  -4   2   2    2.00   16.11
  -4   2   3    4.32   12.93
  -4  -2   3    3.94   13.24
   4   2  -3    7.40   13.06
   4  -2  -3    1.62   12.97
  -4  -2   4    3.17   12.66
   4  -2  -4    0.26   12.45
  -4   2   4   -0.02   12.42
   4   2  -4    4.63    8.78
   4  -2  -5   23.04   12.41
  -4   2   5   12.15   12.59
   4   2  -5   23.54   12.06
  -4  -2   5   15.22    9.04
   4  -2  -6   47.21   12.35
  -4  -2   6   35.24   12.30
  -4   2   6   25.12   12.45
   4   2  -6   50.12   12.12
   4   2  -7   -5.16    7.79
  -4  -2   7   -1.41   11.12
   4  -2  -7    0.40   10.91
  -4   2   7    6.13    7.88
  -4   2   8   12.44   11.02
   4   2  -8   14.60    7.62
  -4  -2   8    7.07    8.32
   4  -2  -8   19.48   10.83
   4  -2  -9   18.80    9.54
  -4  -2   9   14.97   10.06
   4   2  -9   29.61    9.95
  -4   2   9   18.38   14.06
   4   2 -10   11.27   13.11
  -4   2  10    3.17   13.59
   4  -2 -10    1.75    9.35
  -4  -2  10   -1.34    9.78
   4   2 -11   -3.60   13.11
  -4   2  11    3.61   13.62
  -4  -2  11    0.95    9.71
   4  -2 -11    5.29   13.17
   4  -2 -12   11.40    9.63
  -4   2  12   13.84   13.47
   4   2 -12   11.11   13.13
  -4  -2  12   24.28   13.58
  -4  -2  13   -5.22    9.81
   4   2 -13    1.29    9.04
   4  -2 -13    4.93    9.43
  -4   2  13    0.53   13.20
   4   2 -14    3.73   12.38
  -4  -2  14   -6.07   13.03
   4  -2 -14    5.96    9.05
  -4   2  14   -2.41   12.86
  -4  -2  15    2.52    9.46
   4   2 -15    3.64    9.02
   4  -2 -15    2.64    9.32
  -4   2  15    2.78    9.31
  -4   2  16    7.26    8.65
  -4  -2  16    1.00    9.05
   4   2 -16    7.59    8.56
   4  -2 -16   -3.86    8.99
   4   2 -17   -1.16   10.77
  -4  -2  17   -1.36   15.58
  -4   2  17   -7.48   11.01
   4  -2 -18    5.44   15.23
  -4  -2  18    1.09   15.76
   4   2 -18    7.14   10.87
  -4   2  18    4.60   10.83
   4  -2 -19    1.78   10.89
  -4   2  19    0.49   10.96
   4   2 -19  -21.29   15.59
  -4  -2  20   -3.65   13.64
  -4  -3   1    3.45    9.28
  -4  -3   2    2.89   12.80
  -4   3   2    0.30   16.39
   4  -3  -3   91.71   18.10
  -4   3   3   77.26   16.82
  -4  -3   3  104.35   14.97
   4   3  -3  127.04   14.80
  -4   3   4   19.43   13.46
   4   3  -4   43.49   12.93
   4  -3  -4   31.56   13.07
  -4  -3   4   24.35   13.10
  -4   3   5   12.26   12.10
   4   3  -5   14.39    8.35
  -4  -3   5   12.04    8.83
   4  -3  -5   10.45   12.26
  -4  -3   6   21.95   11.93
  -4   3   6   12.97   11.90
   4   3  -6   15.64    8.48
   4  -3  -6   22.32   11.88
   4   3  -7    2.47    7.74
  -4   3   7    1.21    7.88
  -4  -3   7    1.22    7.93
   4  -3  -7    2.76    7.63
  -4   3   8   15.30   11.11
  -4  -3   8   13.84   11.36
   4   3  -8   25.27   11.00
   4  -3  -8   23.27   11.03
   4   3  -9    2.92   13.00
   4  -3  -9    8.07    9.27
  -4  -3   9    0.66    9.69
  -4   3   9   -1.60   13.48
   4  -3 -10   73.22   14.09
   4   3 -10   73.74   10.28
  -4  -3  10   45.94   10.98
  -4   3  10   33.71   11.10
  -4   3  11    5.68    9.72
  -4  -3  11    9.65    9.99
   4   3 -11   10.09    9.43
   4  -3 -11   17.25    9.57
   4  -3 -12   -2.49   13.07
  -4   3  12   -3.98   13.34
   4   3 -12    0.36    9.18
  -4  -3  12    5.15   13.36
   4   3 -13    3.55   12.49
   4  -3 -13   14.03   12.65
  -4  -3  13   -0.52   13.35
  -4   3  13    7.60   13.15
   4   3 -14    1.31    8.86
  -4   3  14   -8.54    9.20
  -4  -3  14   -0.49    9.62
   4  -3 -14   -8.71   12.82
  -4  -3  15    1.71   12.85
   4  -3 -15   -5.27   12.58
   4   3 -15    4.50   12.18
  -4   3  15    0.33    8.94
  -4   3  16   -7.02    8.90
   4  -3 -16    0.00    8.69
  -4   3  17    5.90   15.50
   4   3 -17    5.46   10.66
   4  -3 -17    5.41   11.21
  -4  -3  17   -8.17   11.46
   4   3 -18   -5.60   10.59
  -4   3  18   -1.78   15.28
   4  -3 -18   -0.35   15.39
  -4  -3  18   -5.65   11.22
   4  -3 -19    0.27   11.31
  -4   3  19   -2.87   11.23
  -4   3  20   -7.74   13.67
   4  -3 -20   -6.63   18.98
  -4  -3  20   -9.12   17.51
  -4  -4   1   70.50   13.62
  -4  -4   2  118.22   14.40
   4   4  -3   18.25   12.91
  -4   4   3   12.77   16.43
   4  -4  -3   15.52   15.48
  -4  -4   3   11.56   12.85
  -4  -4   4   -4.69   12.18
  -4   4   4    1.52   12.14
   4  -4  -4   -1.24   12.37
   4   4  -4    3.80    8.43
  -4  -4   5    2.30   11.77
  -4   4   5   -1.77   11.60
   4   4  -5   -0.63   11.51
   4  -4  -5    0.51   11.66
  -4  -4   6   18.56   11.93
  -4   4   6   17.75   11.76
   4   4  -6   25.04    8.45
   4  -4  -6   19.88   11.72
   4   4  -7    5.50    7.83
  -4  -4   7    8.41   11.23
   4  -4  -7    9.91   10.99
  -4   4   7    6.64   11.15
  -4   4   8   -1.09    7.60
  -4  -4   8   -1.43   11.01
   4  -4  -8    2.58    7.46
   4   4  -8   10.47   10.53
   4   4  -9   16.85   13.38
  -4  -4   9   11.53    9.98
  -4   4   9   15.13   13.66
   4  -4  -9   14.89    9.51
   4  -4 -10   -5.35   13.21
   4   4 -10   -3.45    9.26
  -4   4  10    1.96    9.67
  -4  -4  10    3.35    9.80
  -4  -4  11   20.16   10.35
   4   4 -11   43.15   13.40
   4  -4 -11   36.44   10.01
  -4   4  11    8.86   13.99
   4  -4 -12   28.25    9.82
   4   4 -12   31.61   13.39
  -4   4  12   18.16   10.04
  -4  -4  12   18.12   10.44
   4   4 -13   16.32    8.83
  -4  -4  13  -10.24    9.72
  -4   4  13   11.87   12.97
   4  -4 -13    4.01    9.36
   4   4 -14    2.17    8.70
  -4  -4  14   14.16   13.04
  -4   4  14   -6.28    9.25
   4  -4 -14    4.95    8.95
   4   4 -15    1.87    8.66
  -4   4  15   -3.59    8.85
   4  -4 -15    1.33   12.44
  -4  -4  15    4.28    8.93
   4  -4 -16   12.33   14.15
  -4   4  16    9.41   14.00
  -4   4  17    3.16   10.69
   4  -4 -17    2.15   10.94
  -4  -4  18    4.37   11.61
  -4   4  18    5.24   10.93
   4  -4 -18   17.76   15.52
  -4   4  19    3.64   15.27
   4  -4 -19    7.46   10.95
  -4  -4  19    4.75   15.96
  -4  -4  20   14.62   19.31
   4  -4 -20  -11.65   19.05
  -4  -5   1   26.04   12.62
  -4  -5   2   12.55   12.28
  -4   5   3   16.27   16.62
   4   5  -3   24.96    9.28
  -4  -5   3   15.43   12.48
   4  -5  -3   14.48   15.70
  -4   5   4    6.14   14.96
   4   5  -4    8.50    8.42
   4  -5  -4    6.37   12.23
  -4  -5   4   15.56   11.92
  -4  -5   5   -1.34   11.61
  -4   5   5   -2.84   11.66
   4   5  -5   -0.58    8.03
   4  -5  -5   -0.42   11.44
  -4  -5   6   -0.33    7.95
  -4   5   6    1.57   11.14
   4  -5  -6    0.74   10.76
   4   5  -6   -3.39   10.99
   4  -5  -7    3.92   10.68
  -4  -5   7    7.65   11.01
  -4   5   7    4.50   10.99
   4   5  -7    2.55   10.89
  -4   5   8   26.30   12.62
   4  -5  -8   23.79   12.45
   4   5  -8   31.76    7.97
  -4  -5   8   12.74   12.82
  -4   5   9   29.14   14.04
   4  -5  -9   30.71   10.03
  -4  -5   9   31.67   10.36
   4   5  -9   41.16    9.95
  -4  -5  10   11.42   13.86
  -4   5  10   17.93   13.43
   4  -5 -10   12.85   13.34
   4   5 -10   16.81   13.22
  -4  -5  11  -10.74   13.87
  -4   5  11    2.27   13.50
   4  -5 -11   -2.81   13.21
   4   5 -11   12.42    8.90
   4  -5 -12    5.97   13.23
   4   5 -12    6.01    9.12
  -4  -5  12   14.97   13.64
  -4   5  12    3.12    9.35
  -4   5  13   11.34   12.91
   4   5 -13   10.48    8.82
  -4  -5  13   -0.35    9.78
   4  -5 -13   14.55   13.10
   4  -5 -14   -1.24   12.68
  -4   5  14    1.94    8.75
   4   5 -14   -8.21   12.57
  -4  -5  14    2.74    9.39
   4   5 -15    2.28    8.69
  -4  -5  15   -7.92   13.01
  -4   5  15    1.31   12.36
   4  -5 -15    6.28    8.85
  -4  -5  16   31.19   12.03
  -4   5  16   13.70   11.76
   4  -5 -16   21.45   14.77
   4   5 -16   59.03   11.43
   4  -5 -17    5.70   10.84
  -4   5  17    1.62   10.88
   4  -5 -18    5.54   15.33
  -4  -5  18    0.63   11.42
  -4   5  18    0.06   15.09
  -4  -5  19    0.17   11.31
   4  -5 -19   -1.42   11.10
  -4   5  19   -1.75   10.96
   4  -5 -20    0.33   18.85
  -4  -5  20  -13.05   19.75
  -4  -6   1   13.64    8.76
  -4  -6   2   15.22    8.78
  -4   6   3    1.82   15.45
   4  -6  -3    1.17   14.73
   4   6  -3    4.02    8.60
  -4  -6   3    3.60    8.44
   4  -6  -4   12.97   14.72
  -4   6   4    7.77   12.71
   4   6  -4   18.92    8.27
  -4  -6   4    8.41   11.86
   4   6  -5   13.70    8.13
  -4  -6   5   11.88   11.68
   4  -6  -5   14.75   11.57
  -4   6   5    9.05   11.95
   4   6  -6   -1.94    7.61
   4  -6  -6    3.34   10.60
  -4   6   6    1.32   11.12
  -4  -6   6    0.11   11.11
  -4   6   7   -1.55   10.86
  -4  -6   7    4.61   10.77
   4  -6  -7   -1.32   10.50
   4   6  -7   -0.11    7.50
  -4  -6   8   11.44   13.50
  -4   6   8    4.52    9.56
   4   6  -8    5.73   13.18
   4  -6  -8    4.69    9.45
  -4   6   9   -3.01   13.39
   4   6  -9    4.24   13.17
  -4  -6   9   10.19    9.71
   4  -6  -9    2.51   13.21
  -4   6  10  -10.47   13.70
   4   6 -10    0.13    9.16
   4  -6 -10    1.12   13.26
  -4  -6  10    3.08   13.67
  -4   6  11   14.11   13.35
  -4  -6  11    6.13    9.74
   4   6 -11   18.58   13.07
   4  -6 -11   25.58   13.50
  -4   6  12   -4.17   12.93
  -4  -6  12   -2.02    9.63
   4   6 -12    4.65   12.59
   4  -6 -12    1.86   13.20
   4   6 -13   13.06   12.19
  -4   6  13   13.35   12.71
  -4  -6  13    7.91    9.26
   4  -6 -13    2.11    9.17
  -4  -6  14   -4.57   13.19
   4   6 -14    8.05    8.64
  -4   6  14   -2.59    8.87
   4  -6 -14    4.30   12.59
  -4  -6  15   -2.97    9.02
  -4   6  15   -5.14   12.39
   4  -6 -15   -0.89    8.85
  -4  -6  16   -2.37   11.26
  -4   6  16   -1.01   10.82
   4  -6 -16   -0.48   15.76
   4   6 -16   -9.16   10.55
   4   6 -17   -1.81   10.59
   4  -6 -17    4.35   10.76
  -4  -6  17    1.47   11.27
  -4   6  17    1.07   15.21
   4  -6 -18    0.14   15.51
  -4  -6  18    6.84   11.14
  -4   6  18   -4.52   10.59
  -4  -6  19   -0.98   11.38
  -4   6  19    9.60   15.05
   4  -6 -19    3.79   10.87
   4  -6 -20   -3.80   18.96
  -4  -6  20   10.60   19.44
  -4   6  20    0.04   13.23
  -4  -7   1   20.35   11.89
  -4  -7   2   14.93    8.15
   4   7  -3   31.96   12.05
  -4  -7   3   21.89   11.64
   4  -7  -3   18.05   17.62
   4   7  -4  348.63   13.47
   4  -7  -4  300.00   20.37
  -4   7   4  225.48   18.81
  -4  -7   4  349.98   14.18
  -4  -7   5  145.45   10.57
   4   7  -5  179.51   13.31
  -4   7   5  140.04   15.11
   4  -7  -5  145.04   15.06
   4  -7  -6   20.53   11.65
  -4  -7   6   29.55   11.32
   4   7  -6   39.35    7.97
  -4   7   6   18.65    8.64
   4   7  -7   -4.86   10.42
  -4  -7   7    0.17    7.61
   4  -7  -7    0.98    7.44
  -4   7   7   -3.84   10.81
   4  -7  -8    8.21   13.43
  -4  -7   8    8.80    9.62
   4   7  -8    7.68    9.52
  -4   7   8    4.68   13.67
   4   7  -9    4.26    9.34
  -4  -7   9    2.10   13.64
   4  -7  -9    1.81   13.42
  -4   7   9    7.55   13.41
  -4   7  10   -0.73    9.63
   4   7 -10    0.65   13.06
  -4  -7  10    0.28    9.56
   4  -7 -10   -5.75   13.31
  -4   7  11   64.78   11.34
   4  -7 -11   97.39   11.73
  -4  -7  11   99.78   15.15
   4   7 -11  138.52   10.93
  -4   7  12   -3.69   13.09
   4   7 -12    6.60    8.95
  -4  -7  12  -11.29   13.28
   4  -7 -12   -3.82    9.25
   4   7 -13   -4.78    8.75
   4  -7 -13    7.98   12.92
  -4  -7  13   22.36   13.14
  -4   7  13   -0.52    9.06
   4   7 -14    5.21    8.35
   4  -7 -14   -2.10    8.91
  -4  -7  14   -3.00    9.09
  -4   7  14   -1.50    8.82
  -4   7  15   -1.42    8.70
  -4  -7  15   -4.20    9.18
   4  -7 -15    5.11   12.48
  -4   7  16   -0.75   15.35
  -4  -7  16    2.14   16.16
   4   7 -16   19.98   10.59
   4  -7 -16   12.22   11.11
   4   7 -17   -0.69   10.52
   4  -7 -17    4.10   15.28
  -4   7  17    5.75   10.56
  -4  -7  17    6.63   11.23
   4  -7 -18   -8.00   15.39
  -4   7  18  -12.92   15.37
  -4  -7  18    6.22   15.67
   4   7 -18    2.51   10.24
  -4  -7  19   -0.92   11.54
  -4   7  19    1.43   10.81
   4  -7 -19   -3.33   10.92
  -4  -7  20   10.65   19.57
   4  -7 -20    2.00   19.30
  -4   7  20    6.29   18.95
  -4  -8   1   36.51    8.58
  -4  -8   2  198.80   13.63
   4   8  -3    3.05    8.09
   4  -8  -3    0.72   13.92
  -4  -8   3    3.31   11.09
   4   8  -4    0.01    8.01
  -4  -8   4    4.15    7.89
   4  -8  -4    2.76   13.55
  -4   8   4    2.55   14.25
   4  -8  -5   18.62   11.57
   4   8  -5   27.52   11.20
  -4   8   5   23.40   12.27
  -4  -8   5   24.40   11.49
  -4  -8   6   17.78   10.98
   4   8  -6   26.07   10.82
  -4   8   6    9.09   11.95
   4  -8  -6   13.12   11.24
   4  -8  -7   89.50   15.39
  -4  -8   7  103.70   14.74
  -4   8   7   97.47   15.96
   4   8  -7  120.19   10.85
  -4   8   8    9.46   13.93
   4  -8  -8    9.64    9.89
  -4  -8   8   11.28   13.91
   4   8  -8   23.93   13.14
  -4  -8   9    5.32    9.67
  -4   8   9   13.08   13.93
   4   8  -9   18.02   13.34
   4  -8  -9   16.14   13.51
  -4   8  10    9.08   13.74
   4   8 -10   29.44    9.21
  -4  -8  10   15.09    9.82
   4  -8 -10   15.13   13.81
   4  -8 -11    5.05    9.82
  -4   8  11   12.05   13.32
   4   8 -11    8.14   12.73
  -4  -8  11    4.55    9.62
   4  -8 -12    0.17   13.34
  -4  -8  12   -3.57    9.39
  -4   8  12   -4.10    9.49
   4   8 -12   10.89    8.85
  -4  -8  13    6.97    9.35
   4   8 -13    0.58    8.95
   4  -8 -13    6.76    9.40
  -4   8  13    5.52    9.30
  -4   8  14   10.32    9.47
   4   8 -14   32.34   12.24
  -4  -8  14   20.89    9.45
   4  -8 -14   17.27   13.15
  -4   8  15   -2.22    8.63
  -4  -8  15   -5.56    9.20
   4   8 -15   -9.64    8.68
   4  -8 -15    1.17    8.97
  -4   8  16   -2.86   11.00
  -4  -8  16    1.29   15.96
   4  -8 -16    5.79   11.25
  -4   8  17   -4.69   15.28
  -4  -8  17   -9.27   11.43
   4   8 -17    7.52   10.23
   4  -8 -17    1.31   15.52
  -4   8  18    7.23   10.82
   4   8 -18   -1.28   10.79
  -4  -8  18    7.90   15.98
   4  -8 -18    0.24   15.71
  -4  -8  19   -7.55   11.27
  -4   8  19    0.24   15.22
   4  -8 -19    2.94   10.99
   4   8 -19    2.85   10.47
  -4  -9   1   55.52   11.81
  -4  -9   2    7.40    7.89
   4  -9  -3    0.85   13.49
  -4  -9   3    3.27    7.56
  -4  -9   4   34.60    8.27
   4   9  -4   36.47    8.46
   4  -9  -4   29.29   12.50
  -4   9   5    7.83   11.51
  -4  -9   5    4.13   10.78
   4   9  -5    8.69    7.73
   4  -9  -5    7.88   11.15
   4  -9  -6   16.82   11.35
   4   9  -6   28.31   10.98
  -4  -9   6   13.75    8.01
  -4   9   6   16.82   11.95
   4  -9  -7    7.68   13.54
   4   9  -7    3.86    9.27
  -4   9   7   11.90   14.31
  -4  -9   7    5.46    9.60
   4  -9  -8   -2.03   13.42
  -4  -9   8   -3.24    9.54
   4   9  -8   -0.99    9.50
  -4   9   8   -0.85    9.86
  -4  -9   9   -0.52    9.31
   4   9  -9    9.57    9.24
  -4   9   9    0.26   13.90
   4  -9  -9    1.29   13.77
   4   9 -10   24.62    9.35
  -4   9  10    6.49   14.15
  -4  -9  10   28.80   13.50
   4  -9 -10   18.53   14.01
   4  -9 -11    5.34   13.38
  -4  -9  11   -0.96    9.64
  -4   9  11   -2.96   13.66
   4   9 -11   18.64    9.09
   4   9 -12   -6.39   12.31
   4  -9 -12    0.66    9.26
  -4  -9  12    6.07    9.08
  -4   9  12   -4.48   13.29
  -4   9  13    0.86    9.19
   4   9 -13    1.96   12.30
  -4  -9  13   -0.09    9.27
   4  -9 -13   -0.17   13.11
   4   9 -14    6.10    8.30
   4  -9 -14    3.81   12.76
  -4  -9  14   -0.71    8.87
  -4   9  14    3.92    8.82
  -4  -9  15    7.38    8.94
   4   9 -15    5.03    8.54
   4  -9 -15    2.84    9.02
  -4   9  15    2.47    9.03
   4  -9 -16   -2.07   11.10
  -4  -9  16   -4.21   15.91
  -4   9  16   -1.30   10.88
  -4   9  17    5.13   10.94
   4   9 -17    2.65   10.47
   4  -9 -17    5.85   15.51
  -4  -9  17   -3.73   11.17
   4   9 -18  -10.97   10.71
  -4   9  18    6.99   15.34
  -4  -9  18   10.16   16.00
   4  -9 -18   -1.64   15.60
   4   9 -19   -4.07   10.43
   4  -9 -19    8.86   11.01
  -4  -9  19    2.00   11.24
  -4   9  19   -3.51   10.98
  -4 -10   1    5.11   10.85
   4 -10  -2   62.09   19.81
  -4 -10   2   74.85   11.63
   4 -10  -2   42.89   17.52
   4 -10  -3    1.94   13.58
  -4 -10   3    0.25    7.44
   4  10  -4    5.06    7.45
   4 -10  -4   -0.21   11.17
  -4 -10   4   -0.82    7.52
   4 -10  -5    1.86   11.05
   4  10  -5    8.63    7.42
  -4 -10   5    7.48   10.44
  -4  10   6   31.73   14.76
   4  10  -6   32.81    9.81
   4 -10  -6   27.79   10.67
  -4 -10   6   26.82   10.10
   4  10  -7    6.41   13.44
   4 -10  -7    6.26   14.13
  -4 -10   7    8.05    9.57
  -4  10   7    2.47   10.30
   4  10  -8   23.91    9.59
  -4  10   8   12.21   14.67
  -4 -10   8   12.71    9.70
   4 -10  -8    8.64   14.09
   4 -10  -9   11.64   13.68
   4  10  -9   20.73    9.30
  -4  10   9    6.24   14.37
  -4 -10   9   16.73    9.63
   4  10 -10   10.18   13.10
  -4  10  10    7.04   10.05
   4 -10 -10   11.53    9.81
  -4 -10  10    9.58    9.58
   4 -10 -11   18.63   14.07
   4  10 -11   40.14    9.17
  -4 -10  11   22.24   13.53
  -4  10  11   19.29   10.16
   4  10 -12    2.27    8.74
   4 -10 -12    1.88   13.29
  -4  10  12  -10.55   13.45
  -4 -10  12    3.44    9.18
  -4  10  13    7.05    9.05
  -4 -10  13    2.25    9.16
   4 -10 -13    5.44   13.37
   4  10 -13    1.15    8.54
   4  10 -14   37.04    8.99
   4 -10 -14   19.83    9.79
  -4 -10  14   10.84    9.55
  -4  10  14   25.19    9.41
   4 -10 -15    5.28   11.17
  -4 -10  15    1.37   14.34
  -4  10  15   -0.56   14.03
   4  10 -16    2.64   10.15
  -4 -10  16  -13.89   15.66
   4 -10 -16   11.06   15.65
  -4  10  16   10.16   15.22
  -4 -10  17    0.47   11.28
  -4  10  17    1.64   10.87
   4 -10 -17    0.10   15.49
  -4 -10  18   -4.85   16.13
   4 -10 -18  -14.46   11.47
  -4  10  18   -4.25   10.94
   4  10 -18   -4.14   10.52
  -4  10  19   -3.82   13.22
   4 -10 -19    1.59   13.47
  -4 -10  19    3.95   13.54
   4  10 -19  -10.79   12.76
  -4 -11   1    6.09    7.41
   4 -11  -1    3.07   15.88
   4 -11  -1    3.77   13.91
   4 -11  -2    0.80   13.77
  -4 -11   2   -0.05    7.35
   4 -11  -2    0.19   13.15
   4 -11  -3    3.27   11.14
  -4 -11   3    5.12   10.37
   4 -11  -3    5.86   14.07
   4  11  -4    4.02    7.60
   4 -11  -4    6.28   11.07
  -4 -11   4    5.88   10.51
   4  11  -5   43.85    9.69
  -4 -11   5   45.80    9.79
   4 -11  -5   28.87   14.97
   4 -11  -6   20.63   10.56
  -4  11   6   15.07   14.52
   4  11  -6   29.83    9.65
  -4 -11   6   32.17    9.51
  -4  11   7   -1.67   10.24
  -4 -11   7   -2.29    9.45
   4 -11  -7    0.75   13.87
   4  11  -7    7.47   13.31
   4 -11  -8   -3.28   13.78
  -4  11   8    4.46   14.26
   4  11  -8   -5.33   13.43
  -4 -11   8    2.93    9.60
  -4  11   9    7.13   14.09
   4 -11  -9    4.31   13.57
  -4 -11   9   -2.76    9.32
   4  11  -9   -2.17   13.10
  -4  11  10   32.43   14.80
  -4 -11  10   16.51    9.88
   4  11 -10   38.10    9.69
   4 -11 -10   26.34   10.53
  -4 -11  11   -1.86   13.16
  -4  11  11   -7.21   13.60
   4 -11 -11   -0.33    9.38
   4  11 -12    2.89    8.69
  -4 -11  12   -1.58    8.98
   4 -11 -12    3.33    9.19
  -4  11  12  -12.36   13.57
   4 -11 -13   -6.62    9.22
   4  11 -13    4.00    8.50
  -4 -11  13    2.56    8.87
  -4  11  13    5.05    8.93
   4  11 -14    3.41    8.56
  -4  11  14   13.29   12.64
   4 -11 -14    4.17    9.13
  -4 -11  14   -2.92    9.10
  -4  11  15   13.67   15.89
   4 -11 -15   -1.52   16.00
  -4 -11  15   -1.50   15.94
  -4 -11  16    0.40   15.54
   4 -11 -16    5.26   15.60
  -4  11  16    1.89   15.52
   4  11 -16   -5.61   10.23
  -4 -11  17   -5.72   11.42
   4 -11 -17    4.12   15.79
  -4  11  17   -2.23   15.58
  -4  11  18   18.30   15.18
   4 -11 -18    9.59   15.60
  -4 -11  18   -5.93   11.20
   4  11 -18   10.63   10.20
   4  11 -19    7.92   12.63
   4 -11 -19    5.21   13.50
  -4 -11  19   -3.53   19.40
  -4  11  19   -4.19   19.03
   4 -12  -1  141.08   18.16
  -4 -12   1  252.18   10.99
   4 -12  -1  205.29   20.25
  -4 -12   2   -2.91    7.34
   4 -12  -2   -0.04   13.35
   4 -12  -2    1.81   13.06
  -4 -12   3   -1.67    7.17
   4 -12  -3   -0.43   13.50
   4 -12  -3    0.89   13.43
   4 -12  -4   -0.08   14.03
   4  12  -4    2.42   13.31
  -4 -12   4   -4.56    9.21
   4  12  -5   14.92   13.58
   4 -12  -5   10.39   14.55
  -4 -12   5   16.92    9.63
  -4 -12   6   13.76    9.32
   4 -12  -6    7.81   14.19
   4  12  -6   11.75    9.39
   4  12  -7   90.39   13.79
  -4  12   7   36.34   10.89
   4 -12  -7   56.04   15.09
  -4 -12   7   57.71   10.22
   4 -12  -8   83.09   12.19
  -4  12   8  103.72   16.12
   4  12  -8  121.02   14.27
  -4 -12   8   96.16   10.84
  -4  12   9   -4.46   10.14
   4  12  -9   12.72   13.01
   4 -12  -9    6.52   13.90
  -4 -12   9    3.68    9.31
   4  12 -10   -5.27    9.01
  -4 -12  10    5.57    9.19
   4 -12 -10    3.03   13.87
  -4  12  10    3.00   13.88
  -4  12  11    3.72    9.59
   4 -12 -11  -11.03   13.55
  -4 -12  11    3.83   13.09
  -4  12  12    7.16    9.67
   4 -12 -12    1.28   13.15
  -4 -12  12    6.70    9.06
   4  12 -13   -2.85    8.43
  -4  12  13    4.66    8.99
   4 -12 -13   -5.58   12.84
  -4 -12  13    4.63    8.85
  -4  12  14   -3.27   12.83
  -4 -12  14    3.69    8.74
   4 -12 -14   -0.50   12.74
  -4 -12  15    5.81   10.98
  -4  12  15    2.48   11.27
   4 -12 -15    9.38   15.94
   4  12 -16   -1.13   10.55
  -4  12  16    2.04   11.34
  -4 -12  16    2.72   15.50
   4 -12 -16   -3.24   15.90
  -4 -12  17    1.01   11.17
   4 -12 -17    8.19   15.78
  -4  12  17    5.81   11.20
   4  12 -18   -0.53   10.35
  -4 -12  18    5.82   11.00
  -4  12  18   -2.36   11.10
   4 -12 -18   11.97   15.65
  -4 -12  19   -1.11   19.45
  -4  12  19   14.03   13.28
   4 -12 -19    6.31   19.19
   4  12 -19   -2.74   12.77
   4 -13  -1    7.46   16.59
  -4 -13   1   -4.67    9.34
   4 -13  -1    3.45   14.10
  -4 -13   2   -1.29   12.86
   4 -13  -2    5.34   16.39
   4 -13  -2    4.87   16.93
   4 -13  -3    2.41   14.02
  -4 -13   3    7.13    9.20
   4 -13  -3    6.95   14.15
   4 -13  -4    6.81   13.92
  -4 -13   4   -0.16    9.13
   4 -13  -5    4.34   14.17
   4  13  -5    6.56   13.48
  -4 -13   5   11.60   13.34
  -4 -13   6    4.16   13.19
   4  13  -6   -4.38    9.40
   4 -13  -6    0.45   13.99
  -4 -13   7   45.66   13.91
   4 -13  -7   42.62   14.86
   4  13  -7   64.25   13.71
   4  13  -8    4.11   13.13
  -4 -13   8   -0.49    9.29
   4 -13  -8   10.06    9.96
  -4  13   8    1.24   10.23
  -4  13   9   -7.40   14.47
  -4 -13   9   -1.67    9.34
   4  13  -9    1.01    8.97
   4 -13  -9    4.54   14.00
  -4 -13  10    7.99   12.78
   4  13 -10   -0.87    8.97
  -4  13  10   -1.11   14.12
   4 -13 -10    0.33    9.63
   4  13 -11   27.07    8.76
  -4  13  11   12.42    9.77
   4 -13 -11    6.66    9.79
  -4 -13  11   15.90    8.78
   4 -13 -12   -7.14   13.20
  -4  13  12   -3.31    9.49
  -4 -13  12  -10.56    9.03
  -4 -13  13    4.25    8.90
  -4  13  13    4.41    9.12
   4 -13 -13   -2.90   13.06
   4 -13 -14    5.46   15.94
  -4 -13  14    8.77   10.78
  -4  13  14   -3.59   14.42
   4 -13 -15    2.38   15.90
  -4 -13  15  -10.79   10.94
  -4  13  15    1.86   11.32
   4  13 -15    0.77   10.16
   4  13 -16    0.75   10.36
  -4 -13  16    5.30   15.30
   4 -13 -16   10.79   15.78
  -4  13  16   -0.34   15.77
   4 -13 -17   18.19   15.59
  -4 -13  17    2.33   15.49
   4  13 -17   -1.25   10.20
  -4  13  17    3.55   15.65
  -4  13  18   -1.05   15.85
  -4 -13  18  -11.76   11.28
   4 -13 -18   -0.91   17.66
   4 -14  -1   59.08   14.87
   4 -14  -1   65.04   15.73
  -4 -14   1   84.08   10.23
   4 -14  -2   20.88   16.88
   4 -14  -2   27.23   17.22
  -4 -14   2   24.41   13.20
   4 -14  -3   35.90   17.60
   4 -14  -3   27.94   14.34
  -4 -14   3   56.28   13.13
  -4 -14   4   38.26    9.45
   4 -14  -4   26.97   14.45
   4 -14  -5   10.12   13.89
  -4 -14   5    6.24    9.53
   4  14  -5    4.73   13.45
  -4 -14   6    9.12    9.18
   4  14  -6    9.34    9.33
   4 -14  -6   -7.69   14.20
   4 -14  -7   10.44   14.20
  -4 -14   7   13.88    9.68
   4  14  -7   15.83    9.67
  -4 -14   8   -8.18   13.18
   4 -14  -8   11.15   13.64
   4  14  -8    4.69    9.11
   4 -14  -9   10.97    9.86
  -4 -14   9   -0.54    9.51
   4  14  -9   17.47    9.14
  -4  14   9   10.82    9.97
   4  14 -10    3.97   12.34
   4 -14 -10    0.85   13.60
  -4 -14  10  -13.35   12.70
  -4  14  10    6.80    9.66
  -4  14  11    3.53   13.54
   4 -14 -11    2.50   13.21
   4  14 -11    1.86    8.64
  -4 -14  11   -5.89    8.87
  -4  14  12    9.23    9.97
   4  14 -12    6.01    8.81
   4 -14 -12   10.31    9.78
  -4 -14  12   12.42    9.10
  -4  14  13    3.46    9.00
  -4 -14  13  -11.09    8.86
   4 -14 -13    2.98    9.05
  -4  14  14   -8.41   16.07
  -4 -14  14    3.40   10.77
   4  14 -14    1.55   10.28
   4 -14 -14    3.40   15.96
  -4  14  15    3.23   11.35
  -4 -14  15   -3.07   10.96
   4 -14 -15    3.48   16.00
   4  14 -15    7.02   10.35
   4 -14 -16    9.40   15.68
  -4  14  16   12.69   15.63
  -4 -14  16    1.08   11.03
   4 -14 -17   -2.34   16.04
  -4 -14  17   19.04   15.36
   4  14 -17    6.95   10.27
  -4  14  17   -1.83   15.86
  -4  14  18    9.43   13.19
   4 -14 -18   11.68   18.98
  -4 -14  18    1.83   18.88
   4 -15  -1   31.82   14.84
  -4 -15   1   45.54   13.19
   4 -15  -1   26.04   14.26
  -4 -15   2   -0.76   12.87
   4 -15  -2    7.33   13.98
   4 -15  -2    5.48   16.61
   4 -15  -3   24.31   14.28
  -4 -15   3   29.47   13.19
   4 -15  -3   28.02   14.53
  -4 -15   4    9.40   12.75
   4 -15  -4    1.56   13.82
  -4 -15   5   11.89   13.01
   4 -15  -5   12.84   14.09
   4  15  -5    1.81   13.50
  -4 -15   6   29.65   13.52
   4  15  -6   43.39    9.79
   4 -15  -6   22.43   14.54
  -4 -15   7   -4.89    9.17
   4 -15  -7   -4.39   13.90
   4  15  -7    2.12    9.21
  -4 -15   8    3.54    9.15
   4 -15  -8    0.46   13.86
   4  15  -8   15.64    9.04
  -4 -15   9    3.30   12.66
   4 -15  -9    6.35   13.47
   4  15  -9    5.11    9.26
  -4 -15  10    2.09    8.82
  -4  15  10   -4.10    9.66
   4 -15 -10    4.74    9.45
   4  15 -10   12.82   12.57
  -4 -15  11   -1.71    8.77
   4  15 -11   -7.79    8.69
   4 -15 -11   -0.29   13.02
  -4  15  11   -1.37   13.46
  -4 -15  12    2.95   12.07
  -4  15  12    1.39    9.27
   4  15 -12    3.47    8.34
   4 -15 -12    7.52    8.94
  -4  15  13    4.66    9.11
   4  15 -13   -7.51   10.51
  -4 -15  13    4.93   13.71
   4 -15 -13   -2.07    9.17
   4 -15 -14   19.42   16.14
   4  15 -14    7.43   10.50
  -4 -15  14    9.23   15.25
  -4  15  14    8.24   16.35
  -4  15  15    1.31   16.24
   4 -15 -15   17.15   16.27
   4  15 -15   33.27   10.50
  -4 -15  15    6.64   15.43
  -4  15  16   -1.48   11.22
   4 -15 -16   10.22   15.76
  -4 -15  16   -5.25   10.83
  -4  15  17    2.60   11.22
   4 -15 -17    7.09   15.91
  -4 -15  17   -1.09   10.74
   4  15 -17   -6.97   10.41
   4 -15 -18   -0.92   13.86
  -4 -15  18    3.92   18.72
  -4  15  18  -14.08   19.35
   4 -16  -1    3.09   13.96
  -4 -16   1  -10.64   12.98
   4 -16  -1    1.85   16.34
   4 -16  -2   21.46   13.79
   4 -16  -2   31.88   14.53
  -4 -16   2   20.38   13.30
  -4 -16   3    6.73   12.84
   4 -16  -3   -3.83   13.64
   4 -16  -3   -0.68   13.85
  -4 -16   4   21.09   12.63
   4 -16  -4    3.64   13.55
   4 -16  -4   -0.33   13.47
  -4 -16   5    2.65    9.21
   4  16  -5   -2.62    9.22
   4 -16  -5   -0.43   13.60
   4  16  -6   15.92    9.82
  -4 -16   6   22.18    9.35
   4 -16  -6   15.27   14.06
   4 -16  -7    1.54    9.71
  -4 -16   7    1.20    9.02
   4  16  -7    1.36    9.13
   4  16  -8    1.69    9.19
  -4 -16   8   -3.07   12.98
   4 -16  -8    3.63    9.56
  -4 -16   9   12.33    9.24
   4 -16  -9   16.38   10.09
   4  16  -9   13.95    9.10
   4  16 -10   -0.73   12.52
  -4 -16  10    7.76    8.74
   4 -16 -10    6.48   13.25
   4 -16 -11    1.55    9.34
  -4  16  11    4.87   13.25
   4  16 -11    3.05    8.51
  -4 -16  11    1.81   12.18
   4 -16 -12    1.58   13.05
   4  16 -12    2.71    8.48
  -4  16  12   -9.08    9.34
  -4 -16  12    2.95   12.13
  -4  16  13   -5.57   11.69
   4 -16 -13    2.97   11.43
   4  16 -13   15.71   10.17
  -4 -16  13   -3.75   10.66
   4 -16 -14    1.29   16.11
   4  16 -14    8.40    9.95
  -4  16  14    0.56   11.49
  -4 -16  14    2.80   10.56
  -4  16  15   -1.76   15.96
  -4 -16  15  -14.77   15.24
   4  16 -15    3.01   10.20
   4 -16 -15   -6.35   15.98
  -4  16  16    9.84   11.14
   4 -16 -16   -2.18   11.21
  -4 -16  16   -1.33   15.40
   4  16 -17    1.80   10.42
   4 -16 -17    0.84   11.27
  -4  16  17   -6.31   17.81
  -4 -16  17   -6.28   11.03
  -4  16  18   -1.46   13.57
   4 -17  -1   23.55   14.38
   4 -17  -1   24.31   13.75
  -4 -17   1   20.71    9.43
  -4 -17   2   42.02   13.02
   4 -17  -2   28.78   14.60
   4 -17  -2   33.94   13.80
   4 -17  -3   27.21   14.06
  -4 -17   3   28.29   12.97
   4 -17  -3   18.53   14.10
   4 -17  -4   21.40   13.84
  -4 -17   4   18.94    9.54
   4 -17  -4   27.79   14.05
  -4 -17   5   -9.25    9.33
   4 -17  -5    3.10    9.68
  -4 -17   6   49.30    9.66
   4 -17  -6   43.62   10.37
   4  17  -6   69.45    9.70
  -4 -17   7    1.03   12.62
   4 -17  -7    3.74   13.49
   4  17  -7    8.07   12.79
  -4 -17   8   12.38    9.02
   4 -17  -8    7.79   13.57
   4  17  -8   23.52    9.14
   4 -17  -9    0.67   13.27
  -4 -17   9    1.12    9.02
   4  17  -9    7.13    8.81
   4  17 -10   -8.16   12.30
   4 -17 -10    1.81   12.98
  -4 -17  10   -8.58   12.26
  -4 -17  11    0.53    8.87
   4 -17 -11    7.87    9.43
   4  17 -11   14.76    8.51
   4 -17 -12    5.59   14.43
   4  17 -12   -8.20   10.49
  -4 -17  12   -4.56   10.79
  -4  17  12    4.09   11.48
   4  17 -13   42.48   10.57
   4 -17 -13   22.15   11.90
  -4 -17  13   17.12   10.93
  -4  17  13   15.25   11.77
   4  17 -14    7.34   10.36
  -4 -17  14    8.88   10.40
  -4  17  14   -4.45   11.69
   4 -17 -14    4.95   16.02
  -4 -17  15    7.96   10.57
   4  17 -15    7.36   10.08
  -4  17  15    3.54   11.30
   4 -17 -15    0.40   15.96
   4 -17 -16   -5.83   11.43
  -4  17  16   11.46   15.81
  -4 -17  16   -0.75   10.70
   4  17 -17    4.65   12.40
  -4  17  17    1.01   13.74
   4 -17 -17    7.63   13.87
  -4 -17  17  -10.68   18.51
   4 -18  -1   16.46   13.65
  -4 -18   1   13.28    9.21
   4 -18  -1   17.41   14.20
  -4 -18   2   13.12   12.54
   4 -18  -2    0.24   13.90
   4 -18  -2   -5.70   13.59
  -4 -18   3   15.33   12.67
   4 -18  -3   10.20   13.80
   4 -18  -3   18.00   13.88
   4 -18  -4   20.31   13.43
   4 -18  -4   17.29   13.89
  -4 -18   4   23.71    9.10
  -4 -18   5    1.00    8.81
   4 -18  -5    0.50   13.36
  -4 -18   6   19.79   12.57
   4 -18  -6    6.97   13.67
   4  18  -6   15.97   12.79
  -4 -18   7   29.78    9.20
   4  18  -7   29.69   12.93
   4 -18  -7   11.73    9.96
   4 -18  -8    8.06   13.28
  -4 -18   8   11.50   12.40
   4  18  -8   11.00    8.99
   4 -18  -9    1.65   13.09
  -4 -18   9   -0.05    8.66
   4  18  -9   -6.97    8.90
   4  18 -10    0.12   12.35
  -4 -18  10   10.25    8.44
   4 -18 -10    0.83    9.12
   4  18 -11   -0.98    8.54
  -4 -18  11   -3.91   12.21
   4 -18 -11   -1.19    9.18
   4 -18 -12  -12.39   16.37
   4  18 -12    2.99   10.54
  -4 -18  12   -5.00   15.18
  -4  18  13    5.77   16.08
   4  18 -13    2.22   10.31
  -4 -18  13   -6.69   15.00
   4 -18 -13    5.00   11.41
   4 -18 -14    4.31   16.01
   4  18 -14    3.15   10.11
  -4  18  14    2.91   16.02
  -4 -18  14   -6.26   14.79
   4 -18 -15   -0.53   11.42
  -4  18  15    2.51   11.17
  -4 -18  15   15.14   14.81
   4  18 -15   -4.31   10.28
   4 -18 -16    0.46   11.57
  -4  18  16    5.77   11.15
  -4 -18  16   -7.91   10.80
   4  18 -17   15.40   12.30
  -4 -18  17    5.55   12.99
  -4  18  17    4.16   19.40
   4 -19  -1    2.88   13.09
   4 -19  -1    5.72   13.57
  -4 -19   1   13.56    9.12
   4 -19  -2    2.57   13.09
  -4 -19   2    0.35    8.91
   4 -19  -2    3.63    9.75
  -4 -19   3   -1.40   12.31
   4 -19  -3    4.27   13.06
   4 -19  -3    5.05   13.68
  -4 -19   4   27.37    9.10
   4 -19  -4   15.77    9.71
   4 -19  -4   13.08   13.33
   4 -19  -5    8.73   12.90
   4 -19  -5    4.39   13.42
  -4 -19   5   -1.63   12.45
   4 -19  -6   -0.11   13.11
  -4 -19   6   -6.12    8.81
   4  19  -7   -6.03   12.68
  -4 -19   7   21.42   12.56
   4 -19  -7   13.26   13.34
   4 -19  -8    4.92    9.49
   4  19  -8    7.52    8.84
  -4 -19   8    8.19    8.96
   4 -19  -9   11.48   13.63
   4  19  -9   48.54    9.31
  -4 -19   9   28.36   12.73
   4 -19 -10   -4.46    9.08
   4  19 -10    3.70   12.16
  -4 -19  10    6.71    8.55
  -4 -19  11   21.30   10.85
   4  19 -11   34.15   15.44
   4 -19 -11   19.25   11.88
   4  19 -12    4.37   10.47
   4 -19 -12    5.68   16.01
  -4 -19  12    0.32   10.59
  -4 -19  13    1.24   10.65
   4 -19 -13    5.74   11.43
   4  19 -13    2.51   10.57
   4 -19 -14    9.30   16.02
   4  19 -14    6.41   10.19
  -4 -19  14   -3.16   10.63
  -4  19  15    1.08   16.11
   4 -19 -15   -8.49   11.54
  -4 -19  15   -2.32   10.77
  -4 -19  16   14.84   13.24
   4 -19 -16   -2.36   19.93
  -4  19  16   -0.22   19.73
   4 -20  -1    3.89   12.97
  -4 -20   1   -3.53   12.76
   4 -20  -1   12.31   13.53
  -4 -20   2   10.33    8.69
   4 -20  -2    6.83   13.39
   4 -20  -2   -1.14   13.09
   4 -20  -3    9.95   13.44
  -4 -20   3   13.34   12.28
   4 -20  -3    4.00    9.37
   4 -20  -4    3.61   12.93
  -4 -20   4   -2.28    8.65
   4 -20  -4    2.18    9.29
  -4 -20   5    2.69   12.37
   4 -20  -5    9.46   12.96
   4 -20  -5    6.66   13.20
  -4 -20   6   29.90    9.10
   4 -20  -6   32.97   13.71
  -4 -20   7    1.99   12.22
   4  20  -7    8.68   12.41
   4 -20  -7   -3.49   13.06
  -4 -20   8   -3.02    8.64
   4  20  -8   -7.83   12.44
   4 -20  -8    0.34    8.98
   4 -20  -9   42.42   13.45
   4  20  -9   61.46    9.41
  -4 -20   9   29.87    9.28
   4  20 -10    3.78   15.19
   4 -20 -10   -4.64   11.41
  -4 -20  10   -3.51   15.18
   4 -20 -11   -3.35   11.36
   4  20 -11  -12.14   15.22
  -4 -20  11   -6.33   15.26
   4 -20 -12   -0.29   16.01
  -4 -20  12  -10.72   15.21
   4  20 -12   -5.91   10.49
   4 -20 -13   -5.72   15.96
  -4 -20  13   11.54   14.57
   4  20 -13    4.77   10.26
   4 -20 -14    2.09   11.24
   4  20 -14    3.38   10.21
  -4 -20  14   -2.36   14.80
  -4 -20  15   -0.29   16.65
   4 -20 -15   -8.43   16.16
   4 -20 -16  -12.28   19.70
  -4 -20  16    1.15   13.11
   4 -21  -1   32.25   13.28
   4 -21  -1   29.40   13.79
  -4 -21   1   33.74    8.97
  -4 -21   2   -2.70    8.76
   4 -21  -2    6.88   13.19
   4 -21  -2   -2.89    9.07
  -4 -21   3   -2.57   12.14
   4 -21  -3   12.82   12.81
   4 -21  -3    1.25   13.03
  -4 -21   4    2.34    8.56
   4 -21  -4   -0.38   12.75
   4 -21  -4    0.04   12.59
   4 -21  -5   -3.37   12.68
  -4 -21   5    4.17   12.10
   4 -21  -5    6.64   12.76
  -4 -21   6   -4.30    8.62
   4 -21  -6    5.89   12.70
  -4 -21   7    7.38    8.64
   4 -21  -7    5.68   12.89
   4  21  -7    7.89    8.69
   4  21  -8    5.11   12.41
  -4 -21   8   10.79   11.88
   4 -21  -8   -0.67    9.13
   4 -21  -9   10.99   15.84
  -4 -21   9    1.47   11.22
   4  21  -9   13.49   10.94
   4 -21 -10    1.21   15.77
  -4 -21  10    3.45   10.71
   4  21 -10   17.36   15.17
   4 -21 -11    7.22   11.38
  -4 -21  11    0.34   10.83
   4  21 -11    5.70   15.01
  -4 -21  12    1.41   10.62
   4 -21 -12    4.55   11.28
   4  21 -12   -3.21   10.50
   4  21 -13    4.25   10.47
   4 -21 -13    4.94   15.98
  -4 -21  13    9.20   10.62
  -4 -21  14    0.91   10.63
   4  21 -14   -0.94   10.40
   4 -21 -14   -1.56   11.42
   4 -21 -15  -24.83   19.80
  -4 -21  15    8.97   12.72
   4 -22  -1    2.28   12.84
   4 -22  -1    6.20   12.94
  -4 -22   1    7.87    8.56
   4 -22  -2   34.63   13.45
  -4 -22   2   49.50   12.14
   4 -22  -2   22.33   12.90
  -4 -22   3    4.70    8.33
   4 -22  -3    2.61   12.39
   4 -22  -3    0.63    9.13
  -4 -22   4   -3.41    8.60
   4 -22  -4    2.81   12.61
   4 -22  -4   -1.50   12.36
   4 -22  -5   -2.57    8.73
  -4 -22   5    7.56   11.94
   4 -22  -5    2.66   12.62
  -4 -22   6   25.21    8.83
   4 -22  -6   20.13   13.12
   4 -22  -6   20.55   12.83
   4 -22  -7   16.70    8.98
  -4 -22   7    3.90    8.91
  -4 -22   8  -14.26   15.09
   4 -22  -8    2.68   15.60
   4  22  -8    3.99   15.09
  -4 -22   9   62.34   15.49
   4 -22  -9   35.42   16.63
   4  22  -9   75.86   11.58
   4 -22 -10    2.16   15.57
   4  22 -10    3.89   14.94
  -4 -22  10    2.57   10.41
   4  22 -11   -2.92   10.69
  -4 -22  11   -3.12   10.56
   4 -22 -11    3.47   15.61
   4 -22 -12   -3.78   11.37
   4  22 -12   -3.54   10.55
  -4 -22  12    2.86   10.73
  -4 -22  13    4.25   10.52
   4  22 -13    4.74   10.44
   4 -22 -13   -5.26   11.42
  -4 -22  14   -9.83   13.05
   4 -22 -14    1.02   17.70
   4  22 -14    3.40   10.43
   4 -23  -1   20.98   12.80
   4 -23  -1   25.56   13.10
  -4 -23   1   24.83   11.87
   4 -23  -2   -2.14    8.84
   4 -23  -2   -0.22   12.52
  -4 -23   2  -11.40   11.94
  -4 -23   3   24.84    8.30
   4 -23  -3   16.26   12.82
   4 -23  -3    8.40   12.49
  -4 -23   4    4.53    8.32
   4 -23  -4    0.16   12.18
   4 -23  -4    1.31    9.07
   4 -23  -5    2.86    8.93
  -4 -23   5   18.05   11.78
   4 -23  -5    1.29    8.80
  -4 -23   6   -2.83    8.43
   4 -23  -6   -2.42   12.37
   4 -23  -6    0.08    8.68
   4 -23  -7   -5.69   15.72
  -4 -23   7    1.60   10.81
  -4 -23   8    1.47   10.58
   4 -23  -8   -4.26   15.51
   4  23  -9    1.01   10.61
   4 -23  -9    4.35   15.42
  -4 -23   9   20.08   14.82
   4  23 -10    0.01   15.33
   4 -23 -10    3.49   11.34
  -4 -23  10    5.70   15.14
   4  23 -11    4.83   10.52
   4 -23 -11    7.20   15.60
  -4 -23  11   -2.48   14.93
   4 -23 -12    1.08   15.69
   4  23 -12   -3.51   10.62
  -4 -23  12    4.80   15.16
   4  23 -13   -8.13   10.70
   4 -23 -13    0.51   11.22
  -4 -23  13    2.05   15.08
   4  23 -14   -1.21   12.97
  -4 -23  14    0.95   18.39
   4 -23 -14   13.67   19.43
   4 -24  -1    2.81   12.32
   4 -24  -1   -0.30   12.45
  -4 -24   1   -0.56    8.35
   4 -24  -2    0.47    8.63
   4 -24  -2   -0.87   12.20
  -4 -24   2    8.25    8.25
   4 -24  -3   17.59    8.95
  -4 -24   3   26.31    8.51
   4 -24  -3   31.73   13.04
   4 -24  -4    9.63   14.10
   4 -24  -4    8.09   13.62
  -4 -24   4   -0.70   13.25
   4 -24  -5   13.12   10.74
   4 -24  -5   10.48   15.88
  -4 -24   5   28.37   14.96
   4 -24  -6    3.03   10.69
  -4 -24   6    7.10   10.25
   4 -24  -6    5.54   10.80
   4 -24  -7   -4.03   15.40
  -4 -24   7   -1.12   10.60
   4 -24  -7    6.07   15.29
  -4 -24   8    4.52   10.57
   4 -24  -8    6.42   11.06
   4 -24  -9    2.77   10.83
  -4 -24   9   -0.38   10.61
   4  24  -9   11.06   10.50
   4  24 -10   10.02   14.98
  -4 -24  10   -2.93   10.53
   4 -24 -10   -7.75   11.12
   4  24 -11    0.55   10.64
  -4 -24  11   -8.99   10.71
   4 -24 -11    9.65   10.95
   4  24 -12    3.30   10.79
   4 -24 -12    6.51   11.31
  -4 -24  12    4.99   10.77
   4 -24 -13   -5.35   19.16
   4  24 -13   -2.85   12.99
  -4 -24  13   -1.85   12.87
  -4 -25   1    7.41   10.27
   4 -25  -1   -8.25   15.41
   4 -25  -1    4.13   15.35
  -4 -25   2   -0.55   10.62
   4 -25  -2    7.63   11.03
   4 -25  -2    9.61   10.81
  -4 -25   3    4.49   14.71
   4 -25  -3   -4.51   11.06
   4 -25  -3   -0.77   15.12
  -4 -25   4    1.42   14.56
   4 -25  -4   -1.73   15.17
   4 -25  -4    3.54   10.64
   4 -25  -5    0.57   10.73
  -4 -25   5    9.81   14.74
   4 -25  -5    6.04   14.93
   4 -25  -6   -2.46   15.18
  -4 -25   6    0.41   10.54
   4 -25  -6   -7.69   15.39
   4 -25  -7    0.22   15.10
   4 -25  -7   -4.98   10.86
  -4 -25   7    0.07   10.56
   4 -25  -8    0.40   15.29
  -4 -25   8   -0.92   10.27
  -4 -25   9   -8.18   10.51
   4 -25  -9   -3.17   15.46
  -4 -25  10    0.99   10.63
   4 -25 -10    4.14   15.39
   4  25 -10    4.67   10.66
  -4 -25  11    4.72   10.77
   4  25 -11   -7.15   10.87
   4 -25 -11    0.53   15.60
   4 -25 -12   -0.23   19.06
   4  25 -12    4.77   12.81
  -4 -25  12   -1.03   12.90
   4 -26  -1   13.03   15.31
   4 -26  -1    5.43   10.90
  -4 -26   1    2.43   14.73
   4 -26  -2   -0.58   15.26
   4 -26  -2    2.86   10.84
  -4 -26   2   -4.12   14.71
   4 -26  -3    3.39   15.05
  -4 -26   3    7.38   14.73
   4 -26  -3    4.73   10.87
   4 -26  -4    5.54   14.82
  -4 -26   4   -1.94   14.77
   4 -26  -4    3.62   15.41
   4 -26  -5   19.52   15.56
  -4 -26   5   18.26   10.65
   4 -26  -5   23.39   15.28
   4 -26  -6    2.04   10.69
  -4 -26   6   -2.60   10.33
   4 -26  -6   -2.65   14.87
   4 -26  -7   -2.09   15.33
   4 -26  -7    7.29   15.39
  -4 -26   7    9.34   10.55
  -4 -26   8   26.56   11.03
   4 -26  -8   20.21   15.57
   4 -26  -8   29.45   11.15
   4 -26  -9    4.25   10.85
  -4 -26   9   11.77   10.52
   4  26 -10    2.29   10.73
   4 -26 -10    0.04   11.05
  -4 -26  10   -3.85   10.76
   4  26 -11    4.22   13.00
  -4 -26  11    6.42   12.88
   4 -26 -11   -1.01   13.40
  -4 -26  12   -7.68   13.36
  -4 -27   1   23.42   10.45
   4 -27  -1    8.94   15.57
   4 -27  -1   16.59   10.82
  -4 -27   2   -0.89   10.19
   4 -27  -2    2.70   10.86
   4 -27  -2    7.57   10.48
  -4 -27   3    7.82   10.81
   4 -27  -3   11.18   10.97
   4 -27  -3   16.80   11.00
  -4 -27   4   -1.92   10.30
   4 -27  -4   -1.42   10.74
   4 -27  -4    3.04   15.14
   4 -27  -5    8.51   10.43
   4 -27  -5   -3.49   15.19
  -4 -27   5    0.78   10.27
  -4 -27   6   -5.03   10.62
   4 -27  -6   -2.54   14.98
   4 -27  -6    4.93   10.65
  -4 -27   7   -2.74   10.62
   4 -27  -7   -3.81   15.10
   4 -27  -7   -3.66   10.62
   4 -27  -8   -2.28   14.90
   4 -27  -8    1.42   14.98
  -4 -27   8    8.43   10.60
   4 -27  -9  -13.15   15.33
  -4 -27   9   10.38   10.50
  -4 -27  10   11.69   13.05
   4 -27 -10    9.40   18.50
   4 -28  -1   -1.83   15.29
  -4 -28   1    6.34   10.17
   4 -28  -1   10.54   14.95
   4 -28  -2    6.40   15.04
  -4 -28   2    3.70   10.20
   4 -28  -2    2.15   10.56
   4 -28  -3    0.63   10.79
  -4 -28   3    1.59   10.26
   4 -28  -3    0.81   14.96
  -4 -28   4   -1.88   10.38
   4 -28  -4   -2.66   10.48
   4 -28  -4   -4.83   15.11
   4 -28  -5   -3.45   10.69
  -4 -28   5    0.86   10.42
   4 -28  -5    4.89   10.41
   4 -28  -6    4.86   15.04
  -4 -28   6    7.59   10.23
   4 -28  -6   -5.04   14.75
   4 -28  -7   -0.59   10.56
   4 -28  -7    4.19   10.38
  -4 -28   7    7.82   10.44
   4 -28  -8   -4.06   14.97
   4 -28  -8    7.01   16.50
  -4 -28   8   13.31   10.48
   4 -28  -9   -7.52   18.71
   4 -28  -9   -4.58   18.09
  -4 -28   9   -4.57   13.12
   4 -29  -1   14.92   11.24
  -4 -29   1   34.24   14.72
   4 -29  -1   19.34   15.68
   4 -29  -2    6.35   10.56
   4 -29  -2    0.07   15.29
  -4 -29   2    7.92   14.31
  -4 -29   3   12.15   14.50
   4 -29  -3   10.45   15.03
   4 -29  -3    2.37   10.82
  -4 -29   4   -0.13   14.59
   4 -29  -4    4.51   14.78
   4 -29  -4   -2.82   14.98
   4 -29  -5   -0.81   10.62
   4 -29  -5    5.49   10.40
  -4 -29   5   -3.45   10.46
  -4 -29   6   -5.41   10.58
   4 -29  -6   -3.47   14.58
   4 -29  -6   12.16   14.79
  -4 -29   7   -1.79   13.12
   4 -29  -7   10.80   12.67
   4 -29  -7    4.47   18.21
  -4 -29   8    3.46   12.86
   4 -29  -8    2.22   12.78
   4 -29  -8    3.84   12.66
   4 -30  -1    5.75   15.24
  -4 -30   1   10.52   10.21
   4 -30  -1    0.06   10.74
   4 -30  -2    8.34   15.06
   4 -30  -2   -3.02   15.16
  -4 -30   2    3.59   10.37
  -4 -30   3    4.37   10.31
   4 -30  -3    0.82   10.56
   4 -30  -3    3.61   10.71
  -4 -30   4   -0.95   16.25
   4 -30  -4  -12.59   16.48
   4 -30  -4    3.21   16.64
  -4 -30   5   13.15   17.77
   4 -30  -5   -2.19   12.85
   4 -30  -5   -3.27   12.51
   4 -30  -6    9.20   18.11
  -4 -30   6   11.38   18.07
   4 -30  -6   -5.17   17.92
  -4 -30   7    6.26   12.98
  -4 -31   1   -6.52   17.91
   4 -31  -1    4.10   13.16
   4 -31  -1    7.60   18.35
  -4 -31   2   -9.02   12.73
   4 -31  -2    0.98   18.23
   4 -31  -2    4.37   18.23
   4 -31  -3   -5.13   18.36
  -4 -31   3    4.86   12.50
   4 -31  -3   -1.97   17.96
  -4 -31   4    5.28   12.90
   4 -31  -4    5.61   18.50
   4 -31  -4   21.92   18.01
  -3   0   1   -3.49   13.46
   3   0  -2   -2.39   13.75
  -3   0   2   -0.63   14.18
  -3   0   3   -1.94   14.50
   3   0  -3    0.41   14.07
   3   0  -4   -2.66   15.22
  -3   0   4    0.47   14.99
   3   0  -5   -1.72   14.98
  -3   0   5    2.17   10.67
   3   0  -6    2.62   13.81
  -3   0   6    0.87   10.28
  -3   0   7   -1.13    9.30
   3   0  -7   -5.35   12.51
   3   0  -8   -0.34    8.07
  -3   0   8   -1.80    8.59
   3   0  -9    0.18    7.66
  -3   0   9   -1.05    8.11
  -3   0  10    1.78    7.71
   3   0 -10    2.17    7.14
  -3   0  11    7.33   13.62
   3   0 -11   -7.27    9.19
  -3   0  12    1.10    9.57
   3   0 -12   -3.62   12.95
  -3   0  13   -3.45    9.67
   3   0 -13   -2.59   12.91
   3   0 -14    1.48   12.72
  -3   0  14    5.01   13.47
  -3   0  15    2.95   13.14
   3   0 -15    1.83   12.45
  -3   0  16    4.72   12.72
   3   0 -16    5.87    8.58
  -3   0  17   -0.96   12.41
   3   0 -17    1.21    8.35
  -3   0  18   -5.49   15.37
  -3   0  19   -4.86   15.35
   3   0 -19    1.31   10.55
   3   0 -21  -12.94   13.03
  -3  -1   1   80.68   15.00
  -3   1   1   65.07   16.37
  -3  -1   2   11.38   10.18
   3   1  -2   16.52   14.14
   3  -1  -2   12.00   14.03
  -3   1   2   14.90   14.24
  -3   1   3    1.05   14.47
   3   1  -3   -2.10   14.25
  -3  -1   3    1.82   14.75
   3  -1  -3    4.06   14.47
   3  -1  -4   66.46   16.28
  -3   1   4   62.20   16.35
   3   1  -4   75.67   16.01
  -3  -1   4   62.81   12.31
   3   1  -5   24.68   15.48
  -3  -1   5   20.41   11.22
  -3   1   5   20.21   15.71
   3  -1  -5   23.09   15.30
   3   1  -6   56.48   14.81
  -3   1   6   33.08   15.42
  -3  -1   6   38.36   15.31
   3  -1  -6   55.83   14.60
   3  -1  -7   20.29   12.89
  -3  -1   7   14.45    9.91
  -3   1   7   25.41   13.77
   3   1  -7   19.28    9.27
  -3  -1   8    4.80    8.86
   3  -1  -8   10.99   11.51
  -3   1   8    7.61    8.64
   3   1  -8   12.98    8.27
  -3   1   9   80.45   13.27
   3  -1  -9  122.39   12.56
   3   1  -9  130.25    9.84
  -3  -1   9   68.41   10.62
  -3  -1  10   14.82    8.65
  -3   1  10   23.06   11.78
   3   1 -10   45.21    8.15
   3  -1 -10   44.37    8.04
  -3   1  11    2.79    9.52
  -3  -1  11    2.12   13.70
   3  -1 -11    5.45    9.14
   3   1 -11    1.44   12.66
  -3   1  12   17.14   10.26
   3  -1 -12   40.81    9.52
   3   1 -12   34.84    9.75
  -3  -1  12   15.11   10.36
   3  -1 -13   33.23    9.33
  -3   1  13    6.80   10.41
   3   1 -13   36.08    9.35
  -3  -1  13    4.06   13.98
   3  -1 -14   19.23    9.24
  -3  -1  14    6.10   13.73
  -3   1  14   -1.06    9.55
   3   1 -14    0.89    9.18
  -3  -1  15   -1.02    9.40
  -3   1  15   -2.64    9.16
   3  -1 -15   -1.06    8.93
   3   1 -15    3.06    8.92
  -3   1  16   -6.37    9.30
   3  -1 -16    8.73   12.25
   3   1 -16   -0.33    8.77
  -3  -1  16    2.92    9.36
   3  -1 -17   17.46    9.05
  -3   1  17    8.98    9.32
  -3  -1  17    7.51    9.28
  -3   1  18   -1.34   11.01
  -3  -1  18   -2.62   11.09
  -3  -1  19   -3.84   11.05
  -3   1  19   -4.97   10.84
   3  -1 -19   -0.64   10.60
   3   1 -19   -1.14   10.48
  -3   1  20    1.06   11.02
   3  -1 -21   12.86   12.73
   3   1 -21    2.56   12.87
  -3  -2   1   10.04   13.51
  -3   2   1    6.61   17.11
   3  -2  -2   17.33   17.37
   3   2  -2   22.67   14.50
  -3  -2   2   25.06   14.29
  -3   2   2   20.48   14.67
   3  -2  -3   -1.43   14.72
  -3  -2   3    2.48   14.61
   3   2  -3    1.06   10.05
  -3   2   3    0.35   14.67
  -3  -2   4   33.93   11.75
   3   2  -4   37.14   11.11
  -3   2   4   29.01   16.12
   3  -2  -4   39.24   15.80
  -3   2   5   -3.11   15.35
  -3  -2   5    1.16   15.35
   3  -2  -5    1.61   14.69
   3   2  -5   -3.62   14.91
   3   2  -6    9.72   10.20
  -3   2   6    9.74   10.48
   3  -2  -6    7.49   13.88
  -3  -2   6    3.14   10.46
  -3  -2   7    2.36    9.57
   3  -2  -7    7.63    8.88
   3   2  -7    9.38   12.76
  -3   2   7    3.01    9.57
   3  -2  -8    4.60    8.19
  -3   2   8    3.72    8.73
   3   2  -8   12.44   11.60
  -3  -2   8    0.23   12.22
  -3   2   9    9.59    8.39
   3   2  -9   16.81    7.92
   3  -2  -9   17.29   10.89
  -3  -2   9    9.64    8.43
  -3   2  10   25.26    8.93
   3   2 -10   59.64    8.35
  -3  -2  10   20.90    8.92
   3  -2 -10   52.37    8.28
   3   2 -11    7.40   12.89
  -3  -2  11    9.07   13.94
   3  -2 -11   14.43    9.16
  -3   2  11   -0.36    9.82
  -3  -2  12   26.82   10.30
   3  -2 -12   38.42    9.73
   3   2 -12   47.04    9.75
  -3   2  12   19.25   10.29
  -3  -2  13    4.02   13.80
  -3   2  13   -0.87    9.69
   3  -2 -13   13.64    9.06
   3   2 -13    9.28   12.96
  -3  -2  14   12.95    9.53
   3   2 -14    6.24   12.94
   3  -2 -14   13.35   12.91
  -3   2  14    2.23    9.47
   3   2 -15   12.29   12.13
   3  -2 -15   -5.59    8.82
  -3  -2  15  -10.59   13.48
  -3   2  15   20.15   12.68
   3   2 -16    5.02   12.10
  -3  -2  16   10.17   12.71
   3  -2 -16   -2.80    8.67
  -3   2  16   -8.99   12.59
   3  -2 -17    0.43    8.37
  -3   2  17   -0.72   12.26
  -3  -2  17   -0.25    9.02
   3  -2 -18   -0.29   10.60
   3   2 -18   -4.10   10.44
  -3   2  18    4.76   10.94
  -3  -2  18    4.07   11.04
  -3   2  19    3.13   11.05
   3  -2 -19   12.74   10.82
  -3  -2  19    4.56   11.47
   3   2 -19    9.18   11.14
  -3  -2  20   -0.50   11.33
  -3   2  20  -13.00   11.12
   3  -2 -20    7.51   14.92
   3   2 -21    1.23   12.97
  -3  -2  21    2.28   13.33
   3  -2 -21    2.94   12.74
  -3   2  21    4.49   13.18
  -3  -3   1   -3.50   13.60
  -3  -3   2   48.91   14.76
   3   3  -2   39.13   11.22
   3  -3  -2   21.56   14.91
  -3   3   2   43.99   19.82
   3  -3  -3    9.69   15.14
  -3  -3   3    6.98   15.00
   3   3  -3    8.43   10.41
  -3   3   3    8.18   15.27
   3  -3  -4   54.09   12.09
  -3  -3   4   72.65   12.34
   3   3  -4   79.80   15.95
  -3   3   4   58.28   17.02
  -3   3   5   14.97   15.85
   3  -3  -5   13.52   10.80
  -3  -3   5   20.33   15.46
   3   3  -5   14.58   10.70
  -3   3   6   42.71   11.68
   3   3  -6   74.46   14.53
  -3  -3   6   48.98   15.10
   3  -3  -6   58.15   10.95
  -3  -3   7   18.26   13.23
  -3   3   7    7.01   13.25
   3   3  -7   14.62   12.53
   3  -3  -7   12.91    8.99
   3   3  -8   -1.37   11.24
  -3  -3   8   -1.96    8.54
   3  -3  -8    3.68   11.19
  -3   3   8   -0.66   11.85
   3  -3  -9    3.69    7.63
  -3  -3   9    9.02   11.32
  -3   3   9    4.15    8.10
   3   3  -9    3.24    7.63
   3  -3 -10    3.09    7.27
  -3   3  10   -0.39   10.86
  -3  -3  10    4.26   10.96
   3   3 -10    1.82    7.36
  -3  -3  11   28.05   14.23
   3   3 -11   42.88    9.67
   3  -3 -11   30.89    9.88
  -3   3  11   27.25   14.09
  -3  -3  12   13.52   13.77
   3  -3 -12   -5.40   13.11
   3   3 -12   -1.04   12.99
  -3   3  12   -4.53    9.72
   3   3 -13    3.30    9.38
  -3   3  13    7.14    9.57
   3  -3 -13   15.34   12.82
  -3  -3  13    6.24    9.77
  -3   3  14    3.89   13.19
  -3  -3  14   -4.49   13.68
   3  -3 -14   -4.96    9.07
   3   3 -14    1.72    8.92
  -3  -3  15  -12.85    9.78
   3   3 -15   -2.20    9.00
   3  -3 -15   10.09   12.54
  -3   3  15    3.04   12.94
  -3  -3  16    6.02    9.55
   3   3 -16   16.15    9.09
   3  -3 -16   18.15    9.06
  -3   3  16    8.85    9.55
  -3  -3  17   -4.04   12.68
  -3   3  17    0.06    8.83
   3   3 -17   -1.85    8.57
  -3   3  18  -10.04   15.65
   3  -3 -18    0.21   10.61
   3   3 -18   19.92   10.34
  -3   3  19   16.30   15.11
   3  -3 -19    2.59   14.80
  -3  -3  19   -9.70   11.36
  -3  -3  20   -6.69   11.25
  -3   3  20   -1.82   11.03
   3  -3 -20    5.92   14.94
   3   3 -21   -0.88   12.96
   3  -3 -21   -0.45   12.84
  -3  -3  21   -5.33   13.37
  -3   3  21   14.56   13.06
  -3  -4   1   20.29   14.33
  -3  -4   2    3.42   14.07
  -3   4   2    0.64   21.06
   3   4  -2   -1.36   10.51
   3  -4  -2    2.39   17.78
  -3   4   3    3.02   18.58
   3   4  -3    2.97   14.78
   3  -4  -3   -1.12   15.02
  -3  -4   3    4.09   10.51
   3  -4  -4   13.80   10.88
   3   4  -4   18.13   15.18
  -3  -4   4   14.97   15.75
  -3   4   4   12.29   15.93
  -3  -4   5   19.61   11.01
   3  -4  -5   23.70   14.45
   3   4  -5   25.05   10.67
  -3   4   5   14.74   11.24
  -3  -4   6   45.75   10.68
   3   4  -6   62.77   14.12
  -3   4   6   42.92   14.83
   3  -4  -6   49.62   14.10
   3  -4  -7   54.88    9.86
   3   4  -7   59.50    9.68
  -3  -4   7   46.51   10.34
  -3   4   7   39.18   13.77
   3  -4  -8   20.56    8.36
   3   4  -8   21.03   11.40
  -3  -4   8   18.30    8.71
  -3   4   8   14.91   12.07
   3   4  -9    0.29    7.63
  -3  -4   9    1.26   11.26
   3  -4  -9    0.15    7.54
  -3   4   9    3.13    7.69
   3   4 -10    9.34    7.36
  -3  -4  10    4.18    7.84
   3  -4 -10    9.04    7.66
  -3   4  10    5.08   10.89
   3   4 -11    7.34    8.93
   3  -4 -11    0.37   13.03
  -3   4  11   -1.31    9.77
  -3  -4  11   -3.79    9.77
   3  -4 -12    2.01   12.79
  -3  -4  12    3.25   13.76
  -3   4  12    3.53   13.56
   3   4 -12   -1.76    9.16
  -3  -4  13   37.66   14.41
   3   4 -13   77.35   13.28
   3  -4 -13   52.71   10.22
  -3   4  13   17.57   10.48
  -3  -4  14    8.10    9.51
   3  -4 -14   16.99   12.56
  -3   4  14   -4.65   13.16
   3   4 -14   -3.26   12.38
  -3  -4  15   12.90   13.02
  -3   4  15   -4.15    9.34
   3  -4 -15    2.38    9.01
   3   4 -15    3.40    9.04
  -3  -4  16   10.85    9.15
  -3   4  16   14.95   12.58
   3  -4 -16    3.28   12.24
   3   4 -16   10.81    8.67
  -3  -4  17   -3.83    9.08
   3   4 -17    8.94    8.51
  -3   4  17    9.87   12.11
   3  -4 -18    1.43   10.44
   3   4 -18    2.67   10.52
  -3   4  18  -10.15   10.97
  -3   4  19    5.45   10.87
   3  -4 -19    9.68   14.90
  -3  -4  19    0.59   11.21
  -3   4  20   -8.54   15.28
   3   4 -20   -4.14   10.64
   3  -4 -20   -4.37   14.75
  -3  -4  20    1.30   11.22
   3   4 -21    0.33   12.94
   3  -4 -21   -4.46   12.82
  -3  -4  21   -0.21   13.59
  -3  -5   1   34.35   14.74
  -3   5   2    3.35   18.97
  -3  -5   2    3.51   10.51
   3   5  -2   12.46   10.86
   3  -5  -2    4.40   18.39
   3   5  -3   -2.27   10.83
   3  -5  -3    2.24   14.55
  -3   5   3   -2.69   15.76
  -3  -5   3   -0.86   10.70
  -3   5   4    5.28   10.94
   3   5  -4   12.19   10.53
   3  -5  -4   13.25   14.62
  -3  -5   4   11.63   10.73
   3   5  -5   21.96   10.18
  -3   5   5   14.32   14.98
   3  -5  -5   20.68   14.21
  -3  -5   5   18.01   14.67
  -3   5   6    7.32    9.79
   3   5  -6   10.56   13.05
  -3  -5   6    9.90   13.55
   3  -5  -6   11.86   13.01
   3   5  -7   28.75    8.71
  -3   5   7   14.17   12.53
  -3  -5   7   14.03    9.36
   3  -5  -7   16.05    8.88
  -3  -5   8   20.19    8.77
   3   5  -8   35.50   11.42
   3  -5  -8   30.29   11.52
  -3   5   8   17.22    8.65
   3   5  -9   14.86    7.57
   3  -5  -9   13.73   10.70
  -3  -5   9    8.64   11.25
  -3   5   9    6.23    8.08
   3  -5 -10   12.58    8.03
   3   5 -10   22.93   10.43
  -3  -5  10    4.45    8.28
  -3   5  10    7.04    8.08
   3   5 -11  113.84   13.67
  -3   5  11   47.79   10.94
  -3  -5  11   57.88   11.17
   3  -5 -11   96.72   14.06
   3   5 -12   -1.05    9.02
  -3  -5  12   -1.99    9.73
  -3   5  12    7.73   13.34
   3  -5 -12   -2.99    9.42
   3   5 -13   18.33    8.90
  -3  -5  13   -2.37    9.85
  -3   5  13    0.92    9.43
   3  -5 -13    8.93   12.78
   3   5 -14   -9.02    8.66
   3  -5 -14   -1.68    8.95
  -3   5  14   -5.71   12.91
  -3  -5  14   11.44   13.39
   3  -5 -15    7.06    8.58
   3   5 -15   10.48   12.41
  -3  -5  15   -5.54    9.35
  -3   5  15   11.95    8.78
  -3   5  16    3.33   12.68
   3  -5 -16    5.00   12.41
  -3  -5  16    1.10   13.07
   3   5 -16   12.06   12.37
  -3  -5  17    0.36   11.37
  -3   5  17    0.51   10.91
   3  -5 -17   11.43    8.58
  -3   5  18    0.38   15.15
   3  -5 -18   11.22   10.44
  -3   5  19   -1.27   10.61
  -3  -5  19  -15.54   16.01
   3  -5 -19    1.51   14.89
   3   5 -20   -2.09   10.64
  -3   5  20   -4.90   11.00
   3  -5 -20  -13.51   14.83
  -3  -5  20    8.77   11.26
   3   5 -21   -3.58   12.88
  -3  -5  21   -3.22   13.67
   3  -5 -21    4.99   12.87
  -3  -6   1   36.68   15.14
   3   6  -2   33.00   11.61
   3  -6  -2   29.78   19.38
  -3  -6   2   34.38   15.15
  -3  -6   3   -1.25   10.37
   3  -6  -3    3.20   14.80
   3   6  -3    2.43   15.02
  -3   6   3    0.56   15.79
  -3   6   4   59.23   16.82
   3  -6  -4   54.68   15.97
  -3  -6   4   67.17   11.15
   3   6  -4   68.41   11.11
  -3  -6   5    2.23    9.88
   3  -6  -5   -0.99   13.73
  -3   6   5   -1.54   14.19
   3   6  -5    4.49    9.43
  -3  -6   6   31.54   13.61
  -3   6   6   31.02   13.60
   3  -6  -6   30.27   13.21
   3   6  -6   42.21   12.85
   3   6  -7    0.43    8.05
  -3   6   7    0.96    8.62
   3  -6  -7    2.84    8.13
  -3  -6   7   -1.10    8.56
  -3   6   8   29.13   12.14
   3  -6  -8   39.27   11.82
   3   6  -8   52.77   11.44
  -3  -6   8   35.67    8.97
  -3  -6   9   39.27    8.99
   3   6  -9   60.57    8.26
  -3   6   9   33.30    8.77
   3  -6  -9   60.30   11.47
   3  -6 -10    2.48    9.27
   3   6 -10   -0.17   12.81
  -3   6  10    2.64   13.60
  -3  -6  10    4.04    9.64
   3  -6 -11    7.05   13.04
   3   6 -11   -1.20    9.01
  -3   6  11  -13.33   13.60
  -3  -6  11   -4.26   13.85
  -3  -6  12   23.13   13.53
  -3   6  12    5.86   13.45
   3  -6 -12   -1.56   13.32
   3   6 -12    9.17   12.76
  -3  -6  13   12.37   13.86
   3   6 -13   25.25    9.38
  -3   6  13    9.54    9.82
   3  -6 -13   21.67    9.48
   3  -6 -14   -1.98    8.87
  -3  -6  14    5.97    9.18
   3   6 -14    2.27    8.73
  -3   6  14   -0.51    9.20
   3   6 -15   -0.54    8.89
  -3   6  15   -6.57   12.76
  -3  -6  15    5.70    9.13
   3  -6 -15   -1.31   12.48
   3   6 -16    8.85    8.86
  -3   6  16   -4.09    8.86
  -3  -6  16   13.98    9.24
   3  -6 -16   10.79    8.92
  -3   6  17   -7.31   15.31
  -3  -6  17    0.39   11.17
   3  -6 -17   -5.36   10.66
   3  -6 -18   13.48   10.58
  -3  -6  18    4.16   11.10
  -3   6  18    3.72   10.85
   3   6 -19    4.20   10.52
  -3   6  19    5.39   14.90
   3  -6 -19   -8.50   14.80
  -3  -6  19   10.83   15.89
  -3  -6  20    6.16   11.38
   3   6 -20    0.85   10.76
   3  -6 -20   -9.50   15.06
  -3   6  20    6.73   11.03
  -3   6  21    5.89   13.35
   3   6 -21   -1.73   13.06
   3  -6 -21   -4.50   13.04
  -3  -6  21    1.24   13.63
   3  -7  -1   13.61   21.74
  -3  -7   1   22.46   10.90
   3  -7  -1   20.78   22.51
   3  -7  -2   30.25   16.47
  -3  -7   2   31.84   15.11
   3   7  -2   35.45   15.62
  -3  -7   3   25.80   10.65
   3   7  -3   30.78   10.78
   3  -7  -3   27.86   15.72
  -3   7   3   16.68   15.69
  -3  -7   4   32.18   14.34
   3  -7  -4   30.97   15.05
   3   7  -4   40.89   14.31
  -3   7   4   30.30   15.66
   3  -7  -5   10.44   13.54
  -3   7   5    9.80   14.14
  -3  -7   5   13.82    9.64
   3   7  -5   17.33   12.93
   3  -7  -6   16.18   12.74
  -3   7   6   16.89   13.15
  -3  -7   6   15.65    9.26
   3   7  -6   17.57   12.15
   3   7  -7    2.14   11.23
  -3   7   7   -1.83   11.81
   3  -7  -7    3.90   11.59
  -3  -7   7   -0.10   11.72
  -3   7   8    2.14   11.18
  -3  -7   8   -2.73   11.25
   3   7  -8   -1.34   10.61
   3  -7  -8    5.48   10.95
  -3   7   9   -1.43   10.72
  -3  -7   9   -3.60    7.70
   3   7  -9   -2.51   10.27
   3  -7  -9    2.20    7.41
   3  -7 -10   -1.29    9.42
  -3   7  10    5.26    9.58
  -3  -7  10    8.85   13.29
   3   7 -10    5.58    9.04
   3  -7 -11    4.69    9.31
  -3  -7  11   14.24    9.60
  -3   7  11    2.82    9.36
   3   7 -11    3.46    9.13
   3   7 -12    8.11    9.36
   3  -7 -12    8.67   13.45
  -3   7  12    6.25    9.83
  -3  -7  12    9.47    9.81
  -3  -7  13    0.06    9.59
  -3   7  13    4.31    9.27
   3   7 -13   -1.32    8.96
   3  -7 -13   -3.30   13.08
   3   7 -14    6.95   12.35
   3  -7 -14   -0.61   12.72
  -3   7  14   -1.90    9.18
  -3  -7  14   -2.21    9.23
   3   7 -15    6.33    8.56
   3  -7 -15   -2.20    9.07
  -3   7  15    6.65   12.59
  -3  -7  15    3.79   13.11
   3  -7 -16    2.80    8.51
  -3   7  16  -11.36   12.31
  -3  -7  16   -0.27    9.06
   3   7 -16   -2.09    8.39
   3   7 -17    6.12   10.30
  -3   7  17   -0.60   10.75
   3  -7 -17    1.66   10.77
  -3  -7  17    4.22   15.76
   3   7 -18    6.27   10.29
  -3  -7  18  -10.93   11.19
   3  -7 -18   -1.78   14.97
  -3   7  18   -8.57   15.35
   3   7 -19    5.39   10.53
  -3   7  19    1.57   10.74
  -3  -7  19   -1.80   16.05
   3  -7 -19    2.61   14.79
  -3  -7  20    0.20   11.23
  -3   7  20    6.72   15.47
   3  -7 -20   -0.96   14.96
   3   7 -20    1.23   10.47
  -3  -7  21   -4.04   13.88
  -3   7  21   -7.04   13.54
   3   7 -21    1.36   12.81
   3  -7 -21   -3.08   13.08
   3  -8  -1    8.22   18.51
   3  -8  -1    4.93   18.47
  -3  -8   1    6.11   10.39
  -3  -8   2   37.07   10.45
   3  -8  -2   35.27   18.65
  -3  -8   3   15.59    9.97
   3   8  -3   18.73   10.09
   3  -8  -3   14.59   14.61
  -3   8   4   58.74   15.74
  -3  -8   4   71.23   14.30
   3  -8  -4   76.45   15.47
   3   8  -4   79.89   14.18
  -3  -8   5   -2.22   12.72
   3   8  -5   -0.69    8.63
  -3   8   5   -1.47    9.50
   3  -8  -5   -0.54   12.64
   3   8  -6   44.36    8.82
   3  -8  -6   36.75    9.21
  -3   8   6   38.59   13.20
  -3  -8   6   25.43   12.54
   3  -8  -7   10.28   11.41
  -3  -8   7   12.53    8.01
  -3   8   7    5.00    8.45
   3   8  -7   10.19   11.06
  -3   8   8    4.07   11.37
  -3  -8   8    5.11    7.98
   3   8  -8   10.59    7.44
   3  -8  -8    9.51    7.94
  -3  -8   9   48.67   11.91
   3   8  -9   83.58    8.69
  -3   8   9   45.65   12.13
   3  -8  -9   75.01    9.27
   3   8 -10    1.02   12.75
  -3   8  10    5.11   13.60
   3  -8 -10    4.74    9.42
  -3  -8  10    5.64    9.50
   3  -8 -11   -5.40    9.46
   3   8 -11    2.78   12.71
  -3   8  11   -0.50   13.63
  -3  -8  11    0.12   13.53
   3  -8 -12   29.23    9.71
   3   8 -12   39.51   12.81
  -3  -8  12   23.08   13.99
  -3   8  12   26.99    9.81
  -3   8  13   -0.14    9.44
   3  -8 -13    3.53    9.04
  -3  -8  13   -2.33   13.30
   3   8 -13    7.35   12.34
  -3   8  14    4.30    9.00
   3  -8 -14    3.22    8.90
   3   8 -14   -9.00    8.82
  -3  -8  14    3.19   13.23
   3   8 -15    7.05   12.31
  -3   8  15    2.57    9.06
   3  -8 -15    2.87    9.05
  -3  -8  15    7.24   12.89
   3  -8 -16    0.13    8.76
  -3  -8  16    1.35    8.92
  -3   8  16    9.13   12.22
  -3   8  17   11.78   15.19
   3   8 -17    0.88   10.87
  -3  -8  17    4.07   15.74
   3  -8 -17   -0.03   10.75
   3   8 -18    8.93   10.39
  -3  -8  18   -6.43   11.23
  -3   8  18    0.82   10.71
   3  -8 -18    0.09   15.09
  -3   8  19   -0.79   15.21
   3   8 -19    2.46   10.43
   3  -8 -19    5.35   14.90
  -3  -8  19    7.32   15.67
  -3  -8  20   -1.60   11.11
   3   8 -20    1.16   10.62
   3  -8 -20    2.57   15.10
  -3   8  20    5.15   10.79
   3  -9  -1    0.94   14.35
  -3  -9   1    5.13    9.87
   3  -9  -1    2.83   14.71
   3  -9  -2   17.26   14.25
  -3  -9   2   26.11   13.63
   3  -9  -3    1.08   13.45
  -3  -9   3   -0.12    9.27
   3   9  -3   -2.24    9.44
  -3   9   4   41.75   14.26
  -3  -9   4   48.94   13.39
   3   9  -4   53.91    9.65
   3  -9  -4   46.45   14.00
   3  -9  -5   94.94   10.95
  -3  -9   5   83.01   13.15
   3   9  -5  110.19   12.89
  -3   9   5   82.74   14.49
   3  -9  -6   21.16   11.98
  -3   9   6   21.50   12.55
  -3  -9   6   22.72    8.44
   3   9  -6   27.81   11.40
   3   9  -7   -2.64    7.59
   3  -9  -7   -1.50    7.91
  -3  -9   7   -3.52   11.05
  -3   9   7    4.52   11.59
   3  -9  -8   37.50   11.47
   3   9  -8   51.13   10.90
  -3  -9   8   29.61   11.25
  -3   9   8   28.15   11.91
   3  -9  -9    0.98    9.42
  -3  -9   9    0.64   13.32
   3   9  -9    2.11    9.13
  -3   9   9   -2.66    9.86
  -3  -9  10   -0.71    9.59
  -3   9  10    2.67    9.82
   3  -9 -10    2.92   13.39
   3   9 -10   -5.50    9.00
  -3  -9  11  102.64   11.80
   3   9 -11  177.85   11.00
  -3   9  11  139.83   15.79
   3  -9 -11  155.24   15.56
   3  -9 -12    2.86   13.07
   3   9 -12   -2.39    8.81
  -3  -9  12    3.54   13.42
  -3   9  12    5.73    9.35
  -3  -9  13   13.80   13.13
  -3   9  13   -4.59    9.38
   3   9 -13    2.53    8.54
   3  -9 -13   -0.51   12.90
   3  -9 -14  -10.19   12.83
  -3  -9  14  -10.78   13.04
  -3   9  14   -3.46    9.31
   3   9 -14   -0.74   12.21
  -3  -9  15    3.47    9.42
  -3   9  15   13.08    9.21
   3   9 -15   31.81    8.85
   3  -9 -15    6.90   12.90
  -3  -9  16    0.26    9.50
   3  -9 -16   20.57   12.57
  -3   9  16    5.06    9.32
  -3  -9  17    0.27   15.83
   3  -9 -17   -4.04   15.17
  -3   9  17    2.14   10.67
  -3   9  18    0.26   15.40
   3   9 -18    0.39   10.61
   3  -9 -18    5.47   15.23
  -3  -9  18   -2.48   11.41
  -3  -9  19  -11.42   15.84
  -3   9  19   -0.46   11.02
   3  -9 -19   -0.89   15.06
   3   9 -19   -0.42   10.39
   3   9 -20   -3.82   10.68
  -3  -9  20    8.52   13.47
   3  -9 -20   10.34   16.60
  -3   9  20   -9.92   13.34
   3 -10  -1   37.01   17.39
   3 -10  -1   29.62   14.96
  -3 -10   1   41.08   13.63
  -3 -10   2   15.40    9.18
   3 -10  -2   14.61   16.77
   3  10  -3  287.53   12.54
   3 -10  -3  230.99   17.47
  -3 -10   3  259.46   15.22
   3 -10  -4   -4.41   12.43
   3  10  -4   -3.54    8.46
  -3 -10   4    0.62   11.92
  -3 -10   5    2.64   11.51
   3 -10  -5    0.71   11.81
  -3  10   5    2.62   12.15
   3  10  -5    0.03    8.07
  -3 -10   6    2.71    7.98
   3 -10  -6   -3.45   11.28
  -3  10   6    1.12   11.84
   3  10  -6    0.57    7.76
   3  10  -7   38.09   10.80
  -3  10   7   19.80   12.00
   3 -10  -7   25.62   11.53
  -3 -10   7   21.98    8.33
   3 -10  -8    2.48   10.54
   3  10  -8    3.16    7.13
  -3  10   8   -0.88   11.15
  -3 -10   8    7.09   10.27
  -3 -10   9    4.02    9.43
   3  10  -9    4.60   12.73
  -3  10   9    4.57    9.81
   3 -10  -9   -1.99    9.40
   3 -10 -10   -0.65   13.58
   3  10 -10   11.73    9.10
  -3 -10  10    1.23   13.50
  -3  10  10    4.86   13.80
  -3 -10  11   -5.52    9.36
   3  10 -11    6.68   12.70
  -3  10  11   -3.51    9.71
   3 -10 -11   -3.02    9.55
   3 -10 -12   16.89   10.14
   3  10 -12   40.88   12.68
  -3  10  12   27.45   14.03
  -3 -10  12   26.03    9.84
   3 -10 -13   12.93   12.97
   3  10 -13   17.80   12.35
  -3 -10  13    9.61   13.15
  -3  10  13   -6.00    9.84
  -3 -10  14   27.17   13.32
  -3  10  14   28.58   13.66
   3 -10 -14   37.89   13.60
   3  10 -14   55.61    9.37
   3 -10 -15    4.23   12.32
  -3 -10  15   -5.94    9.07
  -3  10  15    9.51   12.58
   3  10 -15   16.47    8.44
   3  10 -16    1.96    8.41
  -3  10  16   -2.38   14.24
   3 -10 -16    7.03   13.78
  -3 -10  16   -2.29    9.04
  -3 -10  17   -1.63   15.65
   3 -10 -17    6.03   15.18
  -3  10  17   -0.79   10.92
  -3 -10  18    3.69   10.95
   3 -10 -18  -11.60   15.27
  -3  10  18    5.09   10.73
   3  10 -19   -2.23   10.50
  -3 -10  19    5.20   15.74
   3 -10 -19   -7.16   15.25
  -3  10  19   -3.02   11.11
  -3  10  20    3.89   18.85
   3 -10 -20    9.08   18.33
  -3 -10  20    9.44   13.56
   3  10 -20    3.56   12.84
   3 -11  -1    1.95   13.42
   3 -11  -1    3.88   12.79
  -3 -11   1    1.67   12.36
   3 -11  -2   35.89   13.67
  -3 -11   2   39.85    9.05
   3 -11  -2   44.86   13.77
  -3 -11   3   12.78    8.49
   3 -11  -3   15.28   12.50
   3  11  -3   18.15    8.63
  -3 -11   4   -0.79    8.03
   3  11  -4   -4.05    8.02
   3 -11  -4   -2.88   11.72
   3 -11  -5  119.57   10.64
   3  11  -5  136.46    9.52
  -3 -11   5  120.63   12.35
   3  11  -6   13.48    7.70
  -3 -11   6   14.36    7.88
  -3  11   6    4.96    8.44
   3 -11  -6   16.45    7.98
   3  11  -7   20.98    7.36
   3 -11  -7   22.00   11.15
  -3  11   7   15.23   11.48
  -3 -11   7    7.19    7.82
  -3 -11   8   27.74    9.56
   3 -11  -8   25.80   13.87
  -3  11   8   30.35   14.56
   3  11  -8   27.17   13.06
   3  11  -9    1.25    9.07
   3 -11  -9    0.70    9.60
  -3  11   9    3.71   13.99
  -3 -11   9   11.17    9.42
   3  11 -10   23.55    9.21
  -3  11  10   12.70   10.11
  -3 -11  10   20.36   13.33
   3 -11 -10   14.64    9.67
   3 -11 -11    3.84   13.56
  -3  11  11   -1.22    9.95
   3  11 -11   13.05    8.87
  -3 -11  11   13.78    9.44
   3  11 -12   52.18    9.33
  -3 -11  12   31.96    9.90
  -3  11  12   19.28   14.45
   3 -11 -12   36.34   13.72
   3  11 -13   12.85    8.56
  -3 -11  13   -2.39    9.08
   3 -11 -13    3.65    9.27
  -3  11  13   -1.78    9.61
  -3 -11  14   11.63    9.07
  -3  11  14    1.48   12.88
   3  11 -14    9.27    8.58
   3 -11 -14   10.32    8.87
   3  11 -15   -1.01   12.05
  -3 -11  15   12.58    8.87
  -3  11  15    2.84   12.71
   3 -11 -15    6.33   12.46
   3  11 -16   15.56   10.32
  -3 -11  16    3.19   11.15
   3 -11 -16    3.40   15.33
  -3  11  16   -1.59   11.11
  -3 -11  17    4.99   15.69
   3  11 -17    2.14   10.27
   3 -11 -17   10.47   15.08
  -3  11  17    8.58   10.68
  -3  11  18    0.85   15.53
  -3 -11  18    1.17   11.03
   3 -11 -18   -8.84   15.29
   3 -11 -19   -0.94   10.75
  -3 -11  19   -6.34   11.14
  -3  11  19    8.94   15.36
  -3 -11  20    4.83   13.43
   3 -11 -20   -1.84   13.13
  -3  11  20    5.92   13.51
  -3 -12   1   26.80   11.79
   3 -12  -1   24.89   12.80
   3 -12  -1   21.95   12.69
   3 -12  -2   -1.09   12.05
   3 -12  -2    4.71   12.11
  -3 -12   2    0.81   11.46
   3  12  -3    7.39   11.45
  -3 -12   3    8.72   11.17
   3 -12  -3    4.02    8.42
   3  12  -4   19.70   11.05
   3 -12  -4   19.04   11.75
  -3 -12   4   13.26    7.98
   3 -12  -5    3.39   11.00
   3  12  -5   -0.09   10.72
  -3 -12   5   -3.49    7.69
  -3  12   6   34.41   11.82
   3  12  -6   45.81   11.00
   3 -12  -6   35.80   11.66
  -3 -12   6   35.94    8.01
  -3 -12   7    1.43   10.57
   3  12  -7    0.41    7.29
   3 -12  -7    4.40   10.66
  -3  12   7   -2.39   11.25
   3 -12  -8    8.89   13.42
  -3 -12   8   -0.53    9.42
  -3  12   8    7.06   10.08
   3  12  -8    6.72    9.19
  -3 -12   9   -2.46    9.58
   3 -12  -9    5.92   13.49
  -3  12   9   -5.26   10.24
   3  12  -9    7.74    9.17
   3  12 -10   18.82   12.86
   3 -12 -10   17.04    9.96
  -3  12  10   20.11   14.25
  -3 -12  10   21.43   13.32
  -3  12  11   13.22   13.63
  -3 -12  11    2.90    9.14
   3 -12 -11    7.91    9.46
  -3  12  12    2.76   13.59
   3  12 -12    1.62    8.91
   3 -12 -12   -3.81   13.28
  -3 -12  12    2.36    8.93
  -3  12  13   -3.39    9.40
   3  12 -13    0.09    8.51
  -3 -12  13    8.97   12.57
   3 -12 -13   11.73   13.05
   3  12 -14    6.17   11.95
  -3  12  14    9.59   12.92
   3 -12 -14    9.55    9.02
  -3 -12  14   -2.18   12.54
   3  12 -15    3.62    8.35
  -3  12  15    0.76    8.95
  -3 -12  15    7.72    8.51
   3 -12 -15   10.62   12.34
  -3 -12  16    1.49   10.92
  -3  12  16    6.73   10.95
   3 -12 -16   -0.96   15.54
   3  12 -17   -1.98   10.38
  -3  12  17    7.73   10.78
   3 -12 -17   -7.54   15.22
  -3 -12  17    2.12   10.96
   3 -12 -18   -4.43   10.96
  -3 -12  18   -8.75   15.61
  -3  12  18   -1.03   11.02
  -3 -12  19   -2.38   11.12
  -3  12  19    5.80   10.96
   3 -12 -19    7.59   10.90
   3 -12 -20   -0.10   13.46
  -3  12  20   12.74   13.34
  -3 -13   1  127.81    9.49
   3 -13  -1  104.02   13.76
   3 -13  -1  114.49   13.94
  -3 -13   2   18.55   11.06
   3 -13  -2    7.39   11.77
   3 -13  -2   14.62   11.88
  -3 -13   3   26.31    8.00
   3 -13  -3   33.59   11.94
   3  13  -4    5.75   10.49
  -3 -13   4    3.72    7.53
   3 -13  -4    1.05   11.14
  -3 -13   5  114.64    9.17
   3  13  -5  133.74   11.72
   3 -13  -5  129.70   12.93
   3  13  -6    6.00    7.44
   3 -13  -6    6.12   10.77
  -3 -13   6    8.53   10.46
  -3  13   7    1.97    9.93
   3  13  -7   -1.41   12.97
   3 -13  -7  -10.02   13.58
  -3 -13   7   -2.22   13.05
  -3 -13   8    5.47   13.40
  -3  13   8    5.25   14.07
   3 -13  -8    9.22    9.55
   3 -13  -9   -0.36    9.47
   3  13  -9   -4.66   13.04
  -3 -13   9   -3.68    9.32
  -3  13   9    3.68   14.27
   3 -13 -10   16.33   13.62
   3  13 -10   19.70    9.15
  -3 -13  10    1.64   13.18
  -3  13  10    3.61   10.10
  -3  13  11    7.27   13.79
   3 -13 -11    2.78   13.27
  -3 -13  11    0.77    8.99
   3 -13 -12   51.69   10.35
   3  13 -12   60.80   12.66
  -3  13  12   21.78   14.62
  -3 -13  12   17.14   13.39
   3 -13 -13   -7.65   13.19
   3  13 -13   10.85   11.90
  -3  13  13    0.35   13.34
  -3 -13  13   -2.47   12.57
   3  13 -14   50.36    8.97
  -3  13  14   19.68   10.02
   3 -13 -14   30.35    9.93
  -3 -13  14   36.27   12.70
   3  13 -15    1.74    8.08
   3 -13 -15    6.04    8.74
  -3 -13  15  -14.21   13.94
  -3  13  15   -3.55    9.09
   3 -13 -16    5.72   15.49
  -3  13  16   -0.49   15.88
  -3 -13  16   -1.41   10.73
  -3  13  17   -2.72   15.70
  -3 -13  17   -3.19   11.03
   3  13 -17    8.69   10.60
   3 -13 -17   -1.25   15.44
  -3 -13  18    9.16   15.40
   3  13 -18   -4.59   10.49
  -3  13  18   -4.99   15.69
   3 -13 -18   -0.44   10.83
  -3 -13  19   -7.89   11.03
  -3  13  19   -8.74   17.48
   3 -13 -19   -2.94   11.05
  -3 -14   1    4.65    7.70
   3 -14  -1    2.37    8.24
   3 -14  -1    4.52   11.36
   3 -14  -2   12.44   11.54
  -3 -14   2   12.21   10.81
   3 -14  -2   15.50   11.58
   3 -14  -3   37.93    8.76
  -3 -14   3   63.39    8.20
   3 -14  -4   -0.18   10.85
   3  14  -4    3.20   10.35
  -3 -14   4   -5.53   10.33
  -3 -14   5   12.31   10.59
   3 -14  -5    5.86   10.95
   3  14  -5   13.72   10.54
   3 -14  -6    7.06    9.44
  -3 -14   6    6.56    9.26
   3  14  -6    5.21    9.30
   3  14  -7   22.05   13.32
   3 -14  -7   12.20   13.81
  -3 -14   7   14.02    9.49
  -3  14   8   -2.72   10.07
   3 -14  -8    2.60   13.49
  -3 -14   8   -3.59   13.12
   3  14  -9   20.34    9.22
   3 -14  -9   21.99   13.70
  -3  14   9    6.12   14.39
  -3 -14   9    1.90   13.22
   3 -14 -10   -2.37   13.19
  -3  14  10    1.78    9.87
  -3 -14  10   -5.96    9.26
   3 -14 -11   -5.32    9.66
   3  14 -11   -3.67    8.80
  -3  14  11    5.88   13.82
  -3 -14  11    5.39    9.05
   3  14 -12   45.92    8.91
  -3 -14  12   23.14   13.02
  -3  14  12   27.85   14.02
   3 -14 -12   33.81    9.92
   3  14 -13    5.10    8.40
  -3  14  13    3.09   13.00
  -3 -14  13    2.45   12.30
   3 -14 -13    7.93   12.74
   3  14 -14    9.97    8.45
   3 -14 -14    2.79    9.41
  -3  14  14    0.19    9.36
  -3 -14  14    4.75   12.32
  -3  14  15    7.13   16.12
  -3 -14  15    0.62   15.24
   3 -14 -15   14.38   11.36
  -3  14  16    8.16   10.95
  -3 -14  16    1.50   15.06
   3 -14 -16   -2.07   15.49
   3  14 -16    3.78   10.12
  -3 -14  17    2.51   10.62
  -3  14  17   -0.36   11.01
   3 -14 -17   -1.11   11.06
   3 -14 -18   -3.77   11.10
  -3  14  18    2.63   10.98
  -3 -14  18   -2.32   10.89
   3  14 -18   -6.06   10.33
   3  14 -19  -16.15   12.76
  -3  14  19    3.68   13.31
   3 -14 -19    3.20   13.16
  -3 -14  19  -17.85   18.86
   3 -15  -1   25.09    8.25
   3 -15  -1   42.50   11.69
  -3 -15   1   52.74    7.94
  -3 -15   2    6.34   10.38
   3 -15  -2    0.60   11.03
   3 -15  -2    6.54   11.12
  -3 -15   3    4.22    7.13
   3 -15  -3    0.54   11.06
   3 -15  -4   11.75   13.91
   3  15  -4    9.70    7.36
  -3 -15   4   10.19    9.35
   3  15  -5   -1.50   12.99
  -3 -15   5   -0.43    9.16
   3 -15  -5    4.13    9.57
   3 -15  -6   10.78   13.73
   3  15  -6   26.90    9.19
  -3 -15   6    7.90    9.45
   3 -15  -7   -0.07   13.69
  -3 -15   7    6.81    9.19
   3  15  -7    3.05    9.24
   3  15  -8    5.26    9.35
   3 -15  -8   10.82   13.57
  -3 -15   8    7.39    9.34
   3  15  -9   18.66    9.29
  -3 -15   9   -3.75   13.21
   3 -15  -9   13.78    9.58
  -3  15   9    8.15   10.25
  -3  15  10    7.53    9.62
  -3 -15  10   -2.32    9.25
   3 -15 -10    5.90    9.42
   3 -15 -11   19.43    9.78
  -3  15  11    6.83   13.81
   3  15 -11   25.94    9.09
  -3 -15  11   22.58   12.81
   3 -15 -12    1.08   13.47
  -3  15  12   -0.02   13.61
  -3 -15  12   13.84    8.85
   3  15 -12    7.25    8.75
   3  15 -13   -0.20    8.29
   3 -15 -13   -8.38   12.80
  -3 -15  13    9.99    8.51
  -3  15  13   -6.81   13.19
   3 -15 -14    2.98    9.00
   3  15 -14   -3.92    8.43
  -3 -15  14    7.12    8.53
  -3  15  14    0.19    9.23
   3 -15 -15   -0.21   15.72
  -3 -15  15   -1.83   10.63
  -3  15  15    3.98   11.01
  -3 -15  16  -17.08   15.17
   3  15 -16   -3.40   10.07
  -3  15  16    1.45   11.12
   3 -15 -16   -5.91   15.67
  -3  15  17   -3.77   15.57
   3 -15 -17    6.93   10.95
  -3 -15  17   -2.57   14.89
   3  15 -18    1.25   10.38
  -3 -15  18   -4.71   10.90
  -3  15  18    6.87   15.65
   3 -15 -18    8.59   11.13
   3  15 -19   -5.16   12.76
  -3 -15  19    3.25   13.12
  -3  15  19   -9.14   13.42
   3 -15 -19    1.82   18.93
   3 -16  -1    3.48   12.32
  -3 -16   1   -2.77   11.82
   3 -16  -1    5.46   12.30
  -3 -16   2    3.68   13.05
   3 -16  -2   -0.04    9.65
   3 -16  -2    0.76    9.94
  -3 -16   3   48.34    9.57
   3 -16  -3   43.40   14.23
   3 -16  -3   59.59   14.67
  -3 -16   4   66.60    9.81
   3  16  -4   74.52    9.99
   3 -16  -4   69.73   14.82
  -3 -16   5   11.63    9.21
   3 -16  -5   12.65   13.74
   3  16  -5   12.18   12.92
  -3 -16   6    2.75    9.17
   3 -16  -6    1.33    9.48
   3  16  -6    0.16    9.22
  -3 -16   7   46.90   13.23
   3 -16  -7   30.68   10.05
   3  16  -7   54.08    9.43
   3  16  -8    8.36    9.16
   3 -16  -8    5.65   13.71
  -3 -16   8   -4.05   13.01
  -3 -16   9   10.55    8.92
   3  16  -9    6.29   12.78
   3 -16  -9    6.34    9.63
  -3  16  10    4.83    9.93
   3  16 -10    0.00    9.05
  -3 -16  10   -7.09   12.81
   3 -16 -10   -6.36    9.66
   3 -16 -11    4.19    9.16
  -3  16  11  -10.30   13.64
   3  16 -11   -5.56   12.24
  -3 -16  11   10.57    8.66
   3 -16 -12   11.06   13.72
  -3 -16  12   25.76    9.21
   3  16 -12   34.27   12.32
  -3  16  12   26.91   13.64
  -3  16  13    8.27    9.20
  -3 -16  13   -0.74    8.42
   3 -16 -13    9.71   12.64
  -3 -16  14    6.62   10.56
   3 -16 -14   -3.24   11.39
  -3  16  14    0.83   15.98
  -3  16  15   -8.12   11.63
   3 -16 -15   10.92   15.81
  -3 -16  15    7.24   10.62
   3  16 -16   -1.32   10.36
   3 -16 -16    6.49   11.06
  -3 -16  16   -2.70   10.75
  -3  16  16    4.21   15.84
   3 -16 -17   11.00   10.98
  -3 -16  17   13.10   14.81
  -3  16  17   -0.15   11.24
   3  16 -18   -4.39   10.40
  -3 -16  18  -15.57   17.00
   3 -16 -18    3.70   17.45
  -3  16  18   -6.43   11.24
  -3 -17   1    4.71   12.87
   3 -17  -1   -2.93    9.67
   3 -17  -1    7.13   13.57
   3 -17  -2   14.56   13.80
  -3 -17   2    7.96   12.90
   3 -17  -2   10.19   13.97
  -3 -17   3   40.96    9.52
   3 -17  -3   19.71   10.18
   3 -17  -3   43.95   14.54
  -3 -17   4   37.52   13.33
   3 -17  -4   50.24   14.62
   3 -17  -5   28.97   14.25
  -3 -17   5   35.22   13.17
   3  17  -5   32.43   13.13
  -3 -17   6   33.65   13.51
   3  17  -6   51.26    9.49
   3 -17  -6   27.78   14.46
  -3 -17   7   -3.01    9.27
   3  17  -7    7.91    9.02
   3 -17  -7    3.00   13.67
   3  17  -8    7.97    9.26
   3 -17  -8   10.62   13.55
  -3 -17   8    8.88    9.28
   3 -17  -9   24.16   13.80
   3  17  -9   27.99   12.60
  -3 -17   9   15.52   13.09
  -3 -17  10   -7.62    9.23
   3 -17 -10   14.52    9.26
   3  17 -10    2.40    8.83
   3  17 -11   22.54   12.18
  -3  17  11   15.37   13.79
  -3 -17  11    5.86    9.02
   3 -17 -11    7.57    9.73
   3 -17 -12    2.07   12.93
  -3  17  12   -2.23    9.14
  -3 -17  12    8.03   11.94
   3 -17 -13   -1.10   12.90
  -3  17  13   -6.02    9.29
  -3 -17  13    0.49   11.93
   3 -17 -14    1.40   11.06
  -3 -17  14   -4.24   14.78
  -3  17  14   12.50   11.02
  -3  17  15  -10.44   16.08
   3 -17 -15   -0.89   15.86
   3  17 -15    7.62   10.40
  -3 -17  15  -11.75   15.01
  -3 -17  16   -3.87   10.60
  -3  17  16   -3.79   11.15
   3  17 -16    5.58   10.36
   3 -17 -16    3.78   11.23
   3  17 -17   -5.64   10.31
  -3 -17  17   -4.38   10.76
  -3  17  17   -3.31   15.95
   3 -17 -17   11.48   15.77
   3 -17 -18    7.92   13.54
  -3  17  18   -2.10   13.72
  -3 -17  18    6.60   12.96
   3 -18  -1   11.13   13.77
   3 -18  -1   18.55   13.75
  -3 -18   1    9.70    9.23
   3 -18  -2    7.70   13.85
   3 -18  -2    5.81   13.91
  -3 -18   2    4.02    9.34
   3 -18  -3   17.72    9.95
   3 -18  -3   13.14    9.98
  -3 -18   3   22.48    9.30
  -3 -18   4   33.40   12.63
   3 -18  -4    4.72   10.04
   3 -18  -5    7.55   13.80
  -3 -18   5    2.97   13.02
   3  18  -5   13.01   13.08
  -3 -18   6    4.86    9.20
   3 -18  -6    8.88   13.49
   3  18  -6   10.11    9.01
  -3 -18   7    1.44    9.28
   3 -18  -7    1.46   13.72
   3  18  -7    8.17    9.23
   3  18  -8    4.59   12.88
   3 -18  -8   11.22   13.35
  -3 -18   8   19.44   12.78
  -3 -18   9   -3.76    8.95
   3 -18  -9    6.51   13.48
   3  18  -9  -14.58   12.50
   3  18 -10   31.77    9.05
   3 -18 -10   11.23    9.90
  -3 -18  10   14.67   12.58
   3  18 -11   49.60    8.83
  -3 -18  11   39.72   12.46
   3 -18 -11   25.44    9.77
   3 -18 -12    4.64   12.71
  -3 -18  12    1.40    8.28
  -3  18  12    3.52    9.38
   3 -18 -13   12.86   16.53
  -3  18  13   27.93   16.50
  -3 -18  13   36.97   10.84
   3 -18 -14   -5.10   11.35
   3  18 -14   -1.42   10.24
  -3 -18  14   -0.48   10.48
  -3  18  14    7.05   11.17
   3  18 -15   -1.66   10.16
  -3 -18  15    4.50   10.47
  -3  18  15   -4.16   11.33
   3 -18 -15    1.70   15.87
   3 -18 -16   18.33   11.48
  -3 -18  16   -5.70   10.99
  -3  18  16   11.18   16.02
   3 -18 -17   12.03   16.05
   3  18 -17    2.88   10.38
  -3 -18  17    9.51   15.02
  -3  18  17    1.37   11.12
  -3  18  18   12.82   18.97
   3 -18 -18   -2.87   13.84
  -3 -18  18    8.97   12.70
  -3 -19   1   22.50    9.37
   3 -19  -1   28.13   13.99
   3 -19  -1   20.47   13.62
  -3 -19   2    4.47    9.18
   3 -19  -2   -6.25   13.62
   3 -19  -2    8.39   13.58
   3 -19  -3   19.65   13.76
   3 -19  -3    2.47    9.82
  -3 -19   3    5.45    9.08
  -3 -19   4   -6.40   13.02
   3 -19  -4    5.27   13.89
   3 -19  -4    9.59    9.39
  -3 -19   5   -8.00    9.02
   3 -19  -5  -11.06   13.70
   3 -19  -6   -5.60    9.76
   3  19  -6    5.39    9.08
  -3 -19   6   -2.38    9.13
  -3 -19   7   28.56   12.88
   3 -19  -7    4.49   13.50
   3  19  -7   10.53    9.12
   3 -19  -8   10.34   13.33
   3  19  -8   -2.75   12.86
  -3 -19   8   13.27    9.11
   3  19  -9   17.33    9.13
   3 -19  -9    4.48   13.39
  -3 -19   9   16.93   12.48
  -3 -19  10    2.97    8.79
   3 -19 -10    6.34    9.22
   3  19 -10    7.27    8.42
   3  19 -11   -4.25    8.66
  -3 -19  11    2.53    8.53
   3 -19 -11    1.72    9.06
   3  19 -12   -1.25    8.34
  -3 -19  12   -4.40    8.36
   3 -19 -12    2.15    9.18
   3 -19 -13    4.66   15.79
   3  19 -13    4.68   10.22
  -3 -19  13   -7.35   14.94
   3  19 -14    9.47   10.18
  -3  19  14    8.30   15.97
  -3 -19  14   -2.66   14.68
   3 -19 -14    8.53   15.92
   3 -19 -15    5.11   11.01
  -3 -19  15    7.27   10.13
   3  19 -15   11.50   10.00
  -3  19  15    8.61   15.72
  -3  19  16    6.60   11.06
  -3 -19  16    6.56   10.28
   3 -19 -16    3.24   15.95
  -3 -19  17    9.29   12.82
   3  19 -17   -5.15   12.49
  -3  19  17   12.10   19.15
   3 -19 -17   -6.26   13.57
  -3 -20   1   37.34   12.79
   3 -20  -1   19.02   13.78
   3 -20  -1   20.28   13.44
  -3 -20   2   24.05    8.95
   3 -20  -2   22.91   13.78
   3 -20  -2   11.27    9.72
   3 -20  -3    4.76    9.76
  -3 -20   3    2.68    8.90
   3 -20  -3   -0.39    9.58
  -3 -20   4   55.32   13.03
   3 -20  -4   55.94   13.78
   3 -20  -4   57.65   14.10
   3 -20  -5   -0.99    9.68
  -3 -20   5    2.00    9.11
  -3 -20   6    9.08    8.94
   3  20  -6   -7.00    9.19
   3 -20  -6    2.09    9.58
  -3 -20   7   15.33   12.56
   3 -20  -7    3.24    9.42
   3  20  -7   11.16    9.09
  -3 -20   8    6.96    8.87
   3 -20  -8    5.87   13.07
   3  20  -8   -2.47   12.63
  -3 -20   9   22.33    9.50
   3 -20  -9   34.10    9.96
   3  20  -9   48.99    9.26
   3  20 -10    4.93   12.20
   3 -20 -10   -4.45    9.20
  -3 -20  10  -20.91   12.34
   3  20 -11    0.43    8.42
  -3 -20  11   -3.10   12.17
   3 -20 -11   -5.99    9.17
   3  20 -12  -10.15   10.61
  -3 -20  12    4.82   10.67
   3 -20 -12    8.21   11.20
   3 -20 -13   12.19   12.07
   3  20 -13   38.10   10.90
  -3 -20  13   15.73   11.21
   3 -20 -14    1.47   16.10
  -3 -20  14    0.06   10.34
   3  20 -14    4.49   10.50
   3  20 -15   -1.52   10.36
   3 -20 -15    0.09   11.22
  -3 -20  15   -3.73   10.24
  -3  20  15    0.25   11.27
  -3  20  16   -0.47   16.10
  -3 -20  16   21.00   14.65
   3 -20 -16    2.77   11.48
  -3  20  17   -6.39   13.99
   3  20 -17    6.95   12.55
   3 -20 -17    2.00   19.62
  -3 -20  17    9.67   18.03
   3 -21  -1    0.00   13.32
  -3 -21   1   -1.96    8.91
   3 -21  -1    2.36   13.24
  -3 -21   2   -4.84   12.60
   3 -21  -2    2.02    9.55
   3 -21  -2    1.57   13.41
   3 -21  -3    9.54    9.84
  -3 -21   3   30.39    9.08
   3 -21  -3   28.19   13.83
   3 -21  -4   23.82   13.25
   3 -21  -4   19.45    9.65
  -3 -21   4   16.46   13.00
  -3 -21   5    7.65    8.97
   3 -21  -5    2.05   13.24
   3 -21  -6   49.49   13.84
  -3 -21   6   44.93   13.10
   3  21  -6   52.28    9.71
  -3 -21   7   31.03    9.00
   3 -21  -7   28.40    9.60
   3  21  -7   30.06    9.16
   3 -21  -8    0.23   12.82
  -3 -21   8  -10.71   12.45
   3  21  -8   -0.93   12.49
   3 -21  -9   -0.25    9.11
   3  21  -9    0.00    8.56
  -3 -21   9   -6.46    8.71
   3 -21 -10    1.83   12.72
  -3 -21  10   -9.67    8.68
   3 -21 -11   25.19   16.30
   3  21 -11   46.72   10.88
  -3 -21  11   18.36   15.14
   3  21 -12    9.39   10.39
  -3 -21  12   -5.65   14.75
   3 -21 -12    6.00   15.76
   3  21 -13    3.31   10.55
  -3 -21  13   -3.24   14.71
   3 -21 -13   -0.74   11.40
   3 -21 -14   -3.60   11.59
   3  21 -14   10.51   10.36
  -3 -21  14  -10.98   14.72
   3 -21 -15    9.93   15.99
  -3 -21  15   10.66   14.69
   3 -21 -16    7.61   13.77
  -3 -21  16    2.63   12.71
  -3 -22   1    1.41    8.84
   3 -22  -1   -0.99   13.12
   3 -22  -1    5.04    9.14
   3 -22  -2   -0.77   13.36
  -3 -22   2   -7.50    8.92
   3 -22  -2    2.87    9.21
   3 -22  -3   26.69   13.63
  -3 -22   3   20.72    9.02
   3 -22  -3   23.86    9.56
  -3 -22   4   -0.29   12.52
   3 -22  -4   -2.13   13.07
   3 -22  -4    2.39    9.39
  -3 -22   5   -3.14    8.70
   3 -22  -5    2.63    9.17
   3 -22  -5  -10.91   13.10
  -3 -22   6    6.83   12.31
   3 -22  -6    4.38    9.14
   3  22  -7   34.24    9.23
   3 -22  -7   24.10   13.55
  -3 -22   7   27.02    9.00
  -3 -22   8    5.33   12.09
   3 -22  -8   -7.03    9.34
   3  22  -8   -3.74   12.43
   3  22  -9    5.45    8.59
   3 -22  -9    7.78   12.64
  -3 -22   9    5.90   12.15
   3 -22 -10   -0.21   16.11
  -3 -22  10    2.05   10.71
   3  22 -11    3.76   10.42
   3 -22 -11    2.30   11.11
  -3 -22  11    3.36   10.30
   3 -22 -12    2.39   15.98
  -3 -22  12    5.13   10.50
   3  22 -12   -1.89   10.52
   3  22 -13    2.53   10.39
  -3 -22  13    1.09   10.38
   3 -22 -13   10.67   15.73
   3 -22 -14    5.62   16.04
   3  22 -14    4.93   10.29
  -3 -22  14   -1.72   10.45
   3 -22 -15   -2.28   11.42
  -3 -22  15   -0.92   10.47
   3  22 -16  -12.09   12.90
   3 -22 -16    8.05   19.53
  -3 -22  16   -1.63   12.94
   3 -23  -1   71.12   14.03
  -3 -23   1   72.55   13.19
   3 -23  -1   75.96   14.01
   3 -23  -2    3.66    9.14
  -3 -23   2   -6.54    8.75
   3 -23  -2   -3.11    9.12
   3 -23  -3   21.15   13.18
  -3 -23   3   14.06   12.32
   3 -23  -3   15.04   13.15
  -3 -23   4   13.30    8.76
   3 -23  -4    6.84   13.08
   3 -23  -4    6.50   12.63
  -3 -23   5    2.75    8.44
   3 -23  -5    2.04   13.00
   3 -23  -5   -5.61   12.69
   3 -23  -6   23.60   13.11
  -3 -23   6   44.62   12.26
   3  23  -7   35.45    9.02
   3 -23  -7   29.84    9.51
  -3 -23   7   27.53    9.11
   3  23  -8    3.11   12.13
  -3 -23   8   -4.34    8.64
   3 -23  -8    0.41   12.60
   3  23  -9    1.37   10.78
   3 -23  -9    6.50   11.02
  -3 -23   9   -1.86   15.18
   3 -23 -10    3.38   11.11
   3  23 -10    7.73   15.13
  -3 -23  10   -7.22   15.10
   3 -23 -11   13.46   11.64
  -3 -23  11   15.33   10.83
   3  23 -11   10.07   10.90
   3 -23 -12    1.68   11.16
   3  23 -12   -2.75   10.64
  -3 -23  12    1.11   10.50
   3  23 -13    0.79   10.34
  -3 -23  13   -3.19   10.45
   3 -23 -13   -2.64   11.27
   3 -23 -14    0.40   11.40
   3  23 -14   -3.77   10.43
  -3 -23  14    7.81   14.73
   3 -23 -15  -13.00   19.75
  -3 -23  15   -8.54   18.00
   3 -24  -1    5.38    8.99
   3 -24  -1   -1.47    8.99
  -3 -24   1    7.29    8.59
   3 -24  -2    8.29    8.77
   3 -24  -2   -6.61   12.86
  -3 -24   2   -4.25    8.40
  -3 -24   3    0.05   11.86
   3 -24  -3   12.48   12.67
   3 -24  -3   -0.34   12.52
   3 -24  -4   -1.60   12.45
  -3 -24   4   -0.36    8.45
   3 -24  -4   -7.95   12.88
  -3 -24   5   -4.77    8.56
   3 -24  -5   11.50   12.76
   3 -24  -5    7.31   12.37
  -3 -24   6   19.08   12.06
   3 -24  -6   -3.26    9.00
   3 -24  -6    1.94    8.78
   3 -24  -7   19.10   12.59
  -3 -24   7   11.02    8.71
   3  24  -8   -1.44   15.63
   3 -24  -8   15.70   11.35
  -3 -24   8    6.24   10.82
   3 -24  -9    0.17   15.70
  -3 -24   9    8.84   10.66
   3  24  -9   17.94   10.75
   3  24 -10   -7.41   15.40
   3 -24 -10   -3.69   15.64
  -3 -24  10   -2.94   15.07
   3  24 -11   -4.95   10.83
   3 -24 -11   14.36   15.50
  -3 -24  11    6.19   14.90
   3 -24 -12    7.79   15.71
   3  24 -12    2.10   10.67
  -3 -24  12   -3.77   14.82
   3  24 -13    7.72   10.52
  -3 -24  13    2.21   14.80
   3 -24 -13    3.76   15.93
   3  24 -14   10.75   12.83
  -3 -24  14   -0.10   18.18
   3 -24 -14   -3.46   14.01
   3 -25  -1   24.57   13.12
   3 -25  -1   38.52   12.93
  -3 -25   1   28.51   12.25
  -3 -25   2    8.93   12.07
   3 -25  -2   14.09   12.76
   3 -25  -2   11.62   12.53
   3 -25  -3  -10.46   12.59
  -3 -25   3   -0.20    8.35
   3 -25  -3    6.97   12.09
  -3 -25   4    3.75    8.41
   3 -25  -4   -5.18   12.60
   3 -25  -4   -3.19   12.45
   3 -25  -5   -0.02   12.36
  -3 -25   5   -3.23   12.02
   3 -25  -5    1.33    8.92
  -3 -25   6    7.02   13.58
   3 -25  -6    3.23    8.58
   3 -25  -6   -2.00   14.19
   3 -25  -7    6.73   15.57
  -3 -25   7   -2.39   10.61
  -3 -25   8   10.68   10.67
   3  25  -8   15.07   10.71
   3 -25  -8    3.41   15.62
   3 -25  -9   18.67   11.39
   3  25  -9   30.02   10.88
  -3 -25   9   13.01   10.86
  -3 -25  10    1.55   11.09
   3 -25 -10   23.95   11.54
   3  25 -10   25.72   15.63
  -3 -25  11   -9.47   10.58
   3 -25 -11    0.82   11.13
   3  25 -11   -4.34   10.84
   3 -25 -12    9.11   11.21
   3  25 -12   13.31   10.70
  -3 -25  12    2.39   10.59
  -3 -25  13   -5.67   10.83
   3  25 -13    8.23   10.75
   3 -25 -13    3.03   11.43
   3  25 -14   -1.75   12.91
  -3 -25  14    6.57   12.80
   3 -25 -14   -4.18   13.76
  -3 -26   1    6.26    8.37
   3 -26  -1   12.74   12.29
   3 -26  -1    6.62    8.65
   3 -26  -2   -4.78   12.22
  -3 -26   2   -1.83    8.29
   3 -26  -2    7.52   12.40
   3 -26  -3    8.42   12.43
   3 -26  -3   13.18   12.42
  -3 -26   3    6.69    8.27
  -3 -26   4   -0.06   10.42
   3 -26  -4    5.70   15.27
   3 -26  -4    1.39   10.91
   3 -26  -5   -0.76   10.98
   3 -26  -5    1.35   10.82
  -3 -26   5  -13.86   14.94
   3 -26  -6    0.46   15.30
   3 -26  -6    6.81   15.58
  -3 -26   6    0.57   10.56
   3 -26  -7   -4.13   11.09
  -3 -26   7    4.99   10.73
   3 -26  -7    7.03   11.17
  -3 -26   8    0.86   10.58
   3 -26  -8    7.08   15.52
  -3 -26   9    4.72   10.75
   3  26  -9   -4.32   10.79
   3 -26  -9   -0.07   15.54
  -3 -26  10   -2.52   10.77
   3 -26 -10    3.49   15.54
   3  26 -10    6.67   15.28
   3 -26 -11    8.66   11.00
   3  26 -11    7.81   10.55
  -3 -26  11    8.86   10.63
   3  26 -12   -4.67   10.74
   3 -26 -12   13.25   15.62
  -3 -26  12    2.62   10.87
   3 -26 -13   -5.34   19.21
   3  26 -13  -11.54   13.25
  -3 -26  13   -1.79   13.08
  -3 -27   1    1.97   10.28
   3 -27  -1   -0.53   15.31
   3 -27  -1    1.17   10.82
   3 -27  -2    4.04   10.76
   3 -27  -2    6.45   15.30
  -3 -27   2    4.08   10.13
   3 -27  -3  -13.84   15.58
   3 -27  -3   -2.97   10.69
  -3 -27   3   16.90   14.30
   3 -27  -4    3.93   15.12
   3 -27  -4   -2.32   10.84
  -3 -27   4    4.24   14.57
  -3 -27   5   15.80   15.04
   3 -27  -5   17.02   10.97
   3 -27  -5   19.18   11.31
   3 -27  -6   -0.03   15.53
  -3 -27   6    4.57   10.59
   3 -27  -6    1.28   15.42
   3 -27  -7    1.22   10.88
  -3 -27   7    4.60   10.44
   3 -27  -7    5.76   10.83
  -3 -27   8    6.75   10.64
   3 -27  -8    7.40   10.94
   3 -27  -9   -4.73   15.61
  -3 -27   9   -7.85   10.87
   3  27 -10   15.56   15.37
   3 -27 -10   -2.76   15.55
  -3 -27  10    2.09   10.64
  -3 -27  11   11.21   10.72
   3  27 -11    4.11   10.67
   3 -27 -11    5.99   15.61
   3 -27 -12    0.88   19.10
  -3 -27  12   -9.13   13.19
   3  27 -12   -2.89   13.03
   3 -28  -1   -4.33   15.21
  -3 -28   1    1.68   14.44
   3 -28  -1   -1.73   10.59
   3 -28  -2   12.54   15.41
  -3 -28   2    7.00   14.57
   3 -28  -2   17.13   10.91
   3 -28  -3   33.15   15.99
  -3 -28   3   53.89   14.79
   3 -28  -3   25.39   11.24
  -3 -28   4    3.54   10.37
   3 -28  -4   11.73   15.18
   3 -28  -4    1.84   15.53
   3 -28  -5  -12.65   15.28
  -3 -28   5   -4.42   10.57
   3 -28  -5   -5.38   11.07
  -3 -28   6   19.39   10.28
   3 -28  -6    0.33   10.93
   3 -28  -6    6.16   15.38
   3 -28  -7    5.26   15.27
   3 -28  -7   -2.79   15.39
  -3 -28   7   -1.88   10.68
   3 -28  -8    3.70   10.92
  -3 -28   8   -0.08   10.86
   3 -28  -8    4.23   11.10
   3 -28  -9    5.67   10.94
  -3 -28   9    4.32   10.78
  -3 -28  10   -6.64   10.75
   3 -28 -10    0.72   10.87
   3  28 -11    0.33   13.25
   3 -28 -11    3.72   13.37
  -3 -28  11   -6.32   13.12
   3 -29  -1   -0.99   15.12
  -3 -29   1    3.79   10.13
   3 -29  -1    5.64   14.87
   3 -29  -2    2.07   15.30
  -3 -29   2   -1.07   10.28
   3 -29  -2    4.88   10.71
  -3 -29   3   -3.41   10.31
   3 -29  -3    0.42   10.74
   3 -29  -3    0.17   15.02
  -3 -29   4    2.54   10.32
   3 -29  -4    7.59   10.57
   3 -29  -4    5.87   15.30
  -3 -29   5   -8.11   10.55
   3 -29  -5    4.23   10.97
   3 -29  -5   -7.52   15.32
   3 -29  -6    9.27   15.26
   3 -29  -6    1.53   10.97
  -3 -29   6   10.75   10.40
   3 -29  -7   -0.71   15.26
  -3 -29   7    0.33   10.60
   3 -29  -7    8.59   15.22
   3 -29  -8    7.28   15.33
   3 -29  -8    8.28   15.55
  -3 -29   8   13.10   10.47
   3 -29  -9   -0.69   13.18
  -3 -29   9   10.36   12.76
   3 -29 -10   -2.65   13.49
  -3 -29  10  -10.19   13.12
   3 -30  -1   -0.08   10.54
   3 -30  -1   -2.80   15.17
  -3 -30   1   -6.69   14.62
   3 -30  -2    4.16   10.54
  -3 -30   2    3.02   14.41
   3 -30  -2    0.12   15.09
   3 -30  -3    8.09   10.76
  -3 -30   3    3.51   14.67
   3 -30  -3    7.86   15.06
  -3 -30   4   -5.75   10.24
   3 -30  -4   -8.40   10.66
   3 -30  -4    4.16   15.25
  -3 -30   5    2.04   10.39
   3 -30  -5    2.33   14.81
   3 -30  -5   -2.04   10.81
  -3 -30   6    9.72   10.57
   3 -30  -6   -2.61   15.26
   3 -30  -6    4.18   10.90
  -3 -30   7    0.52   10.64
   3 -30  -7   -2.08   15.52
   3 -30  -7   -2.69   15.67
   3 -30  -8    6.68   18.63
   3 -30  -8    0.49   18.79
  -3 -30   8    0.35   12.93
   3 -30  -9   -0.28   19.41
   3 -30  -9   -2.35   18.65
  -3 -30   9   -4.92   13.11
   3 -31  -1   -1.56   15.02
  -3 -31   1   -7.32   10.26
   3 -31  -1   -1.60   10.71
  -3 -31   2   -7.35   10.31
   3 -31  -2   -5.59   15.16
   3 -31  -2    3.22   10.65
  -3 -31   3    1.10   10.13
   3 -31  -3   -0.70   10.53
   3 -31  -3   -0.08   15.21
  -3 -31   4    4.99   14.70
   3 -31  -4   -9.54   15.43
   3 -31  -4    6.42   10.60
  -3 -31   5   21.05   16.41
   3 -31  -5   -6.39   15.22
   3 -31  -5    6.04   10.93
  -3 -31   6   -3.80   18.25
   3 -31  -6  -18.74   18.82
   3 -31  -6    9.71   13.08
  -3 -31   7   12.96   18.08
   3 -31  -7   -3.06   18.58
   3 -31  -7   -0.87   18.66
   3 -32  -1   -0.35   16.89
   3 -32  -1    9.42   12.78
  -3 -32   1    7.67   15.90
  -3 -32   2    2.37   12.62
   3 -32  -2    4.18   13.15
   3 -32  -2    0.18   18.52
  -3 -32   3   11.26   12.45
   3 -32  -3    1.30   12.77
   3 -32  -3   -2.56   18.45
   3 -32  -4   -0.15   18.37
   3 -32  -4    4.57   13.02
  -3 -32   4    4.37   12.77
  -3 -32   5    1.06   12.69
   3 -32  -5    7.98   18.29
   3 -32  -5   -1.49   13.22
  -3 -33   1   -4.70   12.46
   3 -33  -1    6.73   13.13
  -2   0   1  160.71   20.73
   2   0  -1  161.41   20.52
   2   0  -2  107.67   13.74
  -2   0   2  159.31   19.23
   2   0  -3  202.95   17.57
  -2   0   3  178.89   15.15
   2   0  -4   49.32   13.54
  -2   0   4   44.51   14.15
   2   0  -5   44.67    9.89
  -2   0   5   39.49   10.55
  -2   0   6   10.65   14.64
   2   0  -6   16.23   13.85
  -2   0   7  208.46   15.55
   2   0  -7  295.66   14.23
  -2   0   8   11.35   10.27
   2   0  -8    1.99   13.77
  -2   0   9   32.89   13.60
   2   0  -9   53.90    9.34
  -2   0  10   49.19   10.06
   2   0 -10  106.43    9.13
  -2   0  11    1.56    7.80
   2   0 -11    6.75    7.38
  -2   0  12    5.70    9.52
   2   0 -12   11.95    9.11
  -2   0  13   20.39   13.98
   2   0 -13   29.81   13.22
  -2   0  14  163.59   16.25
   2   0 -14  254.60   12.38
   2   0 -15   23.96    9.28
  -2   0  15   16.50   13.45
   2   0 -16   18.96   12.44
  -2   0  16    3.23   12.87
  -2   0  17   -0.16   12.77
   2   0 -17   13.77    8.81
  -2   0  18   -5.43   14.13
   2   0 -19    2.59   10.36
   2   0 -20   10.59   10.36
  -2   0  20    5.13   10.69
  -2   0  21   -3.36   10.94
  -2   0  22    4.10   13.14
   2   0 -22  -14.48   12.92
   2  -1  -1   14.57   19.52
  -2   1   1   12.20   17.17
   2   1  -1   18.22   16.49
  -2  -1   1   15.78   16.09
   2  -1  -2   -0.90   14.69
   2   1  -2    0.84   14.22
  -2   1   2    0.20   14.95
  -2  -1   2    0.76   10.62
   2   1  -3    1.10    9.45
  -2   1   3    2.40    9.74
  -2  -1   3    4.97    9.75
   2  -1  -3    3.47   13.21
   2  -1  -4   77.08   13.97
  -2   1   4   61.71   14.83
   2   1  -4   83.42   14.22
  -2  -1   4   66.33   14.73
  -2   1   5   14.03   13.62
  -2  -1   5   11.25   13.63
   2  -1  -5   13.14    9.06
   2   1  -5   13.01    9.34
   2  -1  -6    6.08    9.83
  -2   1   6    9.12   10.46
   2   1  -6    7.48   13.78
  -2  -1   6    8.18   14.49
  -2   1   7  110.78   17.50
  -2  -1   7  109.48   13.38
   2  -1  -7  154.95   12.43
   2   1  -7  153.90   12.53
  -2  -1   8   81.62   12.04
  -2   1   8   83.66   12.27
   2  -1  -8  112.77   11.30
   2   1  -8  115.43   11.29
   2  -1  -9    5.65    8.37
  -2   1   9    0.01    9.11
   2   1  -9    9.92   11.82
  -2  -1   9   -1.01    9.05
  -2   1  10    3.88    8.18
  -2  -1  10    0.60   11.67
   2  -1 -10   -2.67    7.72
   2   1 -10    0.67    7.73
  -2  -1  11    1.68    7.78
  -2   1  11   -2.77    7.91
   2   1 -11   -3.73    7.47
   2  -1 -11    3.06    7.20
   2   1 -12    8.90    9.16
  -2  -1  12    1.73    9.76
   2  -1 -12   -6.08   12.88
  -2   1  12    6.44    9.63
  -2  -1  13    3.68   13.89
   2  -1 -13   11.72    9.31
   2   1 -13   22.12    9.21
  -2   1  13    3.65    9.82
  -2  -1  14   -1.30    9.68
   2  -1 -14   -5.96    8.89
   2   1 -14    9.81   12.70
  -2   1  14   -3.85    9.64
   2   1 -15    6.44   12.37
   2  -1 -15    7.49    8.76
  -2   1  15   -8.63    9.27
  -2  -1  15   -4.44    9.28
   2  -1 -16    1.50    8.65
   2   1 -16   10.94    8.61
  -2   1  16   17.25    9.13
  -2  -1  16   -0.31    9.12
   2  -1 -17    2.58    8.45
  -2   1  17    2.83    8.85
  -2  -1  17   -6.84    9.07
  -2   1  18   -5.42   10.97
   2   1 -18   -2.72   10.59
  -2  -1  18   -7.95   11.14
  -2  -1  19    8.88   10.78
   2  -1 -19    1.79   10.20
  -2  -1  20    3.92   10.73
   2  -1 -20   -5.57   10.38
   2   1 -20    5.21   10.37
  -2  -1  21    1.83   10.76
   2   1 -22   -2.25   12.77
  -2   1  22   17.55   13.09
  -2  -1  22    3.91   13.50
   2  -1 -22   -7.22   12.99
   2   2  -1   72.55   13.06
  -2  -2   1   65.12   12.55
  -2   2   1   79.80   24.27
   2  -2  -1   52.89   20.55
  -2  -2   2   15.32   15.06
  -2   2   2   13.44   15.73
   2   2  -2   14.68   10.24
   2  -2  -2   15.88   14.62
  -2   2   3   13.57   14.42
  -2  -2   3   21.36   14.20
   2   2  -3   18.13    9.74
   2  -2  -3   18.55    9.71
   2   2  -4   59.30   13.68
   2  -2  -4   52.37   13.41
  -2  -2   4   54.65   14.29
  -2   2   4   43.93   14.74
  -2   2   5    7.10   13.64
   2  -2  -5    8.70    9.25
  -2  -2   5    9.20    9.69
   2   2  -5   10.89   13.08
   2   2  -6   49.62   10.62
  -2  -2   6   31.46   10.82
   2  -2  -6   43.65   14.47
  -2   2   6   29.46   15.52
   2   2  -7   30.36   10.92
  -2  -2   7   29.58   11.34
   2  -2  -7   33.63   10.85
  -2   2   7   27.33   11.74
   2  -2  -8   42.05   10.27
  -2   2   8   24.20   11.11
  -2  -2   8   30.94   14.86
   2   2  -8   44.77   13.76
   2  -2  -9    4.51   11.93
  -2  -2   9    1.25   12.80
   2   2  -9    4.30    8.67
  -2   2   9   10.30    9.16
  -2  -2  10   10.76   11.74
  -2   2  10    5.38   11.79
   2  -2 -10    4.29    7.72
   2   2 -10   16.38    7.70
  -2  -2  11    7.35    7.95
   2  -2 -11    7.96    7.44
   2   2 -11    5.03    7.48
  -2   2  11    5.26   11.02
  -2  -2  12    8.00   13.79
   2  -2 -12   -0.76   12.71
   2   2 -12    0.71    9.22
  -2   2  12   -9.60    9.74
   2   2 -13    3.82    9.29
   2  -2 -13    1.60    9.02
  -2  -2  13    1.65    9.69
  -2   2  13   -0.46    9.71
  -2  -2  14   12.21    9.91
   2  -2 -14   28.51   12.91
  -2   2  14    8.32    9.86
   2   2 -14   27.91    9.23
  -2  -2  15   -0.26   13.60
   2  -2 -15   16.39    9.05
  -2   2  15   24.36   13.06
   2   2 -15   14.99    9.06
  -2  -2  16   -2.10   12.86
   2   2 -16    7.93   12.41
   2  -2 -16   -1.36    8.91
  -2   2  16   -6.41   13.05
  -2   2  17    1.67    8.97
  -2  -2  17    1.67    8.92
  -2   2  18    5.87   10.92
   2  -2 -18   -1.31   10.42
   2   2 -18   -5.37   10.76
  -2  -2  18   -2.23   11.08
  -2   2  19    3.03   10.58
   2  -2 -19    5.55   10.35
  -2  -2  19    6.46   10.92
   2  -2 -20   -6.06   14.73
  -2  -2  20    9.07   10.86
   2   2 -20   -5.56   10.68
  -2  -2  21    6.07   10.79
   2  -2 -21   -7.50   14.82
  -2  -2  22   -0.77   13.31
   2  -2 -22   -6.32   12.74
   2   3  -1   89.77   12.60
  -2  -3   1  105.60   16.23
  -2  -3   2   32.66   10.72
  -2   3   2   32.22   15.53
   2  -3  -2   31.18   14.59
   2   3  -2   41.80   14.07
   2   3  -3    1.02    8.90
  -2  -3   3    0.99   13.46
   2  -3  -3    0.39   12.84
  -2   3   3   -0.26    9.63
   2   3  -4   27.42   13.07
   2  -3  -4   23.44    9.67
  -2  -3   4   25.43    9.87
  -2   3   4   22.64   14.02
   2   3  -5  158.74   15.35
  -2   3   5  140.34   16.09
  -2  -3   5  135.83   15.73
   2  -3  -5  135.60   15.37
   2  -3  -6   71.98   11.23
   2   3  -6   77.78   11.09
  -2  -3   6   64.98   11.66
  -2   3   6   60.12   16.05
  -2  -3   7    6.16   10.81
  -2   3   7    8.22   15.60
   2   3  -7   13.41   14.66
   2  -3  -7    2.69   10.58
  -2  -3   8   51.11   11.10
   2  -3  -8   65.42   14.09
  -2   3   8   36.25   11.02
   2   3  -8   61.25   10.29
  -2  -3   9   10.22    8.96
   2  -3  -9   12.35    8.65
  -2   3   9    7.53   12.73
   2   3  -9   15.29    8.42
   2  -3 -10   52.45   11.37
  -2  -3  10   21.69    9.02
  -2   3  10   30.86    9.01
   2   3 -10   47.96   11.33
   2   3 -11    7.03    7.49
  -2  -3  11    4.31    7.75
  -2   3  11   12.47   10.84
   2  -3 -11    6.85    7.41
  -2  -3  12   61.73   14.92
   2   3 -12  103.02   13.77
   2  -3 -12  100.16   10.48
  -2   3  12   64.79   14.72
   2  -3 -13   19.07   12.96
  -2   3  13    7.96    9.95
  -2  -3  13   15.30    9.84
   2   3 -13   19.69   13.08
  -2  -3  14   -6.95   13.65
   2   3 -14   13.99   12.68
   2  -3 -14   -6.93    9.13
  -2   3  14   -9.50   13.32
  -2  -3  15    1.12    9.60
  -2   3  15   -0.36    9.40
   2  -3 -15    5.78    8.68
   2   3 -15    8.97   12.45
  -2  -3  16    3.77    9.33
   2  -3 -16    0.90   12.34
  -2   3  16    1.47    9.33
   2   3 -16    1.67    8.75
  -2  -3  17    2.41   12.60
  -2   3  17   17.37   12.27
   2   3 -17   -7.45    8.66
   2  -3 -18   -3.18   10.45
  -2   3  18  -13.84   15.50
  -2   3  19    3.47   10.77
   2  -3 -19    2.44   10.24
  -2  -3  19    9.23   11.06
  -2   3  20   -2.60   10.78
   2  -3 -20    3.71   14.71
  -2  -3  20   -7.07   11.08
   2   3 -20   -5.65   10.38
  -2   3  21   -4.15   11.10
   2  -3 -21    0.60   14.82
  -2  -3  21   -0.21   11.19
   2  -4  -1   22.66   20.83
   2   4  -1   27.80   10.61
  -2  -4   1   24.30   10.45
  -2  -4   2   57.71   14.10
  -2   4   2   42.40   15.47
   2  -4  -2   52.18   17.95
   2   4  -2   60.29   10.49
   2  -4  -3   84.57   15.10
   2   4  -3   99.47   10.84
  -2   4   3   91.52   15.63
  -2  -4   3   87.24   11.13
   2  -4  -4   10.69   13.18
  -2   4   4   13.02   13.53
   2   4  -4   16.42   12.78
  -2  -4   4   14.38    9.79
   2   4  -5   -1.01   13.40
   2  -4  -5   -1.51   13.54
  -2  -4   5    2.92   13.79
  -2   4   5    2.30   13.83
   2   4  -6    9.73   14.70
   2  -4  -6    7.09   14.80
  -2   4   6    9.60   15.16
  -2  -4   6    2.56   15.10
   2   4  -7    1.10   10.15
   2  -4  -7    4.03   10.25
  -2  -4   7   -1.53   10.57
  -2   4   7    5.90   15.06
   2   4  -8   47.78   13.42
  -2  -4   8   26.36   14.28
   2  -4  -8   51.69   10.01
  -2   4   8   29.52   10.45
  -2  -4   9   48.81   10.04
  -2   4   9   53.95   13.36
   2   4  -9   85.05    9.35
   2  -4  -9   83.41   12.72
   2  -4 -10    2.70   10.76
  -2   4  10    2.39   11.41
  -2  -4  10    7.65    7.93
   2   4 -10    4.64   10.62
   2  -4 -11   28.30   10.80
  -2   4  11   11.04    8.15
  -2  -4  11   11.29    8.32
   2   4 -11   34.70    7.76
  -2  -4  12   -2.94    9.62
  -2   4  12   14.55   13.54
   2   4 -12   10.79   12.76
   2  -4 -12    7.50    9.01
  -2  -4  13   67.48   14.85
   2  -4 -13  103.60   10.55
  -2   4  13   50.98   11.19
   2   4 -13  101.70   10.48
  -2  -4  14   18.97   10.06
   2  -4 -14   30.97   13.07
  -2   4  14   12.58   13.82
   2   4 -14   27.15    9.58
  -2   4  15    7.73    9.44
   2  -4 -15   18.76   12.54
  -2  -4  15   12.65   13.58
   2   4 -15   22.62    9.11
  -2  -4  16   -0.08    9.30
  -2   4  16   -1.00   12.73
   2  -4 -16   -1.61    8.55
   2   4 -16    5.12    8.72
  -2  -4  17    0.77    8.96
  -2   4  17   -1.30    8.82
   2  -4 -17   -3.30    8.36
   2   4 -17    8.47    8.31
   2  -4 -18   12.13   10.42
  -2   4  18    5.33   10.98
  -2   4  19   10.22   15.15
   2  -4 -19   -6.32   10.36
   2   4 -19    4.09   10.40
   2   4 -20   -4.55   10.76
   2  -4 -20   -6.86   14.71
  -2  -4  20    0.05   11.16
  -2   4  20   -3.45   11.08
  -2   4  21  -10.25   10.91
   2  -4 -21   -4.85   14.62
  -2  -4  21   -1.24   11.08
   2  -5  -1  138.73   21.31
   2   5  -1  160.11   12.71
  -2  -5   1  155.37   12.53
   2   5  -2  317.30   17.26
  -2   5   2  205.61   19.40
   2  -5  -2  286.53   22.91
  -2  -5   2  264.51   14.01
   2  -5  -3   28.81   13.61
  -2  -5   3   31.36   13.24
   2   5  -3   32.84   12.83
  -2   5   3   17.25   10.00
  -2   5   4    0.61    9.48
   2  -5  -4    2.75   13.20
   2   5  -4    3.52    9.07
  -2  -5   4    7.94    9.34
  -2   5   5   18.75   14.65
  -2  -5   5   18.37   10.39
   2   5  -5   27.27   10.29
   2  -5  -5   22.16   14.40
   2   5  -6   22.09   10.79
  -2   5   6   13.23   11.10
   2  -5  -6   16.08   10.97
  -2  -5   6   23.18   11.02
   2   5  -7    1.39   14.15
   2  -5  -7    4.01   10.12
  -2   5   7   -3.22   10.43
  -2  -5   7   -0.77   14.55
   2  -5  -8   -4.06   12.89
  -2   5   8   -1.20   13.34
   2   5  -8    5.36    9.03
  -2  -5   8   -1.69   13.25
  -2  -5   9    1.90    8.40
   2  -5  -9    3.83   11.36
  -2   5   9    3.02    8.50
   2   5  -9   -2.10   11.29
   2   5 -10   56.11   10.96
  -2  -5  10   28.38   11.86
  -2   5  10   19.65    8.87
   2  -5 -10   47.43   11.40
  -2  -5  11   43.23   11.46
  -2   5  11   26.59    8.71
   2  -5 -11   59.56   11.12
   2   5 -11   67.93   11.11
  -2  -5  12   15.27   10.07
   2  -5 -12   34.52   13.16
  -2   5  12   15.47   13.86
   2   5 -12   38.29    9.35
  -2  -5  13    5.07    9.74
  -2   5  13    0.15    9.65
   2  -5 -13   -1.67   12.79
   2   5 -13    6.59    9.19
  -2  -5  14    7.46   13.39
   2  -5 -14   -7.49    9.15
  -2   5  14   10.01    9.46
   2   5 -14   13.55   12.91
   2  -5 -15   -0.50    8.64
   2   5 -15   11.36   12.57
  -2   5  15    5.02   12.91
  -2  -5  15   11.49    9.42
  -2  -5  16   -8.38   12.94
  -2   5  16    1.13    8.74
   2  -5 -16   -6.36    8.53
   2   5 -16    0.87   12.34
  -2   5  17    4.81   12.48
   2  -5 -17    1.52    8.50
  -2  -5  17   -5.99    9.01
   2   5 -17   18.48   12.11
  -2  -5  18   -4.91   11.49
   2   5 -18   25.93   11.25
   2  -5 -18   32.26   10.86
  -2   5  18    7.66   11.24
  -2   5  19   19.40   10.72
   2  -5 -19    2.14   14.62
   2   5 -19    3.01   10.64
  -2   5  20    5.32   15.34
   2  -5 -20    6.44   14.59
  -2  -5  20   -8.86   10.97
   2   5 -21   -3.04   10.59
  -2   5  21   -3.45   10.85
   2  -5 -21   -4.07   16.44
  -2  -5  21   -2.34   11.23
   2  -6  -1   95.84   16.84
  -2  -6   1  142.09   15.01
   2   6  -2    2.05    8.94
   2  -6  -2    0.85   12.80
  -2  -6   2   -1.85   12.79
   2   6  -3    5.72   12.78
  -2  -6   3    3.95   12.87
   2  -6  -3    6.27   12.97
  -2   6   3    4.96   13.82
  -2  -6   4    0.82    9.62
  -2   6   4   -0.55   13.90
   2   6  -4   -0.62   13.21
   2  -6  -4    4.43   13.33
   2  -6  -5   -1.94   14.63
  -2   6   5    1.41   10.52
  -2  -6   5    0.77   10.31
   2   6  -5   -3.96   14.26
   2  -6  -6   15.50   15.10
  -2   6   6    4.56   10.96
   2   6  -6    7.07   14.82
  -2  -6   6    5.03   10.87
   2   6  -7   14.02    9.79
  -2  -6   7   13.79   14.19
   2  -6  -7    9.05   14.05
  -2   6   7    7.68   14.64
   2   6  -8   32.25    9.17
   2  -6  -8   35.20    9.17
  -2   6   8    8.53   13.43
  -2  -6   8   31.68   13.07
   2   6  -9    1.33   11.05
   2  -6  -9    0.11    7.95
  -2   6   9    1.65    8.37
  -2  -6   9   -0.55    8.21
  -2  -6  10    4.03   11.04
  -2   6  10   -4.09   11.23
   2  -6 -10    4.59   10.54
   2   6 -10    2.63    7.30
   2  -6 -11   -2.17   10.18
  -2   6  11    4.99   12.18
   2   6 -11    8.99   10.00
  -2  -6  11    7.10    7.39
  -2   6  12    1.75   13.92
   2   6 -12   17.95    9.41
   2  -6 -12   14.42    9.33
  -2  -6  12   14.70    9.72
   2  -6 -13    5.83    9.27
  -2   6  13   10.21    9.69
  -2  -6  13   21.91   13.60
   2   6 -13   11.89   13.09
  -2   6  14    9.30    9.42
  -2  -6  14    3.65    9.44
   2  -6 -14    3.73    9.24
   2   6 -14    7.11    8.88
   2  -6 -15   19.32    8.93
  -2  -6  15    8.62    9.72
  -2   6  15    0.26   13.31
   2   6 -15   21.91    9.23
  -2   6  16    4.46    8.81
   2  -6 -16   -8.10    8.65
  -2  -6  16   11.67    8.99
   2   6 -16    9.43    8.68
   2   6 -17    1.17    8.66
  -2   6  17    4.94    8.78
   2  -6 -17    1.07    8.35
  -2  -6  17    5.36    8.95
  -2   6  18    1.31   15.42
  -2  -6  18   -7.87   11.22
   2  -6 -18    0.74   10.23
   2   6 -18    2.38   10.53
  -2  -6  19   -4.81   15.57
  -2   6  19   10.36   10.37
   2  -6 -19   12.75   14.62
   2   6 -19    1.90   10.46
  -2   6  20   -6.55   10.96
  -2  -6  20   13.08   15.37
   2  -6 -20    1.50   14.61
   2   6 -21    3.61   12.86
   2  -6 -21    1.72   16.33
  -2  -6  21    7.51   13.21
   2  -7  -1   43.25   14.90
  -2  -7   1   63.66   10.33
   2  -7  -2   11.47   13.76
   2   7  -2   20.19   12.98
  -2  -7   2    8.78   13.10
  -2   7   3    5.15   13.90
   2  -7  -3   10.91   13.41
   2   7  -3    8.08    9.50
  -2  -7   3    5.81    9.54
   2   7  -4  172.90   15.51
  -2   7   4  164.70   17.49
   2  -7  -4  160.56   16.64
  -2  -7   4  151.58   15.73
  -2   7   5    2.29   15.61
   2  -7  -5    4.74   14.89
  -2  -7   5    4.85   10.58
   2   7  -5   -1.50   10.39
   2  -7  -6  752.93   23.37
  -2  -7   6  637.57   19.25
   2   7  -6  781.27   21.32
  -2   7   6  719.80   24.15
  -2   7   7   34.44   14.58
  -2  -7   7   40.44   14.21
   2  -7  -7   43.95   13.82
   2   7  -7   52.42   10.02
   2   7  -8   31.41    8.84
  -2   7   8   22.02   12.82
  -2  -7   8   24.25    8.98
   2  -7  -8   33.63   12.30
  -2  -7   9   16.81   11.98
   2  -7  -9   33.65    8.61
   2   7  -9   41.55   11.31
  -2   7   9   27.15   12.15
  -2  -7  10   -0.89    7.89
   2  -7 -10   10.51   10.48
   2   7 -10    5.50    7.54
  -2   7  10    2.13    7.87
   2  -7 -11   32.33    9.48
  -2  -7  11   16.64    9.96
   2   7 -11   40.30    9.32
  -2   7  11   20.93    9.99
  -2  -7  12    0.50    9.48
   2  -7 -12    0.14    9.04
  -2   7  12    3.95   13.47
   2   7 -12    6.96   12.81
   2  -7 -13   83.39   13.79
  -2   7  13   50.15   14.20
  -2  -7  13   37.65   10.79
   2   7 -13   82.70   10.11
  -2   7  14   -1.64    9.34
  -2  -7  14   -9.65    9.58
   2  -7 -14    0.74   12.67
   2   7 -14   -4.59   12.87
  -2   7  15   -5.82    9.29
   2  -7 -15    0.13   12.47
  -2  -7  15    8.46   12.99
   2   7 -15  -10.84   12.44
  -2  -7  16    2.39    9.05
   2  -7 -16    1.45   12.08
  -2   7  16   -3.23   12.55
   2   7 -16   -2.75    8.74
  -2  -7  17  -13.12   12.65
   2   7 -17   -1.53    8.68
  -2   7  17   -8.33   12.65
   2  -7 -17    0.04   12.10
  -2  -7  18    3.90   11.10
  -2   7  18    4.85   11.10
   2  -7 -18   22.55   14.60
   2   7 -18   10.97   11.01
  -2   7  19   12.76   15.29
   2  -7 -19    2.89   14.77
  -2  -7  19    1.45   15.47
  -2  -7  20    3.41   10.98
  -2   7  20   -0.03   10.85
   2  -7 -20   -2.00   14.65
   2   7 -21   -4.88   12.89
  -2  -7  21    1.27   13.59
   2  -7 -21    6.67   17.83
   2  -8  -1   22.94   14.42
   2  -8  -1   20.34   14.32
  -2  -8   1   30.49    9.83
   2  -8  -2   19.52   14.67
  -2  -8   2   26.83   13.59
   2   8  -2   21.88    9.95
  -2  -8   3  171.47   12.14
   2  -8  -3  165.80   17.43
   2   8  -3  179.01   12.24
  -2  -8   4  177.29   12.98
   2  -8  -4  196.93   17.71
  -2   8   4  177.94   18.13
   2   8  -4  212.86   16.43
  -2  -8   5   19.07   15.02
   2  -8  -5   25.02   15.23
   2   8  -5   20.02   10.48
  -2   8   5   28.53   16.00
   2  -8  -6    9.07   14.18
  -2  -8   6   10.89   14.13
   2   8  -6   12.68   13.79
  -2   8   6    2.95   10.52
   2   8  -7   88.18   10.07
  -2   8   7   57.21   11.05
  -2  -8   7   61.29   10.40
   2  -8  -7   84.83   10.28
   2  -8  -8  114.81    9.87
  -2   8   8   98.55   13.67
  -2  -8   8   84.83   10.30
   2   8  -8  126.26    9.70
  -2   8   9  103.95   13.49
   2   8  -9  160.18    9.60
   2  -8  -9  149.57   10.21
  -2  -8   9  101.03   10.40
  -2   8  10    0.60   10.81
   2  -8 -10    9.05   10.39
  -2  -8  10    3.02   10.75
   2   8 -10    4.47    7.15
  -2   8  11    5.36    9.80
  -2  -8  11   15.19    9.70
   2  -8 -11   12.36    9.53
   2   8 -11   10.58    9.25
  -2  -8  12   -0.34    9.77
   2  -8 -12    8.88   13.19
  -2   8  12    4.79    9.74
   2   8 -12    7.69    9.13
   2   8 -13   -1.39   12.83
   2  -8 -13    7.48    9.09
  -2  -8  13   11.40    9.39
  -2   8  13   -7.30   13.72
  -2   8  14   -0.62   13.34
   2   8 -14   -4.46    8.94
   2  -8 -14   -3.36    9.03
  -2  -8  14   -2.59   13.24
   2   8 -15    5.48    9.15
  -2   8  15   14.27    9.34
   2  -8 -15    4.68    8.73
  -2  -8  15   -0.36   13.11
   2  -8 -16   17.90   12.49
  -2  -8  16    0.02    9.89
  -2   8  16   21.27    9.32
   2   8 -16   30.73   12.79
  -2   8  17    2.78    8.69
  -2  -8  17    6.61   12.54
   2   8 -17    2.69   12.03
   2  -8 -17    0.08   11.81
  -2  -8  18   -6.42   11.16
   2  -8 -18   -0.17   14.66
  -2   8  18    6.91   15.15
   2   8 -18   10.51   15.08
  -2   8  19   -0.65   10.88
  -2  -8  19   -4.27   15.66
   2  -8 -19    3.72   14.69
  -2  -8  20    2.24   11.17
   2   8 -20    2.28   10.74
   2  -8 -20   -8.14   14.92
  -2  -8  21   -9.07   13.39
  -2   8  21   -6.07   13.30
   2  -8 -21   -7.19   18.03
   2   8 -21    8.18   12.86
  -2  -9   1   12.28   10.07
   2  -9  -1    6.62   14.96
   2  -9  -1    8.26   14.91
   2  -9  -2    5.43   15.51
   2   9  -2    5.03   10.21
  -2  -9   2    1.63   10.15
   2   9  -3  161.85   12.32
  -2  -9   3  141.55   12.35
   2  -9  -3  109.01   13.02
   2   9  -4    7.66   10.41
  -2  -9   4   11.95   10.54
   2  -9  -4    9.97   15.45
  -2   9   4    8.57   15.73
  -2  -9   5   20.62   10.53
   2  -9  -5   21.63   14.80
   2   9  -5   24.14   14.19
  -2   9   5    7.56   10.94
  -2   9   6   13.11   14.34
   2   9  -6    3.23   13.01
  -2  -9   6    6.46    9.36
   2  -9  -6    9.73    9.58
  -2   9   7    6.34    9.10
   2   9  -7    0.99    8.51
  -2  -9   7    1.93   12.27
   2  -9  -7   -1.12    8.80
  -2   9   8   -0.18    8.29
   2   9  -8    1.85    7.66
  -2  -9   8    1.40   11.38
   2  -9  -8    2.29    7.99
   2   9  -9   17.56    7.77
  -2  -9   9   16.21   10.93
  -2   9   9   12.45    8.20
   2  -9  -9   21.32    7.85
   2   9 -10    0.11    7.23
   2  -9 -10    1.80    7.30
  -2  -9  10   -1.21    7.44
  -2   9  10    5.45    7.56
   2  -9 -11    3.34   12.93
   2   9 -11   -3.50   12.62
  -2  -9  11    8.06   13.33
  -2   9  11   -2.78    9.63
  -2  -9  12   25.77   13.67
  -2   9  12   11.92   10.23
   2  -9 -12   14.27    9.74
   2   9 -12   31.51    9.43
  -2   9  13  -12.72   13.58
  -2  -9  13    6.96   13.12
   2  -9 -13    6.42   13.02
   2   9 -13    3.53    9.03
   2   9 -14    8.20   12.50
  -2  -9  14   -1.29   13.22
   2  -9 -14   -2.37    9.11
  -2   9  14   -0.08   13.23
  -2   9  15   12.19   13.24
   2   9 -15   12.86    9.00
   2  -9 -15    3.37    9.18
  -2  -9  15    0.54    9.41
  -2   9  16   -6.75   12.62
   2   9 -16    3.04    8.46
  -2  -9  16   -5.34    9.01
   2  -9 -16   -7.58    8.65
  -2   9  17   -6.67   14.26
   2  -9 -17    9.12   13.57
  -2  -9  17   -1.56   14.37
   2   9 -17    7.20   10.75
   2  -9 -18    2.97   14.67
  -2  -9  18  -17.70   11.01
  -2   9  18    5.09   10.89
   2   9 -18   -1.30   10.47
  -2  -9  19    8.32   15.31
   2   9 -19   -1.96   10.74
   2  -9 -19    8.39   15.02
  -2   9  19   13.30   10.80
   2   9 -20    3.80   10.53
  -2  -9  20    6.92   10.95
   2  -9 -20    3.16   10.42
   2   9 -21    2.20   12.95
  -2  -9  21   -0.38   13.47
  -2   9  21    6.08   13.32
   2  -9 -21    4.60   12.77
   2 -10  -1   -1.25   15.60
  -2 -10   1   -1.53   14.83
   2  10  -2   -0.07   10.64
  -2 -10   2   -0.29   14.70
   2 -10  -2    0.44   11.36
   2 -10  -3   -2.03   15.78
  -2 -10   3   -3.44   14.80
   2  10  -3    7.09   14.66
   2 -10  -4   78.85   11.97
  -2 -10   4   92.40   11.24
   2  10  -4   98.67   15.00
  -2 -10   5    2.66    9.52
   2  10  -5    9.09    9.28
   2 -10  -5    5.58   13.86
  -2  10   5    2.38   10.05
  -2 -10   6    5.63    8.94
   2  10  -6    7.02    8.59
   2 -10  -6    2.45   12.78
  -2  10   6    3.50   13.50
  -2  10   7   -0.52    8.56
  -2 -10   7   -0.29    8.18
   2  10  -7   -0.90    7.88
   2 -10  -7   -2.35   11.55
   2  10  -8  104.34   11.55
  -2  10   8   59.41    9.89
  -2 -10   8   78.00   11.98
   2 -10  -8   92.28    9.30
   2 -10  -9   16.93   10.80
   2  10  -9   12.47    7.54
  -2  10   9    2.10   11.34
  -2 -10   9    4.70    7.72
   2  10 -10   19.23   12.88
  -2  10  10   10.82   10.11
   2 -10 -10   27.94   13.37
  -2 -10  10   18.16    9.63
   2  10 -11   14.98    9.18
   2 -10 -11   13.18    9.47
  -2  10  11   30.42   13.68
  -2 -10  11    8.35    9.49
   2 -10 -12    9.84   13.27
  -2 -10  12    7.58   13.29
  -2  10  12   13.58    9.91
   2  10 -12   16.51    9.20
   2  10 -13   18.87   12.90
  -2 -10  13   10.91   13.15
   2 -10 -13   18.11    9.58
  -2  10  13   26.84   13.56
  -2 -10  14    1.42   12.95
   2  10 -14   -6.33    9.05
  -2  10  14    2.05    9.27
   2 -10 -14   -6.40   12.44
   2  10 -15   31.74   12.83
  -2  10  15   14.29    9.78
  -2 -10  15    8.87    9.55
   2 -10 -15   26.40    9.57
   2 -10 -16   29.75    9.09
  -2 -10  16   10.11    9.41
  -2  10  16   14.79    9.24
   2  10 -16   25.67    9.03
  -2  10  17    6.51   10.90
   2 -10 -17   10.68   14.89
   2  10 -17    2.13   10.58
  -2 -10  17   10.50   15.30
   2  10 -18   -5.59   10.59
  -2 -10  18    1.07   10.79
  -2  10  18   12.13   15.26
   2 -10 -18    1.24   14.75
  -2 -10  19   -1.09   15.24
   2 -10 -19   -0.72   10.50
   2  10 -19    0.79   10.60
  -2  10  19  -14.48   15.62
   2 -10 -20    1.40   10.53
   2  10 -20    3.28   10.77
  -2  10  20   -5.58   10.93
  -2 -10  20   -3.97   10.96
   2  10 -21   15.37   12.92
   2 -10 -21    5.17   12.93
  -2  10  21   -1.32   13.44
  -2 -11   1  125.17   11.89
   2 -11  -1  121.22   17.14
  -2 -11   2   31.94   14.74
   2  11  -2   18.13   10.77
   2 -11  -2   28.39   15.96
  -2 -11   3   -1.66   10.01
   2 -11  -3   -0.49   15.11
   2  11  -3   -5.04    9.98
  -2 -11   4   10.68    9.76
   2  11  -4   16.44    9.61
   2 -11  -4   18.62   14.56
  -2 -11   5   62.77    9.60
  -2  11   5   38.63   10.17
   2 -11  -5   66.07   10.46
   2  11  -5   77.04    9.52
   2  11  -6   20.57    8.42
   2 -11  -6   13.04   12.16
  -2  11   6   11.76   12.86
  -2 -11   6   14.09    8.51
   2  11  -7    2.01   11.00
  -2  11   7    7.99   11.88
   2 -11  -7    5.70    7.97
  -2 -11   7    3.69    7.98
   2  11  -8   31.35   10.80
   2 -11  -8   32.31   11.17
  -2 -11   8   24.36    8.01
  -2  11   8   21.62   11.63
   2  11  -9   -3.56   10.12
  -2  11   9    1.67    7.69
  -2 -11   9   -0.42    7.27
   2 -11  -9    6.25   10.43
   2 -11 -10   -0.08   13.14
  -2  11  10   -2.24   13.86
  -2 -11  10   -3.40   13.20
   2  11 -10   -0.12    8.98
   2 -11 -11   28.72   13.21
   2  11 -11   33.06    9.14
  -2  11  11   20.29   14.01
  -2 -11  11   15.90    9.59
   2 -11 -12   43.53   13.75
  -2 -11  12   31.63    9.83
  -2  11  12   32.19   10.35
   2  11 -12   53.56    9.50
   2 -11 -13    7.56    9.28
  -2 -11  13   15.22   12.75
   2  11 -13   12.38    9.06
  -2  11  13   -1.13    9.65
   2 -11 -14   -9.31   12.95
  -2  11  14   -1.99    9.35
  -2 -11  14    0.83    8.95
   2  11 -14    8.84   12.37
  -2 -11  15   -0.45    8.77
   2 -11 -15    0.84    8.64
  -2  11  15    1.58    9.13
   2  11 -15   -2.90    8.64
   2  11 -16   -6.41   12.25
  -2 -11  16    3.80    8.70
   2 -11 -16   -3.53    8.61
  -2  11  16    0.28   12.54
   2 -11 -17    5.23   15.01
  -2 -11  17   17.58   15.36
  -2  11  17   11.34   15.38
  -2  11  18    4.03   11.35
   2 -11 -18    8.79   14.95
  -2 -11  18    1.23   11.02
   2  11 -18   -2.62   10.84
  -2  11  19    3.44   11.11
   2 -11 -19   -7.23   10.81
  -2 -11  19   -3.35   15.24
   2  11 -19    1.11   10.84
   2  11 -20    4.11   10.73
   2 -11 -20    9.40   10.45
  -2 -11  20    1.95   10.84
  -2  11  20   -4.22   11.13
   2 -12  -1   29.13   10.74
  -2 -12   1   39.95   10.54
   2 -12  -2   38.76   10.88
  -2 -12   2   63.80   10.60
   2  12  -3  296.19   12.60
   2 -12  -3  198.41   13.29
  -2 -12   3  261.85   15.71
  -2 -12   4    5.95   12.61
   2  12  -4    7.14   12.45
   2 -12  -4   -1.34    9.68
   2  12  -5    5.61    8.34
   2 -12  -5   -2.69    8.90
  -2 -12   5   -0.51    8.51
  -2  12   6    8.13    8.37
   2  12  -6   16.12   11.20
   2 -12  -6    2.87    8.26
  -2 -12   6    9.41    8.16
  -2  12   7   31.59    8.79
   2  12  -7   47.39    8.28
   2 -12  -7   43.73    8.60
  -2 -12   7   34.80    8.49
   2  12  -8   -1.42    7.33
  -2  12   8    3.34    7.69
  -2 -12   8    7.99    7.25
   2 -12  -8    2.76   10.65
   2  12  -9   94.63    9.97
  -2 -12   9   75.54   10.28
  -2  12   9   61.07   10.98
   2 -12  -9   87.34   10.59
   2  12 -10  156.72   13.97
  -2 -12  10  126.87   14.46
  -2  12  10  109.34   15.59
   2 -12 -10  158.39   14.78
   2 -12 -11   15.45    9.82
  -2 -12  11   20.06    9.23
  -2  12  11    7.76   14.18
   2  12 -11   21.26   12.80
   2 -12 -12   12.32    9.29
  -2 -12  12   -0.11    9.03
   2  12 -12   23.71   12.26
  -2  12  12    0.69   13.86
   2  12 -13   19.43   12.48
  -2  12  13    8.28    9.71
  -2 -12  13   11.39   12.78
   2 -12 -13   11.13   13.01
   2  12 -14   10.39    8.74
  -2 -12  14    4.46   12.50
  -2  12  14    9.66   13.08
   2 -12 -14   -2.82    9.40
   2  12 -15    7.31    8.62
   2 -12 -15   -4.76   12.65
  -2 -12  15   -1.81    8.61
  -2  12  15   -7.09   12.80
  -2 -12  16   -2.42    8.55
   2 -12 -16    3.72    8.54
  -2  12  16   12.27    8.96
   2  12 -16    3.06    8.49
   2 -12 -17   13.88   15.24
  -2 -12  17   -5.83   15.39
  -2  12  17  -13.11   11.18
  -2 -12  18   -4.28   15.40
  -2  12  18    6.20   11.02
   2 -12 -18   -0.72   10.69
   2 -12 -19    6.12   10.75
  -2  12  19    2.04   11.16
  -2 -12  19   10.62   10.89
  -2 -12  20    3.32   13.00
  -2  12  20    0.99   19.08
   2 -12 -20    5.81   12.74
   2 -13  -1   -6.37   13.60
  -2 -13   1    1.07    9.27
   2 -13  -2    2.75    9.54
  -2 -13   2    9.50    8.96
   2  13  -3    0.15    8.60
  -2 -13   3    1.49    8.70
   2 -13  -3   13.03   13.08
  -2 -13   4    8.40    8.23
   2 -13  -4    0.76   12.48
   2  13  -4    6.47   11.69
   2 -13  -5    9.55   11.65
  -2 -13   5   10.54   11.24
   2  13  -5    1.26   11.11
   2 -13  -6   20.09   11.37
  -2 -13   6   20.60    7.95
   2  13  -6   22.23    7.82
  -2 -13   7   10.56    7.37
  -2  13   7    2.48   11.17
   2 -13  -7    3.79   10.80
   2  13  -7    1.52   10.31
   2  13  -8    4.00    9.99
   2 -13  -8    2.92    7.57
  -2 -13   8    4.41    7.34
  -2  13   8    7.37    7.66
   2  13  -9   44.92    9.35
   2 -13  -9   34.36   13.87
  -2 -13   9   37.77    9.60
  -2  13   9   24.90   14.30
  -2  13  10   -2.90   10.03
   2  13 -10    3.76    9.13
  -2 -13  10    1.48   12.95
   2 -13 -10    0.66    9.43
  -2 -13  11    9.56    9.02
   2  13 -11    1.76    8.94
   2 -13 -11    8.97    9.40
  -2  13  11   11.04   13.87
   2 -13 -12   14.22    9.70
  -2  13  12   14.38   13.68
   2  13 -12   19.57    8.83
  -2 -13  12    5.41    9.13
   2 -13 -13    1.80   13.17
   2  13 -13   -1.38    8.88
  -2 -13  13   19.05   12.47
  -2  13  13    0.63    9.59
   2 -13 -14    2.43    9.24
   2  13 -14    7.34    8.59
  -2  13  14    6.77   13.05
  -2 -13  14    9.46   12.37
   2  13 -15   -5.36   11.87
  -2  13  15    3.36    9.07
  -2 -13  15    2.49    8.41
   2 -13 -15    0.76   12.39
  -2 -13  16    7.42   10.44
   2  13 -16    4.56   10.64
  -2  13  16    4.98   11.14
   2 -13 -16   10.15   10.74
  -2 -13  17    5.05   10.63
   2  13 -17   -6.91   10.58
  -2  13  17   -2.96   15.57
   2 -13 -17   -8.99   15.43
  -2  13  18   -6.76   15.66
  -2 -13  18    6.66   15.02
   2 -13 -18   -1.69   10.95
  -2 -13  19   -3.55   10.88
  -2  13  19  -11.19   15.64
   2 -13 -19   -0.99   10.71
  -2  13  20  -18.59   13.79
  -2 -13  20   20.19   18.31
   2 -13 -20   -6.75   18.58
  -2 -14   1   65.32    9.26
   2 -14  -1   63.02   13.33
  -2 -14   2    1.16    8.50
   2 -14  -2   -2.43    8.64
   2 -14  -2    6.80   12.13
  -2 -14   3   49.29    8.72
   2  14  -3   57.45    8.69
   2 -14  -3   63.89   12.96
   2 -14  -4    3.78    8.48
  -2 -14   4   -4.24   11.19
   2  14  -4    6.90    7.73
   2 -14  -5   72.92   12.31
  -2 -14   5   61.88    8.57
   2  14  -5   72.59    8.41
   2 -14  -6   -0.19    7.72
  -2 -14   6    1.62   10.63
   2  14  -6    2.56   10.28
   2 -14  -7   68.40    8.88
   2  14  -7   79.90    8.35
  -2 -14   7   49.58   11.26
   2  14  -8   -8.90    9.28
   2 -14  -8    7.46    9.45
  -2  14   8   10.08   13.90
  -2 -14   8    8.71   13.07
   2  14  -9   10.02    9.05
  -2  14   9    8.94   14.10
  -2 -14   9    8.51    9.16
   2 -14  -9   14.65   13.48
   2  14 -10   10.32   12.67
  -2  14  10   -3.85   10.05
   2 -14 -10    3.33   13.57
  -2 -14  10    2.56    9.08
  -2  14  11  -10.26   14.04
   2  14 -11    4.30   12.52
   2 -14 -11   12.48    9.41
  -2 -14  11   -0.97    9.06
   2 -14 -12    9.43   13.29
   2  14 -12   14.98    8.92
  -2 -14  12    7.16   12.48
  -2  14  12    2.77   13.79
   2 -14 -13   -2.28   12.90
  -2 -14  13    5.72   12.16
  -2  14  13    9.39    9.07
  -2  14  14   10.97    9.20
   2 -14 -14   12.56    9.15
   2  14 -14   25.00   11.97
  -2 -14  14   -3.38   12.23
  -2  14  15   -6.24   12.80
   2 -14 -15   16.18   12.41
   2  14 -15    1.39    8.49
  -2 -14  15   -5.01   11.99
   2  14 -16   21.24   14.78
  -2  14  16   11.95   15.54
  -2 -14  16   -5.62   10.65
   2 -14 -16    3.87   11.04
  -2 -14  17   -1.86   11.03
  -2  14  17   15.18   11.25
   2  14 -17   11.62   10.73
   2 -14 -17    8.91   15.66
  -2  14  18    1.39   11.11
   2  14 -18   -7.18   10.63
   2 -14 -18    8.48   10.84
  -2 -14  18    0.20   15.05
  -2  14  19  -11.44   11.40
  -2 -14  19    4.15   15.20
   2 -14 -19   -1.48   15.56
  -2 -14  20   -4.57   13.33
  -2  14  20    9.59   13.39
   2 -15  -1   16.13    8.70
  -2 -15   1   21.34   11.43
  -2 -15   2   83.11    8.98
   2 -15  -2   63.05    9.36
   2 -15  -2   50.97    9.02
   2  15  -3   24.87    8.03
   2 -15  -3   15.08    8.30
  -2 -15   3   18.64   11.19
   2  15  -4   55.65    8.33
  -2 -15   4   49.60    8.30
   2 -15  -4   43.87    8.78
  -2 -15   5   25.55   10.59
   2  15  -5   30.89    7.68
   2 -15  -5   24.66    8.20
   2  15  -6    6.14   10.25
   2 -15  -6    1.09   10.84
  -2 -15   6    1.52    7.30
   2 -15  -7   41.83   10.18
   2  15  -7   60.10   13.45
  -2 -15   7   48.47    9.74
  -2 -15   8   44.36    9.76
   2  15  -8   76.90   13.39
   2 -15  -8   64.93   13.99
  -2  15   9    5.84   13.92
   2 -15  -9   16.74    9.45
   2  15  -9   11.53   12.87
  -2 -15   9   14.44   13.06
   2  15 -10   -1.50    8.94
  -2  15  10    0.98    9.52
   2 -15 -10    3.66   13.42
  -2 -15  10    1.67    9.00
  -2  15  11    4.52   13.63
   2 -15 -11    3.66   13.57
  -2 -15  11    1.82   12.59
   2  15 -11    5.83    8.89
   2  15 -12    2.99   12.26
  -2  15  12    0.86   13.39
  -2 -15  12    2.18   12.64
   2 -15 -12    0.92   13.00
   2 -15 -13   -6.78   12.91
  -2  15  13  -11.67   13.25
  -2 -15  13    3.15    8.52
   2 -15 -14   -6.25    9.00
   2  15 -14   -3.98    8.54
  -2  15  14    1.20    9.10
  -2 -15  14   -4.58    8.42
   2 -15 -15    2.67    8.82
   2  15 -15    3.06    8.53
  -2 -15  15   -1.15   11.80
  -2  15  15  -13.23   12.79
   2 -15 -16    7.16   15.53
   2  15 -16    0.20   10.58
  -2 -15  16   -5.80   14.86
  -2  15  16    6.35   11.22
  -2  15  17    4.15   15.75
   2 -15 -17   21.34   11.02
  -2 -15  17    6.30   10.70
   2  15 -18    8.78   10.51
  -2 -15  18    4.26   10.56
   2 -15 -18   -1.69   10.99
  -2  15  18   14.18   15.50
   2  15 -19   -4.40   13.16
   2 -15 -19    9.60   17.01
  -2 -15  19    3.71   16.70
  -2  15  19   -5.83   17.39
   2 -16  -1   15.23    8.10
  -2 -16   1   21.53    7.74
  -2 -16   2   -1.48    7.69
   2 -16  -2    0.36    7.88
   2 -16  -2    0.62   11.05
  -2 -16   3   -1.14   10.60
   2 -16  -3   -2.30    8.03
  -2 -16   4   38.02    7.99
   2 -16  -4   42.29   11.60
   2  16  -4   43.83    7.85
  -2 -16   5   -8.93    7.41
   2  16  -5   -3.95   10.28
   2 -16  -5    1.44    7.61
   2 -16  -6   11.27   13.46
  -2 -16   6  -11.69    9.33
   2  16  -6    6.39    9.04
   2 -16  -7   -2.17   13.50
  -2 -16   7   -0.63    9.25
   2  16  -7    1.91   12.93
   2  16  -8   24.24    9.43
  -2 -16   8   16.21    9.46
   2 -16  -8   28.95   13.53
   2 -16  -9   -3.20    9.46
   2  16  -9   -2.68    9.18
  -2 -16   9   -1.88    9.05
   2  16 -10   14.93   12.86
  -2 -16  10    8.24    8.88
  -2  16  10    6.46   13.90
   2 -16 -10   18.84   13.35
  -2  16  11    9.61    9.32
   2  16 -11    4.66    8.71
   2 -16 -11   -7.21   13.15
  -2 -16  11   -6.73   12.59
   2  16 -12    1.16    8.68
  -2 -16  12   14.92    8.57
   2 -16 -12   -1.44   13.17
  -2  16  12    6.03    9.54
   2 -16 -13    7.10   12.79
  -2  16  13   -4.44    9.27
   2  16 -13   -0.15    8.74
  -2 -16  13    4.48    8.39
   2 -16 -14  -15.57   12.72
   2  16 -14    5.47    8.45
  -2  16  14    3.14   12.58
  -2 -16  14    1.63    8.40
   2 -16 -15   12.03   11.10
   2  16 -15    3.23   15.09
  -2  16  15    4.78   11.24
  -2 -16  15    7.51   10.49
   2  16 -16   -5.87   10.70
   2 -16 -16    4.00   15.50
  -2 -16  16   -8.31   10.54
  -2  16  16   17.36   15.58
   2 -16 -17    3.41   10.97
  -2 -16  17   -0.96   14.71
  -2  16  17    9.06   11.06
   2 -16 -18    9.18   15.51
  -2 -16  18   -7.64   10.65
   2  16 -18    0.62   10.55
  -2  16  18    3.33   11.01
  -2 -16  19    4.22   12.99
   2 -16 -19    3.92   13.28
   2  16 -19    6.73   12.86
  -2  16  19    6.63   13.48
  -2 -17   1    4.57    7.33
   2 -17  -1    4.91   10.87
  -2 -17   2   -2.20   10.44
   2 -17  -2    1.76    7.40
   2 -17  -2   -5.17   10.71
  -2 -17   3   21.92   10.38
   2 -17  -3   15.10   11.04
   2 -17  -4   50.23   12.72
  -2 -17   4   45.70    9.78
   2  17  -4   43.62    7.88
  -2 -17   5   33.44    9.74
   2 -17  -5   40.31   13.90
   2  17  -5   41.88   13.14
   2  17  -6   77.90    9.82
   2 -17  -6   74.41   14.27
  -2 -17   6   76.06    9.90
   2 -17  -7   20.79    9.88
  -2 -17   7   15.13    9.56
   2  17  -7   32.67    9.33
   2  17  -8  139.71   10.42
   2 -17  -8  144.84   14.90
  -2 -17   8  121.11   14.17
   2 -17  -9    8.72    9.60
  -2 -17   9   -3.23    9.17
   2  17  -9   -2.57    9.12
   2  17 -10   25.94    9.01
  -2 -17  10   19.01   12.57
   2 -17 -10   10.19   13.68
   2 -17 -11   -7.42   13.10
  -2  17  11   -6.17    9.41
   2  17 -11    5.52   12.19
  -2 -17  11    5.00    8.67
  -2  17  12    3.03    9.20
   2 -17 -12   -0.77    9.27
  -2 -17  12   -6.20    8.71
  -2  17  13    4.87    9.06
  -2 -17  13    5.27   11.91
   2 -17 -13    1.69   12.91
   2 -17 -14   -6.01   12.65
   2  17 -14  -12.15   11.75
  -2 -17  14   11.22   11.59
  -2  17  14   -1.73    8.81
   2 -17 -15   28.01   11.51
  -2  17  15    4.84   15.81
   2  17 -15   17.31   10.75
  -2 -17  15   17.80   10.47
  -2 -17  16    4.83   10.26
   2 -17 -16   11.78   10.96
  -2  17  16   -3.23   11.15
   2  17 -16   -1.93   10.50
   2 -17 -17   -4.55   11.12
  -2 -17  17    2.76   10.46
  -2  17  17   -0.59   15.69
   2  17 -17   -6.02   10.59
   2 -17 -18   -1.31   11.22
  -2 -17  18    9.38   14.82
   2  17 -19    8.55   12.91
   2 -17 -19  -15.05   13.78
  -2  17  19   -0.88   13.51
  -2 -17  19   -2.08   13.07
   2 -18  -1    6.48    9.34
  -2 -18   1  -10.13   13.12
  -2 -18   2    0.11   12.89
   2 -18  -2   -0.12    9.69
   2 -18  -2    5.29   13.43
   2 -18  -3   21.08   14.11
   2 -18  -3   26.25    9.51
  -2 -18   3   32.70   13.24
   2 -18  -4    9.82    9.52
  -2 -18   4   11.18   13.06
   2  18  -4   -0.25    9.30
  -2 -18   5    4.58   13.15
   2 -18  -5   16.61   13.64
   2  18  -5   -6.81   13.31
  -2 -18   6   13.38   12.88
   2  18  -6   -6.70    9.29
   2 -18  -6    9.73    9.87
   2 -18  -7   -2.14    9.57
  -2 -18   7   -4.71   13.04
   2  18  -7    3.16    9.12
   2  18  -8   10.69    9.20
   2 -18  -8    3.23    9.89
  -2 -18   8    6.83    9.32
   2 -18  -9   27.25   13.73
   2  18  -9   36.54   12.95
  -2 -18   9   31.07   12.92
   2  18 -10   13.75    9.06
   2 -18 -10    6.52   13.34
  -2 -18  10    6.68    8.65
   2  18 -11    8.86    8.49
  -2 -18  11  -11.45   12.29
   2 -18 -11  -11.34    9.41
  -2  18  12   -1.30   13.05
  -2 -18  12   -1.42   11.90
   2 -18 -12   -1.11    9.19
  -2 -18  13   -0.16    8.35
  -2  18  13    7.75   12.69
   2 -18 -13    4.99    9.09
   2 -18 -14   -6.21   15.87
   2  18 -14    3.21   10.44
  -2  18  14    1.04   15.73
  -2 -18  14   -3.68   10.13
   2 -18 -15   -2.31   15.78
   2  18 -15    9.54   10.15
  -2 -18  15   -2.79   14.57
  -2  18  15    0.34   11.09
  -2 -18  16    3.34   14.68
   2 -18 -16   -1.18   11.12
  -2  18  16  -11.49   15.66
  -2  18  17    7.57   10.96
   2 -18 -17   12.19   15.46
   2  18 -17    1.07   10.53
  -2 -18  17   -3.72   10.55
   2 -18 -18    4.20   13.48
  -2 -18  18    8.86   12.62
  -2 -19   1  111.36   10.10
   2 -19  -1  110.53   14.79
  -2 -19   2  121.54   10.32
   2 -19  -2   82.39   10.53
   2 -19  -2  128.74   14.79
   2 -19  -3   -1.93    9.47
  -2 -19   3   -6.44   12.88
   2 -19  -3    2.34    9.66
   2 -19  -4   -4.08   13.53
  -2 -19   4   -5.46   13.19
  -2 -19   5    1.50   13.16
   2  19  -5    9.74   13.16
   2 -19  -5   -1.84    9.62
  -2 -19   6   16.70    9.36
   2  19  -6   29.03   13.25
   2 -19  -6   18.56   13.93
  -2 -19   7   -5.47    9.34
   2 -19  -7   -0.56   13.44
   2  19  -7    6.44    8.99
   2 -19  -8    4.58    9.63
   2  19  -8    2.81   12.97
  -2 -19   8   -6.77   12.95
   2  19  -9   11.56    8.98
   2 -19  -9    1.51   13.65
  -2 -19   9   12.75    9.00
   2 -19 -10   30.96    9.67
   2  19 -10   24.93    9.19
  -2 -19  10   21.08   12.60
  -2 -19  11   44.65    9.55
   2  19 -11   78.37    9.47
   2 -19 -11   44.32   10.39
  -2 -19  12   11.20    8.26
   2  19 -12    6.03    8.51
   2 -19 -12    3.43    8.90
   2 -19 -13   40.51    9.56
   2  19 -13   50.41    9.04
  -2  19  13   23.15    9.71
  -2 -19  13    6.37    8.89
  -2  19  14   20.37   10.86
   2  19 -14   12.72   10.54
  -2 -19  14   -3.07   10.65
   2 -19 -14    4.53   11.33
   2  19 -15   -5.83   10.53
   2 -19 -15    5.15   15.77
  -2 -19  15    2.39   10.30
  -2  19  15    2.16   15.52
  -2  19  16    3.44   10.92
   2 -19 -16   -1.97   15.77
  -2 -19  16    2.63   10.18
   2  19 -17    4.32   10.46
   2 -19 -17    7.80   11.21
  -2  19  17   -1.80   15.79
  -2 -19  17    6.50   10.46
   2 -19 -18   -2.12   19.46
   2  19 -18    5.80   12.81
  -2 -19  18    6.20   17.76
  -2  19  18    9.15   13.50
  -2 -20   1   35.91    9.61
   2 -20  -1   32.37   13.95
  -2 -20   2    3.29    9.36
   2 -20  -2   11.26   13.49
   2 -20  -2    2.32   13.54
   2 -20  -3    9.56    9.51
   2 -20  -3    2.97    9.63
  -2 -20   3   13.21    9.22
  -2 -20   4   42.56   13.26
   2 -20  -4   44.96   13.75
  -2 -20   5   19.01   13.14
   2 -20  -5   12.86   13.66
   2  20  -5    2.30   13.28
  -2 -20   6   -4.34    9.17
   2  20  -6  -10.37   13.10
   2 -20  -6   -2.34    9.59
   2 -20  -7   24.95   13.62
  -2 -20   7   12.36    9.41
   2  20  -7   21.80   13.36
   2 -20  -8   24.49   13.55
   2  20  -8   21.49   13.14
  -2 -20   8   18.80   13.02
  -2 -20   9    0.88    8.96
   2  20  -9    5.67    8.92
   2 -20  -9    6.60    9.28
   2 -20 -10   -4.37    9.12
  -2 -20  10    4.63    8.43
   2  20 -10   -2.08   12.22
  -2 -20  11   25.97   12.64
   2  20 -11   60.13    9.13
   2 -20 -11   40.79   13.57
   2 -20 -12    5.42   12.56
   2  20 -12    3.02    8.54
  -2 -20  12    7.02   11.83
  -2 -20  13  -10.43   14.80
   2  20 -13   11.08   10.55
   2 -20 -13    4.79   15.54
   2  20 -14  -10.42   10.29
  -2 -20  14   15.02   14.33
   2 -20 -14    6.02   11.04
   2 -20 -15   -5.36   11.03
  -2  20  15   -0.55   11.09
  -2 -20  15    9.22   14.47
   2 -20 -16    6.22   15.79
   2  20 -16   -3.92   10.41
  -2  20  16   -8.89   11.09
  -2 -20  16    2.62   14.39
  -2  20  17    3.80   13.37
   2 -20 -17    3.30   11.21
   2  20 -17   -2.14   10.48
  -2 -20  17    0.85   10.29
   2 -21  -1   11.16    9.60
  -2 -21   1    8.45   13.00
   2 -21  -2   37.53   14.06
  -2 -21   2   35.61    9.25
   2 -21  -2   47.52   13.81
  -2 -21   3   46.73    9.70
   2 -21  -3   49.39    9.75
   2 -21  -3   40.29    9.88
  -2 -21   4    3.21   13.00
   2 -21  -4    0.09    9.14
   2 -21  -4    6.49    9.51
  -2 -21   5    6.73   12.75
   2 -21  -5   -4.51   13.47
  -2 -21   6    5.02    9.10
   2 -21  -6    5.77   13.31
   2  21  -6   19.97   12.61
  -2 -21   7   13.74   12.87
   2  21  -7   18.93   12.99
   2 -21  -7   11.02    9.69
   2 -21  -8   14.39    9.45
   2  21  -8   23.96    9.14
  -2 -21   8    4.39    9.34
   2 -21  -9   -2.40    9.28
   2  21  -9   10.83    8.77
  -2 -21   9   12.20   12.41
   2 -21 -10    3.90   12.96
   2  21 -10    6.45   12.32
  -2 -21  10    1.55    8.71
   2  21 -11    5.76   12.22
   2 -21 -11    6.19    8.99
  -2 -21  11   -4.77    8.81
   2  21 -12  -12.64   10.81
  -2 -21  12    2.81   10.39
   2 -21 -12    1.66   10.96
   2 -21 -13    1.77   11.09
  -2 -21  13   -5.35   10.38
   2  21 -13    7.33   10.44
   2 -21 -14   -9.69   15.74
  -2 -21  14  -11.96   10.61
   2 -21 -15    7.35   15.65
  -2 -21  15    1.47   10.27
   2 -21 -16    2.81   11.24
  -2 -21  16   -1.41   10.45
   2  21 -16   -3.92   10.46
   2 -21 -17   -8.25   13.86
  -2 -21  17    2.30   12.56
  -2  21  17   -6.50   13.56
  -2 -22   1   83.90    9.68
   2 -22  -1   73.63   14.22
  -2 -22   2   27.79   12.77
   2 -22  -2    2.89   13.58
   2 -22  -2   29.85   12.99
   2 -22  -3   17.30    9.64
   2 -22  -3   10.34    9.66
  -2 -22   3    7.24    9.51
   2 -22  -4   20.98    9.37
  -2 -22   4   26.06    9.27
   2 -22  -4   22.30    9.70
  -2 -22   5  -17.37   12.93
   2 -22  -5    3.78    9.49
  -2 -22   6   -7.68    9.04
   2 -22  -6    0.43    9.46
   2  22  -6   -2.11   12.84
   2 -22  -7    2.92   13.00
   2  22  -7   -5.43   12.83
  -2 -22   7   -1.95   12.84
   2 -22  -8   51.65   13.75
   2  22  -8   40.53    9.42
  -2 -22   8   25.79    9.53
   2 -22  -9   15.52   12.82
   2  22  -9   11.20    9.12
  -2 -22   9   15.09    9.00
  -2 -22  10   13.47   11.98
   2 -22 -10   -5.36    8.82
   2  22 -10    0.64    8.62
   2 -22 -11   27.40    9.83
  -2 -22  11   24.53   14.50
  -2 -22  12    3.06   10.53
   2 -22 -12   25.57   15.49
  -2 -22  13    3.58   10.72
   2 -22 -13    1.28   11.03
   2 -22 -14    1.48   10.95
  -2 -22  14    2.66   10.29
  -2 -22  15    1.95   10.36
   2  22 -15   -6.31   10.57
   2 -22 -15    1.54   11.35
   2 -22 -16   -9.26   17.71
   2  22 -16   -1.86   12.81
  -2 -22  16   -3.02   16.33
  -2 -23   1    7.50    9.26
   2 -23  -1    7.53    9.37
  -2 -23   2    1.87    8.96
   2 -23  -2    9.23    9.34
   2 -23  -2   15.24   13.21
  -2 -23   3   15.58    9.02
   2 -23  -3   12.64    9.66
   2 -23  -3   18.94    9.21
  -2 -23   4   -5.01    8.90
   2 -23  -4    8.03    8.90
   2 -23  -4    1.99    9.25
   2 -23  -5    7.55    9.27
  -2 -23   5   -0.32   12.75
  -2 -23   6   -7.03    8.92
   2 -23  -6    2.08   13.04
  -2 -23   7   -9.88    9.04
   2  23  -7   13.47   12.60
   2 -23  -7    3.81   12.85
  -2 -23   8    6.36   12.28
   2 -23  -8    9.53    8.85
   2  23  -8   -5.81    8.87
  -2 -23   9   13.80    8.87
   2  23  -9   16.60   12.64
   2 -23  -9    3.44    8.95
   2  23 -10   11.94    8.56
   2 -23 -10    3.51   12.47
  -2 -23  10    4.08    8.76
   2 -23 -11    7.18   15.50
  -2 -23  11   13.14   15.01
   2 -23 -12    7.15   11.17
  -2 -23  12    4.44   15.00
   2 -23 -13    0.28   15.55
  -2 -23  13   -7.07   14.85
   2 -23 -14   11.11   15.64
  -2 -23  14   -9.58   14.68
   2  23 -15   -0.33   10.51
  -2 -23  15   -1.19   14.72
   2 -23 -15    1.73   15.94
   2 -23 -16   -0.25   13.88
   2  23 -16    2.12   13.03
  -2 -23  16   -2.13   12.73
  -2 -24   1   -3.47   12.39
   2 -24  -1   -8.88    9.37
   2 -24  -2   -3.29    9.05
   2 -24  -2   -8.00    9.04
  -2 -24   2    6.16    8.66
   2 -24  -3    0.40    9.07
   2 -24  -3   -0.78    9.06
  -2 -24   3   15.14   12.25
  -2 -24   4   -7.81    8.98
   2 -24  -4   -2.44    8.89
   2 -24  -4   -6.71    8.99
  -2 -24   5   51.73   12.90
   2 -24  -5   44.12   13.47
   2 -24  -5   47.19   13.31
  -2 -24   6    3.84    8.98
   2 -24  -6    8.06   12.72
  -2 -24   7   38.18    9.36
   2  24  -7   40.30   12.72
   2 -24  -7   48.88    9.68
   2 -24  -8   -3.21   12.40
  -2 -24   8    8.50   12.27
   2  24  -8    6.95    8.74
   2 -24  -9    2.37    8.85
   2  24  -9   -4.32   13.92
  -2 -24   9   -7.28    8.79
   2 -24 -10   20.54   11.18
   2  24 -10   17.75   10.94
  -2 -24  10   18.02   10.83
   2  24 -11   -0.43   10.66
  -2 -24  11    5.16   10.49
   2 -24 -11   12.72   15.35
   2 -24 -12  -11.94   15.66
  -2 -24  12   -9.43   10.67
  -2 -24  13   -8.72   10.47
   2 -24 -13   11.57   10.88
   2 -24 -14    1.36   11.31
  -2 -24  14   -5.51   10.69
   2  24 -14   -1.91   10.60
   2  24 -15   -2.17   12.98
  -2 -24  15    0.87   12.76
   2 -24 -15   -2.34   13.63
   2 -25  -1   -0.56   12.71
  -2 -25   1  -12.07    8.81
   2 -25  -2    3.51    9.02
  -2 -25   2    4.97   12.08
   2 -25  -2   12.77   12.42
   2 -25  -3   20.57    8.84
  -2 -25   3   20.50    8.71
   2 -25  -3   10.34   12.70
  -2 -25   4   11.69    8.74
   2 -25  -4   10.87    8.99
   2 -25  -4   11.53    9.05
   2 -25  -5   -2.39   12.62
   2 -25  -5   -3.49   12.73
  -2 -25   5    3.54   12.01
  -2 -25   6    2.32    8.61
   2 -25  -6    4.04   12.52
  -2 -25   7    2.04    8.58
   2 -25  -7   -1.41    8.67
  -2 -25   8   10.77   14.06
   2  25  -8   22.29   10.76
   2 -25  -8   10.96   10.96
   2 -25  -9   -7.79   15.33
   2  25  -9    2.80   15.07
  -2 -25   9    6.96   10.65
   2 -25 -10    5.01   10.93
   2  25 -10   -6.03   10.98
  -2 -25  10   -1.11   10.75
   2  25 -11   -0.01   10.73
   2 -25 -11   -4.76   10.87
  -2 -25  11    7.78   10.53
  -2 -25  12    9.19   10.67
   2  25 -12   -1.73   11.00
   2 -25 -12   -3.57   10.96
   2 -25 -13    5.07   11.04
  -2 -25  13    2.67   10.60
   2  25 -14    5.42   12.96
   2 -25 -14   -7.90   17.53
  -2 -25  14    3.42   12.94
   2  25 -15   19.38   12.86
  -2 -26   1  -15.50   12.10
   2 -26  -1    9.53    8.88
   2 -26  -2    5.81   12.18
  -2 -26   2    0.31    8.32
   2 -26  -2   -4.24   12.72
  -2 -26   3    9.33    8.45
   2 -26  -3   -0.78    8.95
   2 -26  -3    3.76   12.29
   2 -26  -4    5.14    8.62
  -2 -26   4   12.48   12.00
   2 -26  -4   -2.28    9.07
  -2 -26   5    0.05   12.03
   2 -26  -5  -15.55   12.58
   2 -26  -5   -5.82   12.41
   2 -26  -6    7.69   12.28
   2 -26  -6   10.18    8.65
  -2 -26   6   -9.24    8.57
  -2 -26   7   30.32   11.31
   2 -26  -7   24.31   15.85
  -2 -26   8   11.99   15.40
   2  26  -8    7.03   10.99
   2 -26  -8    2.79   11.03
   2 -26  -9    7.22   15.43
  -2 -26   9   24.76   15.30
   2  26  -9   15.09   15.54
   2 -26 -10   26.00   15.78
   2  26 -10   49.47   11.17
  -2 -26  10   32.50   15.81
  -2 -26  11    6.55   10.90
   2 -26 -11   -8.96   15.54
   2  26 -11    0.08   10.89
   2  26 -12   -7.22   11.06
   2 -26 -12    9.35   15.25
  -2 -26  12   -1.02   10.69
   2  26 -13    6.51   10.88
  -2 -26  13   -4.23   15.29
   2 -26 -13    6.31   15.58
   2  26 -14   -2.39   13.33
   2 -26 -14   -0.22   19.16
  -2 -26  14   -0.21   18.33
  -2 -27   1    2.05    8.33
   2 -27  -1    7.63   12.30
   2 -27  -1    4.11    8.61
  -2 -27   2    3.43    8.28
   2 -27  -2    8.42    8.51
   2 -27  -2   -1.34    8.77
  -2 -27   3   21.91   11.99
   2 -27  -3   18.97   12.52
   2 -27  -3   21.24   12.28
  -2 -27   4   24.69   13.89
   2 -27  -4   18.55    8.94
   2 -27  -4   27.63    8.98
   2 -27  -5   34.28   15.50
  -2 -27   5   37.98   10.69
   2 -27  -5   24.35   15.47
  -2 -27   6   -1.42   10.79
   2 -27  -6    2.40   10.90
   2 -27  -6    2.45   15.33
  -2 -27   7    1.76   10.92
   2 -27  -7    3.25   15.42
  -2 -27   8    7.50   15.47
   2 -27  -8   13.83   10.69
   2 -27  -9    5.99   10.78
   2  27  -9   -1.57   15.58
  -2 -27   9    9.41   15.35
   2  27 -10   -9.52   11.06
  -2 -27  10   10.52   15.14
   2 -27 -10  -10.88   10.97
   2 -27 -11  -11.79   15.37
   2  27 -11   -2.96   10.94
  -2 -27  11    5.52   15.32
   2  27 -12    3.18   11.04
   2 -27 -12   -0.52   15.58
  -2 -27  12    0.75   15.24
   2 -27 -13    6.92   13.45
  -2 -27  13    5.61   18.59
   2  27 -13    5.05   13.26
  -2 -28   1    0.87   14.53
   2 -28  -1    5.53   14.85
   2 -28  -1    2.57   10.67
  -2 -28   2   -6.04   14.59
   2 -28  -2    3.01   15.18
   2 -28  -2    2.32   10.73
  -2 -28   3   -0.55   10.52
   2 -28  -3   -2.54   15.38
   2 -28  -3    1.15   10.61
   2 -28  -4   -2.02   10.89
  -2 -28   4   -3.94   10.32
   2 -28  -4    1.29   10.76
  -2 -28   5   -1.23   10.61
   2 -28  -5    4.08   15.36
   2 -28  -5   -2.87   15.27
  -2 -28   6    0.14   10.61
   2 -28  -6   -1.66   10.96
   2 -28  -6    2.20   15.30
  -2 -28   7    9.22   15.31
   2 -28  -7    5.62   15.61
   2 -28  -7   -0.70   15.25
   2 -28  -8   -4.14   15.12
  -2 -28   8    6.58   15.36
  -2 -28   9    7.22   15.31
   2 -28  -9    0.80   10.72
   2 -28 -10    0.45   10.71
   2  28 -10   -0.60   10.97
  -2 -28  10   20.00   15.23
   2 -28 -11  -10.71   10.80
   2  28 -11  -17.35   11.10
  -2 -28  11   -4.73   15.49
   2  28 -12    4.50   13.29
   2 -28 -12   -8.06   13.40
  -2 -28  12   -3.69   18.69
   2 -29  -1    4.35   10.64
  -2 -29   1   -8.68   10.28
   2 -29  -1    0.11   10.65
   2 -29  -2    8.70   15.16
  -2 -29   2    2.08   10.11
   2 -29  -2   -2.76   15.08
   2 -29  -3   56.60   11.45
  -2 -29   3   49.39   11.13
   2 -29  -3   45.93   11.28
   2 -29  -4  -10.41   15.25
  -2 -29   4    3.62   10.29
   2 -29  -4   13.69   14.86
  -2 -29   5   -2.95   10.58
   2 -29  -5    0.06   15.16
   2 -29  -5    7.64   10.74
  -2 -29   6  -12.50   15.13
   2 -29  -6   -4.09   10.82
   2 -29  -6    7.70   15.27
  -2 -29   7   -1.56   15.34
   2 -29  -7    6.48   15.54
   2 -29  -7    6.33   15.18
  -2 -29   8    0.58   15.39
   2 -29  -8    2.58   15.17
   2 -29  -9    8.17   10.98
  -2 -29   9   14.95   15.55
   2 -29 -10    7.47   10.66
   2  29 -10    6.63   10.96
  -2 -29  10    7.84   15.68
   2 -29 -11   -6.41   13.27
   2  29 -11    9.42   13.26
  -2 -29  11    2.67   18.67
  -2 -30   1   -7.74   14.38
   2 -30  -1    7.70   15.05
   2 -30  -1   -0.30   14.87
   2 -30  -2   -3.06   10.57
   2 -30  -2    2.87   10.70
  -2 -30   2   11.30   14.51
  -2 -30   3   15.89   14.65
   2 -30  -3    5.66   10.68
   2 -30  -3   10.51   10.59
   2 -30  -4   -6.23   15.12
   2 -30  -4   -7.00   15.17
  -2 -30   4   11.85   14.66
  -2 -30   5  -16.37   15.22
   2 -30  -5   -2.26   15.33
   2 -30  -5   -4.75   10.84
   2 -30  -6    2.44   10.75
   2 -30  -6   10.54   15.26
  -2 -30   6   11.83   15.06
  -2 -30   7  -13.18   15.41
   2 -30  -7   -7.99   15.61
   2 -30  -7    8.13   15.09
   2 -30  -8    8.84   15.23
  -2 -30   8  -17.44   15.58
   2 -30  -8    5.52   11.19
   2 -30  -9    6.78   16.95
  -2 -30   9    8.49   17.40
   2 -30 -10    5.14   18.52
  -2 -30  10   -1.27   19.07
   2 -31  -1    7.24   10.33
  -2 -31   1   -0.23   10.12
   2 -31  -1   -0.56   10.75
   2 -31  -2   -1.08   10.58
  -2 -31   2    1.49   10.13
   2 -31  -2    3.78   10.61
   2 -31  -3    7.15   15.02
  -2 -31   3    7.87   10.36
   2 -31  -3    2.71   15.49
   2 -31  -4   -5.74   10.81
  -2 -31   4   -3.76   10.57
   2 -31  -4   -0.59   15.03
   2 -31  -5    4.62   15.17
  -2 -31   5    0.08   10.54
   2 -31  -5   -9.50   10.89
  -2 -31   6    9.49   10.77
   2 -31  -6   21.46   15.42
   2 -31  -6    9.66   15.31
  -2 -31   7    4.28   10.88
   2 -31  -7   20.08   15.54
   2 -31  -7  -11.79   15.15
  -2 -31   8    9.62   18.50
   2 -31  -8  -16.39   18.69
   2 -31  -8    3.62   13.20
   2 -31  -9   -6.92   18.59
   2 -31  -9    4.22   13.68
  -2 -31   9   -9.95   18.99
  -2 -32   1   -2.62   14.41
   2 -32  -1   -7.00   14.97
   2 -32  -1  -12.25   15.14
   2 -32  -2    3.83   14.98
  -2 -32   2   -0.48   10.22
   2 -32  -2   -2.49   15.03
  -2 -32   3    5.36   10.29
   2 -32  -3   -4.32   15.24
   2 -32  -3   -0.17   10.65
   2 -32  -4   -3.20   10.84
  -2 -32   4   -3.64   10.36
   2 -32  -4   -4.68   15.09
  -2 -32   5    2.08   10.64
   2 -32  -5   -3.99   17.11
   2 -32  -5   15.14   16.83
  -2 -32   6   -0.76   12.96
   2 -32  -6    5.28   18.72
   2 -32  -6   -5.52   18.66
  -2 -32   7   20.04   13.25
   2 -32  -7    7.23   19.13
   2 -32  -7    2.29   18.57
  -2 -33   1    9.19   12.39
   2 -33  -1    4.75   16.98
   2 -33  -1   12.80   12.97
   2 -33  -2   10.69   12.94
   2 -33  -2   12.86   12.91
  -2 -33   2   20.72   16.28
   2 -33  -3   -3.60   13.18
  -2 -33   3  -10.96   17.85
   2 -33  -3   -5.53   18.34
  -2 -33   4    4.45   18.09
   2 -33  -4   -8.30   18.44
   2 -33  -4    5.31   12.67
   2 -33  -5    6.54   18.57
  -2 -33   5   14.49   18.24
   2 -33  -5   12.93   12.97
   2 -34  -1    9.84   13.02
  -2 -34   2  -15.86   12.82
  -1   0   1   -1.04   13.93
   1   0  -1   -2.27   19.16
   1   0  -2    0.75   15.05
  -1   0   2    1.92   21.71
  -1   0   3   -0.60   14.33
   1   0  -3    4.43   13.55
  -1   0   4    0.02   12.20
   1   0  -4    4.17   16.24
   1   0  -5    0.00   13.40
  -1   0   5   -3.42   14.03
  -1   0   6   -0.04    9.49
   1   0  -6    1.02    8.93
  -1   0   7    3.06   14.11
   1   0  -7   -2.63    9.62
  -1   0   8    6.85   10.78
   1   0  -8   -1.64   10.55
   1   0  -9    3.12    9.58
  -1   0   9    0.03   10.04
  -1   0  10    4.81    8.73
   1   0 -10   -1.13   11.78
  -1   0  11   -0.64    7.78
   1   0 -11    0.38    7.59
  -1   0  12    7.59    7.53
   1   0 -12   -0.88   10.21
  -1   0  13    8.77    9.40
   1   0 -13    1.75    9.20
   1   0 -14   -9.45   12.86
  -1   0  14   -1.78    9.24
   1   0 -15    8.57    8.76
  -1   0  15  -15.88    9.47
   1   0 -16   -6.38    8.48
  -1   0  16  -13.80    9.21
   1   0 -17   -2.86   12.04
  -1   0  17    5.06    8.66
  -1   0  18    9.86    8.51
   1   0 -18    4.09    8.20
   1   0 -19   -4.54   10.41
   1   0 -22   -7.65   12.86
  -1   0  22    6.32   13.14
   1   1  -1   19.13   14.05
  -1   1   1   20.06   21.04
   1  -1  -1   17.81   20.51
  -1  -1   1   20.31   19.85
  -1  -1   2  293.67   27.41
  -1   1   2  273.81   28.30
   1   1  -2  311.85   26.52
   1  -1  -2  281.23   27.02
  -1   1   3  531.75   29.30
  -1  -1   3  507.15   23.10
   1   1  -3  617.34   27.58
   1  -1  -3  570.81   28.16
   1   1  -4  157.93   14.16
  -1   1   4  134.92   15.41
   1  -1  -4  149.86   14.54
  -1  -1   4  145.75   19.07
  -1   1   5    2.83   10.10
  -1  -1   5   -0.76    9.75
   1   1  -5    2.15    9.46
   1  -1  -5    2.79    9.41
  -1   1   6   67.10   11.09
  -1  -1   6   68.24   14.43
   1  -1  -6   86.94   13.96
   1   1  -6   79.74   10.24
   1  -1  -7   18.35   10.12
  -1  -1   7    7.13   14.37
  -1   1   7   13.25   10.42
   1   1  -7   23.20    9.84
  -1  -1   8    1.07   10.96
  -1   1   8    5.70   11.14
   1   1  -8    8.64   10.36
   1  -1  -8   10.07   10.54
  -1  -1   9   18.68   14.17
   1  -1  -9   12.79    9.87
   1   1  -9   14.13    9.75
  -1   1   9   18.57   14.51
  -1  -1  10    2.28    8.64
   1  -1 -10   -2.69   11.80
  -1   1  10   -0.66   12.32
   1   1 -10    0.32    8.22
  -1  -1  11   22.33    8.78
   1  -1 -11   56.14    8.41
   1   1 -11   53.86    8.33
  -1   1  11   20.04    8.99
   1  -1 -12   42.72   10.80
  -1  -1  12   11.44    8.44
   1   1 -12   58.18   10.87
  -1   1  12   14.68    8.28
  -1  -1  13   -2.50   13.45
   1  -1 -13   -4.71   12.73
   1   1 -13   -1.39    9.29
  -1   1  13   -2.81    9.65
  -1  -1  14    4.72   13.54
   1  -1 -14   17.51    9.20
   1   1 -14   16.08    9.52
  -1   1  14   17.19    9.66
   1  -1 -15   16.07    9.42
   1   1 -15   30.80    9.25
  -1   1  15   -3.19   13.61
  -1  -1  15    9.55   13.45
   1  -1 -16    3.49   12.12
   1   1 -16   13.05    8.70
  -1   1  16   18.39   12.80
  -1  -1  16   11.83   12.85
   1  -1 -17    0.46    8.29
  -1   1  17   -3.25    8.90
   1   1 -17    3.68    8.65
  -1  -1  17   -5.88   12.46
  -1   1  18    3.92    8.68
   1  -1 -18   10.80    8.19
   1   1 -18    2.27   11.92
  -1  -1  18    2.76   12.30
   1   1 -19   -1.53   10.84
  -1   1  19   13.55   10.98
   1  -1 -19   11.79   10.58
  -1  -1  20   -7.39   10.89
   1   1 -20    1.46   10.34
  -1  -1  21   -3.14   10.95
  -1  -1  22   -0.39   13.18
   1  -1 -22    5.85   12.58
   1   1 -22    0.07   12.79
  -1   2   1    7.47   21.57
   1  -2  -1    7.34   21.58
   1   2  -1   10.92   14.49
  -1  -2   1    8.49   14.71
   1  -2  -2  132.48   24.61
   1   2  -2  137.57   17.88
  -1   2   2  132.33   19.60
  -1  -2   2  145.52   17.98
  -1   2   3   90.27   22.18
   1  -2  -3   85.38   15.91
  -1  -2   3   89.79   15.40
   1   2  -3  101.87   15.50
   1  -2  -4   45.90   16.62
  -1  -2   4   44.31   12.55
   1   2  -4   45.75   11.80
  -1   2   4   38.96   12.71
   1  -2  -5  222.29   16.58
  -1   2   5  187.32   14.29
   1   2  -5  251.44   13.34
  -1  -2   5  214.56   13.94
   1   2  -6   23.48    9.23
   1  -2  -6   19.88    9.51
  -1   2   6    9.82   10.08
  -1  -2   6   16.12    9.80
   1  -2  -7    3.17   14.05
  -1  -2   7    6.71    9.90
  -1   2   7    1.95   10.24
   1   2  -7   -0.18   10.00
   1  -2  -8   88.51   15.89
   1   2  -8   90.94   15.59
  -1   2   8   63.13   12.17
  -1  -2   8   59.89   11.90
   1   2  -9   16.10    9.51
   1  -2  -9   14.44   13.60
  -1  -2   9   11.19   10.01
  -1   2   9    5.49   10.25
  -1  -2  10   23.46   12.62
   1  -2 -10   42.63    8.77
   1   2 -10   35.54    8.84
  -1   2  10   26.96    9.44
  -1  -2  11   19.80    8.42
  -1   2  11   14.75   11.79
   1  -2 -11   32.03    8.10
   1   2 -11   28.92    8.11
   1  -2 -12   48.79    7.72
  -1  -2  12   13.69   11.11
   1   2 -12   42.43    7.93
  -1   2  12   22.68    8.09
  -1  -2  13    3.52   13.28
   1  -2 -13    1.74   12.89
   1   2 -13   12.02   12.96
  -1   2  13    4.58    9.52
   1  -2 -14   25.19   12.91
  -1  -2  14   20.30    9.56
  -1   2  14   11.80   13.66
   1   2 -14   31.87    9.40
   1  -2 -15    0.74    8.90
  -1  -2  15    1.06    9.28
  -1   2  15   -1.88    9.40
   1   2 -15    0.35    9.11
   1  -2 -16   -1.95    8.65
  -1   2  16    3.69    8.96
   1   2 -16   10.35   12.38
  -1  -2  16    3.50    9.03
  -1   2  17    5.89   12.73
   1  -2 -17    9.94    8.52
   1   2 -17   -8.60    8.66
  -1  -2  17   -6.73    8.91
   1  -2 -18    1.37    8.20
   1   2 -18   -3.59    8.43
  -1  -2  18   -3.77    8.91
  -1   2  19   -6.94   10.91
   1   2 -19    2.38   10.42
  -1  -2  19   -2.72   10.70
   1   2 -20   -3.85   10.74
  -1   2  20    1.69   10.70
  -1  -2  20   -4.36   10.80
  -1  -2  21    6.54   10.81
   1  -2 -21   -3.05   10.42
  -1  -2  22   -2.86   12.94
   1  -2 -22  -12.52   12.78
   1   2 -22   -5.95   13.02
  -1   3   1  108.94   25.87
   1   3  -1  148.65   23.39
  -1  -3   1  140.00   17.51
   1  -3  -1  111.73   25.47
   1   3  -2   89.15   21.09
  -1  -3   2   77.49   15.38
  -1   3   2   56.93   16.57
   1  -3  -2   71.59   16.30
  -1  -3   3   36.53   19.50
  -1   3   3   31.27   19.62
   1  -3  -3   37.30   13.80
   1   3  -3   39.74   13.66
   1  -3  -4   52.83   11.76
  -1   3   4   45.68   12.27
  -1  -3   4   48.35   16.42
   1   3  -4   55.56   11.58
   1  -3  -5   -2.20   13.05
  -1  -3   5    2.12    9.41
  -1   3   5   -0.03   13.58
   1   3  -5    2.47    9.18
  -1  -3   6   94.73   14.56
   1  -3  -6  108.61   11.02
  -1   3   6   83.55   11.44
   1   3  -6  110.62   14.01
   1  -3  -7    0.78   14.38
  -1   3   7    9.64   10.57
  -1  -3   7   -0.92   14.41
   1   3  -7    9.62   10.04
   1  -3  -8  107.26   11.68
  -1   3   8   62.34   12.34
   1   3  -8  112.91   11.77
  -1  -3   8   80.13   16.07
  -1  -3   9   15.73   13.64
   1  -3  -9    6.12    9.53
  -1   3   9    5.50   10.03
   1   3  -9    2.04   13.05
  -1  -3  10   13.56   12.02
   1  -3 -10    9.66    8.17
  -1   3  10    0.31    8.81
   1   3 -10    3.98    8.29
   1  -3 -11    7.24    7.57
  -1  -3  11   -0.10    8.00
  -1   3  11   -3.24   11.34
   1   3 -11   11.38    7.72
   1  -3 -12   -2.05    7.21
   1   3 -12    1.92    7.28
  -1  -3  12   -0.34   10.38
  -1   3  12   -2.57    7.55
  -1  -3  13   23.52   10.38
   1  -3 -13   65.98    9.68
   1   3 -13   61.41    9.87
  -1   3  13   31.85   14.14
  -1  -3  14    1.87    9.44
   1  -3 -14    7.84    8.98
  -1   3  14   -6.99    9.41
   1   3 -14    2.74   12.89
   1  -3 -15    5.25    8.88
  -1   3  15    5.23    9.17
   1   3 -15   12.24    9.08
  -1  -3  15  -10.26   13.20
  -1   3  16    5.82   12.86
   1  -3 -16    2.83    8.65
   1   3 -16   16.07    8.78
  -1  -3  17    7.81    8.98
  -1   3  17    1.44    9.09
   1   3 -17   -2.08   12.42
   1  -3 -17   -0.11   12.25
   1  -3 -18   10.54   11.76
   1   3 -18    8.41    8.70
  -1  -3  18    9.63    8.81
   1   3 -19   13.58   14.96
  -1  -3  19   -5.40   10.87
  -1   3  20   -0.32   10.65
  -1  -3  20    7.66   10.88
   1   3 -20   11.52   10.46
  -1   3  21    0.52   10.85
   1  -3 -21   -2.13   10.17
  -1  -3  21    3.19   10.88
   1   3 -22   -1.01   12.77
  -1  -3  22   -3.48   13.13
   1  -3 -22    3.67   12.52
   1  -4  -1    9.78   22.06
  -1  -4   1    7.93   14.42
   1   4  -1    7.73   14.71
  -1   4   2   -0.80   14.50
   1   4  -2    1.83   18.91
   1  -4  -2    2.69   19.55
  -1  -4   2    0.95   13.46
   1   4  -3  155.00   14.56
  -1   4   3  151.86   19.79
   1  -4  -3  141.99   14.68
  -1  -4   3  138.86   14.82
  -1  -4   4  125.61   12.69
   1  -4  -4  139.55   16.02
  -1   4   4  129.83   16.68
   1   4  -4  134.37   12.37
   1  -4  -5    3.62   12.79
  -1  -4   5    4.15    9.40
  -1   4   5    0.15    9.55
   1   4  -5    3.21   12.59
   1  -4  -6   -2.71   13.22
  -1   4   6    2.97    9.57
  -1  -4   6   -2.41   13.27
   1   4  -6    3.52    9.22
   1  -4  -7   95.88   15.43
   1   4  -7   86.01   11.30
  -1  -4   7   70.26   15.67
  -1   4   7   64.13   12.08
   1   4  -8   79.21   11.16
  -1  -4   8   47.92   11.57
  -1   4   8   43.22   11.87
   1  -4  -8   76.50   11.21
   1  -4  -9   26.42   13.36
  -1  -4   9   26.47   13.72
  -1   4   9   34.91   13.85
   1   4  -9   39.50    9.44
   1  -4 -10   20.26    8.37
  -1   4  10    7.59   12.39
  -1  -4  10   10.15   12.05
   1   4 -10   27.22   11.71
   1  -4 -11    6.89    7.38
  -1   4  11    5.41    7.78
  -1  -4  11    0.48    7.83
   1   4 -11   -1.54    7.51
  -1  -4  12    7.08    9.47
  -1   4  12   11.03    7.44
   1   4 -12    2.90    7.36
   1  -4 -12    0.25   11.76
  -1  -4  13    9.31   13.18
   1  -4 -13   -3.35   13.04
  -1   4  13    0.97   13.45
   1   4 -13   -0.61    9.39
  -1  -4  14    2.15    9.49
   1  -4 -14    7.92   12.73
  -1   4  14    0.05    9.54
   1   4 -14   -2.09    9.22
  -1  -4  15   18.90    9.87
   1   4 -15   29.04    9.70
  -1   4  15    9.05   13.85
   1  -4 -15   52.61   12.79
   1  -4 -16   -7.22   12.31
  -1   4  16   10.40    8.93
   1   4 -16    0.71   12.39
  -1   4  17   -2.52   12.62
   1  -4 -17   -6.72   12.06
   1   4 -17    2.82    8.99
  -1   4  18    5.00    8.66
   1  -4 -18    0.20   11.78
  -1  -4  18    1.80    8.77
   1   4 -18    4.71    8.73
   1   4 -19   -8.43   10.85
  -1  -4  19    1.08   10.80
  -1   4  20   -1.60   10.75
   1  -4 -20    5.45   10.23
  -1  -4  20   -2.78   10.64
   1   4 -20   -2.51   10.60
  -1   4  21    7.42   10.73
   1  -4 -21    1.99   10.42
  -1  -4  21    3.39   10.61
   1  -4 -22  -13.13   12.87
  -1  -4  22   -3.65   13.18
   1   4 -22   -1.90   12.97
   1   5  -1  134.82   15.71
  -1  -5   1  129.65   20.70
   1  -5  -1  129.41   22.10
  -1  -5   2  233.58   20.26
   1   5  -2  239.47   16.01
   1  -5  -2  240.89   22.41
  -1   5   2  231.86   22.32
   1   5  -3  157.77   17.05
  -1  -5   3  131.05   13.33
  -1   5   3  150.02   18.30
   1  -5  -3  148.07   17.58
  -1   5   4  112.97   15.54
  -1  -5   4  112.59   11.77
   1   5  -4  109.01   14.47
   1  -5  -4  109.62   11.53
   1   5  -5    4.81   12.70
  -1  -5   5    4.84    9.24
  -1   5   5    2.28   13.05
   1  -5  -5    2.90   12.70
  -1  -5   6   51.54   10.46
   1   5  -6   61.09   10.37
  -1   5   6   43.64   14.63
   1  -5  -6   59.12   14.08
   1  -5  -7   29.63   10.67
  -1  -5   7   13.11   10.92
  -1   5   7   26.41   15.47
   1   5  -7   29.07   10.77
   1  -5  -8   16.80   14.55
  -1   5   8   19.50   10.63
   1   5  -8   27.85   14.34
  -1  -5   8   20.72   10.63
   1  -5  -9   18.67   12.64
  -1  -5   9    4.02   13.17
  -1   5   9   11.31    9.50
   1   5  -9   14.63   12.52
   1  -5 -10    6.42    7.90
  -1  -5  10    7.49   11.73
  -1   5  10    2.35    8.69
   1   5 -10    3.01   11.44
   1  -5 -11   23.27   11.09
  -1   5  11   15.36    8.35
  -1  -5  11   19.85   11.28
   1   5 -11   37.36    8.00
   1  -5 -12   19.70   13.35
  -1   5  12    7.07    9.91
  -1  -5  12   17.00    9.84
   1   5 -12   15.72    9.54
  -1  -5  13   39.36   10.77
  -1   5  13   38.43   14.36
   1   5 -13   67.56   10.38
   1  -5 -13   76.01   10.17
  -1  -5  14    1.39    9.31
   1   5 -14   -3.85    9.40
   1  -5 -14    0.83    9.12
  -1   5  14    9.43   13.40
  -1   5  15    3.25    9.37
   1   5 -15    8.38    9.28
   1  -5 -15    9.53    8.86
   1   5 -16   12.21    8.94
   1  -5 -16    3.52    8.58
  -1   5  16    3.97   12.88
  -1  -5  16    8.77    8.93
   1  -5 -17    2.43    8.26
  -1   5  17   -9.70    8.94
   1   5 -17    4.12    8.62
   1  -5 -18    8.82    8.32
   1   5 -18   12.62   13.72
  -1   5  18   -9.99   13.84
  -1   5  19   -1.10   10.81
   1  -5 -19    0.34   10.41
   1   5 -19    3.53   10.61
  -1  -5  19   10.94   10.54
  -1   5  20   -7.56   15.37
   1  -5 -20  -12.86   10.47
  -1  -5  20    1.88   10.67
  -1   5  21    5.54   10.78
   1  -5 -21   -4.29   10.35
  -1  -5  21   -8.24   10.79
   1   5 -21    4.09   10.59
   1  -5 -22    8.62   12.69
  -1  -5  22   -7.93   13.12
  -1  -6   1   79.64   18.14
   1   6  -1   87.23   17.95
   1   6  -2   32.71   15.54
   1  -6  -2   36.27   16.60
  -1  -6   2   21.98   15.77
   1  -6  -3  241.09   17.81
   1   6  -3  241.71   16.38
  -1   6   3  221.61   18.03
  -1  -6   3  211.43   13.42
  -1  -6   4   83.65   14.16
   1   6  -4   97.66   13.91
   1  -6  -4   83.44   10.82
  -1   6   4   66.84   10.79
   1   6  -5   31.57   13.04
   1  -6  -5   21.28    9.49
  -1   6   5   18.23   13.82
  -1  -6   5   27.63   13.23
  -1   6   6  155.36   13.01
   1   6  -6  237.14   16.20
  -1  -6   6  193.35   16.47
   1  -6  -6  229.94   16.27
  -1   6   7   22.70   15.82
  -1  -6   7   24.52   10.86
   1  -6  -7   28.52   10.92
   1   6  -7   29.87   15.18
   1  -6  -8  187.02   15.63
  -1  -6   8  119.00   12.51
  -1   6   8  158.02   16.26
   1   6  -8  203.31   11.90
   1  -6  -9    0.14    8.67
  -1   6   9   -6.37    8.98
  -1  -6   9   13.72   12.27
   1   6  -9   -0.33   12.15
   1  -6 -10   28.70    8.28
  -1  -6  10   20.94    8.31
   1   6 -10   34.25   11.36
  -1   6  10   20.27   11.86
   1  -6 -11   61.53   11.17
  -1   6  11   38.30    8.82
  -1  -6  11   29.95    8.89
   1   6 -11   66.04    8.41
   1  -6 -12    7.25    9.32
  -1  -6  12    6.01   13.35
  -1   6  12    1.71    9.76
   1   6 -12   13.22   13.00
   1   6 -13  -13.49   13.27
   1  -6 -13   12.90   12.98
  -1   6  13   -6.14    9.74
  -1  -6  13    2.97   13.36
  -1  -6  14  -13.59    9.52
   1  -6 -14   13.90   12.81
  -1   6  14    5.59   13.36
   1   6 -14   -5.41    9.38
  -1   6  15    0.33   13.25
   1  -6 -15   -0.09    9.16
   1   6 -15    3.67    9.18
  -1  -6  16   11.19    9.13
  -1   6  16    3.25    9.27
   1  -6 -16    7.20    8.89
   1   6 -16    3.73   12.70
  -1  -6  17    0.06    9.02
  -1   6  17    4.89    8.68
   1  -6 -17   10.34    8.27
   1   6 -17   12.15   12.25
   1  -6 -18    9.50   10.65
   1   6 -18    4.97   11.04
  -1   6  18    9.24   10.95
  -1  -6  19   -4.22   10.75
   1  -6 -19   -0.67   10.40
  -1   6  19    9.78   10.65
   1   6 -19    9.31   10.76
  -1   6  20    4.95   10.81
   1  -6 -20    9.31   10.66
  -1  -6  20    5.95   10.78
   1   6 -21   -4.13   11.04
   1  -6 -21    3.19   10.25
  -1   6  21   -3.31   10.85
  -1  -6  21   -4.22   10.68
   1  -6 -22   -2.58   12.91
   1   7  -1   86.13   15.73
  -1  -7   1   78.39   11.98
  -1  -7   2   36.46   14.14
   1   7  -2   35.88   10.11
   1  -7  -2   42.45   14.76
  -1   7   3   53.46   14.61
  -1  -7   3   56.79   10.13
   1   7  -3   53.09    9.77
   1  -7  -3   48.00   10.77
   1  -7  -4   50.42   10.22
   1   7  -4   73.75    9.92
  -1  -7   4   70.18   13.66
  -1   7   4   62.41   14.54
  -1   7   5    3.87   13.90
   1  -7  -5    0.83    9.55
   1   7  -5    4.40    9.41
  -1  -7   5    3.45   13.31
  -1  -7   6   36.99   15.04
   1   7  -6   31.78   10.70
   1  -7  -6   27.41   10.90
  -1   7   6   28.89   15.64
  -1  -7   7   15.29   10.53
   1  -7  -7   12.12   14.89
   1   7  -7    9.70   10.40
  -1   7   7   12.30   10.97
  -1   7   8   20.31   14.26
  -1  -7   8   16.26    9.78
   1   7  -8   24.19    9.76
   1  -7  -8   21.88    9.67
   1  -7  -9    3.96    8.38
  -1   7   9   -5.19   12.42
   1   7  -9    5.67    8.42
  -1  -7   9    5.53   11.91
   1   7 -10    3.96    7.70
  -1  -7  10   -4.21    7.93
   1  -7 -10   -0.02    7.81
  -1   7  10   -0.38    8.05
  -1  -7  11   -9.94    7.77
   1  -7 -11    3.58    7.34
  -1   7  11   -0.71   10.73
   1   7 -11   -0.47    7.30
   1  -7 -12   13.83   13.14
  -1  -7  12    1.11    9.61
  -1   7  12   17.47    9.82
   1   7 -12   22.41   13.25
  -1   7  13   -1.73    9.53
   1  -7 -13   -2.97    9.33
  -1  -7  13    3.06    9.63
   1   7 -13    0.05    9.34
   1   7 -14   -6.91    9.27
   1  -7 -14    5.69    8.98
  -1  -7  14   -3.97   13.31
  -1   7  14    4.26    9.37
  -1   7  15   -6.20    9.65
  -1  -7  15   -1.85    9.33
   1  -7 -15    6.74   12.46
   1   7 -15   -6.95    9.10
  -1   7  16   10.31   12.66
  -1  -7  16   -4.65   12.85
   1   7 -16    2.82    8.84
   1  -7 -16   -5.81    8.77
  -1   7  17   -3.82    8.98
  -1  -7  17    4.32    8.77
   1  -7 -17   -7.34    8.76
   1   7 -17   -3.43    9.07
  -1   7  18   -1.87   10.86
   1  -7 -18    1.02   10.56
   1   7 -18   -2.18   10.94
  -1  -7  19    2.22   10.77
  -1   7  19    2.42   15.39
   1  -7 -19    1.12   10.47
  -1   7  20    3.48   10.88
   1  -7 -20    6.46   14.85
   1   7 -20    6.62   10.82
  -1  -7  20    0.76   10.85
   1   7 -21    2.17   10.79
   1  -7 -21   -2.38   16.34
  -1  -7  21   -8.97   10.77
  -1  -8   1   -1.90    9.53
   1   8  -1   -1.44    9.55
   1   8  -2  165.58   14.70
  -1  -8   2  153.47   14.92
   1  -8  -2  116.38   12.11
  -1  -8   3  142.87   14.17
   1  -8  -3  124.43   11.85
   1   8  -3  152.39   11.31
   1   8  -4   19.07   13.14
   1  -8  -4   23.69   10.09
  -1  -8   4   15.83    9.44
  -1   8   4   14.50    9.95
   1  -8  -5   16.54   14.56
   1   8  -5   18.29   14.14
  -1   8   5   11.04   10.77
  -1  -8   5   28.71   14.09
   1   8  -6  254.58   16.73
   1  -8  -6  256.32   17.59
  -1   8   6  161.14   14.10
  -1  -8   6  198.03   17.05
  -1   8   7   -3.66   14.92
   1  -8  -7    8.52   14.25
   1   8  -7    5.51    9.88
  -1  -8   7    8.40    9.91
   1   8  -8   63.76   12.95
  -1   8   8   33.99   10.42
   1  -8  -8   58.87    9.85
  -1  -8   8   41.73    9.86
  -1  -8   9   -0.45    8.18
   1   8  -9   -0.72    8.06
  -1   8   9    1.04    8.31
   1  -8  -9   -1.90   11.31
   1  -8 -10   -5.15   10.65
  -1  -8  10    5.57   10.74
   1   8 -10    1.26    7.36
  -1   8  10   -1.39    7.83
  -1   8  11   15.30   11.55
   1  -8 -11   48.27    7.99
   1   8 -11   58.86    8.16
  -1  -8  11   31.14   11.10
  -1   8  12   -2.81    9.60
   1  -8 -12    0.46    9.22
  -1  -8  12    4.59    9.29
   1   8 -12    2.54    9.33
  -1   8  13    0.93    9.45
   1  -8 -13   -4.80   13.17
   1   8 -13    1.51    9.22
  -1  -8  13  -10.50   13.40
  -1   8  14   27.22   10.17
  -1  -8  14   25.91   10.07
   1   8 -14   62.04   13.60
   1  -8 -14   46.93    9.82
   1   8 -15   -3.18   12.80
  -1   8  15    0.91    9.21
   1  -8 -15   -2.60   12.49
  -1  -8  15    9.39    9.15
  -1  -8  16    1.73   12.64
  -1   8  16   -1.53    9.02
   1   8 -16    1.55    8.79
   1  -8 -16    0.37   12.21
  -1   8  17    3.35    8.81
  -1  -8  17    1.42    8.50
   1  -8 -17   -3.84    8.59
   1   8 -17    1.33    8.67
  -1   8  18   -8.90   15.54
   1  -8 -18    3.81   10.51
   1   8 -18    2.82   15.40
  -1  -8  19   -1.10   10.85
   1  -8 -19    0.57   10.59
  -1   8  19    6.11   10.91
  -1  -8  20   16.19   10.68
   1  -8 -20    1.88   14.88
   1   8 -20   -7.66   10.88
  -1   8  20   -0.50   11.01
   1  -8 -21    0.58   16.53
   1   8 -21   -6.53   11.06
  -1  -8  21   14.73   10.75
  -1  -9   1  382.72   14.74
   1   9  -2   29.54    9.63
  -1  -9   2   29.61    9.64
   1  -9  -2   28.76   13.76
   1   9  -3    4.53    9.09
  -1  -9   3    5.71   12.99
   1  -9  -3    1.29    9.75
  -1  -9   4  179.45   15.62
  -1   9   4  134.36   12.92
   1   9  -4  195.35   15.51
   1  -9  -4  207.97   17.17
   1  -9  -5    6.66   15.43
   1   9  -5    4.51   10.43
  -1   9   5    7.11   10.94
  -1  -9   5   12.42   10.24
   1  -9  -6  138.72   12.37
  -1  -9   6  114.04   12.06
  -1   9   6   81.50   12.53
   1   9  -6  147.36   11.89
  -1   9   7   64.13   15.21
   1   9  -7  101.31   14.12
   1  -9  -7   89.30   14.54
  -1  -9   7   73.05   14.20
   1  -9  -8   13.22    8.66
  -1  -9   8    9.73    8.52
  -1   9   8   11.22   12.78
   1   9  -8   15.16   12.01
   1   9  -9    3.96    7.88
  -1  -9   9   -0.63   11.07
  -1   9   9    2.28    8.35
   1  -9  -9    7.79   11.20
   1   9 -10   23.65   10.75
   1  -9 -10   19.36    7.84
  -1   9  10    9.33    8.15
  -1  -9  10   14.01    7.87
   1   9 -11    8.79   12.70
   1  -9 -11   -0.26   13.15
  -1  -9  11    4.91    9.22
  -1   9  11    3.88   13.64
   1  -9 -12    5.48   13.24
  -1  -9  12    6.93   13.10
   1   9 -12    8.00    9.19
  -1   9  12   -2.49    9.79
   1  -9 -13  138.00   11.14
   1   9 -13  160.45   14.26
  -1  -9  13   77.78   10.97
  -1   9  13   75.35   11.48
   1  -9 -14    0.24   12.82
   1   9 -14   -5.00    9.01
  -1  -9  14   -4.31    9.12
  -1   9  14  -15.50   13.66
   1  -9 -15   10.57    8.92
   1   9 -15    7.23    9.03
  -1  -9  15   -3.46    9.23
  -1   9  15   -1.06   13.18
   1  -9 -16    2.26   12.38
   1   9 -16   -0.81   12.45
  -1  -9  16    1.43   12.50
  -1   9  16    1.98   12.93
  -1  -9  17   11.69    8.81
   1  -9 -17    5.83    8.94
  -1   9  17   12.25   12.79
   1   9 -17   19.81   12.41
   1   9 -18   11.96   11.01
  -1  -9  18   -2.90   15.46
   1  -9 -18   13.30   10.76
  -1   9  18    7.12   11.18
   1   9 -19    4.97   10.73
   1  -9 -19   -3.69   10.51
  -1   9  19    7.43   10.83
  -1  -9  19   -2.49   11.01
  -1  -9  20    0.63   10.92
   1  -9 -20   -0.54   14.92
   1   9 -20   -5.68   11.04
   1  -9 -21    0.89   18.20
  -1   9  21    6.18   13.35
  -1  -9  21   12.26   18.38
  -1 -10   1   24.59    9.73
   1  10  -2   84.24   14.22
   1 -10  -2   60.30   10.97
  -1 -10   2   75.40   10.63
   1 -10  -3  251.35   17.83
   1  10  -3  247.07   16.09
  -1 -10   3  246.90   16.29
  -1 -10   4   37.62   14.91
   1 -10  -4   31.95   11.51
   1  10  -4   37.07   14.93
   1  10  -5  306.22   13.77
  -1 -10   5  254.42   13.45
   1 -10  -5  307.41   18.59
  -1  10   5  274.98   18.62
  -1  10   6   12.38   14.99
   1 -10  -6   22.63   10.51
  -1 -10   6   11.09   14.04
   1  10  -6   21.68   10.16
   1 -10  -7   19.14   13.25
  -1  10   7    7.76    9.79
  -1 -10   7    3.57    9.24
   1  10  -7   28.83   12.65
   1  10  -8    2.35   11.35
  -1  10   8   -9.24    8.80
   1 -10  -8    2.33   11.64
  -1 -10   8   -2.34    8.06
  -1  10   9   32.94   12.20
   1  10  -9   63.83    8.37
  -1 -10   9   36.00    8.45
   1 -10  -9   53.04    8.56
   1  10 -10   -3.86   10.25
  -1  10  10    2.74   10.92
  -1 -10  10   -6.72   10.53
   1 -10 -10    0.97    7.49
   1  10 -11    7.61   13.08
  -1 -10  11   -6.07    9.24
  -1  10  11    1.65   13.74
   1 -10 -11   -2.33    9.49
   1 -10 -12   26.26    9.37
   1  10 -12   29.89   13.10
  -1 -10  12   13.39    9.38
  -1  10  12   13.11   10.05
   1 -10 -13    9.83    9.07
  -1 -10  13    3.98    9.00
   1  10 -13    9.77    9.25
  -1  10  13   -4.27   13.55
   1  10 -14   24.39   12.81
   1 -10 -14   -6.94   13.01
  -1 -10  14    3.30    9.00
  -1  10  14    1.41    9.77
   1  10 -15   18.36    9.25
   1 -10 -15   15.06    9.43
  -1 -10  15   -9.27   13.11
  -1  10  15   10.39    9.42
   1  10 -16   32.18    9.39
   1 -10 -16    5.15   13.03
  -1 -10  16    2.33   12.90
  -1  10  16   17.06    9.20
   1 -10 -17    8.32    8.68
   1  10 -17   -3.97    8.93
  -1 -10  17    3.71    8.86
  -1  10  17    0.90    8.98
  -1 -10  18    0.06   15.31
   1 -10 -18    3.19   10.67
   1  10 -18    7.30   10.93
  -1  10  18    0.37   11.01
  -1 -10  19   -8.17   10.80
   1 -10 -19   -1.63   14.76
   1  10 -19    1.95   10.86
  -1  10  19   -1.67   15.49
   1  10 -20   -2.58   10.85
  -1 -10  20   -7.32   10.94
   1 -10 -20   19.43   14.90
  -1  10  21   -0.73   13.73
  -1 -10  21  -12.95   18.57
   1 -10 -21    4.02   13.08
  -1 -11   1   41.36   10.48
  -1 -11   2   43.21   10.66
   1  11  -2   44.52   14.73
   1 -11  -2   46.21   15.68
   1  11  -3   -1.16   10.41
   1 -11  -3   -3.59   11.10
  -1 -11   3   -5.22   10.49
   1  11  -4   98.43   11.37
   1 -11  -4   71.17   12.21
  -1 -11   4   87.25   15.48
  -1  11   5    1.81   10.43
  -1 -11   5    5.56   14.01
   1 -11  -5    0.05   15.04
   1  11  -5    5.00    9.77
   1  11  -6    2.44    9.20
  -1  11   6    1.21    9.72
   1 -11  -6   -0.86   13.65
  -1 -11   6    0.39   12.92
  -1  11   7  114.60   14.15
   1  11  -7  139.55   13.32
  -1 -11   7  101.39   10.30
   1 -11  -7  144.05   10.73
   1  11  -8    7.56   11.03
  -1 -11   8    2.42    7.77
   1 -11  -8    5.89    8.09
  -1  11   8    5.15   11.60
  -1  11   9    5.15    8.06
   1 -11  -9   20.71   10.92
  -1 -11   9    9.39    7.79
   1  11  -9   12.19   10.73
   1 -11 -10   53.88    8.24
   1  11 -10   54.09    8.05
  -1  11  10   38.62   12.98
  -1 -11  10   34.21   12.44
   1  11 -11    2.87    9.18
  -1  11  11    6.98   13.64
  -1 -11  11    0.38    9.32
   1 -11 -11   -4.00    9.46
   1 -11 -12   -1.63    9.29
  -1  11  12    3.57    9.63
   1  11 -12    2.71    9.00
  -1 -11  12   -2.19    9.30
   1  11 -13   11.56   12.92
   1 -11 -13    3.03   13.25
  -1 -11  13   -2.09    9.40
  -1  11  13    2.48    9.81
   1  11 -14   42.04    9.80
   1 -11 -14   33.61    9.82
  -1 -11  14   14.40    9.96
  -1  11  14   20.35   10.12
   1  11 -15  -14.87    9.00
   1 -11 -15    0.88    8.92
  -1 -11  15    8.68   12.39
  -1  11  15   -5.25   13.25
   1  11 -16   10.33   12.35
   1 -11 -16    3.48   12.61
  -1  11  16   -3.89   12.98
  -1 -11  16    5.40   12.44
  -1 -11  17    6.99   10.77
   1 -11 -17   11.35   10.86
  -1  11  17   17.13   15.90
  -1 -11  18    0.81   15.11
   1  11 -18   -6.36   10.89
   1 -11 -18   -0.43   10.73
  -1  11  18    4.82   15.56
  -1 -11  19    7.15   10.57
   1 -11 -19   12.04   15.12
  -1  11  19   -2.25   11.26
   1 -11 -20    0.26   10.85
  -1 -11  20    0.24   15.49
  -1  11  20   10.53   11.08
   1 -11 -21   -8.71   13.16
  -1  11  21    4.87   13.55
  -1 -11  21   -3.10   13.23
  -1 -12   1   38.05   11.13
   1 -12  -1   28.91   15.65
   1  12  -2    3.01   10.50
  -1 -12   2    1.26   14.96
   1  12  -3  100.62   15.51
  -1 -12   3   83.34   11.24
   1 -12  -3   76.51   12.17
   1  12  -4   -0.34    9.83
   1 -12  -4    3.78   10.71
  -1 -12   4    1.89   14.03
   1  12  -5   94.29   13.85
   1 -12  -5   69.99   10.84
  -1 -12   5   83.19   14.01
   1 -12  -6   20.54    9.15
  -1  12   6   10.34   12.98
  -1 -12   6   12.01   12.08
   1  12  -6   23.67    8.70
   1 -12  -7   -4.06   11.75
  -1  12   7    0.11    8.51
   1  12  -7    1.50   11.27
  -1 -12   7    4.73    7.89
   1  12  -8   18.33    7.70
  -1 -12   8   10.29    7.79
  -1  12   8   11.27   11.36
   1 -12  -8   15.49   11.30
   1  12  -9   -5.45   10.28
   1 -12  -9    7.12    7.50
  -1  12   9    3.32    7.87
  -1 -12   9    3.20   10.31
  -1  12  10   10.13   13.64
   1  12 -10    5.48    9.29
  -1 -12  10   -4.76    9.27
   1 -12 -10   -3.44   13.37
   1  12 -11    8.81    9.11
  -1 -12  11   -1.51   13.01
   1 -12 -11   -2.92   13.56
  -1  12  11    4.10   13.60
  -1  12  12   17.23   14.02
   1  12 -12   21.41    9.56
  -1 -12  12    7.22    9.49
   1 -12 -12   25.55   13.42
   1 -12 -13    5.00   13.32
   1  12 -13    4.96    8.96
  -1 -12  13    6.29    9.22
  -1  12  13   -3.87    9.80
   1 -12 -14    2.89    9.31
   1  12 -14    5.09   12.67
  -1 -12  14    0.04    8.95
  -1  12  14    4.08   13.29
   1 -12 -15   -1.07    8.99
  -1 -12  15    5.77    8.73
  -1  12  15   -5.42    9.09
   1  12 -15    0.39    8.76
   1 -12 -16   11.34   12.48
  -1  12  16    3.00    9.17
   1  12 -16    6.66    8.58
  -1 -12  16  -11.67   12.38
   1 -12 -17   -8.80   10.87
  -1 -12  17   -3.71   10.86
  -1  12  17   -5.65   11.23
   1  12 -18   -8.71   15.31
  -1 -12  18    9.78   15.35
   1 -12 -18   -1.40   10.77
  -1  12  18    4.28   10.88
  -1 -12  19   -2.41   10.75
   1 -12 -19    2.09   15.28
  -1  12  19    9.94   10.95
  -1 -12  20   -3.06   15.19
  -1  12  20    7.95   10.92
   1 -12 -20   -8.37   10.94
   1 -13  -1    4.57   14.64
  -1 -13   1   -1.22   10.38
  -1 -13   2  183.50   15.86
   1  13  -2  178.17   12.22
   1  13  -3  121.23   11.12
  -1 -13   3  112.33   10.92
   1 -13  -3   88.32   11.42
  -1 -13   4   48.50    9.80
   1 -13  -4   46.29   10.44
   1  13  -4   58.83   13.47
   1  13  -5   37.46    9.03
   1 -13  -5   40.22    9.68
  -1 -13   5   35.40    8.96
   1  13  -6   -1.98   11.36
   1 -13  -6   -4.67    8.47
  -1 -13   6    0.70   11.42
   1  13  -7  184.30   10.02
   1 -13  -7  186.37   10.46
  -1 -13   7  138.60   10.13
  -1  13   7  125.05   10.88
   1 -13  -8   24.45    7.98
   1  13  -8   29.74    7.72
  -1  13   8   12.80    7.99
  -1 -13   8   11.71    7.68
  -1  13   9   -2.72    9.71
  -1 -13   9    3.82   11.54
   1 -13  -9    7.53    9.32
   1  13  -9    5.18    7.14
  -1 -13  10   15.89    9.42
  -1  13  10   15.51   14.13
   1 -13 -10   30.13    9.78
   1  13 -10   25.20    9.15
  -1 -13  11   13.06   12.75
   1 -13 -11    6.04   13.36
   1  13 -11    2.26   12.91
  -1  13  11    4.70   13.80
  -1  13  12   13.15   13.71
   1  13 -12   14.51   12.61
  -1 -13  12    8.78    8.95
   1 -13 -12    3.91   13.29
   1 -13 -13    7.08   13.16
  -1  13  13  -11.10    9.96
   1  13 -13   -2.78   12.76
  -1 -13  13    5.24    9.01
   1 -13 -14   24.51    9.62
   1  13 -14   24.44    9.13
  -1  13  14   17.11    9.40
  -1 -13  14    0.71    9.09
   1  13 -15    6.61   12.20
   1 -13 -15   -0.85    9.12
  -1  13  15    1.62    9.20
  -1 -13  15    3.39    8.58
   1 -13 -16   27.70   12.66
  -1 -13  16    9.60   12.38
   1  13 -16   24.19    9.26
  -1  13  16   18.09   13.11
   1 -13 -17    0.48   10.79
  -1 -13  17   -2.08   10.64
   1  13 -17    5.53   10.65
  -1  13  17    8.55   15.53
  -1 -13  18   -3.92   10.95
  -1  13  18  -13.00   15.79
   1 -13 -18   13.60   15.46
   1  13 -18   15.03   10.55
  -1 -13  19    3.49   10.91
  -1  13  19   17.67   15.87
   1 -13 -19    0.33   11.30
   1  13 -19   11.40   11.02
   1  13 -20   -3.42   12.99
  -1 -13  20   18.25   12.61
  -1  13  20   -1.76   17.39
   1 -13 -20   -0.08   13.15
  -1 -14   1   -5.79    9.64
   1 -14  -1    8.09   13.66
  -1 -14   2   11.03   13.46
  -1 -14   3    9.40   12.94
   1  14  -3   29.14    8.85
   1 -14  -3   21.59   13.32
   1  14  -4   11.10    8.90
   1 -14  -4   12.63    9.04
  -1 -14   4   14.21   12.21
   1  14  -5   68.18    8.79
   1 -14  -5   62.34    9.44
  -1 -14   5   57.43    9.13
  -1 -14   6    2.91    7.70
   1  14  -6    1.40    7.82
   1 -14  -6    2.11   11.42
   1 -14  -7    4.40    7.80
   1  14  -7    5.80    7.52
  -1 -14   7    2.72    7.40
   1  14  -8    5.96   10.16
   1 -14  -8    5.09    7.50
  -1  14   8    5.46   10.82
  -1 -14   8    5.26    7.24
   1  14  -9   13.82    9.24
  -1 -14   9    9.09    9.23
   1 -14  -9   13.19   13.64
  -1  14   9   10.30    9.92
  -1 -14  10    9.72    9.25
   1  14 -10    3.87   12.95
  -1  14  10   17.24   13.72
   1 -14 -10    8.84    9.62
   1  14 -11    2.89    9.27
  -1  14  11   -0.37    9.74
  -1 -14  11    2.76    9.18
   1 -14 -11    5.41   13.42
  -1 -14  12    2.15    8.84
   1 -14 -12    0.91   13.19
  -1  14  12    3.32    9.77
   1  14 -12    9.43    8.95
   1  14 -13   21.38    8.89
  -1 -14  13    8.87    8.93
  -1  14  13    2.64   13.38
   1 -14 -13   16.08   12.91
   1 -14 -14    8.00    9.18
  -1 -14  14    6.57    8.86
   1  14 -14   10.96   12.77
  -1  14  14    4.67    9.51
   1  14 -15   11.12    8.77
   1 -14 -15    9.63    8.89
  -1  14  15    3.11   12.79
  -1 -14  15   -8.83    8.76
  -1  14  16   17.11   11.54
   1  14 -16   16.33   14.04
   1 -14 -16   -3.13   14.46
  -1 -14  16   20.77   10.82
  -1  14  17    0.74   11.24
  -1 -14  17   -1.52   15.25
   1 -14 -17   11.31   11.04
   1  14 -17   17.49   10.67
  -1  14  18   -5.37   11.21
   1 -14 -18   -2.52   15.59
  -1 -14  18    1.99   10.69
   1  14 -18    2.74   10.72
  -1  14  19   -2.33   11.09
  -1 -14  19    4.57   15.04
   1 -14 -19    1.97   10.72
   1  14 -19    3.87   10.74
  -1  14  20   -0.81   13.62
  -1 -14  20   -3.59   13.07
   1  14 -20   -3.82   13.37
   1 -14 -20    8.22   18.73
   1 -15  -1   16.51   12.66
  -1 -15   1   20.00   12.54
  -1 -15   2    1.59   12.13
  -1 -15   3   65.43   12.23
   1  15  -3   63.25   12.11
   1 -15  -3   52.11    9.20
  -1 -15   4   40.03    8.57
   1 -15  -4   47.28   12.23
   1  15  -4   41.19    8.52
  -1 -15   5   11.93   11.05
   1  15  -5   15.71    8.03
   1 -15  -5   16.78    8.40
  -1 -15   6   36.46    8.10
   1  15  -6   38.58   11.11
   1 -15  -6   25.44    8.28
   1 -15  -7   -1.39    7.66
  -1 -15   7    0.39    7.26
   1  15  -7    0.09    7.29
   1  15  -8    8.28    9.15
   1 -15  -8   -2.75    9.67
  -1 -15   8   -2.76    9.15
  -1  15   9   12.78    9.42
  -1 -15   9   -1.83    9.35
   1 -15  -9    5.94   13.48
   1  15  -9    0.56   12.98
   1  15 -10   49.62    9.85
  -1  15  10   39.04   10.00
   1 -15 -10   60.35   10.32
  -1 -15  10   40.24   13.39
   1  15 -11    9.49   12.77
   1 -15 -11   10.64   13.46
  -1 -15  11   10.51    8.87
  -1  15  11    6.43    9.45
   1  15 -12    7.82   12.57
  -1  15  12    0.02    9.59
  -1 -15  12   -6.38    8.88
   1 -15 -12   14.37   13.12
   1  15 -13    6.35   12.65
   1 -15 -13   25.68   12.94
  -1  15  13   -0.10    9.40
  -1 -15  13   -2.25    9.12
   1 -15 -14   17.31   13.10
   1  15 -14   21.56    8.83
  -1 -15  14    5.20    8.68
  -1  15  14   12.77   13.04
   1 -15 -15    8.71    8.87
   1  15 -15   -0.52   11.99
  -1 -15  15   -7.60    8.45
  -1  15  15    1.62    9.05
   1 -15 -16   -4.55   15.72
   1  15 -16    1.93   10.70
  -1 -15  16    9.33   10.33
  -1  15  16    2.64   15.64
   1 -15 -17   -7.73   11.05
   1  15 -17    1.55   15.01
  -1 -15  17    5.66   14.77
  -1  15  17  -10.40   11.06
   1 -15 -18    5.06   10.99
  -1 -15  18   -4.38   10.72
  -1  15  18   -9.96   11.28
   1  15 -19   -8.30   10.72
  -1 -15  19   -0.88   10.73
   1 -15 -19   -1.55   11.08
  -1  15  19   -6.80   11.28
   1  15 -20    5.01   13.13
   1 -15 -20   -1.90   13.46
  -1  15  20   -5.78   13.73
  -1 -16   1   -2.04    8.21
   1 -16  -1    0.83    8.08
   1 -16  -2   73.56    9.28
  -1 -16   2  111.90   12.46
  -1 -16   3    3.30    7.89
   1  16  -3    1.06   11.16
   1 -16  -3    1.68    8.21
  -1 -16   4   -1.63    7.75
   1 -16  -4    1.14    8.08
   1  16  -4    3.59   10.83
   1 -16  -5  218.46   13.41
  -1 -16   5  175.44   10.23
   1  16  -5  227.13   12.84
   1  16  -6   46.49    7.96
   1 -16  -6   40.98    8.16
  -1 -16   6   40.17   10.84
   1  16  -7   -2.95    9.22
   1 -16  -7   -4.58    9.62
  -1 -16   7    2.49   12.91
   1 -16  -8    1.31    9.63
   1  16  -8   -1.53    9.14
  -1 -16   8    2.67   12.88
   1  16  -9   26.80    9.45
  -1 -16   9   17.53    9.46
   1 -16  -9   40.18   13.65
  -1  16  10   10.10    9.59
   1  16 -10    6.68   12.93
   1 -16 -10    9.58    9.35
  -1 -16  10    5.35    8.88
  -1 -16  11    0.21    8.73
  -1  16  11    8.06   13.42
   1  16 -11    3.41    9.03
   1 -16 -11    7.32   13.17
  -1 -16  12   -0.02   12.12
   1 -16 -12   -2.66   13.10
  -1  16  12   15.41   13.24
   1  16 -12   -0.07    8.85
   1  16 -13    3.56    8.71
  -1 -16  13   11.24   12.10
  -1  16  13   -2.40   12.88
   1 -16 -13    3.73   12.71
  -1  16  14    4.65    9.50
  -1 -16  14    5.02   12.11
   1  16 -14   22.44   12.27
   1 -16 -14   18.73   13.04
   1 -16 -15  -10.78    9.01
  -1  16  15    1.67   12.61
  -1 -16  15   -0.01   11.73
   1  16 -15   -4.20    8.59
   1 -16 -16   -2.58   11.14
  -1 -16  16   -4.74   10.45
  -1  16  16    9.22   11.01
   1  16 -16   12.08   10.70
   1  16 -17   -2.37   10.68
   1 -16 -17   -5.07   15.73
  -1 -16  17    3.76   10.53
  -1  16  17   -9.77   15.77
   1 -16 -18   -8.16   11.01
  -1 -16  18   10.65   14.84
  -1  16  18    4.16   15.72
   1 -16 -19   -0.66   17.29
  -1 -16  19    6.01   10.63
  -1 -17   1   31.78    8.20
   1 -17  -1   32.02    8.16
   1 -17  -2    0.01    7.68
  -1 -17   2    3.68    7.52
   1 -17  -3    5.49   10.76
  -1 -17   3    7.32    7.66
  -1 -17   4    3.22   10.56
   1  17  -4   -4.84   10.71
   1 -17  -4   -1.47   10.70
   1 -17  -5   15.09    7.67
  -1 -17   5   13.61    7.73
   1  17  -5   19.47    7.62
   1  17  -6   52.29   13.43
   1 -17  -6   40.50    9.94
  -1 -17   6   42.15    9.77
   1  17  -7   66.72    9.92
   1 -17  -7   69.02   13.91
  -1 -17   7   49.33    9.84
  -1 -17   8   55.43   10.01
   1  17  -8   68.52   10.09
   1 -17  -8   58.13   10.19
   1 -17  -9   14.56    9.71
   1  17  -9    4.12   13.12
  -1 -17   9   -7.27   13.06
   1 -17 -10   19.55   13.22
  -1 -17  10   10.84    9.15
   1  17 -10   10.50    9.13
   1  17 -11   19.21   12.66
   1 -17 -11    6.42   13.28
  -1 -17  11    6.02   12.52
  -1  17  11   12.26    9.44
  -1  17  12    9.51    9.03
   1  17 -12   -1.64   12.38
  -1 -17  12    0.47   12.24
   1 -17 -12   -8.41    9.20
   1  17 -13    5.34   12.26
  -1  17  13   -1.66    9.30
   1 -17 -13   16.98    9.11
  -1 -17  13   -3.12    8.69
   1  17 -14    2.12    8.37
  -1 -17  14   -9.68    8.26
  -1  17  14   -6.47   12.68
   1 -17 -14   -2.48   12.56
   1 -17 -15    6.73   15.63
   1  17 -15    9.72   10.47
  -1 -17  15   17.49   14.73
  -1  17  15   -2.19   11.01
   1 -17 -16    3.70   10.87
  -1  17  16   -0.47   15.45
   1  17 -16    4.31   15.02
  -1 -17  16   20.52   14.46
   1 -17 -17   -5.61   11.37
   1  17 -17    3.91   10.71
  -1  17  17   11.13   11.03
  -1 -17  17    5.63   10.36
   1  17 -18    7.19   10.64
  -1 -17  18    0.64   10.68
   1 -17 -18   10.67   15.42
  -1  17  18    4.57   11.00
   1 -17 -19   -7.02   13.56
  -1 -17  19   -7.75   18.12
  -1 -18   1   23.63   10.69
   1 -18  -1   23.44   11.05
   1 -18  -2   69.52    8.56
  -1 -18   2   87.46    8.63
  -1 -18   3   20.58    7.77
   1 -18  -3   26.52   10.84
  -1 -18   4   15.67   12.23
   1  18  -4   31.05   10.55
   1 -18  -4   19.54    7.91
  -1 -18   5   20.34   13.24
   1 -18  -5   20.87   13.66
   1  18  -5   16.00    9.40
  -1 -18   6   -7.72   13.39
   1 -18  -6   -4.03   13.59
   1  18  -6    5.25   13.35
   1  18  -7   -0.02   13.30
  -1 -18   7    4.40   13.13
   1 -18  -7   -6.85   13.49
   1 -18  -8   12.37   13.58
   1  18  -8   14.67   13.21
  -1 -18   8    2.29   13.33
  -1 -18   9    9.53    9.15
   1  18  -9   10.06    9.41
   1 -18  -9   11.59    9.57
   1  18 -10   -5.99    9.15
   1 -18 -10   -9.65   13.36
  -1 -18  10   28.34   12.33
  -1 -18  11   11.83    8.75
   1  18 -11   17.61    9.09
   1 -18 -11   16.10    9.32
  -1  18  12   11.92   12.76
   1  18 -12    1.79    8.78
   1 -18 -12    9.99    9.17
  -1 -18  12   -0.50    8.75
  -1  18  13   12.93    9.22
   1  18 -13   32.28    8.74
  -1 -18  13   10.67    8.93
   1 -18 -13   15.88    9.31
   1  18 -14    0.28    8.52
  -1 -18  14   -1.92    8.38
  -1  18  14   10.24    8.70
   1 -18 -14   -9.08    8.91
  -1 -18  15    9.83   10.89
  -1  18  15   17.35   15.78
   1 -18 -15   14.20   11.48
   1 -18 -16   -8.25   15.54
  -1 -18  16    3.25   10.42
   1  18 -16    1.56   10.58
  -1  18  16    1.23   11.03
   1 -18 -17    0.08   11.21
  -1 -18  17    2.91   14.75
  -1  18  17   -7.31   15.83
   1 -18 -18    7.35   11.11
   1  18 -18   -0.15   10.85
  -1 -18  18   11.42   10.39
  -1  18  18   11.64   11.16
   1 -18 -19    6.81   13.65
  -1 -18  19    9.82   12.85
   1 -19  -1    2.08   13.22
  -1 -19   1   -5.20    9.39
  -1 -19   2   -6.87    9.37
   1 -19  -2   -4.52    9.34
   1 -19  -3   44.22   13.65
  -1 -19   3   44.83    9.73
  -1 -19   4    1.97   13.17
   1 -19  -4    4.26    9.44
   1  19  -4    4.05   13.15
   1 -19  -5    0.82    9.68
  -1 -19   5    7.56   13.23
   1  19  -5    5.19    9.43
   1  19  -6   -2.80    9.39
   1 -19  -6    3.77    9.64
  -1 -19   6    7.68   13.16
  -1 -19   7    3.57    9.53
   1  19  -7    9.13    9.42
   1 -19  -7    6.44    9.42
   1 -19  -8   -1.11    9.47
   1  19  -8   -7.90    9.49
  -1 -19   8   -1.08    9.28
   1 -19  -9   17.10   13.36
   1  19  -9    8.27    9.33
  -1 -19   9    7.26   12.87
  -1 -19  10    6.35    8.84
   1  19 -10   18.58   12.62
   1 -19 -10    1.90    9.19
  -1 -19  11   12.02    8.72
   1 -19 -11   16.14    9.14
   1  19 -12   -1.61    8.82
   1 -19 -12   -9.82   12.61
  -1 -19  12    0.34   11.95
   1  19 -13    4.01    8.53
  -1 -19  13    7.60   11.72
   1 -19 -13  -10.60   12.49
  -1  19  13    9.03    8.69
   1 -19 -14    8.25   11.29
  -1  19  14    1.97   15.69
  -1 -19  14   16.99   14.65
  -1  19  15    5.51   10.98
  -1 -19  15    9.01   14.47
   1 -19 -15   -3.52   10.96
   1 -19 -16   -3.48   11.12
  -1  19  16   -2.09   10.88
   1  19 -16   -2.72   10.67
  -1 -19  16    4.79   10.43
  -1  19  17   -3.68   11.12
   1 -19 -17   10.26   15.60
  -1 -19  17   -2.09   10.33
   1 -19 -18   12.04   13.28
  -1 -19  18   -7.59   12.95
   1  19 -18  -14.96   13.13
  -1 -20   1    2.49    9.14
   1 -20  -1   -5.48    9.47
  -1 -20   2    8.62    9.39
   1 -20  -2   17.91   13.21
   1 -20  -3   32.73    9.77
   1 -20  -3   46.41   13.35
  -1 -20   3   37.27   13.57
  -1 -20   4   47.51   13.61
   1 -20  -4   38.93   13.89
   1 -20  -5    5.91    9.37
  -1 -20   5    0.14    9.51
   1  20  -5    3.53    9.35
  -1 -20   6   27.22    9.84
   1  20  -6   42.75   10.05
   1 -20  -6   28.27    9.78
  -1 -20   7   12.56    9.04
   1  20  -7   -7.91    9.33
   1 -20  -7   11.82   13.17
   1  20  -8   28.54    9.85
   1 -20  -8   29.16   13.58
  -1 -20   8   25.21   13.14
   1 -20  -9   10.91    9.44
   1  20  -9   13.02   12.89
  -1 -20   9    8.69    9.43
   1  20 -10   12.73    9.03
   1 -20 -10    4.96   13.10
  -1 -20  10   11.59   12.50
   1 -20 -11   29.58   13.30
  -1 -20  11   42.30   12.61
  -1 -20  12   -1.32    8.41
   1  20 -12   -9.05   12.41
   1 -20 -12   11.10    8.88
   1 -20 -13   -0.40   11.13
   1  20 -13   -0.91   13.52
  -1 -20  13   -0.47    8.29
  -1 -20  14    1.37   10.26
   1 -20 -14    8.66   15.63
  -1  20  15   12.70   11.15
   1  20 -15   14.28   10.84
  -1 -20  15   10.13   10.72
   1 -20 -15   -2.20   15.68
  -1  20  16    9.95   15.22
  -1 -20  16   -5.98   14.78
   1 -20 -16    3.25   10.95
   1  20 -17   -6.90   10.70
  -1 -20  17    8.13   14.76
  -1  20  17    5.98   11.01
   1 -20 -17   -2.71   11.12
   1 -20 -18    7.38   19.24
  -1 -20  18    5.03   12.84
  -1 -21   1   46.11   13.02
   1 -21  -1   22.26   13.39
   1 -21  -2  142.17   14.48
  -1 -21   2  140.42   14.24
  -1 -21   3    7.36   13.00
   1 -21  -3    0.76   12.95
   1 -21  -3   -8.42   13.40
   1 -21  -4   -2.06   13.39
  -1 -21   4   -0.66   13.51
   1 -21  -5   44.52   14.02
  -1 -21   5   46.25    9.79
   1  21  -5   52.96   13.67
   1  21  -6   15.65    9.52
   1 -21  -6   24.58   13.53
  -1 -21   6   15.77    9.60
  -1 -21   7   18.02   12.97
   1  21  -7   16.34    9.53
   1 -21  -7    1.29    9.55
  -1 -21   8   31.71    9.94
   1  21  -8   63.21   13.41
   1 -21  -8   60.49    9.92
   1 -21  -9   40.36   13.56
   1  21  -9   49.09    9.51
  -1 -21   9   47.02   13.28
   1 -21 -10    9.07    9.08
   1  21 -10   -3.80    9.00
  -1 -21  10    4.90    8.58
   1  21 -11    1.06    8.78
   1 -21 -11    1.37    8.66
  -1 -21  11  -12.05    8.59
   1 -21 -12    2.98    8.58
   1  21 -12    6.08    8.56
  -1 -21  12   -2.88   11.81
   1 -21 -13    5.01   10.77
  -1 -21  13   -3.12   14.66
   1  21 -13    2.05   10.59
   1 -21 -14    2.49   10.89
   1  21 -14    8.65   10.44
  -1 -21  14    1.27   14.73
   1  21 -15    6.83   10.51
  -1 -21  15    5.78   14.57
   1 -21 -15   -6.30   10.99
  -1 -21  16    4.40   10.30
   1 -21 -16   -8.05   15.71
   1 -21 -17  -14.80   19.12
   1  21 -17   11.73   13.08
  -1 -21  17    3.47   12.96
   1 -22  -1    6.79   13.51
  -1 -22   1   -3.02    9.37
   1 -22  -2   -1.79    9.43
  -1 -22   2   -0.22    9.21
  -1 -22   3  -10.49   13.10
   1 -22  -3   -2.15   12.75
   1 -22  -3   -2.51   13.23
  -1 -22   4    8.11   13.15
   1 -22  -4   11.37   13.22
   1 -22  -5   56.49   13.86
  -1 -22   5   38.76    9.96
  -1 -22   6    4.62    9.24
   1 -22  -6    7.85    9.18
   1  22  -6   -5.02    9.32
  -1 -22   7   -8.58   12.95
   1  22  -7    0.06   13.07
   1 -22  -7   -7.27    9.41
  -1 -22   8    4.47    9.07
   1  22  -8    5.07   12.76
   1 -22  -8    3.76   12.92
   1  22  -9   11.59    8.83
   1 -22  -9    5.01    9.08
  -1 -22   9   10.19    8.88
   1 -22 -10   13.54   12.37
   1  22 -10   11.79   12.30
  -1 -22  10    2.33   12.20
   1  22 -11    0.03    8.63
  -1 -22  11    2.55    8.56
   1 -22 -11   -4.04   12.30
   1  22 -12    8.57   10.93
  -1 -22  12   -2.29   10.61
   1 -22 -12    0.44   15.32
   1  22 -13    2.51   10.61
   1 -22 -13    2.36   15.06
  -1 -22  13   -0.58   10.46
   1  22 -14    0.74   10.80
  -1 -22  14   -5.50   10.55
   1 -22 -14    1.68   15.38
  -1 -22  15    8.28   10.41
   1 -22 -15   -1.43   15.41
   1  22 -16    5.60   10.48
  -1 -22  16    0.73   10.50
   1 -22 -16    2.08   10.97
   1 -22 -17   -0.78   13.63
   1  22 -17   -6.70   13.33
  -1 -22  17  -14.19   18.27
  -1 -23   1    7.32   12.93
   1 -23  -1   12.71    9.28
   1 -23  -2    0.98    9.09
  -1 -23   2   -1.14    9.03
  -1 -23   3   61.46    9.74
   1 -23  -3   67.50   13.88
   1 -23  -3   77.66   13.43
  -1 -23   4   17.83   12.88
   1 -23  -4   -2.24   13.20
   1 -23  -4    7.33   12.87
  -1 -23   5   27.32    9.46
   1 -23  -5   29.59   13.29
  -1 -23   6   10.63    9.02
   1  23  -6    9.23    9.10
   1 -23  -6    5.60    9.24
   1  23  -7    0.46   12.76
   1 -23  -7    8.62   12.84
  -1 -23   7   -6.89    9.11
   1  23  -8   24.03   12.55
   1 -23  -8   13.50    9.04
  -1 -23   8   12.45    8.99
   1 -23  -9   22.34   12.70
   1  23  -9   21.71    9.28
  -1 -23   9   17.49    9.17
   1 -23 -10    3.82    8.47
   1  23 -10   -8.22   12.41
  -1 -23  10   -4.88    8.61
   1 -23 -11   -3.83   10.99
  -1 -23  11   -7.14   15.31
   1  23 -12   -2.82   10.86
   1 -23 -12   10.13   10.61
  -1 -23  12   -0.33   15.11
  -1 -23  13   18.07   15.01
   1  23 -13   30.92   10.83
   1 -23 -13    6.22   11.19
  -1 -23  14   11.71   14.73
   1 -23 -14   -0.99   10.90
   1 -23 -15   -4.70   10.85
  -1 -23  15   10.88   14.72
   1  23 -16   11.04   12.85
  -1 -23  16   -3.19   12.85
   1 -23 -16   -4.34   13.47
  -1 -24   1   -5.76    8.78
   1 -24  -1    4.67   12.76
   1 -24  -2    5.69    8.73
  -1 -24   2    1.41   12.45
   1 -24  -2   -5.57    9.20
   1 -24  -3   16.31   13.17
  -1 -24   3   12.61    9.32
   1 -24  -3    9.65    9.18
  -1 -24   4  -16.91   12.91
   1 -24  -4    7.52   12.76
   1 -24  -4   11.15   13.09
  -1 -24   5  -12.07    9.25
   1 -24  -5    8.36    9.15
  -1 -24   6    4.22    8.90
   1 -24  -6   -0.08    9.16
  -1 -24   7    3.41    9.37
   1  24  -7    3.39   13.06
   1 -24  -7   11.88   12.77
  -1 -24   8   12.08   12.38
   1  24  -8    0.78    8.93
   1 -24  -8   -1.23    8.82
   1 -24  -9   18.57   12.30
   1  24  -9   21.22    9.06
  -1 -24   9   12.36    8.88
  -1 -24  10    3.14   11.46
   1  24 -10   24.24   11.27
   1 -24 -10   18.89   15.49
   1 -24 -11    8.62   10.91
  -1 -24  11    1.39   10.84
   1 -24 -12   -1.78   10.64
  -1 -24  12   -0.59   15.20
   1 -24 -13   -1.75   10.72
  -1 -24  13   -5.06   14.91
  -1 -24  14    0.31   10.47
   1 -24 -14   -0.81   10.73
   1  24 -15   -6.58   10.97
  -1 -24  15   -1.06   10.45
   1 -24 -15   -5.42   17.23
   1  24 -16    4.27   13.25
  -1 -24  16    1.42   13.12
   1 -25  -1    8.91   12.53
  -1 -25   1   16.09   12.23
   1 -25  -2    3.32    9.14
   1 -25  -2   -1.06   12.56
  -1 -25   2   -6.35    8.87
   1 -25  -3   58.46    9.54
   1 -25  -3   57.53    9.91
  -1 -25   3   65.87   13.33
  -1 -25   4   29.54    9.41
   1 -25  -4   39.39   12.57
   1 -25  -4   32.01   13.01
  -1 -25   5    3.24   12.63
   1 -25  -5    9.53    8.55
   1 -25  -5    2.95    8.82
  -1 -25   6    2.87    8.95
   1 -25  -6    2.22    8.88
  -1 -25   7    8.45    9.11
   1  25  -7   -1.14   12.87
   1 -25  -7    6.84   12.60
   1  25  -8   -2.04    9.00
   1 -25  -8    4.01   12.14
  -1 -25   8   -2.02   12.53
   1 -25  -9    8.03   10.84
  -1 -25   9    2.58   15.65
   1  25  -9   13.41   15.68
   1 -25 -10    6.41   10.96
   1  25 -10   17.72   11.05
  -1 -25  10   15.47   10.81
   1 -25 -11    8.61   15.25
   1  25 -11   10.59   10.93
  -1 -25  11   -1.97   11.09
  -1 -25  12   12.72   10.76
   1 -25 -12    0.19   15.17
   1 -25 -13   -0.80   15.19
  -1 -25  13    4.56   10.47
  -1 -25  14    2.18   10.89
   1 -25 -14    5.43   15.49
   1  25 -15   11.92   13.09
  -1 -25  15    3.78   13.00
   1 -25 -15  -12.90   13.42
  -1 -26   1   15.84    8.67
   1 -26  -1   27.08    8.52
   1 -26  -2   28.46   12.90
   1 -26  -2   22.82   12.34
  -1 -26   2   22.90    8.90
   1 -26  -3   24.79    8.91
   1 -26  -3   20.71    9.29
  -1 -26   3   27.13   12.54
  -1 -26   4    0.29    8.83
   1 -26  -4    5.52   12.64
   1 -26  -4    1.69   11.88
  -1 -26   5   16.65   12.86
   1 -26  -5   12.10    9.08
   1 -26  -5   29.41   12.86
  -1 -26   6    1.99    8.89
   1 -26  -6    5.99    8.70
  -1 -26   7   -7.74    9.01
   1 -26  -7   -0.46    8.83
  -1 -26   8    8.96   15.61
   1  26  -8    0.48   11.36
   1 -26  -8    4.61   15.16
   1 -26  -9    0.63   10.50
   1  26  -9    7.15   15.41
  -1 -26   9   14.99   15.24
   1  26 -10    4.38   11.02
   1 -26 -10    6.69   10.58
  -1 -26  10   19.59   14.98
   1 -26 -11   -5.00   10.67
   1  26 -11    5.95   10.93
  -1 -26  11    0.22   10.88
  -1 -26  12  -11.89   11.03
   1 -26 -12    0.45   10.68
   1  26 -12   -6.85   11.05
   1 -26 -13    8.69   10.65
  -1 -26  13    6.12   10.70
   1  26 -13    7.44   15.42
   1  26 -14  -14.69   13.37
   1 -26 -14    1.44   13.15
  -1 -26  14    1.19   18.33
  -1 -27   1    5.73    8.30
   1 -27  -1  -11.00   12.24
   1 -27  -2    9.15    8.89
  -1 -27   2   16.22   11.91
   1 -27  -2    8.98    8.55
  -1 -27   3    6.61    8.81
   1 -27  -3    8.77   12.50
   1 -27  -3    4.41   11.95
  -1 -27   4   -1.59    8.58
   1 -27  -4   -0.42    8.70
   1 -27  -4   -5.13   12.06
  -1 -27   5   -3.15   12.41
   1 -27  -5    3.26   11.87
   1 -27  -5    5.39   12.39
  -1 -27   6   -0.37   10.95
   1 -27  -6    0.73   10.65
   1 -27  -6    1.07   11.08
   1 -27  -7   20.41   11.14
  -1 -27   7   25.21   11.13
   1  27  -8    4.12   10.98
   1 -27  -8    1.11   15.07
  -1 -27   8   -6.36   15.40
   1 -27  -9   -3.19   15.06
   1  27  -9   -4.58   15.61
  -1 -27   9   -8.35   15.67
   1 -27 -10   17.90   10.70
   1  27 -10   25.63   11.12
  -1 -27  10   -6.01   15.64
   1 -27 -11   -2.53   10.57
   1  27 -11   20.50   10.95
  -1 -27  11   -8.18   15.55
   1 -27 -12   -1.80   10.88
   1  27 -12   12.25   10.97
  -1 -27  12   -0.94   15.49
   1  27 -13   -7.59   13.41
   1 -27 -13   -8.68   13.08
  -1 -27  13  -14.49   17.06
   1 -28  -1    5.87    8.91
  -1 -28   1   25.79    8.57
  -1 -28   2   -0.12    8.30
   1 -28  -2  -12.22    8.79
   1 -28  -2    3.67    8.64
  -1 -28   3    5.14    8.38
   1 -28  -3   -1.74   13.48
   1 -28  -3    1.25   13.70
  -1 -28   4   20.92   15.28
   1 -28  -4   23.40   15.02
   1 -28  -4   31.88   11.18
   1 -28  -5   32.99   16.05
  -1 -28   5   39.79   11.40
   1 -28  -5   23.17   11.23
   1 -28  -6    4.84   10.83
  -1 -28   6   15.88   10.67
   1 -28  -6    8.51   10.87
  -1 -28   7    7.75   10.72
   1 -28  -7    6.30   10.64
   1 -28  -8    5.96   15.25
  -1 -28   8    8.22   15.77
   1 -28  -9   11.07   15.12
   1  28  -9   -3.04   15.98
  -1 -28   9   13.24   15.86
   1  28 -10   13.10   11.24
  -1 -28  10   11.72   15.92
   1 -28 -10    0.50   15.10
   1 -28 -11    0.58   10.60
   1  28 -11   -4.81   11.15
  -1 -28  11   -4.09   15.61
   1 -28 -12    0.79   16.75
   1  28 -12    5.63   13.24
  -1 -28  12   -1.64   17.26
   1  28 -13    3.96   13.42
   1 -28 -13    2.99   18.42
   1 -29  -1    7.64   10.62
  -1 -29   1   21.37   10.12
   1 -29  -2   16.23   14.69
   1 -29  -2    6.22   15.15
  -1 -29   2    3.46   14.54
  -1 -29   3    3.76   14.62
   1 -29  -3    9.27   14.69
   1 -29  -3   -2.77   10.74
   1 -29  -4    2.70   10.59
  -1 -29   4  -12.13   10.74
   1 -29  -4   13.34   15.16
   1 -29  -5   16.63   14.97
   1 -29  -5   -0.18   10.81
  -1 -29   5   -7.49   11.03
   1 -29  -6    2.70   10.77
  -1 -29   6   11.77   10.75
   1 -29  -6   10.82   10.72
  -1 -29   7   -1.28   11.12
   1 -29  -7    3.65   15.27
   1 -29  -7   10.24   10.58
   1 -29  -8   -1.81   15.06
  -1 -29   8  -13.13   15.76
   1 -29  -9    7.44   14.98
  -1 -29   9    6.52   15.67
   1  29 -10    1.05   11.04
   1 -29 -10    5.48   15.10
  -1 -29  10   10.36   15.58
   1 -29 -11   -3.80   16.73
   1  29 -11    9.56   13.22
  -1 -29  11   -1.45   17.45
   1  29 -12    6.28   13.40
   1 -29 -12   -4.02   18.53
  -1 -30   1    8.41   10.40
   1 -30  -1    6.56   14.81
   1 -30  -2   -0.50   10.66
   1 -30  -2  -14.14   14.97
  -1 -30   2   13.63   10.33
   1 -30  -3    9.77   15.13
  -1 -30   3    4.70   10.64
   1 -30  -3   12.79   10.53
  -1 -30   4   -0.84   10.73
   1 -30  -4    4.87   10.47
   1 -30  -4   -6.32   15.27
   1 -30  -5    2.50   10.77
  -1 -30   5   11.60   10.77
   1 -30  -5    1.12   10.53
  -1 -30   6   -0.21   10.93
   1 -30  -6    3.34   10.89
   1 -30  -6    2.32   10.83
  -1 -30   7   -7.72   15.69
   1 -30  -7   -2.29   15.36
   1 -30  -7   -0.13   10.76
  -1 -30   8   -0.84   15.72
   1 -30  -8    3.19   10.97
   1 -30  -8   16.73   14.86
   1 -30  -9   -0.19   15.06
  -1 -30   9   -8.39   15.74
   1 -30 -10    5.26   18.11
   1  30 -10   -3.93   13.31
  -1 -30  10    1.10   19.03
   1  30 -11  -11.92   13.83
  -1 -31   1   18.08    9.92
   1 -31  -1    1.93   10.56
   1 -31  -1   -0.49   10.48
   1 -31  -2    3.83   10.54
   1 -31  -2   -3.25   14.98
  -1 -31   2    2.39   10.29
   1 -31  -3   -7.65   15.09
  -1 -31   3    3.80   10.41
   1 -31  -3    3.48   10.42
  -1 -31   4    5.40   15.00
   1 -31  -4    7.83   10.35
   1 -31  -4   -4.55   10.64
   1 -31  -5    0.87   10.62
  -1 -31   5   -4.54   15.31
   1 -31  -5    5.90   10.56
  -1 -31   6   -2.99   15.35
   1 -31  -6   -7.45   10.83
   1 -31  -6    8.25   10.76
  -1 -31   7    4.99   15.56
   1 -31  -7    3.03   15.59
   1 -31  -7    7.29   15.20
   1 -31  -8   16.31   10.71
   1 -31  -8    2.62   14.96
  -1 -31   8    9.63   15.62
   1 -31  -9  -11.64   18.38
  -1 -31   9   12.10   19.05
   1 -32  -1   -3.50   10.61
  -1 -32   1   -3.54   10.25
   1 -32  -1   10.05   15.08
  -1 -32   2   -2.43   14.58
   1 -32  -2   -8.36   14.91
   1 -32  -2    1.35   10.73
   1 -32  -3   18.29   10.71
   1 -32  -3    1.23   15.00
  -1 -32   3    1.87   14.68
  -1 -32   4   21.05   14.94
   1 -32  -4    7.57   10.68
   1 -32  -4   15.12   11.05
  -1 -32   5   -7.05   10.77
   1 -32  -5   -7.95   10.73
   1 -32  -5    0.06   15.17
  -1 -32   6    3.14   15.39
   1 -32  -6   10.74   15.34
   1 -32  -6   -6.26   11.22
  -1 -32   7   18.93   17.30
   1 -32  -7  -11.97   17.11
   1 -32  -7   14.11   18.34
   1 -32  -8  -12.57   13.73
   1 -32  -8   -0.81   18.50
  -1 -32   8    2.90   19.25
  -1 -33   1   12.50   10.19
   1 -33  -1    9.72   10.98
   1 -33  -1   11.91   14.97
  -1 -33   2   -0.62   10.22
   1 -33  -2   -2.18   14.96
   1 -33  -2    9.87   14.91
  -1 -33   3    1.93   10.44
   1 -33  -3    7.10   15.08
   1 -33  -3   -7.29   14.98
   1 -33  -4   23.34   16.71
  -1 -33   4   -0.49   10.85
   1 -33  -4    1.94   17.08
  -1 -33   5    8.65   12.85
   1 -33  -5    4.65   18.49
   1 -33  -5   -4.77   13.10
  -1 -33   6   -3.01   13.45
   1 -33  -6   -3.21   18.49
   1 -33  -6    0.68   13.15
  -1 -34   1    5.28   12.58
   1 -34  -1    9.04   12.68
   1 -34  -1   -3.56   18.36
  -1 -34   2    2.50   17.80
   1 -34  -2  -11.46   13.32
   1 -34  -2    6.58   12.65
   1 -34  -3  -16.22   13.14
  -1 -34   3    8.37   17.96
   1 -34  -3   -3.83   13.12
   1 -34  -4   -7.54   13.16
   0   0   2   18.52   13.27
   0   0  -2   19.19   13.30
   0   0   3   35.76   16.40
   0   0  -3   36.70   22.63
   0   0   4  235.28   22.97
   0   0  -4  262.28   22.89
   0   0   5  136.56   17.80
   0   0  -5  158.17   13.39
   0   0  -6  173.06   12.10
   0   0   6  137.29   12.51
   0   0   7    4.06    9.97
   0   0  -7    4.25    9.73
   0   0   8   12.43   15.25
   0   0  -8   -1.80   15.14
   0   0  -9   26.29   10.12
   0   0   9   25.75   14.64
   0   0  10    2.18    9.00
   0   0 -10    8.12    8.69
   0   0  11    8.85    8.18
   0   0 -11   16.53    8.07
   0   0 -12   41.72   10.68
   0   0  12   14.26    8.01
   0   0 -13    1.69    9.25
   0   0  13   -9.26   13.46
   0   0 -14    3.49    9.22
   0   0  14   -1.40    9.37
   0   0  15   18.18    9.32
   0   0 -15   28.38    9.43
   0   0 -16  104.97   13.87
   0   0  16   50.28   10.57
   0   0 -17   13.45   12.25
   0   0 -18   -3.45    8.54
   0   0 -19   12.39   10.97
   0   0  19   -1.56   10.84
   0   0  20   -1.10   10.46
   0   0 -20   -1.72   10.43
   0   0  21   -5.94   10.65
   0   0  22   -2.72   12.81
   0  -1   2  186.14   18.09
   0   1  -2  187.82   18.14
   0   1   2  183.46   18.22
   0  -1  -2  194.45   18.32
   0  -1  -3  116.12   17.67
   0  -1   3  115.14   23.53
   0   1  -3  124.40   17.70
   0   1   3  119.51   23.85
   0  -1  -4    6.83   13.93
   0  -1   4    8.91   13.81
   0   1  -4   10.08   13.70
   0   1   4   11.81   19.60
   0  -1  -5  102.67   12.35
   0  -1   5   89.61   12.70
   0   1  -5   99.45   12.34
   0   1   5   83.61   12.94
   0   1  -6   -2.99    9.29
   0  -1   6   -3.04   13.34
   0  -1  -6    2.82    9.02
   0   1   6    1.14    9.47
   0  -1   7   27.10   14.13
   0  -1  -7   41.62   14.03
   0   1  -7   40.60   10.09
   0   1   7   24.21   10.38
   0   1  -8   25.19   11.02
   0  -1   8   21.43   11.02
   0  -1  -8   33.00   15.25
   0   1   8   20.45   15.65
   0   1   9   13.44   10.66
   0  -1  -9   25.77   10.11
   0   1  -9   37.85   10.18
   0  -1   9   20.91   10.55
   0  -1  10   33.76   10.11
   0  -1 -10   67.66    9.50
   0   1 -10   70.99    9.64
   0   1  10   48.21   13.31
   0   1  11   -0.88    7.95
   0  -1 -11    3.43    7.81
   0   1 -11    1.50    7.77
   0  -1  11   -4.67    8.08
   0  -1 -12    7.90   10.49
   0   1  12   11.94   10.66
   0   1 -12   15.86   10.64
   0  -1  12   -1.55    7.72
   0  -1 -13    3.30   12.85
   0   1 -13    6.83    9.06
   0   1  13   -4.70    9.30
   0  -1  13   -5.99    9.26
   0  -1 -14   12.77   13.16
   0   1 -14   11.19    9.51
   0   1  14   16.95    9.54
   0  -1  14  -12.27   13.43
   0   1 -15   -0.47   12.85
   0  -1 -15  -22.04   12.91
   0   1  15   13.38   12.93
   0  -1  15   -6.93   13.02
   0  -1 -16    2.19    8.75
   0   1  16  -11.30    9.03
   0   1 -16    6.18    8.80
   0  -1  16  -11.45   12.71
   0  -1 -17    4.55    8.49
   0   1  17   10.62    8.76
   0   1 -17    7.96    8.79
   0   1 -18    8.62   12.09
   0  -1 -18   -9.18    8.55
   0  -1  18    3.70    8.57
   0  -1  19    7.76   10.58
   0  -1 -19   -4.90   10.45
   0   1 -19    1.09   10.54
   0   1  20  -11.75   10.49
   0  -1  20   -4.13   10.39
   0  -1 -20   -8.13   10.54
   0   1 -20  -10.46   10.76
   0   1  21    2.52   10.54
   0  -1  21   16.23   10.22
   0   1 -21   -3.02   10.56
   0   1  22    2.97   12.93
   0  -1  22  -11.90   12.90
   0   2   2    1.23   13.31
   0  -2  -2   -0.16   13.35
   0  -2   2   -1.11   13.38
   0   2  -2   -7.42   18.97
   0   2  -3   24.87   15.38
   0   2   3   27.20   21.85
   0  -2   3   27.20   21.56
   0  -2  -3   27.22   21.65
   0  -2  -4    8.65   18.98
   0  -2   4    9.08   13.28
   0   2   4    9.52   13.58
   0   2  -4    9.28   18.59
   0  -2  -5   37.32   14.84
   0  -2   5   29.01   15.06
   0   2  -5   34.36   10.70
   0   2   5   25.97   15.34
   0  -2  -6   74.59   13.78
   0  -2   6   50.19   10.72
   0   2  -6   68.22   13.84
   0   2   6   47.52   10.67
   0  -2  -7    0.06   13.77
   0  -2   7    3.56   13.78
   0   2  -7    8.61    9.61
   0   2   7    7.50   13.92
   0  -2   8   16.41   11.05
   0  -2  -8   27.85   11.11
   0   2  -8   35.31   10.88
   0   2   8   17.38   15.85
   0  -2   9   33.18   14.36
   0  -2  -9   47.04   10.40
   0   2  -9   47.68   10.33
   0   2   9   24.32   14.79
   0  -2  10   11.38    9.01
   0  -2 -10   21.86   12.55
   0   2 -10   26.69   12.33
   0   2  10   16.40    9.36
   0  -2  11    2.34    7.92
   0  -2 -11    6.39    7.84
   0   2 -11    5.77    7.95
   0   2  11    0.90    7.98
   0  -2  12    3.49    7.45
   0  -2 -12    3.32    7.33
   0   2 -12   -6.86   10.56
   0   2  12   -4.06   10.62
   0   2  13    3.09    9.42
   0   2 -13    4.69    9.22
   0  -2 -13    5.55    9.24
   0  -2  13    2.96    9.34
   0  -2 -14   21.57    9.08
   0   2  14    9.73   13.22
   0   2 -14   10.98   13.17
   0  -2  14   -4.93    9.41
   0   2  15    6.54    9.22
   0  -2 -15   -3.27    9.25
   0   2 -15   10.27    9.08
   0  -2  15    4.20    9.18
   0   2  16   21.68    9.47
   0  -2 -16   34.99    9.38
   0   2 -16   52.27   13.05
   0  -2  16   14.82    9.73
   0  -2  17    3.05    8.69
   0   2  17    2.93   12.42
   0  -2 -17   15.38    8.71
   0   2 -17   13.81    8.72
   0   2  18   -3.17    8.48
   0  -2 -18    1.94    8.52
   0   2 -18    6.98    8.41
   0  -2  18    7.17    8.49
   0   2 -19   17.02   14.83
   0  -2  19    2.07   10.44
   0  -2 -20    0.25   14.84
   0  -2  20   -5.69   10.59
   0   2 -20    4.47   10.43
   0   2  21   -4.04   10.52
   0  -2  21    8.13   10.25
   0  -2 -21   -2.60   14.88
   0   2 -21   -4.25   10.47
   0   2  22   -6.36   12.90
   0  -2  22   -8.32   18.14
   0  -3   0   -1.25   12.61
   0  -3  -1   43.17   14.34
   0  -3   1   50.32   13.88
   0   3  -1   45.49   13.59
   0   3   2   86.54   23.25
   0  -3   2   81.80   16.89
   0   3  -2   90.73   22.42
   0  -3  -2   85.70   17.30
   0  -3  -3   62.84   15.67
   0  -3   3   69.67   15.89
   0   3  -3   77.17   21.79
   0   3   3   60.96   16.06
   0  -3   4  134.60   14.76
   0  -3  -4  149.72   14.60
   0   3   4  127.35   15.04
   0   3  -4  138.44   14.62
   0   3   5    5.88   10.22
   0  -3   5    6.01   13.94
   0   3  -5   12.08   13.75
   0  -3  -5   10.54   13.84
   0  -3   6    6.49   13.12
   0   3   6    3.42   13.33
   0   3  -6    4.75    9.22
   0  -3  -6    6.74    9.09
   0  -3  -7  134.58   15.34
   0  -3   7   93.00   15.42
   0   3   7  104.77   15.87
   0   3  -7  125.69   15.23
   0  -3  -8   29.94   10.94
   0  -3   8   13.16   15.27
   0   3   8   15.48   11.26
   0   3  -8   25.27   10.92
   0  -3   9  -10.36    9.83
   0   3   9   -2.04    9.92
   0   3  -9    2.70    9.60
   0  -3  -9    4.97    9.43
   0  -3  10    0.94   12.02
   0  -3 -10    9.58   12.08
   0   3  10    6.78    8.70
   0   3 -10    7.12    8.43
   0  -3  11    2.60    8.02
   0   3  11   -1.89    8.05
   0   3 -11    9.37    8.01
   0  -3 -11    9.44    7.74
   0  -3  12   18.53    8.26
   0  -3 -12   53.02    8.18
   0   3  12   29.78   11.08
   0   3 -12   40.39    8.26
   0  -3  13   -6.60   13.43
   0  -3 -13   10.30    9.41
   0   3  13    6.93    9.47
   0   3 -13   -1.00   13.40
   0  -3  14   31.58   13.95
   0  -3 -14   68.28   13.48
   0   3  14   26.12   10.12
   0   3 -14   87.18   10.12
   0  -3 -15   11.32   12.72
   0   3  15   -2.69    9.54
   0   3 -15   -1.95   13.07
   0  -3  15    8.05   12.92
   0   3  16   -1.80    8.98
   0  -3 -16   -5.93   12.47
   0   3 -16   -3.23    8.74
   0   3 -17   -5.37   12.23
   0   3  17    2.19    8.77
   0  -3  17    4.25    8.54
   0   3  18   -5.54    8.86
   0  -3  18    2.42    8.57
   0  -3 -18    5.90   11.99
   0   3 -18    0.00    8.43
   0   3  19   -4.33   10.41
   0   3 -19    0.65   10.65
   0  -3  19    5.63   10.52
   0  -3 -20   -2.87   15.00
   0  -3  20    8.03   10.45
   0  -3 -21    3.33   14.97
   0  -3  21    7.02   10.45
   0   3 -21    1.05   10.62
   0   3  21    0.85   10.46
   0   3  22  -10.88   12.91
   0  -3  22    3.73   18.07
   0  -3 -22   -7.46   18.13
   0  -4   0   88.65   21.98
   0  -4   1  290.38   20.54
   0   4  -1  310.67   25.43
   0  -4   2    3.64   15.24
   0   4   2    6.66   22.63
   0  -4  -2    5.93   16.20
   0   4  -2    6.87   15.11
   0  -4  -3    3.31   14.08
   0   4  -3   -2.81   13.89
   0   4   3    1.11   14.28
   0  -4   3   -1.49   14.00
   0   4   4   89.08   13.13
   0  -4  -4  117.40   17.36
   0  -4   4   95.50   13.15
   0   4  -4  111.42   17.40
   0   4   5   93.57   11.56
   0  -4  -5  103.91   11.17
   0  -4   5   89.28   11.40
   0   4  -5  109.47   14.63
   0   4   6   37.15   10.43
   0   4  -6   50.81    9.89
   0  -4   6   45.87   10.10
   0  -4  -6   50.21    9.90
   0   4   7   -0.44   10.25
   0   4  -7   -2.37   14.14
   0  -4   7   -5.54    9.98
   0  -4  -7    5.89   14.20
   0  -4  -8   -4.95   10.85
   0   4   8    2.98   10.88
   0  -4   8   -0.16   10.65
   0   4  -8    5.57   10.51
   0  -4  -9    3.00   13.43
   0  -4   9    8.15    9.47
   0   4  -9    6.99   13.44
   0   4   9   12.98   13.86
   0  -4 -10   10.72   11.74
   0  -4  10    4.41   11.83
   0   4  10    3.92   12.29
   0   4 -10    9.38    8.32
   0   4  11    6.75   11.36
   0  -4  11    5.12    7.93
   0  -4 -11    9.07    7.81
   0   4 -11   15.53    7.76
   0  -4  12    1.39   10.47
   0  -4 -12    4.18   10.26
   0   4  12   -3.80   10.82
   0   4 -12   -0.57    7.22
   0  -4  13   12.57    9.57
   0  -4 -13   26.70   13.23
   0   4  13    9.46   13.64
   0   4 -13   13.70   13.30
   0  -4  14   -1.50    9.48
   0  -4 -14    6.67    9.14
   0   4 -14    4.85   13.30
   0   4  14    4.91    9.57
   0  -4  15   18.64   10.50
   0  -4 -15   82.48   10.36
   0   4  15   37.21   10.63
   0   4 -15   77.82   10.36
   0  -4 -16    0.50    8.87
   0   4  16  -10.41   12.69
   0   4 -16   -3.61   12.61
   0   4  17   10.60    8.77
   0  -4  17   13.36   12.39
   0   4 -17    6.91    9.17
   0   4 -18  -11.72   12.33
   0   4  18   -1.44   12.07
   0  -4 -18    2.47   11.91
   0   4  19   -3.63   10.64
   0   4 -19   11.53   10.70
   0  -4 -20   -7.37   14.83
   0   4  20    1.93   10.42
   0  -4  20   -0.14   14.97
   0   4  21   -5.92   10.67
   0   4 -21    4.82   10.60
   0  -4 -21    9.10   14.69
   0  -4  21   -8.46   10.64
   0   4 -22    2.67   12.98
   0   4  22    3.91   12.87
   0  -4 -22   22.04   17.80
   0  -4  22  -11.53   13.19
   0  -5   0    2.82   15.55
   0   5  -1   62.91   16.05
   0  -5   1   69.54   21.93
   0   5  -2   34.82   14.52
   0  -5   2   35.38   14.42
   0   5   2   36.86   15.24
   0  -5  -2   38.37   15.50
   0  -5   3  273.09   17.18
   0   5  -3  328.97   21.70
   0  -5  -3  317.69   17.90
   0   5   3  266.56   17.73
   0   5  -4  477.03   17.72
   0   5   4  464.79   18.71
   0  -5  -4  529.45   18.29
   0  -5   4  467.41   17.97
   0   5  -5   68.77   13.93
   0  -5   5   57.94   14.04
   0  -5  -5   79.68   13.85
   0   5   5   60.75   14.38
   0   5   6    3.02   13.66
   0  -5   6    6.95    9.29
   0  -5  -6    6.79    9.44
   0   5  -6    5.06    9.34
   0   5   7   58.79   11.65
   0  -5   7   48.11   11.25
   0   5  -7   74.79   15.19
   0  -5  -7   79.83   11.16
   0   5   8    2.54   10.82
   0   5  -8   23.72   14.69
   0  -5  -8    4.47   14.81
   0  -5   8    2.94   14.64
   0  -5  -9   -2.60   12.96
   0   5   9    7.47    9.50
   0  -5   9    0.48   12.93
   0   5  -9   -1.96    9.16
   0  -5 -10  -12.37   11.65
   0   5 -10   -1.50   11.51
   0   5  10   -0.86   11.83
   0  -5  10    2.29   11.48
   0  -5 -11    5.19    7.50
   0  -5  11    0.85    7.63
   0   5  11    7.95   11.02
   0   5 -11    3.05    7.51
   0  -5  12   17.85   10.10
   0  -5 -12   45.34   12.22
   0   5  12   21.85   14.17
   0   5 -12   55.33    9.79
   0  -5  13   26.02    9.89
   0   5  13   22.41   13.75
   0   5 -13   41.22    9.77
   0  -5 -13   39.23    9.75
   0  -5  14   16.19   13.35
   0   5  14   12.38   13.51
   0  -5 -14   14.11   13.20
   0   5 -14   28.92   13.42
   0   5  15    5.54    9.56
   0  -5  15    6.21    9.64
   0  -5 -15    5.92    9.32
   0   5 -15   12.92   13.27
   0  -5  16    5.27    8.80
   0   5  16    2.22    8.97
   0  -5 -16    3.48    8.63
   0   5 -16    2.23    9.17
   0   5  17   -3.77   12.41
   0  -5 -17    0.11    8.61
   0   5 -17   13.93    8.70
   0  -5  17   -0.98    9.02
   0   5  18    6.14    8.45
   0  -5 -18    5.55    8.27
   0   5 -18    4.34    8.67
   0   5 -19   -2.05   10.80
   0   5  20    4.76   10.78
   0  -5 -20    6.74   15.00
   0  -5  20    0.32   15.01
   0   5 -20   -8.02   11.05
   0  -5 -21   -2.48   14.77
   0  -5  21    4.45   10.67
   0   5 -21   -2.48   10.79
   0   5  22   -4.62   13.03
   0  -6   0  172.55   22.43
   0  -6   1  108.50   15.63
   0   6  -1  133.55   20.93
   0  -6   2  285.01   21.08
   0  -6  -2  297.57   22.20
   0   6  -2  287.61   21.09
   0   6  -3   35.24   15.84
   0  -6   3   32.92   11.40
   0  -6  -3   38.64   12.19
   0   6   3   28.93   16.46
   0   6   4   -3.13   13.85
   0  -6   4   -1.94    9.42
   0   6  -4    0.23   13.42
   0  -6  -4   -0.65    9.65
   0   6  -5   24.24    9.35
   0  -6  -5   27.47   13.16
   0   6   5   16.43    9.87
   0  -6   5   13.64    9.44
   0  -6  -6    0.84   13.68
   0  -6   6    8.47   13.13
   0   6   6    0.30   13.91
   0   6  -6    4.66   13.37
   0  -6   7    3.89   10.34
   0  -6  -7    3.09   15.11
   0   6   7    8.73   15.23
   0   6  -7    5.02   14.85
   0   6   8    3.42   14.71
   0  -6   8    2.21   14.22
   0  -6  -8    3.55   10.23
   0   6  -8    1.31    9.98
   0   6   9    7.65   13.25
   0   6  -9   10.52    9.10
   0  -6   9    4.34   12.66
   0  -6  -9   14.68   12.78
   0  -6 -10   13.34   11.53
   0   6  10    3.71    8.39
   0  -6  10    4.60   11.56
   0   6 -10   11.72   11.46
   0  -6 -11   -0.55   10.62
   0   6  11    3.26   10.95
   0  -6  11    8.55   10.56
   0   6 -11   -1.98    7.57
   0  -6 -12   -3.68    9.37
   0   6  12    0.93    9.71
   0  -6  12    5.86    9.53
   0   6 -12    3.35    9.36
   0  -6  13    5.12    9.20
   0   6  13   -7.73    9.53
   0   6 -13   10.18    9.29
   0  -6 -13   -0.34   13.05
   0  -6  14   14.75    9.30
   0   6  14    4.40    9.79
   0  -6 -14    9.81    9.40
   0   6 -14   23.74    9.30
   0  -6  15   -2.63   13.29
   0   6  15   -5.01   13.12
   0  -6 -15    7.15   12.72
   0   6 -15    2.66    9.23
   0  -6  16   11.40    9.30
   0   6  16   -7.17   13.00
   0  -6 -16   19.44    9.10
   0   6 -16   12.56   12.88
   0  -6  17  -13.54    9.04
   0   6  17   12.62    8.93
   0  -6 -17   13.82    9.15
   0   6 -17   15.61    9.04
   0   6  18   -5.71   10.76
   0  -6 -18    8.96   10.59
   0   6 -18   -3.89   10.82
   0  -6  18   -7.95   10.94
   0  -6 -19    6.71   14.85
   0   6 -19   -9.59   15.16
   0  -6  19  -12.96   15.14
   0   6  20   -5.72   10.71
   0  -6 -20   -0.15   15.10
   0  -6  20   -8.73   15.12
   0   6 -20    4.23   10.55
   0  -6 -21    4.23   15.02
   0  -6  21    2.90   10.67
   0  -7   0   -0.86   12.43
   0  -7   1  318.05   17.14
   0   7  -1  346.05   17.60
   0  -7   2    7.78   14.90
   0  -7  -2    4.38   15.72
   0   7  -2    5.17   14.78
   0  -7  -3    3.24   14.27
   0   7   3    3.68   10.03
   0  -7   3    0.16    9.45
   0   7  -3   -1.36    9.51
   0   7  -4    1.97    9.17
   0   7   4    1.23    9.44
   0  -7   4   -0.97   12.95
   0  -7  -4    0.67   13.64
   0   7   5    3.47    9.74
   0  -7  -5    1.42    9.45
   0   7  -5    5.39    9.29
   0  -7   5    6.08   13.14
   0  -7  -6    3.46   10.48
   0   7   6    9.02   14.73
   0   7  -6    8.20   14.38
   0  -7   6    5.05    9.81
   0  -7  -7   33.03   15.52
   0   7   7   26.82   15.76
   0  -7   7   16.08   14.98
   0   7  -7   29.28   10.98
   0  -7   8  117.49   12.05
   0  -7  -8  214.51   12.19
   0   7   8  150.56   12.96
   0   7  -8  193.07   11.96
   0   7   9   15.32    9.21
   0  -7   9   19.11    8.92
   0  -7  -9   29.00   12.39
   0   7  -9   23.68   12.44
   0  -7  10    6.12    7.92
   0  -7 -10    8.41    7.98
   0   7 -10    5.64    8.04
   0   7  10    8.13    8.03
   0   7  11   16.30   11.47
   0  -7 -11   38.82    8.17
   0  -7  11   19.16    8.22
   0   7 -11   35.41    8.03
   0   7  12    6.07    9.71
   0  -7 -12   13.10   13.29
   0  -7  12    5.92   13.32
   0   7 -12    4.31    9.57
   0   7  13   14.84   10.28
   0  -7 -13   37.19    9.89
   0  -7  13   21.42    9.88
   0   7 -13   29.95    9.99
   0   7  14   14.58    9.43
   0  -7  14    3.57    9.29
   0   7 -14   14.47   13.20
   0   7  15   15.69    9.97
   0  -7  15    9.85    9.62
   0  -7 -15   35.38    9.56
   0   7 -15   45.92    9.53
   0   7  16   -0.44    8.89
   0  -7  16    7.96   12.39
   0  -7 -16    4.38   12.58
   0   7 -16    3.61    8.80
   0   7  17   -1.84    8.89
   0  -7  17    1.96    8.72
   0  -7 -17   -3.55    8.75
   0   7 -17    7.04    8.52
   0  -7  18   -3.26   10.66
   0   7  18   -0.75   15.27
   0  -7 -18    1.00   10.51
   0   7 -18    0.11   15.33
   0  -7 -19   -3.72   10.60
   0   7 -19   -6.07   10.85
   0  -7  19    0.53   15.06
   0   7  19   -3.43   10.88
   0  -7 -20   14.02   15.16
   0   7 -20   17.39   10.84
   0  -7  20    9.98   15.25
   0   7  20    8.07   10.80
   0  -7 -21   15.63   14.93
   0  -7  21   -4.70   10.68
   0   7  21   -5.36   10.80
   0  -8   0   37.61   15.20
   0  -8   1   30.41   14.81
   0   8  -1   27.81   10.60
   0  -8  -2  106.15   11.45
   0   8  -2   87.79   10.92
   0  -8   2   86.40   10.98
   0   8  -3   11.30    9.10
   0  -8  -3    8.38    9.51
   0  -8   3   10.65    9.25
   0   8  -4   32.42    9.83
   0   8   4   31.29   10.21
   0  -8   4   32.02   13.29
   0  -8  -4   34.64   13.75
   0   8  -5  124.28   11.47
   0   8   5  101.42   11.81
   0  -8   5   96.49   11.35
   0  -8  -5  127.06   11.71
   0   8  -6  223.76   13.23
   0   8   6  156.03   13.33
   0  -8  -6  218.29   13.19
   0  -8   6  164.50   13.05
   0  -8  -7    6.41   15.03
   0   8   7   -4.79   10.87
   0   8  -7   11.54   10.33
   0  -8   7    1.51   14.41
   0   8  -8    8.58    9.12
   0   8   8   -0.02    9.68
   0  -8   8    6.74   13.03
   0  -8  -8    7.98    9.38
   0  -8  -9   69.05    9.26
   0   8  -9   65.07    9.19
   0  -8   9   43.35    9.19
   0   8   9   41.87    9.77
   0   8 -10   43.60    8.41
   0   8  10   21.68    8.80
   0  -8  10   24.03    8.29
   0  -8 -10   39.33    8.37
   0  -8  11   11.82   11.15
   0  -8 -11   41.20    8.08
   0   8  11   19.63   11.25
   0   8 -11   38.45    8.00
   0  -8  12    5.08    9.29
   0   8 -12    8.68    9.22
   0   8  12    1.34    9.71
   0  -8 -12    8.50    9.40
   0  -8 -13   -7.45    9.66
   0   8 -13  -12.54   13.27
   0   8  13    6.73   13.54
   0  -8  13   -8.77    9.61
   0  -8  14    5.99   13.15
   0   8 -14   34.63   13.16
   0   8  14   10.22   13.79
   0  -8  15   -1.52    9.44
   0  -8 -15   10.02    9.13
   0   8 -15   11.56   12.98
   0   8  15   13.92   13.32
   0  -8  16   -0.30   12.43
   0  -8 -16    1.26   12.35
   0   8 -16    7.67   12.46
   0   8  16  -11.56   12.93
   0  -8  17   -0.21    9.02
   0  -8 -17    5.98    9.02
   0   8 -17    8.37   12.65
   0   8  17   -8.99   12.80
   0  -8  18    8.02   11.04
   0  -8 -18   11.85   10.90
   0   8  18    1.47   11.28
   0   8 -18   15.28   11.16
   0  -8  19    5.28   15.05
   0   8 -19    4.48   10.81
   0  -8 -19   13.55   10.45
   0   8  19    0.55   10.94
   0  -8 -20    5.89   14.95
   0  -8  20    8.24   10.72
   0  -8 -21    5.65   13.02
   0   8  21    6.32   13.08
   0  -8  21    3.89   12.92
   0   8 -21    1.33   13.11
   0  -9   0   -1.88    9.82
   0   9  -1   61.76   10.36
   0  -9   1   61.74   10.36
   0  -9   2    4.48    9.13
   0   9  -2    5.70    9.06
   0  -9   3   13.01    9.06
   0  -9  -3   16.52    9.39
   0   9  -3   13.13    9.28
   0  -9   4    2.46   13.12
   0  -9  -4    4.67   13.90
   0   9  -4    0.45   13.23
   0   9  -5   95.75   11.46
   0   9   5   90.40   12.12
   0  -9  -5  112.11   11.96
   0  -9   5   86.30   11.36
   0  -9  -6   13.57   11.13
   0   9  -6    4.33   10.65
   0   9   6    4.06   11.12
   0  -9   6    4.75   10.41
   0   9   7    0.18   14.56
   0   9  -7    6.00   13.95
   0  -9  -7    1.37   14.17
   0  -9   7    7.97    9.57
   0   9  -8   20.97   12.77
   0   9   8   13.80   13.26
   0  -9  -8   24.99   12.97
   0  -9   8   14.94    9.09
   0   9  -9    7.61    8.23
   0   9   9    8.63    8.38
   0  -9   9   10.20   11.29
   0  -9  -9   13.46    8.35
   0  -9  10    0.00    7.48
   0   9  10    0.57    7.82
   0   9 -10    4.55    7.67
   0  -9 -10   -1.39   10.80
   0   9  11    5.83   14.04
   0   9 -11   23.78    7.90
   0  -9 -11   29.55    9.50
   0  -9  11    7.51    9.77
   0  -9 -12    4.08   12.90
   0  -9  12   11.02    9.12
   0   9  12    4.51    9.67
   0   9 -12    5.13   13.26
   0  -9 -13    7.09   13.35
   0  -9  13    9.85   13.20
   0   9  13    0.17   13.56
   0   9 -13    7.94    9.25
   0  -9 -14   21.39    9.85
   0  -9  14    9.81   13.51
   0   9  14   15.26    9.86
   0   9 -14   34.43    9.69
   0  -9 -15   -3.68    8.83
   0  -9  15   -0.33    9.13
   0   9 -15   -1.75    9.19
   0   9  15    4.39    9.30
   0   9 -16   -9.44    8.97
   0  -9  16   -0.64   12.43
   0  -9 -16    4.14    8.77
   0   9  16   -8.76    8.97
   0  -9  17    7.14    8.77
   0  -9 -17   -7.39   12.60
   0   9  17   -7.53    8.97
   0   9 -17   11.37    9.02
   0  -9  18    5.98   10.78
   0  -9 -18   -6.55   10.76
   0   9  18   -9.32   10.92
   0   9 -18   -3.97   10.79
   0  -9  19    3.85   15.21
   0  -9 -19   15.56   15.12
   0   9 -19    5.68   11.05
   0  -9 -20    3.13   15.01
   0  -9  20   -3.41   10.83
   0  -9 -21   16.63   12.80
   0   9  21    4.02   13.05
   0  -9  21    6.58   12.90
   0   9 -21   16.33   13.08
   0 -10   0    0.10   13.36
   0 -10   1  172.64   12.20
   0 -10   2   56.87   10.22
   0  10  -2   77.46   13.91
   0  10  -3   11.27   13.50
   0 -10   3   16.11    9.51
   0 -10  -3   17.98   10.12
   0 -10  -4   17.50   10.83
   0  10  -4   12.77   10.25
   0 -10   4   16.76   10.05
   0  10  -5   -2.81   10.73
   0  10   5   -2.07   11.08
   0 -10   5    3.16   10.30
   0 -10  -5   -1.17   15.78
   0 -10  -6  121.45   15.98
   0  10  -6  115.95   11.62
   0 -10   6   81.36   15.24
   0  10   6   83.92   11.83
   0  10   7   -1.13    9.78
   0 -10   7    1.52    9.26
   0 -10  -7    1.95    9.68
   0  10  -7   -2.71   13.20
   0  10  -8    4.83    8.43
   0 -10   8    1.48    8.31
   0 -10  -8    1.59    8.49
   0  10   8   -1.68    8.74
   0  10   9    3.70   11.48
   0  10  -9   16.52    7.83
   0 -10  -9   15.70    7.96
   0 -10   9    7.53    7.80
   0  10 -10   38.85    7.94
   0  10  10   17.84    8.35
   0 -10  10   22.76    7.84
   0 -10 -10   38.86    8.23
   0  10 -11    6.80    9.35
   0  10  11    7.31    9.45
   0 -10  11    5.98   12.96
   0 -10 -11   -2.03   13.47
   0 -10  12   15.41   13.32
   0  10  12   14.90   13.95
   0  10 -12    8.63   13.50
   0 -10 -12   20.06   13.40
   0 -10  13    2.65   13.54
   0  10 -13   31.47    9.62
   0  10  13    2.89   10.13
   0 -10 -13   27.48    9.56
   0 -10 -14   13.03    9.53
   0  10 -14   35.59   13.06
   0 -10  14    0.61    9.60
   0  10  14   12.08    9.54
   0 -10 -15    8.39   12.84
   0  10 -15   19.63   12.83
   0  10  15   11.54   13.25
   0 -10  15    2.30    9.31
   0 -10 -16   -3.51    8.94
   0 -10  16   -2.26   12.41
   0  10  16    8.31   12.75
   0  10 -16   -1.49   12.62
   0  10 -17   14.32   12.86
   0 -10  17   18.49    9.03
   0 -10 -17   22.91   12.57
   0  10  17    0.25   13.10
   0 -10 -18    5.32   11.18
   0 -10  18   17.84   10.95
   0  10  18    5.28   15.59
   0  10 -18   12.01   15.64
   0 -10  19    1.25   15.15
   0  10 -19  -20.08   15.59
   0 -10 -19   -2.40   15.21
   0 -10  20   -3.40   10.82
   0 -10 -20   -5.90   10.79
   0  10  20   -0.64   11.09
   0  10 -20    4.33   10.77
   0 -10  21  -17.31   13.30
   0 -10 -21    6.16   13.01
   0  10  21   -6.09   13.42
   0  10 -21    0.65   13.23
   0 -11   0   -0.79    9.61
   0 -11   1    1.44    9.76
   0  11  -2   30.54   10.31
   0 -11   2   24.75   14.19
   0 -11   3  132.33   11.90
   0  11  -3  138.02   11.95
   0 -11  -3  146.13   12.62
   0 -11   4    2.17   10.29
   0  11  -4    2.20   10.56
   0 -11  -4    3.03   11.15
   0 -11  -5    9.03   10.70
   0  11  -5   -2.88   14.65
   0 -11   5   -0.50   14.23
   0  11  -6   21.65   13.83
   0  11   6    9.05   14.21
   0 -11  -6   14.84   10.18
   0 -11   6    6.36    9.52
   0  11  -7  118.80   10.09
   0 -11   7   90.68   13.51
   0 -11  -7  114.46   13.98
   0  11   7   84.70   10.82
   0  11  -8    6.52    8.17
   0 -11  -8    0.08   11.64
   0  11   8    2.89    8.30
   0 -11   8    0.18    8.01
   0  11  -9   -1.87    7.51
   0 -11  -9   -4.37   10.92
   0 -11   9    4.61   10.51
   0  11   9    1.87   11.17
   0  11  10    6.61    7.96
   0  11 -10   17.24    7.69
   0 -11  10   10.60    7.54
   0 -11 -10   13.98    7.68
   0  11 -11    6.72    9.39
   0  11  11   -4.03    9.87
   0 -11  11    1.19    9.48
   0 -11 -11   -1.92    9.46
   0  11  12  -10.83   13.73
   0  11 -12    6.21    9.25
   0 -11 -12    0.06    9.51
   0 -11  12   -6.50   13.21
   0  11 -13   33.17   13.45
   0 -11  13    3.92    9.76
   0  11  13   18.28   10.02
   0 -11 -13   35.51    9.61
   0 -11 -14   22.58    9.68
   0 -11  14   14.01    9.44
   0  11 -14   15.89    9.52
   0  11  14   11.56    9.60
   0  11 -15    4.55    8.97
   0 -11 -15    8.91   12.78
   0  11  15    7.10    9.22
   0 -11  15   12.07    9.04
   0 -11 -16    7.07    8.79
   0 -11  16   17.81   12.35
   0  11  16   10.26    8.82
   0  11 -16    4.12    8.63
   0 -11  17   -3.20   10.86
   0 -11 -17   -7.97   11.21
   0  11  17    5.81   11.18
   0  11 -17   -2.11   10.93
   0 -11 -18    7.31   10.70
   0 -11  18   -5.81   10.57
   0  11  18    6.77   11.07
   0  11 -18    5.41   10.92
   0  11 -19    2.03   10.94
   0 -11 -19   -6.44   15.48
   0  11  19   -5.35   11.17
   0 -11  19   -2.34   15.34
   0 -11  20  -13.11   11.23
   0  11 -20    1.69   10.99
   0 -11 -20    0.14   11.04
   0  11  20    0.93   11.30
   0  11 -21    3.94   13.41
   0 -11  21    6.57   18.63
   0 -11 -21    4.54   13.08
   0  11  21   -3.40   13.44
   0 -12   0   74.65   15.51
   0 -12   1    0.93   10.58
   0 -12   2   10.70   15.17
   0  12  -2   16.13   15.04
   0 -12   3   27.07   15.04
   0 -12  -3   29.08   15.75
   0  12  -3   25.85   10.76
   0 -12   4   69.43   11.04
   0  12  -4   73.34   11.17
   0 -12  -4   80.50   11.73
   0 -12   5  215.50   12.56
   0 -12  -5  278.76   13.30
   0  12  -5  297.40   16.58
   0  12  -6   43.96   12.84
   0 -12  -6   33.36    9.70
   0 -12   6   28.53    9.18
   0  12   7   17.62    9.18
   0 -12  -7   39.28   12.28
   0 -12   7   32.31   11.85
   0  12  -7   34.26    8.76
   0  12  -8    1.95    7.80
   0 -12  -8    0.49   11.10
   0 -12   8   -4.65   10.91
   0  12   8    0.28    8.11
   0  12   9    3.70   10.81
   0 -12  -9    7.79    7.68
   0  12  -9    6.33    7.50
   0 -12   9   -1.05    7.41
   0  12 -10    3.05    9.39
   0 -12 -10   -6.30   13.47
   0 -12  10   -2.17    9.23
   0  12  10   -0.33    9.71
   0  12 -11   78.32   10.30
   0 -12  11   53.80   10.53
   0 -12 -11   93.08   10.47
   0  12  11   56.19   10.88
   0  12 -12   64.12    9.92
   0  12  12   34.41   10.27
   0 -12  12   20.18    9.98
   0 -12 -12   51.27   10.21
   0  12  13   19.77   13.87
   0  12 -13   27.97    9.66
   0 -12  13   19.42    9.56
   0 -12 -13   41.49    9.77
   0  12 -14   -0.79    9.02
   0  12  14   -3.21    9.41
   0 -12 -14    5.12    9.10
   0 -12  14   -1.36    9.07
   0  12 -15   24.19   12.73
   0 -12 -15   14.22   12.71
   0  12  15   23.21   12.92
   0 -12  15    3.51    8.84
   0  12 -16   10.13    9.03
   0 -12 -16    9.01    9.23
   0  12  16   -4.56   12.83
   0 -12  16   17.53   12.69
   0 -12 -17   -0.84   11.03
   0  12 -17   -6.65   10.83
   0 -12  17   -2.88   10.89
   0  12  17   -1.97   11.16
   0  12 -18    6.69   10.85
   0 -12  18   11.25   15.35
   0 -12 -18   -8.39   15.38
   0  12  18    7.77   11.07
   0  12 -19   -7.14   11.05
   0 -12  19   -0.56   10.80
   0 -12 -19   -4.96   10.87
   0  12  19   -8.84   11.09
   0  12 -20    2.03   10.95
   0 -12  20    7.37   10.87
   0 -12 -20    4.92   10.86
   0 -13   0   -2.77   10.75
   0 -13  -1    2.48   14.76
   0 -13   1   -1.49   10.74
   0 -13   2   91.65   11.79
   0  13  -2  103.52   11.75
   0 -13  -3    0.40   10.51
   0 -13   3   -0.75    9.97
   0  13  -3    5.30   14.32
   0 -13   4   12.84    9.62
   0  13  -4   13.18   13.68
   0 -13  -4   12.61   10.18
   0 -13   5   -0.25    9.10
   0 -13  -5   12.11    9.57
   0  13  -5    6.52   12.65
   0  13  -6   -0.64   11.67
   0 -13  -6    7.25    8.72
   0 -13   6    3.92    8.09
   0  13  -7   -0.53    7.83
   0  13   7   -4.46    8.27
   0 -13   7   -4.39    7.75
   0 -13  -7    1.18    8.12
   0  13   8   10.79    7.93
   0  13  -8   15.16    7.50
   0 -13   8    7.31   10.67
   0 -13  -8   12.08    7.73
   0  13  -9    3.84    7.25
   0 -13   9   -0.44    7.23
   0 -13  -9   -3.15    7.64
   0  13   9   -1.33    7.37
   0  13  10    2.46    9.81
   0  13 -10   -0.47    9.40
   0 -13 -10    0.56   13.43
   0 -13  10    3.17   13.03
   0  13 -11    3.36   13.12
   0  13  11   -2.41    9.86
   0 -13  11   -1.43    9.23
   0 -13 -11    6.27    9.52
   0 -13  12   -2.85    9.05
   0  13  12   -1.97    9.68
   0 -13 -12    2.76    9.37
   0  13 -12    1.29   12.85
   0  13 -13   31.28    9.27
   0 -13  13    8.24    9.38
   0  13  13   11.62    9.68
   0 -13 -13   14.87    9.46
   0  13  14   16.64   13.50
   0  13 -14   29.36   12.95
   0 -13  14   13.53    9.34
   0 -13 -14   30.06    9.64
   0 -13 -15  -10.05   12.79
   0  13 -15   -0.73    9.03
   0  13  15    0.46    9.07
   0 -13  15    2.38    8.67
   0  13 -16    1.22   12.41
   0  13  16    9.45    8.90
   0 -13 -16    4.04   12.63
   0 -13  16    8.10   12.38
   0  13 -17   -1.27   15.53
   0  13  17    4.10   15.64
   0 -13 -17   -2.90   10.91
   0 -13  17    5.18   10.88
   0  13  18    9.55   15.59
   0 -13  18   11.70   15.22
   0 -13 -18  -10.79   15.53
   0  13  19   -9.99   15.73
   0 -13  19    0.76   10.85
   0 -13 -19    0.67   11.16
   0 -13  20   16.60   16.93
   0 -13 -20   -6.38   17.22
   0 -14   0  177.46   12.42
   0 -14   1    3.11   14.20
   0 -14  -1   -3.06    9.91
   0 -14   2   86.03   10.90
   0  14  -2   80.89   10.96
   0  14  -3  171.07   11.69
   0 -14  -3  180.00   15.39
   0 -14   3  182.47   15.12
   0 -14   4    9.97   12.49
   0 -14  -4   13.09   13.23
   0  14  -4    8.22   12.85
   0 -14   5   69.57   12.90
   0 -14  -5   97.70   12.97
   0  14  -5   95.85    9.52
   0  14  -6    2.24    7.91
   0 -14  -6    1.37    8.08
   0 -14   6    2.31    7.77
   0  14  -7   42.49    8.02
   0 -14   7   26.23    7.88
   0 -14  -7   35.52    8.42
   0  14  -8    7.35    7.17
   0  14   8   -0.29    7.48
   0 -14  -8    7.01    7.46
   0 -14   8    4.42   10.31
   0  14   9    6.03    9.90
   0  14  -9   17.34    9.58
   0 -14  -9   23.32    9.64
   0 -14   9   11.66    9.42
   0  14 -10   21.16   13.06
   0 -14 -10   17.90   13.44
   0 -14  10    3.90   13.01
   0  14  10   15.52   13.71
   0  14 -11   -3.46    9.42
   0  14  11    0.54   13.55
   0 -14 -11   -3.07    9.61
   0 -14  11    5.78    9.18
   0  14 -12    0.78    9.24
   0 -14  12    3.34    9.06
   0 -14 -12   11.20    9.47
   0  14  12    4.45   13.70
   0  14 -13   -0.93   12.65
   0 -14  13    7.72    8.75
   0  14  13   16.91   13.33
   0 -14 -13    5.06    9.31
   0  14 -14    0.98    8.88
   0 -14  14    4.43    8.81
   0  14  14    1.55    9.35
   0 -14 -14    6.14    9.15
   0 -14 -15    0.26    8.59
   0 -14  15   -0.44    8.58
   0  14  15   -0.71   12.87
   0  14 -15   -7.56   12.28
   0 -14 -16   -1.24   14.22
   0 -14  16   -5.27   14.02
   0  14  16    3.06    8.76
   0  14 -16    5.13    8.77
   0  14  17   -0.42   11.14
   0 -14 -17   10.38   10.92
   0  14 -17   -4.82   11.09
   0 -14  17    4.40   10.67
   0 -14 -18    0.97   15.52
   0 -14  18   -0.73   10.81
   0  14  18    8.75   10.84
   0 -14  19    3.65   10.85
   0 -14 -19    4.45   11.11
   0  14  19    4.03   11.21
   0 -14  20   -4.17   13.32
   0 -14 -20   -8.47   19.20
   0  14  20  -12.37   13.85
   0 -15   0   -2.86    9.30
   0 -15   1   83.54   13.75
   0 -15  -1   73.80   10.07
   0 -15   2  107.21   10.11
   0 -15   3   42.63    9.30
   0 -15  -3   44.62    9.41
   0  15  -3   39.50    9.24
   0 -15   4   34.33    8.67
   0 -15  -4   31.18    8.92
   0  15  -4   27.42    8.54
   0 -15  -5   12.88    8.10
   0  15  -5    9.41   11.34
   0 -15   5    5.98    7.99
   0 -15   6   -0.47    7.57
   0  15  -6   -2.62    7.85
   0 -15  -6    4.57    7.80
   0  15  -7   15.82   10.81
   0 -15  -7   13.22   11.02
   0 -15   7   22.54   10.65
   0 -15  -8    7.76   13.36
   0  15  -8   14.20   13.11
   0 -15   8    3.79   13.17
   0  15  -9   20.06    9.57
   0 -15  -9   21.24    9.65
   0 -15   9   16.94    9.65
   0  15   9    9.91   13.77
   0  15  10   40.42   10.03
[truncated: 330,663 more chars]
